# Supplementary material for: The influence of the Japanese waving cat on the joint spatial compatibility effect: A replication and extension of Dolk, Hommel, Prinz, and Liepelt (2013)
Source: PLoS One. 2017 Sep 14;12(9):e0184844. doi: 10.1371/journal.pone.0184844 (PMC5599021; doi:10.1371/journal.pone.0184844)
Supplement: S1 File — (ZIP) [file pone.0184844.s001.zip › S1 Data/Experiment 1.sps]

* Encoding: UTF-8.
*Syntax Experiment 1.

* group -  0: waving & sound - replication of Dolk et al. (2013); 1: sound only; 2: waving only; 3: no sound, no waving.
* mapping 0: Sound A = go-signal, 1: Sound B = go-signal.
* lower/upper: individual response time threshold
* rt1 = RT for compatible trials; rt2 = RT for incompatible trials.
* anz1 = number of correct reactions to compatible trials within individual response time threshold; anz2 = number of correct reactions to incompatible trials within individual response time threshold
* corr1 = correct compatible trials ; corr2 = correct incompatible trials - arcussinus transformed
*v_1L to v_12R Items 1 to 12 of Edinburgh Inventory scale

****************************************************************************
*** variable labels & value labels. 

      variable labels rt1 RT compatible go-trial.
      variable labels rt2 RT incompatible go-trial.
      variable labels corr1 correct reaction to compatible go-trials.
      variable labels corr2 correct reaction to incompatible go-trials.
      variable labels anz1 number of reaction to correct compatible trials within individual response time threshold.
      variable labels anz2 number of reaction to correct incompatible trials within individual response time threshold.
      variable labels Geschlecht sex.
      variable labels Alter age.
      variable labels RG colour blindness.
      variable labels HS hearing problems.
      variable labels NS neurological problems.
      variable labels MS first langugage German.
      execute.

      value labels group       0  VA waving & sound 
                                         1  A sound only
                                         2  V waving only
                                         3  C no sound, no waving.

      value labels mapping   0  Sound A
                                         1  Sound B.
     
     value labels Geschlecht  0  male
                                            1  female.
     value labels RG to MS    0  no
                                            1 yes.
      execute.


*Demografic data overall.

      FREQUENCIES VARIABLES=Alter Geschlecht group mapping RG HS NS MS 
        /STATISTICS=STDDEV MINIMUM MAXIMUM MEAN
        /ORDER=ANALYSIS.

****************************************************************************
*** Handedness assessed by the Edinburgh Inventory scale

      compute Händigkeit_FB_r = 999.
      Formats  Händigkeit_FB_r (F2.0).
      compute Händigkeit_FB_l = 999.
      Formats  Händigkeit_FB_l (F2.0).
      variable labels Händigkeit_FB_r  number of ticks for 'done with right hand'.
      variable labels Händigkeit_FB_l  number of ticks for 'done with left hand'.
      execute.

      count Händigkeit_FB_r = v_1R v_2R v_3R v_4R v_5R v_6R v_7R v_8R v_9R v_10R v_11R v_12R ('+' '++').
      count Händigkeit_FB_l = v_1L v_2L v_3L v_4L v_5L v_6L v_7L v_8L v_9L v_10L v_11L v_12L ('+' '++').
      execute.

    frequencies Händigkeit_FB_r Händigkeit_FB_l.
    execute.

* VP is left-handed, does not meet handedness criterion.

   Select if  (VP <> 22).
   execute.

****************************************************************************
*** Outlier Analysis 

      compute Rmean= ((rt1+rt2)/2).
      compute Cmean= ((corr1+corr2)/2).
      compute ANZmean = ((anz1+anz2)/2).
      execute.

      EXAMINE VARIABLES=Rmean Cmean ANZmean
        /PLOT BOXPLOT STEMLEAF
        /STATISTICS DESCRIPTIVES
        /CINTERVAL 95
        /MISSING LISTWISE
        /NOTOTAL.


* Outlier (Tukey outlier criterion)

    SELECT IF (VP <> 49) AND (VP <> 54) AND (VP <> 11) AND (VP <> 14) AND (VP <> 68) AND (VP <> 6)  AND (VP <> 61)  AND (VP <> 85) AND (VP <> 90) AND (VP <> 77) AND (VP <> 69) AND (VP <> 8)  AND (VP <> 66)  AND (VP <> 63)  AND (VP <> 79).
    execute.

    EXAMINE VARIABLES=Rmean Cmean
        /PLOT BOXPLOT STEMLEAF
        /STATISTICS DESCRIPTIVES
        /CINTERVAL 95
        /MISSING LISTWISE
        /NOTOTAL.

* Demografic data final sample

      FREQUENCIES VARIABLES=Alter Geschlecht group mapping 
        /STATISTICS=STDDEV MINIMUM MAXIMUM MEAN
        /ORDER=ANALYSIS.


* Individual reaction time distribution.  

      compute ANZ = (anz1+anz2).
      execute.

      FREQUENCIES VARIABLES=ANZ 
        /STATISTICS= SUM
        /ORDER=ANALYSIS.

* 22854 valid trials within Experiment 1.
* ANZaus = 256 trials per Person - individual valid number of trials

      compute ANZaus = 256 - ANZ.
      execute.

      DESCRIPTIVES VARIABLES=ANZaus ANZ
        /STATISTICS=MEAN SUM STDDEV MIN MAX.

* = 186 trials excluded
* (186 *100)/22854 = 0,81%.  

****************************************************************************
*** RT - Analysis.

*** means per group. 

      compute SCE_RT = rt2 - rt1.
      execute.

      sort cases by group.
      split file layered by group.

      FREQUENCIES VARIABLES=rt1 rt2 SCE_RT
        /STATISTICS=STDDEV MEAN SEMEAN
        /ORDER=ANALYSIS.
      execute.

      SPLIT FILE off.

*** means overall.
    
    means rt1 rt2 SCE_RT.
    execute.


** RM- ANOVA compatibility (2)  within-subject, group (4)  between-subject

      GLM rt1 rt2 BY group
        /WSFACTOR=Kompatibilität 2 Polynomial 
        /METHOD=SSTYPE(3)
        /PLOT=PROFILE(group*Kompatibilität)
        /PRINT=ETASQ 
        /POSTHOC=group(TUKEY BONFERRONI) 
        /CRITERIA=ALPHA(.05)
        /WSDESIGN=Kompatibilität
        /DESIGN=group.


** Follow-up t-Test.

      SORT CASES  BY group.
      SPLIT FILE LAYERED BY group.

      T-TEST PAIRS=rt2 WITH rt1 (PAIRED)
        /CRITERIA=CI(.9500)
        /MISSING=LISTWISE.

      Split File off.

****************************************************************************
*** Accuracy Analysis.

** RM- ANOVA compatibility (2)  within-subject, group (4)  between-subject

      GLM corr1 corr2 BY group
        /WSFACTOR=Kompatibilität 2 Polynomial 
        /METHOD=SSTYPE(3)
        /PLOT=PROFILE(group*Kompatibilität)
        /PRINT=ETASQ 
        /POSTHOC=group(TUKEY BONFERRONI) 
        /CRITERIA=ALPHA(.05)
        /WSDESIGN=Kompatibilität
        /DESIGN=group.


*** means per group. 
** Data are arcus-sinus transformed --> for percentage re-transformation needed!!!

         compute SCE_COR = corr2 - corr1.
         execute.

         sort cases by group.
         split file layered by group.

         FREQUENCIES VARIABLES=corr1 corr2 SCE_COR
           /STATISTICS=STDDEV MEAN
           /ORDER=ANALYSIS.
         execute.

         SPLIT FILE off.

*** means overall.

         means corr1 corr2 SCE_COR.
         execute.
