# Supplementary material for: The influence of the Japanese waving cat on the joint spatial compatibility effect: A replication and extension of Dolk, Hommel, Prinz, and Liepelt (2013)
Source: PLoS One. 2017 Sep 14;12(9):e0184844. doi: 10.1371/journal.pone.0184844 (PMC5599021; doi:10.1371/journal.pone.0184844)
Supplement: S1 File — (ZIP) [file pone.0184844.s001.zip › S1 Data/raw data/1.dat]

SimonNL [04-2015]
  1    1   1 
 JAA09
 -1   0   0   0     1402   3 
 -1   1  -1   0     1700   1 
 -1   2   0   0      921   2 
 -1   3   0   0      710   3 
 -1   4  -1   0     1700   0 
 -1   5  -1   0     1700   0 
 -1   6  -1   0     1700   1 
 -1   7   0   0      568   2 
  0   0   0   2      618   1 
  0   1  -1   0     1700   0 
  0   2  -1   0     1700   0 
  0   3  -1   0     1700   1 
  0   4   0   0      604   3 
  0   5  -1   0     1700   1 
  0   6  -1   0     1700   1 
  0   7   0   0      553   2 
  0   8  -1   0     1700   1 
  0   9  -1   0     1700   1 
  0  10  -1   0     1700   1 
  0  11   0   0      606   2 
  0  12   0   0      594   3 
  0  13  -1   0     1700   0 
  0  14   0   0      808   2 
  0  15   0   0      828   3 
  0  16  -1   0     1700   1 
  0  17  -1   0     1700   1 
  0  18   0   0      530   2 
  0  19  -1   0     1700   0 
  0  20   0   0      676   2 
  0  21  -1   0     1700   1 
  0  22  -1   0     1700   0 
  0  23   0   0      608   2 
  0  24  -1   0     1700   0 
  0  25  -1   0     1700   1 
  0  26   0   0      579   3 
  0  27  -1   0     1700   0 
  0  28   0   0      675   2 
  0  29   0   0      751   2 
  0  30  -1   0     1700   0 
  0  31  -1   0     1700   1 
  0  32   0   0      567   3 
  0  33   0   0      591   2 
  0  34  -1   0     1700   0 
  0  35  -1   0     1700   0 
  0  36  -1   0     1700   0 
  0  37   0   0      572   3 
  0  38   0   0      541   3 
  0  39  -1   0     1700   0 
  0  40   0   0      566   3 
  0  41   0   0      541   3 
  0  42  -1   0     1700   1 
  0  43  -1   0     1700   0 
  0  44  -1   0     1700   1 
  0  45   0   0      751   3 
  0  46  -1   0     1700   0 
  0  47   0   0      559   2 
  0  48   0   0      723   2 
  0  49  -1   0     1700   0 
  0  50   0   0      509   2 
  0  51  -1   0     1700   0 
  0  52   0   0      495   2 
  0  53   0   0      712   3 
  0  54   0   0      596   2 
  0  55   0   0      579   3 
  0  56   0   0      611   3 
  0  57  -1   0     1700   0 
  0  58   0   0      520   3 
  0  59   0   0      499   2 
  0  60   0   0      532   3 
  0  61   0   0      545   2 
  0  62  -1   0     1700   1 
  0  63   0   0      525   3 
  0  64  -1   0     1700   1 
  0  65   0   0      503   2 
  0  66   0   0      600   3 
  0  67  -1   0     1700   0 
  0  68  -1   0     1700   1 
  0  69   0   0      570   2 
  0  70  -1   0     1700   1 
  0  71   0   0      561   3 
  0  72  -1   0     1700   1 
  0  73   0   0      616   3 
  0  74  -1   0     1700   1 
  0  75   0   0      523   2 
  0  76  -1   0     1700   0 
  0  77   0   0      538   2 
  0  78  -1   0     1700   0 
  0  79  -1   0     1700   0 
  0  80   0   0      508   3 
  0  81  -1   0     1700   0 
  0  82  -1   0     1700   1 
  0  83   0   0      535   2 
  0  84  -1   0     1700   0 
  0  85  -1   0     1700   0 
  0  86  -1   0     1700   0 
  0  87  -1   0     1700   1 
  0  88   0   0      541   3 
  0  89   0   0      514   3 
  0  90  -1   0     1700   1 
  0  91   0   0      671   2 
  0  92  -1   0     1700   0 
  0  93   0   0      617   2 
  0  94   0   0      849   2 
  0  95   0   0      671   2 
  0  96  -1   0     1700   0 
  0  97   0   0      462   3 
  0  98   0   0      724   2 
  0  99   0   0      616   3 
  0 100   0   0      503   3 
  0 101   0   0      681   3 
  0 102  -1   0     1700   1 
  0 103  -1   0     1700   0 
  0 104  -1   0     1700   1 
  0 105  -1   0     1700   0 
  0 106   0   0      750   2 
  0 107  -1   0     1700   1 
  0 108  -1   0     1700   1 
  0 109   0   0      605   3 
  0 110   0   0      550   3 
  0 111   0   2      581   0 
  0 112  -1   0     1700   1 
  0 113  -1   0     1700   0 
  0 114   0   0      576   3 
  0 115   0   0      578   2 
  0 116  -1   0     1700   0 
  0 117   0   0      609   2 
  0 118  -1   0     1700   1 
  0 119   0   0      556   2 
  0 120  -1   0     1700   1 
  0 121  -1   0     1700   1 
  0 122   0   0      555   2 
  0 123   0   0      572   3 
  0 124   0   0      636   3 
  0 125  -1   0     1700   1 
  0 126   0   0      719   2 
  0 127   0   0     1094   3 
  1   0   0   0      500   2 
  1   1  -1   0     1700   0 
  1   2   0   0      545   2 
  1   3   0   0      523   3 
  1   4  -1   0     1700   1 
  1   5  -1   0     1700   1 
  1   6  -1   0     1700   1 
  1   7  -1   0     1700   0 
  1   8  -1   0     1700   0 
  1   9   0   0      508   3 
  1  10   0   0      544   3 
  1  11  -1   0     1700   0 
  1  12   0   0      536   2 
  1  13  -1   0     1700   0 
  1  14   0   0      483   2 
  1  15  -1   0     1700   0 
  1  16  -1   0     1700   1 
  1  17  -1   0     1700   1 
  1  18   0   0      511   2 
  1  19  -1   0     1700   0 
  1  20  -1   0     1700   1 
  1  21  -1   0     1700   1 
  1  22   0   0      541   3 
  1  23   0   0      514   3 
  1  24  -1   0     1700   1 
  1  25   0   0      571   3 
  1  26   0   0      586   2 
  1  27  -1   0     1700   0 
  1  28   0   0      517   3 
  1  29   0   0      499   3 
  1  30  -1   0     1700   1 
  1  31   0   0      439   3 
  1  32  -1   0     1700   1 
  1  33   0   0      558   2 
  1  34   0   0      541   2 
  1  35   0   0      635   3 
  1  36  -1   0     1700   1 
  1  37   0   0      458   2 
  1  38  -1   0     1700   1 
  1  39  -1   0     1700   0 
  1  40  -1   0     1700   0 
  1  41  -1   0     1700   0 
  1  42  -1   0     1700   0 
  1  43  -1   0     1700   1 
  1  44   0   0      502   3 
  1  45   0   0      455   3 
  1  46  -1   0     1700   1 
  1  47   0   0      550   2 
  1  48   0   0      560   3 
  1  49  -1   0     1700   0 
  1  50  -1   0     1700   0 
  1  51   0   0      472   2 
  1  52  -1   0     1700   0 
  1  53   0   0      478   2 
  1  54  -1   0     1700   0 
  1  55   0   0      439   2 
  1  56   0   0      513   3 
  1  57  -1   0     1700   1 
  1  58  -1   0     1700   1 
  1  59   0   0      480   3 
  1  60  -1   0     1700   0 
  1  61   0   0      422   2 
  1  62   0   0      422   3 
  1  63  -1   0     1700   0 
  1  64   0   0      426   3 
  1  65  -1   0     1700   0 
  1  66   0   0      449   2 
  1  67   0   0      465   3 
  1  68  -1   0     1700   1 
  1  69  -1   0     1700   1 
  1  70   0   0      434   3 
  1  71   0   0      478   3 
  1  72  -1   0     1700   1 
  1  73  -1   0     1700   1 
  1  74   0   0      434   2 
  1  75  -1   0     1700   1 
  1  76   0   0      503   3 
  1  77   0   0      550   2 
  1  78  -1   0     1700   0 
  1  79  -1   0     1700   0 
  1  80  -1   0     1700   1 
  1  81  -1   0     1700   0 
  1  82  -1   0     1700   0 
  1  83  -1   0     1700   1 
  1  84   0   0      486   3 
  1  85   0   0      503   3 
  1  86   0   0      542   3 
  1  87   0   0      484   3 
  1  88   0   0      584   2 
  1  89   0   0      551   2 
  1  90   0   0      544   3 
  1  91  -1   0     1700   1 
  1  92   0   0      453   3 
  1  93   0   0      494   2 
  1  94   0   0      519   2 
  1  95   0   0      534   2 
  1  96   0   0      436   2 
  1  97   0   0      470   2 
  1  98  -1   0     1700   1 
  1  99   0   0      478   2 
  1 100  -1   0     1700   1 
  1 101  -1   0     1700   1 
  1 102   0   0      498   2 
  1 103  -1   0     1700   0 
  1 104  -1   0     1700   1 
  1 105   0   0      527   2 
  1 106   0   0      536   3 
  1 107  -1   0     1700   0 
  1 108  -1   0     1700   0 
  1 109   0   0      561   3 
  1 110   0   0      515   2 
  1 111  -1   0     1700   0 
  1 112   0   0      506   2 
  1 113  -1   0     1700   1 
  1 114  -1   0     1700   1 
  1 115   0   0      482   2 
  1 116  -1   0     1700   0 
  1 117  -1   0     1700   0 
  1 118  -1   0     1700   1 
  1 119   0   0      506   3 
  1 120  -1   0     1700   0 
  1 121   0   0      502   2 
  1 122  -1   0     1700   1 
  1 123   0   0      459   3 
  1 124  -1   0     1700   0 
  1 125  -1   0     1700   0 
  1 126   0   0      530   2 
  1 127   0   0      458   3 
  2   0  -1   0     1700   0 
  2   1  -1   0     1700   1 
  2   2   0   0      486   3 
  2   3   0   0      536   3 
  2   4   0   0      586   3 
  2   5   0   0      614   3 
  2   6  -1   0     1700   0 
  2   7   0   0      508   2 
  2   8   0   0      433   3 
  2   9  -1   0     1700   0 
  2  10  -1   0     1700   0 
  2  11   0   0      461   2 
  2  12   0   0      498   3 
  2  13  -1   0     1700   1 
  2  14   0   0      458   2 
  2  15   0   2      542   1 
  2  16  -1   0     1700   1 
  2  17  -1   0     1700   0 
  2  18   0   0      514   2 
  2  19   0   0      526   3 
  2  20  -1   0     1700   1 
  2  21  -1   0     1700   1 
  2  22   0   0      495   3 
  2  23   0   0      727   2 
  2  24  -1   0     1700   0 
  2  25   0   0      622   3 
  2  26   0   0      485   2 
  2  27  -1   0     1700   0 
  2  28  -1   0     1700   0 
  2  29  -1   0     1700   1 
  2  30   0   0      610   3 
  2  31  -1   0     1700   1 
  2  32   0   0      490   2 
  2  33  -1   0     1700   1 
  2  34  -1   0     1700   1 
  2  35  -1   0     1700   1 
  2  36  -1   0     1700   0 
  2  37  -1   0     1700   0 
  2  38   0   0      597   2 
  2  39   0   0      607   3 
  2  40  -1   0     1700   0 
  2  41  -1   0     1700   0 
  2  42  -1   0     1700   1 
  2  43   0   0      508   2 
  2  44   0   0      558   3 
  2  45  -1   0     1700   1 
  2  46   0   0      576   3 
  2  47  -1   0     1700   1 
  2  48  -1   0     1700   0 
  2  49   0   0      547   2 
  2  50   0   0      541   2 
  2  51  -1   0     1700   0 
  2  52   0   0      484   3 
  2  53   0   0      473   2 
  2  54   0   0      598   3 
  2  55   0   0      481   3 
  2  56   0   0      515   2 
  2  57  -1   0     1700   0 
  2  58   0   0      546   3 
  2  59  -1   0     1700   0 
  2  60  -1   0     1700   1 
  2  61  -1   0     1700   0 
  2  62   0   0      513   3 
  2  63   0   0      555   3 
  2  64   0   0      590   2 
  2  65  -1   0     1700   0 
  2  66  -1   0     1700   1 
  2  67  -1   0     1700   0 
  2  68   0   0      514   2 
  2  69   0   0      489   2 
  2  70  -1   0     1700   0 
  2  71  -1   0     1700   0 
  2  72   0   0      555   3 
  2  73  -1   0     1700   0 
  2  74  -1   0     1700   1 
  2  75   0   0      473   2 
  2  76  -1   0     1700   1 
  2  77   0   0      438   3 
  2  78   0   0      514   2 
  2  79   0   0      556   2 
  2  80   0   0      463   2 
  2  81   0   0      537   3 
  2  82  -1   0     1700   1 
  2  83   0   0      444   3 
  2  84  -1   0     1700   0 
  2  85   0   0      501   3 
  2  86   0   0      446   3 
  2  87   0   0      622   2 
  2  88   0   0      506   3 
  2  89  -1   0     1700   1 
  2  90  -1   0     1700   1 
  2  91   0   0      508   2 
  2  92   0   0      472   3 
  2  93   0   0      496   2 
  2  94  -1   0     1700   0 
  2  95   0   0      504   2 
  2  96  -1   0     1700   0 
  2  97  -1   0     1700   1 
  2  98   0   0      609   2 
  2  99  -1   0     1700   1 
  2 100   0   0      595   2 
  2 101   0   0      555   2 
  2 102  -1   0     1700   1 
  2 103  -1   0     1700   0 
  2 104  -1   0     1700   0 
  2 105  -1   0     1700   1 
  2 106  -1   0     1700   1 
  2 107  -1   0     1700   0 
  2 108  -1   0     1700   0 
  2 109  -1   0     1700   1 
  2 110   0   0      678   2 
  2 111  -1   0     1700   1 
  2 112  -1   0     1700   1 
  2 113   0   0      551   2 
  2 114   0   0      553   3 
  2 115   0   0      480   3 
  2 116  -1   0     1700   0 
  2 117   0   0      538   2 
  2 118  -1   0     1700   1 
  2 119   0   0      450   3 
  2 120  -1   0     1700   0 
  2 121  -1   0     1700   1 
  2 122   0   0      488   3 
  2 123  -1   0     1700   1 
  2 124   0   0      527   2 
  2 125   0   0      638   3 
  2 126   0   0      697   2 
  2 127  -1   0     1700   0 
  3   0   0   0      886   2 
  3   1   0   0      698   3 
  3   2   0   0      533   2 
  3   3  -1   0     1700   1 
  3   4  -1   0     1700   0 
  3   5  -1   0     1700   1 
  3   6  -1   0     1700   0 
  3   7  -1   0     1700   1 
  3   8  -1   0     1700   0 
  3   9   0   0      708   3 
  3  10  -1   0     1700   1 
  3  11   0   0      514   3 
  3  12  -1   0     1700   1 
  3  13   0   0      503   3 
  3  14   0   0      487   3 
  3  15   0   0      583   2 
  3  16  -1   0     1700   0 
  3  17  -1   0     1700   0 
  3  18  -1   0     1700   1 
  3  19  -1   0     1700   1 
  3  20  -1   0     1700   1 
  3  21  -1   0     1700   0 
  3  22   0   0      549   2 
  3  23   0   0      519   3 
  3  24  -1   0     1700   1 
  3  25  -1   0     1700   1 
  3  26  -1   0     1700   0 
  3  27  -1   0     1700   1 
  3  28   0   0      606   3 
  3  29   0   0      544   2 
  3  30   0   0      902   2 
  3  31  -1   0     1700   0 
  3  32  -1   0     1700   1 
  3  33  -1   0     1700   1 
  3  34  -1   0     1700   0 
  3  35   0   0      587   3 
  3  36   0   0      743   2 
  3  37   0   0      534   2 
  3  38  -1   0     1700   1 
  3  39  -1   0     1700   0 
  3  40  -1   0     1700   1 
  3  41   0   0      568   2 
  3  42   0   0      593   3 
  3  43  -1   0     1700   1 
  3  44  -1   0     1700   0 
  3  45  -1   0     1700   0 
  3  46   0   0      611   2 
  3  47   0   0      553   2 
  3  48   0   0      474   3 
  3  49   0   0      505   3 
  3  50   0   0      603   2 
  3  51   0   0      568   2 
  3  52   0   0      501   2 
  3  53   0   0      470   2 
  3  54   0   0      496   3 
  3  55   0   0      480   3 
  3  56  -1   0     1700   0 
  3  57  -1   0     1700   1 
  3  58   0   0      524   2 
  3  59   0   0      510   3 
  3  60  -1   0     1700   1 
  3  61   0   0      431   2 
  3  62  -1   0     1700   1 
  3  63   0   0      508   2 
  3  64  -1   0     1700   0 
  3  65   0   0      625   3 
  3  66  -1   0     1700   1 
  3  67  -1   0     1700   1 
  3  68  -1   0     1700   1 
  3  69  -1   0     1700   1 
  3  70   0   0      566   3 
  3  71   0   0      475   3 
  3  72  -1   0     1700   1 
  3  73   0   0      504   3 
  3  74   0   0      443   2 
  3  75  -1   0     1700   0 
  3  76  -1   0     1700   0 
  3  77   0   0      567   3 
  3  78   0   0      534   2 
  3  79  -1   0     1700   0 
  3  80  -1   0     1700   0 
  3  81   0   0      486   2 
  3  82  -1   0     1700   0 
  3  83  -1   0     1700   0 
  3  84   0   0      516   3 
  3  85  -1   0     1700   0 
  3  86   0   0      440   3 
  3  87  -1   0     1700   0 
  3  88  -1   0     1700   1 
  3  89  -1   0     1700   1 
  3  90   0   0      605   3 
  3  91   0   0      577   2 
  3  92   0   0      552   3 
  3  93   0   0      450   3 
  3  94   0   0      432   2 
  3  95  -1   0     1700   1 
  3  96   0   0      494   2 
  3  97   0   0      469   3 
  3  98   0   0      501   2 
  3  99  -1   0     1700   0 
  3 100  -1   0     1700   0 
  3 101  -1   0     1700   1 
  3 102  -1   0     1700   0 
  3 103   0   0      929   2 
  3 104  -1   0     1700   0 
  3 105   0   0      563   3 
  3 106  -1   0     1700   1 
  3 107  -1   0     1700   0 
  3 108   0   0     1092   2 
  3 109   0   0      559   3 
  3 110  -1   0     1700   0 
  3 111   0   0      480   3 
  3 112  -1   0     1700   0 
  3 113   0   0      458   3 
  3 114   0   0      676   2 
  3 115   0   0      680   3 
  3 116  -1   0     1700   0 
  3 117   0   0      520   2 
  3 118   0   0      650   2 
  3 119  -1   0     1700   1 
  3 120   0   0      603   3 
  3 121  -1   0     1700   1 
  3 122  -1   0     1700   0 
  3 123  -1   0     1700   0 
  3 124   0   0      543   2 
  3 125  -1   0     1700   1 
  3 126   0   0      461   2 
  3 127   0   0      564   3 
