# Supplementary material for: The influence of the Japanese waving cat on the joint spatial compatibility effect: A replication and extension of Dolk, Hommel, Prinz, and Liepelt (2013)
Source: PLoS One. 2017 Sep 14;12(9):e0184844. doi: 10.1371/journal.pone.0184844 (PMC5599021; doi:10.1371/journal.pone.0184844)
Supplement: S1 File — (ZIP) [file pone.0184844.s001.zip › S1 Data/raw data/10.dat]

SimonNL [04-2015]
 10    0   1 
 SOE18
 -1   0   0   0      805   3 
 -1   1   0   0      710   2 
 -1   2   0   0      635   2 
 -1   3  -1   0     1700   1 
 -1   4  -1   0     1700   0 
 -1   5  -1   0     1700   0 
 -1   6   0   0      564   3 
 -1   7  -1   0     1700   1 
  0   0  -1   0     1700   0 
  0   1  -1   0     1700   0 
  0   2  -1   0     1700   1 
  0   3   0   0      744   3 
  0   4   0   0      480   2 
  0   5  -1   0     1700   1 
  0   6   0   2      596   0 
  0   7  -1   0     1700   1 
  0   8   0   0      536   2 
  0   9  -1   0     1700   0 
  0  10   0   0      557   2 
  0  11   0   0      726   3 
  0  12   0   0      526   2 
  0  13  -1   0     1700   0 
  0  14   0   0      572   3 
  0  15  -1   0     1700   0 
  0  16   0   0      465   3 
  0  17  -1   0     1700   0 
  0  18   0   0      583   2 
  0  19   0   0      788   2 
  0  20   0   0      597   2 
  0  21   0   0      562   2 
  0  22   0   0      511   3 
  0  23   0   0      523   2 
  0  24  -1   0     1700   1 
  0  25   0   0      500   2 
  0  26  -1   0     1700   0 
  0  27  -1   0     1700   0 
  0  28  -1   0     1700   1 
  0  29  -1   0     1700   0 
  0  30   0   0      605   2 
  0  31   0   0      593   2 
  0  32   0   0      569   3 
  0  33  -1   0     1700   0 
  0  34  -1   0     1700   1 
  0  35   0   0      577   3 
  0  36  -1   0     1700   0 
  0  37  -1   0     1700   0 
  0  38   0   0      463   3 
  0  39  -1   0     1700   1 
  0  40  -1   0     1700   0 
  0  41  -1   0     1700   0 
  0  42  -1   0     1700   1 
  0  43  -1   0     1700   1 
  0  44  -1   0     1700   0 
  0  45   0   0      581   2 
  0  46   0   0      607   2 
  0  47  -1   0     1700   0 
  0  48  -1   1     1700   3 
  0  49   0   2      677   1 
  0  50   0   0      600   2 
  0  51  -1   0     1700   1 
  0  52   0   0      530   2 
  0  53  -1   0     1700   1 
  0  54   0   0      649   3 
  0  55  -1   0     1700   1 
  0  56  -1   0     1700   1 
  0  57   0   0      525   2 
  0  58  -1   0     1700   1 
  0  59   0   0      685   3 
  0  60   0   0      529   3 
  0  61  -1   0     1700   1 
  0  62  -1   0     1700   0 
  0  63  -1   0     1700   0 
  0  64  -1   0     1700   0 
  0  65  -1   0     1700   0 
  0  66   0   0      764   2 
  0  67  -1   0     1700   1 
  0  68  -1   0     1700   0 
  0  69   0   0      592   2 
  0  70  -1   0     1700   1 
  0  71   0   0      504   2 
  0  72   0   0      920   3 
  0  73  -1   0     1700   1 
  0  74  -1   0     1700   0 
  0  75   0   0      535   3 
  0  76   0   0      692   2 
  0  77   0   0      780   2 
  0  78   0   0      534   2 
  0  79   0   0      594   3 
  0  80  -1   0     1700   0 
  0  81  -1   0     1700   1 
  0  82  -1   0     1700   0 
  0  83  -1   0     1700   1 
  0  84  -1   0     1700   0 
  0  85  -1   0     1700   0 
  0  86   0   0      515   3 
  0  87   0   0      699   3 
  0  88  -1   0     1700   0 
  0  89   0   0      608   3 
  0  90   0   0      813   2 
  0  91   0   0      754   3 
  0  92   0   0      649   2 
  0  93  -1   0     1700   0 
  0  94  -1   0     1700   1 
  0  95   0   0      634   2 
  0  96   0   0      720   3 
  0  97   0   0      646   3 
  0  98   0   0      501   2 
  0  99  -1   0     1700   0 
  0 100   0   2      736   1 
  0 101   0   0      686   2 
  0 102  -1   0     1700   1 
  0 103   0   0      596   3 
  0 104   0   0      750   3 
  0 105  -1   0     1700   1 
  0 106  -1   0     1700   0 
  0 107  -1   0     1700   0 
  0 108   0   0      646   3 
  0 109   0   0      614   3 
  0 110   0   0      713   2 
  0 111  -1   0     1700   1 
  0 112  -1   0     1700   1 
  0 113  -1   0     1700   1 
  0 114  -1   0     1700   1 
  0 115  -1   0     1700   1 
  0 116  -1   0     1700   1 
  0 117   0   0      587   3 
  0 118   0   0      910   3 
  0 119   0   0      693   3 
  0 120   0   0      869   2 
  0 121   0   0      571   2 
  0 122   0   0      550   3 
  0 123   0   0      593   3 
  0 124   0   0      700   3 
  0 125  -1   0     1700   1 
  0 126   0   0      630   3 
  0 127   0   0      713   2 
  1   0  -1   0     1700   1 
  1   1  -1   0     1700   0 
  1   2   0   0      517   3 
  1   3   0   0      683   3 
  1   4  -1   0     1700   1 
  1   5  -1   0     1700   1 
  1   6  -1   0     1700   1 
  1   7   0   0      643   3 
  1   8   0   0      669   3 
  1   9  -1   0     1700   0 
  1  10   0   0      569   3 
  1  11   0   2      648   1 
  1  12  -1   0     1700   0 
  1  13   0   0     1051   2 
  1  14  -1   0     1700   0 
  1  15   0   0      601   3 
  1  16  -1   0     1700   0 
  1  17  -1   0     1700   0 
  1  18  -1   0     1700   1 
  1  19   0   0      602   3 
  1  20   0   0      769   2 
  1  21   0   0      545   3 
  1  22   0   0      614   2 
  1  23   0   0      510   3 
  1  24   0   0      512   2 
  1  25  -1   0     1700   0 
  1  26  -1   0     1700   0 
  1  27   0   0      597   3 
  1  28   0   0      608   3 
  1  29   0   0      582   2 
  1  30   0   0      571   2 
  1  31   0   0      594   2 
  1  32  -1   0     1700   0 
  1  33  -1   0     1700   0 
  1  34  -1   0     1700   1 
  1  35   0   0      499   2 
  1  36   0   0      531   3 
  1  37  -1   0     1700   0 
  1  38   0   0      757   3 
  1  39  -1   0     1700   0 
  1  40  -1   0     1700   1 
  1  41  -1   0     1700   1 
  1  42  -1   0     1700   1 
  1  43   0   0      577   3 
  1  44   0   0      567   3 
  1  45  -1   0     1700   0 
  1  46   0   0      889   2 
  1  47   0   0      635   2 
  1  48  -1   0     1700   1 
  1  49   0   0      511   2 
  1  50  -1   0     1700   0 
  1  51  -1   0     1700   1 
  1  52   0   0      491   2 
  1  53   0   0      567   2 
  1  54  -1   0     1700   0 
  1  55   0   0      577   3 
  1  56   0   0      515   3 
  1  57  -1   0     1700   1 
  1  58  -1   0     1700   0 
  1  59  -1   0     1700   0 
  1  60   0   0      422   3 
  1  61  -1   0     1700   0 
  1  62   0   0      971   3 
  1  63  -1   0     1700   1 
  1  64  -1   0     1700   0 
  1  65   0   0      723   2 
  1  66   0   0      567   2 
  1  67   0   0      555   3 
  1  68  -1   0     1700   1 
  1  69   0   0      885   3 
  1  70  -1   0     1700   1 
  1  71   0   0      737   2 
  1  72  -1   0     1700   1 
  1  73  -1   0     1700   1 
  1  74  -1   0     1700   0 
  1  75   0   0      518   2 
  1  76   0   0      531   2 
  1  77  -1   0     1700   1 
  1  78   0   0      666   2 
  1  79   0   0      681   2 
  1  80   0   0      735   2 
  1  81  -1   0     1700   1 
  1  82  -1   0     1700   0 
  1  83   0   0      609   2 
  1  84  -1   0     1700   0 
  1  85   0   0      451   3 
  1  86  -1   0     1700   0 
  1  87   0   0      522   2 
  1  88  -1   1     1700   3 
  1  89   0   0      665   2 
  1  90   0   0      540   2 
  1  91   0   0      444   2 
  1  92  -1   0     1700   0 
  1  93  -1   0     1700   1 
  1  94  -1   0     1700   1 
  1  95  -1   0     1700   0 
  1  96  -1   0     1700   0 
  1  97  -1   0     1700   1 
  1  98   0   0      869   3 
  1  99   0   0      661   3 
  1 100   0   0      550   2 
  1 101   0   0      492   3 
  1 102   0   0      510   3 
  1 103   0   0      511   3 
  1 104  -1   0     1700   0 
  1 105  -1   0     1700   1 
  1 106  -1   0     1700   1 
  1 107   0   0      827   2 
  1 108   0   0      917   3 
  1 109   0   2      671   1 
  1 110  -1   0     1700   0 
  1 111   0   0      533   2 
  1 112  -1   0     1700   0 
  1 113  -1   0     1700   0 
  1 114  -1   0     1700   1 
  1 115   0   0      530   2 
  1 116   0   0      746   3 
  1 117  -1   0     1700   1 
  1 118   0   0      696   2 
  1 119   0   0      667   3 
  1 120  -1   0     1700   1 
  1 121  -1   0     1700   1 
  1 122  -1   0     1700   1 
  1 123  -1   0     1700   1 
  1 124  -1   0     1700   0 
  1 125   0   0      545   3 
  1 126   0   0      657   2 
  1 127  -1   0     1700   0 
  2   0   0   0      863   3 
  2   1  -1   0     1700   1 
  2   2  -1   0     1700   1 
  2   3   0   0      556   2 
  2   4  -1   0     1700   1 
  2   5   0   0      506   2 
  2   6   0   0      627   3 
  2   7  -1   0     1700   0 
  2   8  -1   0     1700   0 
  2   9   0   0      627   2 
  2  10  -1   0     1700   1 
  2  11   0   0      492   2 
  2  12   0   0      637   2 
  2  13   0   0      629   3 
  2  14   0   0      476   2 
  2  15  -1   0     1700   0 
  2  16  -1   0     1700   1 
  2  17   0   0      581   3 
  2  18   0   0      637   3 
  2  19  -1   0     1700   1 
  2  20  -1   0     1700   0 
  2  21   0   0      564   2 
  2  22   0   0      562   3 
  2  23   0   0      619   2 
  2  24  -1   0     1700   1 
  2  25  -1   0     1700   0 
  2  26  -1   0     1700   1 
  2  27  -1   0     1700   0 
  2  28  -1   0     1700   0 
  2  29  -1   0     1700   0 
  2  30   0   0      672   3 
  2  31  -1   0     1700   0 
  2  32  -1   0     1700   1 
  2  33   0   0      457   2 
  2  34  -1   0     1700   0 
  2  35  -1   0     1700   0 
  2  36  -1   0     1700   1 
  2  37   0   0      528   3 
  2  38   0   0      527   2 
  2  39  -1   0     1700   0 
  2  40   0   0      558   2 
  2  41   0   0      868   2 
  2  42   0   0      472   2 
  2  43  -1   0     1700   0 
  2  44  -1   0     1700   0 
  2  45  -1   0     1700   0 
  2  46   0   0      603   2 
  2  47   0   2      774   1 
  2  48   0   0      597   2 
  2  49  -1   0     1700   1 
  2  50  -1   0     1700   0 
  2  51   0   0      440   3 
  2  52  -1   0     1700   0 
  2  53   0   0      587   2 
  2  54   0   0      598   3 
  2  55  -1   0     1700   1 
  2  56   0   0      511   2 
  2  57   0   0      604   2 
  2  58   0   0      574   3 
  2  59   0   0      584   3 
  2  60  -1   0     1700   1 
  2  61  -1   0     1700   1 
  2  62   0   0      579   2 
  2  63  -1   0     1700   1 
  2  64   0   0      576   3 
  2  65   0   0      931   2 
  2  66  -1   0     1700   0 
  2  67  -1   0     1700   0 
  2  68  -1   0     1700   1 
  2  69  -1   0     1700   1 
  2  70   0   0      511   3 
  2  71  -1   0     1700   0 
  2  72   0   0      535   3 
  2  73  -1   0     1700   0 
  2  74   0   0      681   2 
  2  75   0   0      580   2 
  2  76   0   0      550   3 
  2  77  -1   0     1700   1 
  2  78   0   0      534   3 
  2  79  -1   0     1700   1 
  2  80   0   0      460   2 
  2  81   0   0      741   2 
  2  82  -1   0     1700   1 
  2  83   0   0      402   3 
  2  84   0   0      490   3 
  2  85   0   0      532   2 
  2  86   0   0      457   2 
  2  87   0   0      472   3 
  2  88   0   0      491   3 
  2  89  -1   0     1700   0 
  2  90   0   0      518   2 
  2  91  -1   0     1700   0 
  2  92   0   0      412   2 
  2  93   0   0      489   3 
  2  94  -1   0     1700   0 
  2  95   0   0      435   3 
  2  96  -1   0     1700   1 
  2  97   0   0      515   2 
  2  98   0   0      706   3 
  2  99  -1   0     1700   0 
  2 100  -1   0     1700   0 
  2 101  -1   0     1700   0 
  2 102  -1   0     1700   1 
  2 103  -1   0     1700   1 
  2 104  -1   0     1700   1 
  2 105  -1   0     1700   1 
  2 106  -1   0     1700   0 
  2 107   0   0      579   3 
  2 108   0   0      607   2 
  2 109  -1   0     1700   0 
  2 110   0   0      510   3 
  2 111   0   0      550   3 
  2 112  -1   0     1700   0 
  2 113  -1   0     1700   0 
  2 114  -1   0     1700   1 
  2 115  -1   0     1700   1 
  2 116   0   0      500   2 
  2 117  -1   0     1700   1 
  2 118   0   0      513   3 
  2 119   0   0      663   3 
  2 120  -1   0     1700   0 
  2 121  -1   0     1700   1 
  2 122   0   0      449   2 
  2 123   0   0      570   3 
  2 124  -1   0     1700   1 
  2 125   0   0      611   3 
  2 126  -1   0     1700   1 
  2 127   0   0      528   3 
  3   0   0   0      890   2 
  3   1  -1   0     1700   1 
  3   2   0   0      521   2 
  3   3  -1   0     1700   1 
  3   4  -1   0     1700   1 
  3   5   0   2      895   1 
  3   6  -1   0     1700   1 
  3   7  -1   0     1700   0 
  3   8   0   0      722   2 
  3   9   0   0      789   3 
  3  10   0   0      726   2 
  3  11   0   0      524   2 
  3  12  -1   0     1700   1 
  3  13  -1   0     1700   0 
  3  14   0   0      479   3 
  3  15   0   0      518   3 
  3  16  -1   0     1700   1 
  3  17   0   0      449   2 
  3  18   0   0      480   3 
  3  19   0   0      405   3 
  3  20   0   0      563   2 
  3  21  -1   0     1700   1 
  3  22   0   2      491   1 
  3  23  -1   0     1700   0 
  3  24   0   0      519   3 
  3  25   0   0      747   3 
  3  26   0   0      501   2 
  3  27   0   0      450   3 
  3  28  -1   0     1700   1 
  3  29  -1   0     1700   0 
  3  30  -1   0     1700   1 
  3  31  -1   0     1700   0 
  3  32   0   0      515   3 
  3  33  -1   0     1700   0 
  3  34   0   0      436   3 
  3  35   0   2      682   1 
  3  36   0   0      518   3 
  3  37  -1   0     1700   0 
  3  38  -1   0     1700   1 
  3  39   0   0      613   3 
  3  40   0   0      726   3 
  3  41  -1   0     1700   1 
  3  42  -1   0     1700   0 
  3  43  -1   0     1700   0 
  3  44  -1   0     1700   0 
  3  45   0   0      593   2 
  3  46   0   0      589   2 
  3  47  -1   0     1700   0 
  3  48  -1   0     1700   0 
  3  49  -1   0     1700   1 
  3  50   0   0      647   2 
  3  51   0   0      707   3 
  3  52   0   0      614   2 
  3  53  -1   0     1700   0 
  3  54   0   0      499   3 
  3  55   0   0      821   3 
  3  56  -1   0     1700   1 
  3  57  -1   0     1700   0 
  3  58   0   0      567   2 
  3  59   0   0      786   2 
  3  60   0   0      564   3 
  3  61  -1   0     1700   1 
  3  62  -1   0     1700   1 
  3  63   0   0      573   2 
  3  64   0   0      513   3 
  3  65   0   0      549   3 
  3  66  -1   0     1700   0 
  3  67   0   0      682   2 
  3  68   0   0      533   3 
  3  69  -1   0     1700   1 
  3  70  -1   0     1700   1 
  3  71   0   0      553   2 
  3  72  -1   0     1700   0 
  3  73   0   0      475   2 
  3  74   0   0      629   2 
  3  75  -1   0     1700   0 
  3  76  -1   0     1700   0 
  3  77   0   0      481   3 
  3  78  -1   0     1700   1 
  3  79  -1   0     1700   1 
  3  80   0   0      459   2 
  3  81   0   0      563   3 
  3  82  -1   0     1700   1 
  3  83  -1   0     1700   0 
  3  84   0   0     1044   2 
  3  85   0   0      673   2 
  3  86   0   0      541   3 
  3  87   0   0      571   3 
  3  88   0   0      490   2 
  3  89  -1   0     1700   0 
  3  90  -1   0     1700   1 
  3  91   0   0      648   3 
  3  92  -1   0     1700   0 
  3  93  -1   0     1700   0 
  3  94   0   0      480   2 
  3  95  -1   0     1700   0 
  3  96   0   0      697   2 
  3  97   0   2      605   1 
  3  98   0   0      606   3 
  3  99  -1   0     1700   1 
  3 100   0   0      487   2 
  3 101  -1   0     1700   1 
  3 102  -1   0     1700   0 
  3 103   0   0      579   2 
  3 104   0   0      734   2 
  3 105   0   0      590   3 
  3 106  -1   0     1700   0 
  3 107  -1   0     1700   1 
  3 108  -1   0     1700   0 
  3 109  -1   0     1700   0 
  3 110   0   0      555   2 
  3 111   0   2      545   1 
  3 112  -1   0     1700   1 
  3 113   0   0      509   3 
  3 114  -1   0     1700   0 
  3 115   0   0      530   3 
  3 116  -1   0     1700   0 
  3 117  -1   0     1700   0 
  3 118  -1   0     1700   1 
  3 119   0   0      648   2 
  3 120   0   0      604   2 
  3 121  -1   0     1700   0 
  3 122   0   0      496   3 
  3 123  -1   0     1700   1 
  3 124   0   0      490   2 
  3 125   0   0      512   3 
  3 126   0   0      487   3 
  3 127  -1   0     1700   0 
