# Supplementary material for: The influence of the Japanese waving cat on the joint spatial compatibility effect: A replication and extension of Dolk, Hommel, Prinz, and Liepelt (2013)
Source: PLoS One. 2017 Sep 14;12(9):e0184844. doi: 10.1371/journal.pone.0184844 (PMC5599021; doi:10.1371/journal.pone.0184844)
Supplement: S1 File — (ZIP) [file pone.0184844.s001.zip › S1 Data/raw data/105.dat]

SimonNL [04-2015]
105    3   1 
 FALO25
 -1   0   0   0     1038   3 
 -1   1  -1   0     1700   1 
 -1   2   0   0      838   2 
 -1   3  -1   0     1700   1 
 -1   4  -1   0     1700   0 
 -1   5  -1   0     1700   0 
 -1   6   0   0      674   3 
 -1   7   0   0      834   2 
  0   0   0   2      908   1 
  0   1   0   0      684   2 
  0   2  -1   0     1700   0 
  0   3  -1   0     1700   0 
  0   4  -1   0     1700   0 
  0   5   0   0      664   2 
  0   6  -1   0     1700   1 
  0   7  -1   0     1700   1 
  0   8  -1   0     1700   1 
  0   9  -1   0     1700   0 
  0  10  -1   0     1700   0 
  0  11  -1   0     1700   1 
  0  12   0   0      595   3 
  0  13  -1   0     1700   1 
  0  14  -1   0     1700   0 
  0  15  -1   0     1700   0 
  0  16   0   0      581   2 
  0  17  -1   0     1700   0 
  0  18   0   0      580   2 
  0  19   0   0      544   2 
  0  20  -1   0     1700   0 
  0  21   0   0      647   3 
  0  22   0   0      642   3 
  0  23   0   0      790   2 
  0  24  -1   0     1700   0 
  0  25   0   0      653   2 
  0  26   0   0      552   2 
  0  27  -1   0     1700   0 
  0  28  -1   0     1700   0 
  0  29  -1   0     1700   1 
  0  30  -1   0     1700   0 
  0  31  -1   0     1700   0 
  0  32  -1   0     1700   0 
  0  33  -1   0     1700   0 
  0  34  -1   0     1700   0 
  0  35  -1   0     1700   0 
  0  36   0   0      677   3 
  0  37   0   0      660   3 
  0  38   0   2      614   0 
  0  39   0   0      596   2 
  0  40   0   0      572   3 
  0  41   0   0      588   2 
  0  42  -1   0     1700   1 
  0  43  -1   0     1700   0 
  0  44   0   0      502   3 
  0  45  -1   0     1700   1 
  0  46   0   0      532   2 
  0  47   0   0      576   3 
  0  48  -1   0     1700   1 
  0  49  -1   0     1700   0 
  0  50  -1   0     1700   1 
  0  51  -1   0     1700   1 
  0  52   0   0      548   2 
  0  53   0   0      719   2 
  0  54   0   0      638   3 
  0  55   0   0      661   3 
  0  56   0   0      529   3 
  0  57   0   0      507   3 
  0  58   0   0      486   3 
  0  59  -1   0     1700   1 
  0  60  -1   0     1700   1 
  0  61  -1   0     1700   1 
  0  62   0   0      589   3 
  0  63   0   0      526   3 
  0  64  -1   0     1700   1 
  0  65   0   0      809   3 
  0  66   0   0      540   2 
  0  67   0   0      513   2 
  0  68  -1   0     1700   1 
  0  69   0   0      545   2 
  0  70   0   0      576   3 
  0  71   0   0      538   2 
  0  72   0   0      660   3 
  0  73   0   0      523   3 
  0  74   0   0      508   2 
  0  75  -1   0     1700   0 
  0  76   0   0      690   2 
  0  77  -1   0     1700   1 
  0  78   0   0      652   2 
  0  79  -1   0     1700   1 
  0  80   0   0      769   3 
  0  81   0   0      799   2 
  0  82   0   0      739   3 
  0  83   0   0      687   3 
  0  84   0   0      918   2 
  0  85  -1   0     1700   1 
  0  86  -1   0     1700   1 
  0  87  -1   0     1700   1 
  0  88  -1   0     1700   1 
  0  89   0   0      601   3 
  0  90   0   0      685   2 
  0  91   0   0      799   2 
  0  92  -1   0     1700   0 
  0  93   0   0      602   2 
  0  94   0   0      590   2 
  0  95  -1   0     1700   1 
  0  96   0   0      591   3 
  0  97   0   0      607   3 
  0  98   0   0      584   3 
  0  99   0   0      693   3 
  0 100  -1   0     1700   1 
  0 101  -1   0     1700   0 
  0 102   0   0      557   2 
  0 103  -1   0     1700   0 
  0 104   0   0      575   3 
  0 105   0   0      822   2 
  0 106  -1   0     1700   1 
  0 107   0   0      952   3 
  0 108   0   0      662   3 
  0 109  -1   0     1700   1 
  0 110   0   0      700   2 
  0 111  -1   0     1700   1 
  0 112  -1   0     1700   0 
  0 113  -1   0     1700   0 
  0 114  -1   0     1700   0 
  0 115  -1   0     1700   1 
  0 116   0   0      868   2 
  0 117  -1   0     1700   0 
  0 118   0   0      631   3 
  0 119  -1   0     1700   1 
  0 120  -1   0     1700   1 
  0 121  -1   0     1700   0 
  0 122   0   0      559   2 
  0 123  -1   0     1700   1 
  0 124  -1   0     1700   0 
  0 125  -1   0     1700   0 
  0 126   0   0      673   3 
  0 127   0   0      790   2 
  1   0   0   0      979   2 
  1   1  -1   0     1700   1 
  1   2   0   0      649   3 
  1   3  -1   0     1700   1 
  1   4   0   0      612   2 
  1   5  -1   0     1700   1 
  1   6  -1   0     1700   0 
  1   7   0   0      479   3 
  1   8  -1   0     1700   1 
  1   9   0   0      638   3 
  1  10  -1   0     1700   1 
  1  11  -1   0     1700   1 
  1  12   0   0      533   3 
  1  13  -1   0     1700   0 
  1  14   0   0      541   2 
  1  15  -1   0     1700   1 
  1  16  -1   0     1700   1 
  1  17   0   0      623   2 
  1  18   0   0      553   3 
  1  19  -1   0     1700   0 
  1  20   0   0      567   2 
  1  21   0   0      589   3 
  1  22  -1   0     1700   1 
  1  23   0   0      489   2 
  1  24  -1   0     1700   0 
  1  25   0   0      519   2 
  1  26  -1   0     1700   0 
  1  27   0   0      700   2 
  1  28  -1   0     1700   1 
  1  29   0   0      483   2 
  1  30   0   0      531   2 
  1  31   0   0      548   2 
  1  32  -1   0     1700   1 
  1  33  -1   0     1700   0 
  1  34   0   0      483   3 
  1  35  -1   0     1700   1 
  1  36  -1   0     1700   0 
  1  37   0   0      556   3 
  1  38   0   0      575   3 
  1  39   0   0      629   3 
  1  40   0   0      570   2 
  1  41   0   0      668   3 
  1  42  -1   0     1700   0 
  1  43   0   0      600   2 
  1  44  -1   0     1700   1 
  1  45  -1   0     1700   1 
  1  46  -1   0     1700   1 
  1  47   0   0      554   3 
  1  48   0   0      664   2 
  1  49  -1   0     1700   0 
  1  50   0   0      604   2 
  1  51   0   0     1128   3 
  1  52   0   0      566   2 
  1  53  -1   0     1700   0 
  1  54  -1   0     1700   1 
  1  55  -1   0     1700   0 
  1  56   0   0      662   3 
  1  57  -1   0     1700   0 
  1  58   0   0      707   3 
  1  59  -1   0     1700   1 
  1  60  -1   0     1700   0 
  1  61  -1   0     1700   0 
  1  62  -1   0     1700   0 
  1  63   0   0      617   2 
  1  64   0   0      571   2 
  1  65  -1   0     1700   1 
  1  66  -1   0     1700   0 
  1  67   0   0      651   3 
  1  68   0   0      505   3 
  1  69   0   0      546   3 
  1  70   0   0      508   3 
  1  71  -1   0     1700   1 
  1  72  -1   0     1700   1 
  1  73   0   0      506   2 
  1  74   0   0      576   3 
  1  75   0   0      689   2 
  1  76  -1   0     1700   0 
  1  77   0   0      746   2 
  1  78  -1   0     1700   1 
  1  79   0   0      547   2 
  1  80  -1   0     1700   1 
  1  81  -1   0     1700   0 
  1  82  -1   0     1700   0 
  1  83   0   0      627   2 
  1  84   0   0      960   3 
  1  85  -1   0     1700   0 
  1  86   0   0      570   3 
  1  87   0   0      867   2 
  1  88   0   0      797   2 
  1  89  -1   0     1700   0 
  1  90  -1   0     1700   0 
  1  91   0   0      508   3 
  1  92   0   0      592   3 
  1  93  -1   0     1700   0 
  1  94  -1   0     1700   0 
  1  95  -1   0     1700   1 
  1  96  -1   0     1700   1 
  1  97   0   0      852   3 
  1  98  -1   0     1700   0 
  1  99   0   0      552   2 
  1 100   0   0      537   3 
  1 101   0   0      698   2 
  1 102  -1   0     1700   0 
  1 103  -1   0     1700   1 
  1 104   0   0      855   3 
  1 105  -1   0     1700   0 
  1 106   0   0      562   3 
  1 107   0   0      604   2 
  1 108  -1   0     1700   0 
  1 109  -1   0     1700   1 
  1 110  -1   0     1700   1 
  1 111   0   0      554   3 
  1 112  -1   0     1700   1 
  1 113  -1   0     1700   0 
  1 114   0   0      442   3 
  1 115  -1   0     1700   1 
  1 116  -1   0     1700   0 
  1 117  -1   0     1700   0 
  1 118   0   0      531   3 
  1 119   0   0      507   3 
  1 120   0   0      559   2 
  1 121  -1   0     1700   1 
  1 122   0   0      535   2 
  1 123  -1   0     1700   1 
  1 124   0   0      463   2 
  1 125  -1   0     1700   0 
  1 126  -1   0     1700   1 
  1 127   0   0      535   2 
  2   0  -1   0     1700   1 
  2   1   0   0      463   2 
  2   2   0   0      626   2 
  2   3  -1   0     1700   0 
  2   4   0   0      584   2 
  2   5  -1   0     1700   1 
  2   6   0   0      545   3 
  2   7   0   0      604   3 
  2   8  -1   0     1700   0 
  2   9   0   0      560   3 
  2  10  -1   0     1700   0 
  2  11   0   0      527   3 
  2  12   0   0      619   2 
  2  13   0   0      589   2 
  2  14  -1   0     1700   1 
  2  15  -1   0     1700   1 
  2  16  -1   0     1700   0 
  2  17   0   0      617   2 
  2  18   0   0      769   2 
  2  19   0   0      796   2 
  2  20   0   0      725   2 
  2  21   0   0      491   2 
  2  22   0   2      579   1 
  2  23   0   0      596   3 
  2  24   0   0      532   2 
  2  25   0   0     1184   3 
  2  26  -1   0     1700   1 
  2  27   0   0      810   2 
  2  28   0   0     1334   3 
  2  29   0   0      591   3 
  2  30   0   0      589   3 
  2  31  -1   0     1700   1 
  2  32  -1   0     1700   0 
  2  33   0   0      562   2 
  2  34  -1   0     1700   0 
  2  35   0   0      419   2 
  2  36  -1   0     1700   1 
  2  37   0   0      516   3 
  2  38  -1   0     1700   1 
  2  39  -1   0     1700   0 
  2  40   0   0      564   2 
  2  41  -1   0     1700   1 
  2  42  -1   0     1700   0 
  2  43   0   0      535   3 
  2  44  -1   0     1700   0 
  2  45  -1   0     1700   1 
  2  46   0   0      552   3 
  2  47   0   0      529   2 
  2  48   0   0      637   2 
  2  49  -1   0     1700   0 
  2  50  -1   0     1700   0 
  2  51  -1   0     1700   1 
  2  52   0   0      567   2 
  2  53  -1   0     1700   1 
  2  54   0   0      583   3 
  2  55  -1   0     1700   1 
  2  56   0   0      706   3 
  2  57   0   0      650   3 
  2  58   0   0      768   3 
  2  59  -1   0     1700   1 
  2  60   0   0      529   3 
  2  61   0   0      631   2 
  2  62  -1   0     1700   0 
  2  63   0   0      530   3 
  2  64  -1   0     1700   0 
  2  65   0   0      506   3 
  2  66   0   0      561   3 
  2  67  -1   0     1700   0 
  2  68  -1   0     1700   1 
  2  69  -1   0     1700   0 
  2  70  -1   0     1700   0 
  2  71   0   0      510   2 
  2  72   0   0      560   2 
  2  73   0   0      538   3 
  2  74  -1   0     1700   1 
  2  75  -1   0     1700   1 
  2  76   0   0      664   2 
  2  77  -1   0     1700   0 
  2  78  -1   0     1700   0 
  2  79   0   0      562   3 
  2  80  -1   0     1700   1 
  2  81   0   0      786   3 
  2  82  -1   0     1700   1 
  2  83  -1   0     1700   1 
  2  84   0   0      635   2 
  2  85   0   0      914   2 
  2  86  -1   0     1700   0 
  2  87   0   2      598   0 
  2  88   0   0      601   3 
  2  89  -1   0     1700   0 
  2  90  -1   0     1700   1 
  2  91   0   0      554   2 
  2  92  -1   0     1700   1 
  2  93   0   0      616   2 
  2  94  -1   0     1700   1 
  2  95   0   0      861   3 
  2  96   0   0      552   3 
  2  97  -1   0     1700   1 
  2  98  -1   0     1700   1 
  2  99  -1   0     1700   1 
  2 100  -1   0     1700   0 
  2 101   0   0      634   2 
  2 102   0   0      938   2 
  2 103  -1   0     1700   1 
  2 104   0   0      648   2 
  2 105   0   0      616   3 
  2 106  -1   0     1700   1 
  2 107   0   0      569   3 
  2 108   0   0      754   2 
  2 109  -1   0     1700   1 
  2 110  -1   0     1700   0 
  2 111  -1   0     1700   0 
  2 112   0   0      681   2 
  2 113  -1   0     1700   0 
  2 114  -1   0     1700   0 
  2 115   0   0      781   2 
  2 116  -1   0     1700   0 
  2 117  -1   0     1700   0 
  2 118  -1   0     1700   0 
  2 119   0   0      691   3 
  2 120   0   0      590   3 
  2 121  -1   0     1700   0 
  2 122  -1   0     1700   1 
  2 123   0   0      582   3 
  2 124  -1   0     1700   1 
  2 125   0   0      531   3 
  2 126  -1   0     1700   0 
  2 127  -1   0     1700   0 
  3   0  -1   0     1700   0 
  3   1  -1   0     1700   0 
  3   2   0   0      584   2 
  3   3   0   0      682   3 
  3   4   0   0      648   2 
  3   5  -1   0     1700   1 
  3   6   0   0      646   3 
  3   7   0   0      592   2 
  3   8  -1   0     1700   0 
  3   9  -1   0     1700   0 
  3  10  -1   0     1700   0 
  3  11  -1   0     1700   0 
  3  12   0   0      734   3 
  3  13   0   0      565   2 
  3  14   0   0      520   2 
  3  15  -1   0     1700   1 
  3  16   0   0      517   2 
  3  17   0   0      736   3 
  3  18  -1   0     1700   1 
  3  19   0   2      815   1 
  3  20   0   0      545   3 
  3  21   0   0      712   3 
  3  22  -1   0     1700   0 
  3  23  -1   0     1700   0 
  3  24   0   0      563   2 
  3  25   0   0      597   2 
  3  26   0   0      758   2 
  3  27   0   0      716   2 
  3  28  -1   0     1700   0 
  3  29  -1   0     1700   1 
  3  30  -1   0     1700   1 
  3  31   0   0      559   3 
  3  32  -1   0     1700   0 
  3  33   0   0      593   3 
  3  34   0   0      603   2 
  3  35   0   0      559   3 
  3  36  -1   0     1700   0 
  3  37  -1   0     1700   0 
  3  38   0   0      581   2 
  3  39   0   0      806   2 
  3  40   0   0      820   3 
  3  41   0   0      719   3 
  3  42  -1   0     1700   1 
  3  43  -1   0     1700   0 
  3  44  -1   0     1700   0 
  3  45  -1   0     1700   1 
  3  46  -1   0     1700   0 
  3  47  -1   0     1700   0 
  3  48  -1   0     1700   1 
  3  49   0   0      528   3 
  3  50  -1   0     1700   1 
  3  51   0   0      608   2 
  3  52   0   0      606   3 
  3  53   0   0     1203   2 
  3  54   0   0      506   3 
  3  55   0   0      780   3 
  3  56  -1   0     1700   0 
  3  57  -1   0     1700   0 
  3  58   0   0      695   3 
  3  59   0   0      893   3 
  3  60  -1   0     1700   1 
  3  61   0   0      690   3 
  3  62   0   0      712   3 
  3  63  -1   0     1700   0 
  3  64  -1   0     1700   1 
  3  65  -1   0     1700   0 
  3  66   0   0      564   3 
  3  67   0   0      572   3 
  3  68  -1   0     1700   0 
  3  69  -1   0     1700   1 
  3  70   0   0      587   3 
  3  71  -1   0     1700   0 
  3  72   0   0     1051   3 
  3  73  -1   0     1700   1 
  3  74  -1   0     1700   1 
  3  75  -1   0     1700   1 
  3  76   0   0      732   3 
  3  77  -1   0     1700   0 
  3  78  -1   0     1700   0 
  3  79   0   0      543   2 
  3  80  -1   0     1700   0 
  3  81   0   0      558   2 
  3  82  -1   0     1700   1 
  3  83   0   0      740   2 
  3  84  -1   0     1700   1 
  3  85  -1   0     1700   1 
  3  86   0   0      549   2 
  3  87  -1   0     1700   0 
  3  88  -1   0     1700   0 
  3  89  -1   0     1700   0 
  3  90   0   0     1006   2 
  3  91   0   0      638   3 
  3  92   0   0      597   2 
  3  93  -1   0     1700   0 
  3  94  -1   0     1700   1 
  3  95   0   0      754   3 
  3  96  -1   0     1700   0 
  3  97  -1   0     1700   1 
  3  98   0   0      712   2 
  3  99   0   0      733   2 
  3 100   0   0      777   2 
  3 101  -1   0     1700   1 
  3 102   0   0      671   2 
  3 103   0   0      847   2 
  3 104  -1   0     1700   1 
  3 105   0   0      720   2 
  3 106   0   0      722   3 
  3 107   0   0     1044   3 
  3 108  -1   0     1700   1 
  3 109  -1   0     1700   1 
  3 110   0   0      729   2 
  3 111   0   0      728   3 
  3 112   0   0      725   3 
  3 113   0   0      647   2 
  3 114  -1   0     1700   1 
  3 115  -1   0     1700   1 
  3 116  -1   0     1700   1 
  3 117   0   0      524   2 
  3 118  -1   0     1700   0 
  3 119  -1   0     1700   1 
  3 120  -1   0     1700   0 
  3 121  -1   0     1700   1 
  3 122   0   0      669   3 
  3 123  -1   0     1700   1 
  3 124   0   0      550   3 
  3 125   0   0     1057   2 
  3 126   0   0      806   2 
  3 127  -1   0     1700   1 
