# Supplementary material for: The influence of the Japanese waving cat on the joint spatial compatibility effect: A replication and extension of Dolk, Hommel, Prinz, and Liepelt (2013)
Source: PLoS One. 2017 Sep 14;12(9):e0184844. doi: 10.1371/journal.pone.0184844 (PMC5599021; doi:10.1371/journal.pone.0184844)
Supplement: S1 File — (ZIP) [file pone.0184844.s001.zip › S1 Data/raw data/107.dat]

SimonNL [04-2015]
107    1   0 
 MOA11
 -1   0   0   0      686   0 
 -1   1  -1   0     1700   2 
 -1   2  -1   0     1700   2 
 -1   3   0   0      579   1 
 -1   4   0   0      944   0 
 -1   5   0   0      735   1 
 -1   6  -1   0     1700   3 
 -1   7  -1   0     1700   3 
  0   0  -1   0     1700   3 
  0   1   0   0      695   1 
  0   2   0   0      502   1 
  0   3   0   0      597   0 
  0   4  -1   0     1700   2 
  0   5  -1   0     1700   3 
  0   6  -1   0     1700   3 
  0   7   0   0      538   0 
  0   8   0   0      539   0 
  0   9   0   0      514   0 
  0  10   0   0      480   0 
  0  11   0   0      592   1 
  0  12   0   0      545   1 
  0  13   0   2      555   3 
  0  14  -1   0     1700   3 
  0  15   0   0     1143   1 
  0  16   0   0      616   0 
  0  17   0   0      706   1 
  0  18   0   0      693   1 
  0  19  -1   0     1700   2 
  0  20   0   0      861   0 
  0  21  -1   0     1700   2 
  0  22   0   0      639   0 
  0  23  -1   0     1700   3 
  0  24   0   0      693   0 
  0  25   0   0      886   1 
  0  26   0   0      446   0 
  0  27  -1   0     1700   3 
  0  28  -1   0     1700   2 
  0  29  -1   0     1700   2 
  0  30  -1   0     1700   3 
  0  31   0   0      603   1 
  0  32  -1   0     1700   3 
  0  33   0   0     1052   1 
  0  34  -1   0     1700   3 
  0  35  -1   0     1700   2 
  0  36   0   0      785   0 
  0  37  -1   0     1700   3 
  0  38  -1   0     1700   2 
  0  39   0   0      680   1 
  0  40  -1   0     1700   3 
  0  41  -1   0     1700   3 
  0  42  -1   0     1700   3 
  0  43   0   0      547   1 
  0  44   0   0      514   0 
  0  45   0   0      507   1 
  0  46   0   0      542   0 
  0  47   0   0      542   0 
  0  48   0   0      584   0 
  0  49   0   2      600   2 
  0  50  -1   0     1700   3 
  0  51  -1   0     1700   3 
  0  52   0   0      689   0 
  0  53   0   0      650   0 
  0  54   0   0      773   0 
  0  55   0   0      650   0 
  0  56  -1   0     1700   2 
  0  57  -1   0     1700   2 
  0  58  -1   0     1700   2 
  0  59   0   0      846   1 
  0  60  -1   0     1700   3 
  0  61   0   0      806   1 
  0  62  -1   0     1700   2 
  0  63   0   0      624   0 
  0  64  -1   0     1700   3 
  0  65  -1   0     1700   2 
  0  66  -1   0     1700   2 
  0  67  -1   0     1700   3 
  0  68  -1   0     1700   2 
  0  69  -1   0     1700   3 
  0  70  -1   0     1700   2 
  0  71  -1   0     1700   2 
  0  72   0   0      574   1 
  0  73   0   0      549   0 
  0  74   0   0      474   0 
  0  75   0   0      568   1 
  0  76   0   0      737   0 
  0  77  -1   0     1700   3 
  0  78   0   0      908   1 
  0  79  -1   0     1700   3 
  0  80   0   0      965   0 
  0  81  -1   0     1700   3 
  0  82   0   0      555   0 
  0  83   0   0      747   1 
  0  84  -1   0     1700   3 
  0  85  -1   0     1700   3 
  0  86   0   0      740   0 
  0  87   0   0      540   1 
  0  88  -1   0     1700   3 
  0  89  -1   0     1700   3 
  0  90   0   0      574   0 
  0  91  -1   0     1700   2 
  0  92  -1   0     1700   2 
  0  93   0   0      728   1 
  0  94  -1   0     1700   3 
  0  95  -1   0     1700   3 
  0  96   0   0      545   0 
  0  97   0   0      583   1 
  0  98   0   0      516   1 
  0  99  -1   0     1700   3 
  0 100  -1   0     1700   2 
  0 101   0   0      912   0 
  0 102   0   0      504   1 
  0 103  -1   0     1700   2 
  0 104  -1   0     1700   2 
  0 105   0   0      585   1 
  0 106  -1   0     1700   2 
  0 107  -1   0     1700   2 
  0 108   0   0      544   1 
  0 109  -1   0     1700   2 
  0 110  -1   0     1700   2 
  0 111   0   0      715   1 
  0 112  -1   0     1700   3 
  0 113  -1   0     1700   2 
  0 114   0   0      610   0 
  0 115   0   0      604   0 
  0 116  -1   0     1700   2 
  0 117   0   0      639   0 
  0 118   0   2      586   2 
  0 119  -1   0     1700   3 
  0 120   0   0      695   1 
  0 121   0   0      883   1 
  0 122   0   0      585   1 
  0 123   0   0      576   1 
  0 124   0   0      603   1 
  0 125  -1   0     1700   2 
  0 126  -1   0     1700   2 
  0 127  -1   0     1700   2 
  1   0  -1   1     1700   1 
  1   1   0   0      679   0 
  1   2  -1   0     1700   2 
  1   3  -1   0     1700   3 
  1   4  -1   0     1700   2 
  1   5   0   0      627   1 
  1   6   0   0      692   1 
  1   7  -1   0     1700   3 
  1   8  -1   0     1700   3 
  1   9   0   0      583   0 
  1  10   0   0      523   0 
  1  11   0   0      450   0 
  1  12  -1   0     1700   3 
  1  13   0   0      700   0 
  1  14  -1   0     1700   3 
  1  15   0   0      712   1 
  1  16   0   0      636   1 
  1  17  -1   0     1700   3 
  1  18  -1   0     1700   2 
  1  19   0   0      637   0 
  1  20  -1   0     1700   2 
  1  21  -1   0     1700   2 
  1  22  -1   0     1700   2 
  1  23  -1   0     1700   3 
  1  24  -1   0     1700   3 
  1  25  -1   0     1700   2 
  1  26  -1   0     1700   2 
  1  27  -1   0     1700   2 
  1  28   0   0      591   0 
  1  29   0   0      587   0 
  1  30  -1   0     1700   3 
  1  31   0   0      763   1 
  1  32  -1   0     1700   3 
  1  33  -1   0     1700   3 
  1  34   0   0      508   0 
  1  35   0   0      604   1 
  1  36  -1   0     1700   3 
  1  37   0   0      681   0 
  1  38   0   0      542   1 
  1  39  -1   0     1700   2 
  1  40  -1   0     1700   2 
  1  41  -1   0     1700   3 
  1  42   0   0      699   1 
  1  43  -1   0     1700   3 
  1  44  -1   0     1700   3 
  1  45  -1   0     1700   2 
  1  46  -1   0     1700   2 
  1  47   0   0      562   0 
  1  48  -1   0     1700   3 
  1  49  -1   0     1700   3 
  1  50   0   0      690   1 
  1  51  -1   0     1700   3 
  1  52   0   0      706   0 
  1  53  -1   0     1700   2 
  1  54   0   0      655   1 
  1  55  -1   0     1700   2 
  1  56  -1   0     1700   2 
  1  57   0   0      621   1 
  1  58  -1   0     1700   3 
  1  59   0   0      641   1 
  1  60   0   0      580   1 
  1  61  -1   0     1700   2 
  1  62   0   0      639   0 
  1  63   0   0      619   1 
  1  64   0   0      756   1 
  1  65  -1   0     1700   2 
  1  66   0   0      574   1 
  1  67   0   0      771   1 
  1  68  -1   0     1700   2 
  1  69   0   0      660   0 
  1  70  -1   0     1700   2 
  1  71  -1   0     1700   3 
  1  72   0   0      557   0 
  1  73  -1   0     1700   3 
  1  74   0   0      593   0 
  1  75   0   0      762   0 
  1  76   0   0      450   0 
  1  77   0   0      424   0 
  1  78   0   0      602   1 
  1  79  -1   0     1700   3 
  1  80  -1   0     1700   3 
  1  81   0   0      539   0 
  1  82  -1   0     1700   3 
  1  83   0   0      672   0 
  1  84   0   0      537   0 
  1  85   0   2      602   2 
  1  86   0   0      741   1 
  1  87   0   0      863   0 
  1  88   0   0      501   0 
  1  89   0   0      467   1 
  1  90   0   0      477   1 
  1  91  -1   0     1700   3 
  1  92   0   0      683   0 
  1  93   0   2      556   2 
  1  94   0   0      551   1 
  1  95  -1   0     1700   3 
  1  96   0   0      638   0 
  1  97  -1   0     1700   3 
  1  98   0   0      506   0 
  1  99   0   0      727   1 
  1 100   0   0      634   0 
  1 101   0   0      551   1 
  1 102  -1   0     1700   2 
  1 103  -1   0     1700   2 
  1 104   0   0      530   1 
  1 105  -1   0     1700   3 
  1 106   0   0      581   0 
  1 107   0   0      571   1 
  1 108  -1   0     1700   2 
  1 109  -1   0     1700   3 
  1 110  -1   0     1700   3 
  1 111  -1   0     1700   2 
  1 112   0   0      548   1 
  1 113   0   0      766   0 
  1 114   0   2      566   2 
  1 115  -1   0     1700   2 
  1 116   0   0      569   0 
  1 117  -1   0     1700   2 
  1 118   0   0      691   1 
  1 119  -1   0     1700   2 
  1 120  -1   0     1700   3 
  1 121  -1   0     1700   2 
  1 122   0   0      756   0 
  1 123   0   0      556   1 
  1 124   0   0      583   1 
  1 125   0   0      477   1 
  1 126  -1   0     1700   2 
  1 127   0   2      581   3 
  2   0   0   0      589   0 
  2   1   0   0      631   1 
  2   2   0   0      457   1 
  2   3  -1   0     1700   3 
  2   4   0   0      566   1 
  2   5  -1   0     1700   2 
  2   6   0   0      582   1 
  2   7  -1   0     1700   3 
  2   8   0   2     1556   3 
  2   9   0   0      615   0 
  2  10   0   2      548   3 
  2  11  -1   0     1700   3 
  2  12  -1   0     1700   2 
  2  13   0   0      531   1 
  2  14  -1   0     1700   3 
  2  15   0   0      550   0 
  2  16  -1   0     1700   3 
  2  17  -1   0     1700   2 
  2  18  -1   0     1700   2 
  2  19  -1   0     1700   2 
  2  20   0   0      527   1 
  2  21  -1   0     1700   3 
  2  22  -1   0     1700   2 
  2  23  -1   0     1700   2 
  2  24  -1   0     1700   3 
  2  25   0   0      634   0 
  2  26   0   0      531   0 
  2  27   0   0      478   0 
  2  28  -1   0     1700   3 
  2  29   0   0      831   0 
  2  30   0   0      568   0 
  2  31   0   0      558   0 
  2  32  -1   0     1700   2 
  2  33  -1   0     1700   2 
  2  34   0   0      757   1 
  2  35  -1   0     1700   2 
  2  36  -1   0     1700   2 
  2  37   0   0      561   0 
  2  38   0   0      461   0 
  2  39   0   0      589   1 
  2  40   0   0      722   0 
  2  41  -1   0     1700   3 
  2  42   0   0      855   0 
  2  43   0   0      577   1 
  2  44  -1   0     1700   3 
  2  45  -1   0     1700   3 
  2  46  -1   0     1700   2 
  2  47  -1   0     1700   2 
  2  48   0   0      638   1 
  2  49  -1   0     1700   2 
  2  50  -1   0     1700   2 
  2  51   0   0      494   1 
  2  52   0   0      546   1 
  2  53   0   0      515   1 
  2  54  -1   0     1700   2 
  2  55  -1   0     1700   2 
  2  56  -1   0     1700   2 
  2  57  -1   0     1700   2 
  2  58   0   0      658   1 
  2  59  -1   0     1700   2 
  2  60   0   0      592   0 
  2  61   0   0      561   1 
  2  62   0   0      524   1 
  2  63   0   0      503   1 
  2  64   0   0      506   1 
  2  65   0   0      465   1 
  2  66   0   0      653   0 
  2  67   0   0      559   0 
  2  68   0   0      481   0 
  2  69   0   0      511   0 
  2  70  -1   0     1700   3 
  2  71  -1   0     1700   2 
  2  72   0   0      508   1 
  2  73   0   0      835   1 
  2  74  -1   0     1700   2 
  2  75  -1   0     1700   3 
  2  76  -1   0     1700   3 
  2  77   0   0      616   0 
  2  78   0   0      459   0 
  2  79   0   0      614   0 
  2  80   0   0      517   0 
  2  81  -1   0     1700   3 
  2  82   0   0      574   1 
  2  83   0   2      627   3 
  2  84  -1   0     1700   3 
  2  85   0   0     1019   1 
  2  86  -1   0     1700   3 
  2  87  -1   0     1700   3 
  2  88  -1   0     1700   2 
  2  89  -1   0     1700   2 
  2  90   0   0      694   1 
  2  91  -1   0     1700   3 
  2  92   0   0      696   0 
  2  93   0   0      662   1 
  2  94  -1   0     1700   2 
  2  95   0   0      811   1 
  2  96   0   0      532   0 
  2  97   0   0      667   0 
  2  98  -1   0     1700   2 
  2  99   0   0      802   1 
  2 100   0   2     1014   3 
  2 101   0   0      785   0 
  2 102  -1   0     1700   2 
  2 103  -1   0     1700   3 
  2 104  -1   0     1700   2 
  2 105  -1   0     1700   3 
  2 106   0   0      597   1 
  2 107  -1   0     1700   3 
  2 108  -1   0     1700   3 
  2 109   0   0      689   1 
  2 110   0   0      558   1 
  2 111   0   0      538   0 
  2 112  -1   0     1700   2 
  2 113  -1   0     1700   2 
  2 114  -1   0     1700   3 
  2 115  -1   0     1700   3 
  2 116  -1   0     1700   2 
  2 117  -1   0     1700   2 
  2 118   0   0      654   0 
  2 119  -1   0     1700   3 
  2 120   0   0      686   0 
  2 121   0   0      623   0 
  2 122   0   0      621   1 
  2 123  -1   0     1700   3 
  2 124   0   0      726   0 
  2 125   0   0      722   1 
  2 126  -1   0     1700   3 
  2 127   0   0      592   0 
  3   0   0   0      580   0 
  3   1  -1   0     1700   2 
  3   2  -1   0     1700   2 
  3   3   0   0      576   1 
  3   4  -1   0     1700   3 
  3   5   0   0      582   1 
  3   6  -1   0     1700   2 
  3   7  -1   0     1700   3 
  3   8   0   0      595   1 
  3   9   0   0      639   1 
  3  10  -1   0     1700   3 
  3  11   0   0      514   0 
  3  12  -1   0     1700   2 
  3  13   0   0      599   1 
  3  14   0   2     1303   3 
  3  15   0   0      681   0 
  3  16   0   2     1050   2 
  3  17   0   0      750   1 
  3  18   0   0      988   1 
  3  19   0   0      601   0 
  3  20   0   0      503   0 
  3  21  -1   0     1700   2 
  3  22   0   0      855   1 
  3  23  -1   0     1700   3 
  3  24   0   0      861   1 
  3  25   0   0      587   1 
  3  26   0   0     1465   0 
  3  27   0   0      760   1 
  3  28   0   0      506   0 
  3  29   0   0      493   0 
  3  30  -1   0     1700   2 
  3  31  -1   0     1700   3 
  3  32   0   0      676   1 
  3  33  -1   0     1700   3 
  3  34   0   0      774   1 
  3  35  -1   0     1700   2 
  3  36   0   0      537   1 
  3  37   0   0      663   0 
  3  38  -1   0     1700   3 
  3  39  -1   0     1700   3 
  3  40   0   0      585   1 
  3  41  -1   0     1700   3 
  3  42  -1   0     1700   3 
  3  43  -1   0     1700   2 
  3  44  -1   0     1700   2 
  3  45  -1   0     1700   2 
  3  46  -1   0     1700   2 
  3  47  -1   0     1700   3 
  3  48   0   0      604   1 
  3  49   0   0     1478   0 
  3  50   0   0      760   1 
  3  51  -1   0     1700   2 
  3  52  -1   0     1700   2 
  3  53  -1   0     1700   2 
  3  54  -1   0     1700   2 
  3  55   0   0      755   1 
  3  56  -1   0     1700   3 
  3  57   0   0      934   1 
  3  58  -1   0     1700   2 
  3  59  -1   0     1700   3 
  3  60   0   0      743   0 
  3  61   0   0      522   0 
  3  62   0   0      769   0 
  3  63   0   0      647   1 
  3  64   0   0      569   1 
  3  65   0   0      498   1 
  3  66  -1   0     1700   3 
  3  67   0   0      755   0 
  3  68  -1   0     1700   2 
  3  69  -1   0     1700   3 
  3  70   0   0      570   0 
  3  71   0   0      485   0 
  3  72   0   0      465   1 
  3  73  -1   0     1700   3 
  3  74  -1   0     1700   3 
  3  75  -1   0     1700   3 
  3  76   0   0      840   0 
  3  77  -1   1     1700   0 
  3  78  -1   0     1700   3 
  3  79   0   0      664   0 
  3  80   0   0      763   0 
  3  81  -1   0     1700   2 
  3  82   0   0      640   1 
  3  83   0   0      715   1 
  3  84  -1   0     1700   2 
  3  85  -1   0     1700   2 
  3  86   0   0      668   1 
  3  87   0   0      552   0 
  3  88  -1   0     1700   3 
  3  89  -1   0     1700   3 
  3  90   0   0      763   0 
  3  91  -1   0     1700   2 
  3  92   0   0      510   1 
  3  93   0   0      659   0 
  3  94   0   0      636   0 
  3  95   0   0      485   0 
  3  96   0   0      552   0 
  3  97   0   0      568   1 
  3  98  -1   0     1700   2 
  3  99  -1   0     1700   2 
  3 100  -1   0     1700   3 
  3 101  -1   0     1700   3 
  3 102  -1   0     1700   3 
  3 103   0   0      954   0 
  3 104  -1   0     1700   2 
  3 105   0   0      672   1 
  3 106  -1   0     1700   3 
  3 107  -1   0     1700   3 
  3 108   0   0      794   0 
  3 109   0   0      526   0 
  3 110   0   0      538   1 
  3 111  -1   0     1700   2 
  3 112  -1   0     1700   2 
  3 113  -1   0     1700   3 
  3 114  -1   0     1700   2 
  3 115   0   0      627   1 
  3 116  -1   0     1700   2 
  3 117   0   0      882   1 
  3 118  -1   0     1700   3 
  3 119  -1   0     1700   3 
  3 120   0   0      930   0 
  3 121   0   0      789   0 
  3 122  -1   0     1700   2 
  3 123  -1   0     1700   2 
  3 124   0   0      680   0 
  3 125  -1   0     1700   3 
  3 126  -1   0     1700   3 
  3 127  -1   0     1700   2 
