# Supplementary material for: The influence of the Japanese waving cat on the joint spatial compatibility effect: A replication and extension of Dolk, Hommel, Prinz, and Liepelt (2013)
Source: PLoS One. 2017 Sep 14;12(9):e0184844. doi: 10.1371/journal.pone.0184844 (PMC5599021; doi:10.1371/journal.pone.0184844)
Supplement: S1 File — (ZIP) [file pone.0184844.s001.zip › S1 Data/raw data/108.dat]

SimonNL [04-2015]
108    1   1 
 MOO07
 -1   0  -1   0     1700   0 
 -1   1  -1   0     1700   1 
 -1   2   0   0      708   2 
 -1   3   0   0      591   3 
 -1   4  -1   0     1700   0 
 -1   5   0   0      722   2 
 -1   6   0   0      592   3 
 -1   7  -1   0     1700   1 
  0   0   0   0      515   2 
  0   1   0   0      536   3 
  0   2  -1   0     1700   0 
  0   3   0   0      593   2 
  0   4  -1   0     1700   1 
  0   5   0   0      582   3 
  0   6   0   0      595   2 
  0   7   0   0      540   2 
  0   8  -1   0     1700   1 
  0   9   0   0      615   3 
  0  10   0   0      542   2 
  0  11   0   0      545   2 
  0  12  -1   0     1700   0 
  0  13   0   0      473   3 
  0  14   0   0      506   3 
  0  15   0   0      636   2 
  0  16   0   0      499   2 
  0  17  -1   0     1700   0 
  0  18   0   0      494   3 
  0  19   0   0      580   3 
  0  20  -1   0     1700   1 
  0  21   0   0      576   3 
  0  22  -1   0     1700   0 
  0  23   0   0      597   2 
  0  24  -1   0     1700   0 
  0  25  -1   0     1700   1 
  0  26  -1   0     1700   0 
  0  27   0   0      489   3 
  0  28  -1   0     1700   0 
  0  29   0   0      605   3 
  0  30   0   0      478   3 
  0  31  -1   0     1700   0 
  0  32  -1   0     1700   0 
  0  33  -1   0     1700   1 
  0  34  -1   0     1700   1 
  0  35   0   0      468   2 
  0  36  -1   0     1700   0 
  0  37   0   0      595   2 
  0  38  -1   0     1700   0 
  0  39  -1   0     1700   0 
  0  40  -1   0     1700   0 
  0  41   0   0      498   2 
  0  42   0   0      691   3 
  0  43  -1   0     1700   0 
  0  44   0   0      480   3 
  0  45   0   0      584   2 
  0  46  -1   0     1700   0 
  0  47  -1   0     1700   1 
  0  48   0   0      647   3 
  0  49   0   0      587   2 
  0  50  -1   0     1700   0 
  0  51  -1   0     1700   0 
  0  52  -1   0     1700   1 
  0  53   0   0      446   2 
  0  54  -1   0     1700   1 
  0  55   0   0      514   2 
  0  56  -1   0     1700   0 
  0  57  -1   0     1700   0 
  0  58   0   0      535   2 
  0  59   0   0      664   3 
  0  60  -1   0     1700   0 
  0  61  -1   0     1700   1 
  0  62   0   0      652   3 
  0  63   0   0      620   3 
  0  64   0   0      544   3 
  0  65   0   0      563   3 
  0  66   0   0      647   2 
  0  67   0   0      530   2 
  0  68  -1   0     1700   0 
  0  69  -1   0     1700   1 
  0  70  -1   0     1700   1 
  0  71  -1   0     1700   1 
  0  72  -1   0     1700   1 
  0  73   0   0      519   3 
  0  74   0   0      581   3 
  0  75  -1   0     1700   0 
  0  76   0   0      971   2 
  0  77  -1   0     1700   1 
  0  78   0   0      581   3 
  0  79   0   0      577   3 
  0  80   0   0      548   2 
  0  81   0   0      512   2 
  0  82   0   0      516   3 
  0  83   0   0      571   3 
  0  84  -1   0     1700   1 
  0  85  -1   0     1700   1 
  0  86   0   0      616   3 
  0  87  -1   0     1700   1 
  0  88   0   0      491   3 
  0  89  -1   0     1700   0 
  0  90   0   2      584   0 
  0  91  -1   0     1700   0 
  0  92  -1   0     1700   0 
  0  93  -1   0     1700   1 
  0  94  -1   0     1700   0 
  0  95  -1   0     1700   0 
  0  96  -1   0     1700   1 
  0  97  -1   0     1700   1 
  0  98   0   0      612   2 
  0  99   0   0      575   2 
  0 100  -1   0     1700   1 
  0 101  -1   0     1700   1 
  0 102   0   0      488   2 
  0 103   0   0      594   2 
  0 104   0   0      636   2 
  0 105  -1   0     1700   1 
  0 106   0   0      630   3 
  0 107  -1   0     1700   1 
  0 108  -1   0     1700   1 
  0 109   0   0      551   3 
  0 110  -1   0     1700   0 
  0 111  -1   0     1700   1 
  0 112   0   0      474   2 
  0 113   0   0      665   3 
  0 114  -1   0     1700   0 
  0 115   0   0      844   3 
  0 116  -1   0     1700   1 
  0 117   0   0      523   3 
  0 118   0   0      737   2 
  0 119  -1   0     1700   1 
  0 120  -1   0     1700   1 
  0 121  -1   0     1700   0 
  0 122  -1   0     1700   0 
  0 123   0   0      575   2 
  0 124  -1   0     1700   1 
  0 125   0   0      497   2 
  0 126   0   0      833   2 
  0 127  -1   0     1700   1 
  1   0   0   0      550   2 
  1   1   0   0      558   2 
  1   2  -1   0     1700   1 
  1   3  -1   0     1700   0 
  1   4   0   0      535   3 
  1   5   0   0      731   2 
  1   6   0   0      567   2 
  1   7   0   0      552   2 
  1   8  -1   0     1700   0 
  1   9   0   0      663   2 
  1  10   0   0      801   3 
  1  11  -1   0     1700   1 
  1  12   0   0      662   3 
  1  13  -1   0     1700   0 
  1  14  -1   0     1700   1 
  1  15  -1   0     1700   0 
  1  16   0   0      546   3 
  1  17   0   0      578   3 
  1  18   0   0      595   2 
  1  19   0   0      545   2 
  1  20  -1   0     1700   0 
  1  21  -1   0     1700   0 
  1  22   0   0      530   2 
  1  23  -1   0     1700   1 
  1  24  -1   0     1700   1 
  1  25   0   0      620   2 
  1  26  -1   0     1700   0 
  1  27  -1   0     1700   1 
  1  28   0   0      656   3 
  1  29   0   0      652   2 
  1  30  -1   0     1700   1 
  1  31   0   0      834   2 
  1  32   0   0      559   3 
  1  33   0   0      505   3 
  1  34   0   0      492   2 
  1  35   0   0      544   2 
  1  36   0   0      566   3 
  1  37  -1   0     1700   1 
  1  38  -1   0     1700   1 
  1  39   0   0      543   2 
  1  40   0   0      808   3 
  1  41   0   0      612   2 
  1  42  -1   0     1700   0 
  1  43  -1   0     1700   1 
  1  44  -1   0     1700   1 
  1  45   0   0      525   2 
  1  46   0   0      666   2 
  1  47   0   0      581   2 
  1  48   0   0      616   3 
  1  49  -1   0     1700   1 
  1  50   0   0      612   3 
  1  51   0   0      587   3 
  1  52  -1   0     1700   0 
  1  53  -1   0     1700   0 
  1  54   0   0      730   3 
  1  55  -1   0     1700   1 
  1  56   0   0      514   2 
  1  57  -1   0     1700   0 
  1  58  -1   0     1700   0 
  1  59  -1   0     1700   1 
  1  60   0   0      642   3 
  1  61   0   0      465   2 
  1  62  -1   0     1700   1 
  1  63   0   0      542   3 
  1  64   0   0      481   3 
  1  65  -1   0     1700   1 
  1  66   0   0      602   2 
  1  67  -1   0     1700   0 
  1  68   0   0      547   2 
  1  69  -1   0     1700   0 
  1  70  -1   0     1700   0 
  1  71  -1   0     1700   1 
  1  72  -1   0     1700   0 
  1  73   0   0      543   3 
  1  74  -1   0     1700   1 
  1  75  -1   0     1700   0 
  1  76  -1   0     1700   1 
  1  77   0   0      487   2 
  1  78  -1   0     1700   1 
  1  79  -1   0     1700   1 
  1  80   0   0      507   3 
  1  81  -1   0     1700   1 
  1  82  -1   0     1700   1 
  1  83  -1   0     1700   1 
  1  84   0   0      488   3 
  1  85  -1   0     1700   0 
  1  86  -1   0     1700   0 
  1  87  -1   0     1700   0 
  1  88   0   0      620   3 
  1  89   0   0      480   3 
  1  90   0   0      529   2 
  1  91   0   0      601   3 
  1  92   0   0      475   3 
  1  93   0   0      426   3 
  1  94   0   0      424   3 
  1  95   0   0      544   3 
  1  96  -1   0     1700   0 
  1  97  -1   0     1700   0 
  1  98  -1   0     1700   1 
  1  99  -1   0     1700   0 
  1 100   0   0      493   3 
  1 101   0   0      684   2 
  1 102  -1   0     1700   0 
  1 103   0   0      633   2 
  1 104  -1   0     1700   0 
  1 105  -1   0     1700   1 
  1 106  -1   0     1700   1 
  1 107  -1   0     1700   1 
  1 108   0   0      550   3 
  1 109   0   0      528   3 
  1 110  -1   0     1700   0 
  1 111   0   0      602   2 
  1 112  -1   0     1700   1 
  1 113  -1   0     1700   1 
  1 114  -1   0     1700   1 
  1 115  -1   0     1700   0 
  1 116  -1   0     1700   0 
  1 117   0   0      566   2 
  1 118   0   0      610   2 
  1 119   0   0      537   3 
  1 120  -1   0     1700   0 
  1 121  -1   0     1700   0 
  1 122   0   0      706   3 
  1 123   0   0      688   2 
  1 124   0   0      453   2 
  1 125  -1   0     1700   0 
  1 126  -1   0     1700   0 
  1 127  -1   0     1700   1 
  2   0   0   0      609   3 
  2   1  -1   0     1700   0 
  2   2   0   0      702   2 
  2   3   0   0      599   2 
  2   4  -1   0     1700   0 
  2   5   0   0      496   2 
  2   6  -1   0     1700   0 
  2   7  -1   0     1700   0 
  2   8  -1   0     1700   0 
  2   9  -1   0     1700   1 
  2  10   0   0      510   3 
  2  11  -1   0     1700   1 
  2  12   0   0      521   3 
  2  13  -1   0     1700   0 
  2  14  -1   0     1700   0 
  2  15  -1   0     1700   1 
  2  16   0   0      455   2 
  2  17  -1   0     1700   0 
  2  18   0   0      524   2 
  2  19   0   0      659   3 
  2  20   0   0      544   3 
  2  21   0   0      509   2 
  2  22   0   0      575   2 
  2  23   0   0      443   3 
  2  24  -1   0     1700   0 
  2  25  -1   0     1700   1 
  2  26   0   0      567   2 
  2  27  -1   0     1700   0 
  2  28  -1   0     1700   0 
  2  29   0   0      567   3 
  2  30   0   0      507   2 
  2  31   0   0      503   3 
  2  32   0   0      642   3 
  2  33  -1   0     1700   1 
  2  34   0   0      924   3 
  2  35  -1   0     1700   0 
  2  36   0   0      503   3 
  2  37   0   0      488   3 
  2  38  -1   0     1700   1 
  2  39   0   0      499   2 
  2  40  -1   0     1700   1 
  2  41   0   0      497   3 
  2  42   0   0      599   3 
  2  43   0   0      622   2 
  2  44   0   0      532   2 
  2  45  -1   0     1700   0 
  2  46   0   0      603   2 
  2  47   0   0      521   3 
  2  48  -1   0     1700   0 
  2  49   0   0      528   3 
  2  50  -1   0     1700   1 
  2  51   0   0      442   2 
  2  52  -1   0     1700   1 
  2  53   0   0      565   3 
  2  54   0   0      459   3 
  2  55   0   0      501   2 
  2  56   0   0      483   2 
  2  57  -1   0     1700   0 
  2  58   0   0      509   2 
  2  59  -1   0     1700   1 
  2  60   0   0     1261   2 
  2  61  -1   0     1700   0 
  2  62  -1   0     1700   0 
  2  63   0   0      588   2 
  2  64   0   0      557   3 
  2  65   0   0      487   2 
  2  66  -1   0     1700   0 
  2  67   0   0      829   3 
  2  68  -1   0     1700   1 
  2  69   0   0      434   2 
  2  70  -1   0     1700   1 
  2  71   0   0      583   3 
  2  72  -1   0     1700   1 
  2  73  -1   0     1700   0 
  2  74   0   0      560   3 
  2  75   0   0      509   2 
  2  76   0   0      445   3 
  2  77   0   0      491   3 
  2  78  -1   0     1700   1 
  2  79   0   0      494   2 
  2  80  -1   0     1700   0 
  2  81  -1   0     1700   1 
  2  82  -1   0     1700   1 
  2  83  -1   0     1700   0 
  2  84   0   0      627   2 
  2  85  -1   0     1700   1 
  2  86  -1   0     1700   0 
  2  87   0   0      512   3 
  2  88  -1   0     1700   0 
  2  89   0   0      439   3 
  2  90   0   0      762   2 
  2  91   0   0      507   2 
  2  92  -1   0     1700   1 
  2  93   0   0      525   3 
  2  94   0   0      510   3 
  2  95   0   0      535   3 
  2  96  -1   0     1700   0 
  2  97  -1   0     1700   0 
  2  98  -1   0     1700   1 
  2  99  -1   0     1700   1 
  2 100   0   0      642   2 
  2 101  -1   0     1700   0 
  2 102   0   0      480   2 
  2 103   0   0      572   3 
  2 104  -1   0     1700   1 
  2 105  -1   0     1700   1 
  2 106  -1   0     1700   1 
  2 107  -1   0     1700   1 
  2 108  -1   0     1700   1 
  2 109   0   0      469   2 
  2 110   0   0      769   2 
  2 111  -1   0     1700   1 
  2 112  -1   0     1700   0 
  2 113   0   0      581   3 
  2 114  -1   0     1700   0 
  2 115  -1   0     1700   1 
  2 116  -1   0     1700   0 
  2 117  -1   0     1700   0 
  2 118   0   0      506   2 
  2 119  -1   0     1700   1 
  2 120  -1   0     1700   1 
  2 121   0   0      444   2 
  2 122  -1   0     1700   1 
  2 123  -1   0     1700   1 
  2 124  -1   0     1700   0 
  2 125  -1   0     1700   0 
  2 126   0   0      577   3 
  2 127  -1   0     1700   1 
  3   0   0   2      712   1 
  3   1   0   0      590   3 
  3   2  -1   0     1700   1 
  3   3  -1   0     1700   1 
  3   4   0   0      535   3 
  3   5   0   0      633   2 
  3   6  -1   0     1700   1 
  3   7   0   0      534   2 
  3   8  -1   0     1700   0 
  3   9   0   0      557   2 
  3  10  -1   0     1700   0 
  3  11  -1   0     1700   1 
  3  12  -1   0     1700   1 
  3  13   0   0      516   3 
  3  14   0   0      553   2 
  3  15   0   0      495   3 
  3  16  -1   0     1700   1 
  3  17  -1   0     1700   1 
  3  18   0   0      593   3 
  3  19   0   0      522   3 
  3  20  -1   0     1700   0 
  3  21  -1   0     1700   0 
  3  22   0   0      489   3 
  3  23  -1   0     1700   1 
  3  24   0   0      721   2 
  3  25  -1   0     1700   1 
  3  26  -1   0     1700   0 
  3  27   0   0      476   2 
  3  28   0   0      537   2 
  3  29   0   0      453   3 
  3  30   0   0      488   2 
  3  31   0   0      501   3 
  3  32   0   0      608   3 
  3  33   0   0      475   3 
  3  34   0   0      518   3 
  3  35   0   0      579   2 
  3  36   0   0      609   3 
  3  37  -1   0     1700   0 
  3  38  -1   0     1700   1 
  3  39   0   0      624   2 
  3  40   0   0      607   3 
  3  41  -1   0     1700   1 
  3  42   0   0      689   2 
  3  43  -1   0     1700   0 
  3  44   0   0      552   2 
  3  45   0   2      548   1 
  3  46  -1   0     1700   0 
  3  47  -1   0     1700   0 
  3  48   0   0      613   3 
  3  49   0   0      582   3 
  3  50  -1   0     1700   1 
  3  51   0   0      587   2 
  3  52  -1   0     1700   0 
  3  53   0   0      616   2 
  3  54   0   0      553   3 
  3  55  -1   0     1700   0 
  3  56   0   0      510   3 
  3  57   0   0      558   2 
  3  58   0   0      881   3 
  3  59  -1   0     1700   1 
  3  60   0   0      570   2 
  3  61   0   0      711   2 
  3  62   0   0      565   3 
  3  63   0   0      537   2 
  3  64  -1   0     1700   1 
  3  65   0   0      512   2 
  3  66   0   0      607   2 
  3  67   0   0      542   2 
  3  68   0   0      511   2 
  3  69  -1   0     1700   1 
  3  70   0   0      825   2 
  3  71   0   0      541   2 
  3  72   0   0      542   3 
  3  73  -1   0     1700   0 
  3  74   0   0      537   2 
  3  75   0   0      510   2 
  3  76   0   0      588   3 
  3  77   0   2      559   0 
  3  78   0   0      656   3 
  3  79  -1   0     1700   0 
  3  80   0   0      510   3 
  3  81  -1   0     1700   0 
  3  82  -1   0     1700   0 
  3  83  -1   0     1700   1 
  3  84   0   0      591   3 
  3  85  -1   0     1700   1 
  3  86  -1   0     1700   0 
  3  87   0   0      583   2 
  3  88  -1   0     1700   0 
  3  89  -1   0     1700   1 
  3  90  -1   0     1700   1 
  3  91   0   0      554   3 
  3  92  -1   0     1700   1 
  3  93  -1   0     1700   0 
  3  94   0   0      606   2 
  3  95   0   0      564   3 
  3  96  -1   0     1700   0 
  3  97   0   0      584   3 
  3  98  -1   0     1700   1 
  3  99  -1   0     1700   1 
  3 100  -1   0     1700   1 
  3 101  -1   0     1700   0 
  3 102  -1   0     1700   0 
  3 103   0   0      580   3 
  3 104  -1   0     1700   0 
  3 105  -1   0     1700   0 
  3 106  -1   0     1700   0 
  3 107  -1   0     1700   1 
  3 108  -1   0     1700   1 
  3 109  -1   0     1700   0 
  3 110  -1   0     1700   0 
  3 111  -1   0     1700   0 
  3 112   0   0      580   2 
  3 113  -1   0     1700   0 
  3 114   0   0      493   2 
  3 115   0   0      497   2 
  3 116  -1   0     1700   1 
  3 117  -1   0     1700   1 
  3 118  -1   0     1700   0 
  3 119   0   0      511   3 
  3 120  -1   0     1700   0 
  3 121  -1   0     1700   1 
  3 122   0   0      482   3 
  3 123   0   0      566   2 
  3 124  -1   0     1700   0 
  3 125   0   0      703   3 
  3 126  -1   0     1700   1 
  3 127  -1   0     1700   1 
