# Supplementary material for: The influence of the Japanese waving cat on the joint spatial compatibility effect: A replication and extension of Dolk, Hommel, Prinz, and Liepelt (2013)
Source: PLoS One. 2017 Sep 14;12(9):e0184844. doi: 10.1371/journal.pone.0184844 (PMC5599021; doi:10.1371/journal.pone.0184844)
Supplement: S1 File — (ZIP) [file pone.0184844.s001.zip › S1 Data/raw data/109.dat]

SimonNL [04-2015]
109    3   0 
 JNO15
 -1   0   0   0      230   0 
 -1   1  -1   0     1700   3 
 -1   2   0   0      963   0 
 -1   3  -1   0     1700   3 
 -1   4  -1   0     1700   2 
 -1   5   0   0     1251   1 
 -1   6  -1   0     1700   2 
 -1   7   0   0      637   1 
  0   0   0   0      753   0 
  0   1  -1   0     1700   3 
  0   2   0   0      646   0 
  0   3   0   0     1021   1 
  0   4  -1   0     1700   2 
  0   5  -1   0     1700   2 
  0   6   0   0      613   0 
  0   7  -1   0     1700   2 
  0   8   0   0      581   0 
  0   9  -1   0     1700   3 
  0  10   0   0      582   1 
  0  11  -1   0     1700   3 
  0  12  -1   0     1700   3 
  0  13  -1   0     1700   2 
  0  14   0   0      564   1 
  0  15   0   0      661   0 
  0  16  -1   0     1700   2 
  0  17  -1   0     1700   2 
  0  18  -1   0     1700   3 
  0  19   0   0      560   0 
  0  20  -1   0     1700   2 
  0  21   0   0      570   0 
  0  22   0   0      612   0 
  0  23  -1   0     1700   3 
  0  24   0   0      673   1 
  0  25  -1   0     1700   3 
  0  26  -1   0     1700   3 
  0  27  -1   0     1700   2 
  0  28  -1   0     1700   3 
  0  29   0   0      554   0 
  0  30   0   0      575   0 
  0  31  -1   0     1700   3 
  0  32   0   0      572   1 
  0  33   0   0      547   0 
  0  34  -1   0     1700   3 
  0  35   0   0      624   1 
  0  36   0   0      560   0 
  0  37   0   0      498   1 
  0  38   0   0      529   1 
  0  39  -1   0     1700   2 
  0  40   0   0      570   0 
  0  41  -1   0     1700   2 
  0  42  -1   0     1700   2 
  0  43   0   0      696   1 
  0  44   0   0      531   0 
  0  45   0   0      602   1 
  0  46   0   0      569   0 
  0  47  -1   0     1700   3 
  0  48   0   0      550   0 
  0  49   0   0      533   1 
  0  50  -1   0     1700   3 
  0  51   0   0      477   0 
  0  52  -1   0     1700   3 
  0  53  -1   0     1700   2 
  0  54   0   0      522   0 
  0  55   0   0      529   0 
  0  56   0   0      513   1 
  0  57   0   2      557   3 
  0  58   0   0      577   1 
  0  59  -1   0     1700   2 
  0  60  -1   0     1700   3 
  0  61  -1   0     1700   3 
  0  62   0   0      586   1 
  0  63  -1   0     1700   2 
  0  64  -1   0     1700   2 
  0  65  -1   0     1700   3 
  0  66  -1   0     1700   3 
  0  67   0   0      562   1 
  0  68   0   0      621   1 
  0  69   0   0      616   0 
  0  70  -1   0     1700   2 
  0  71  -1   0     1700   3 
  0  72  -1   0     1700   2 
  0  73   0   0      611   1 
  0  74   0   0      602   1 
  0  75  -1   0     1700   2 
  0  76  -1   0     1700   2 
  0  77  -1   0     1700   2 
  0  78  -1   0     1700   2 
  0  79   0   0      651   0 
  0  80   0   0      574   1 
  0  81   0   0      825   0 
  0  82  -1   0     1700   3 
  0  83   0   0      641   1 
  0  84   0   0      586   0 
  0  85   0   0      626   1 
  0  86   0   0      566   0 
  0  87  -1   0     1700   3 
  0  88   0   0      624   1 
  0  89   0   0      527   0 
  0  90  -1   0     1700   3 
  0  91  -1   0     1700   2 
  0  92   0   0      593   1 
  0  93   0   0      576   0 
  0  94  -1   0     1700   2 
  0  95  -1   0     1700   3 
  0  96   0   0      588   1 
  0  97   0   0      620   1 
  0  98  -1   0     1700   3 
  0  99  -1   0     1700   3 
  0 100  -1   0     1700   3 
  0 101  -1   0     1700   3 
  0 102  -1   0     1700   2 
  0 103  -1   0     1700   3 
  0 104   0   0      601   0 
  0 105  -1   0     1700   2 
  0 106  -1   0     1700   2 
  0 107   0   0      629   0 
  0 108  -1   0     1700   2 
  0 109   0   0      670   0 
  0 110  -1   0     1700   2 
  0 111   0   0      761   0 
  0 112  -1   0     1700   3 
  0 113   0   0      570   0 
  0 114   0   0      608   1 
  0 115  -1   0     1700   3 
  0 116  -1   0     1700   3 
  0 117  -1   0     1700   2 
  0 118   0   0      505   1 
  0 119   0   0      544   1 
  0 120  -1   0     1700   2 
  0 121   0   0      590   0 
  0 122   0   0      610   1 
  0 123  -1   0     1700   2 
  0 124  -1   0     1700   2 
  0 125   0   0      615   1 
  0 126   0   0      663   1 
  0 127   0   0      710   1 
  1   0  -1   0     1700   2 
  1   1   0   0      533   1 
  1   2   0   0      564   0 
  1   3  -1   0     1700   3 
  1   4   0   0      528   0 
  1   5   0   0      541   0 
  1   6  -1   0     1700   3 
  1   7   0   0      564   1 
  1   8   0   0      643   0 
  1   9  -1   0     1700   2 
  1  10   0   0      607   0 
  1  11  -1   0     1700   2 
  1  12  -1   0     1700   2 
  1  13  -1   0     1700   2 
  1  14   0   0      511   0 
  1  15  -1   0     1700   2 
  1  16  -1   0     1700   3 
  1  17  -1   0     1700   2 
  1  18   0   0      553   0 
  1  19  -1   0     1700   2 
  1  20  -1   0     1700   2 
  1  21  -1   0     1700   2 
  1  22  -1   0     1700   2 
  1  23   0   0      649   0 
  1  24   0   0      605   0 
  1  25   0   0      638   0 
  1  26  -1   0     1700   2 
  1  27  -1   0     1700   3 
  1  28   0   0      559   1 
  1  29   0   0      538   1 
  1  30   0   0      593   1 
  1  31  -1   0     1700   2 
  1  32   0   0      597   0 
  1  33  -1   0     1700   3 
  1  34   0   0      545   1 
  1  35   0   0      591   0 
  1  36   0   0      574   0 
  1  37  -1   0     1700   3 
  1  38  -1   0     1700   3 
  1  39  -1   0     1700   3 
  1  40   0   0      575   1 
  1  41   0   0      524   1 
  1  42   0   0      628   1 
  1  43   0   0      611   1 
  1  44   0   0      657   1 
  1  45  -1   0     1700   2 
  1  46  -1   0     1700   3 
  1  47   0   0      550   1 
  1  48   0   0      569   1 
  1  49   0   0      896   0 
  1  50  -1   0     1700   2 
  1  51  -1   0     1700   3 
  1  52   0   0      522   1 
  1  53   0   0      504   1 
  1  54  -1   0     1700   3 
  1  55  -1   0     1700   3 
  1  56  -1   0     1700   2 
  1  57   0   0      668   0 
  1  58  -1   0     1700   2 
  1  59  -1   0     1700   3 
  1  60  -1   0     1700   2 
  1  61   0   0      610   0 
  1  62  -1   0     1700   2 
  1  63  -1   0     1700   2 
  1  64   0   0      570   1 
  1  65  -1   0     1700   3 
  1  66  -1   0     1700   3 
  1  67   0   0      537   0 
  1  68  -1   0     1700   2 
  1  69  -1   0     1700   3 
  1  70   0   0      575   0 
  1  71   0   0      597   1 
  1  72   0   0      627   0 
  1  73  -1   0     1700   2 
  1  74  -1   0     1700   3 
  1  75  -1   0     1700   3 
  1  76   0   0      561   1 
  1  77  -1   0     1700   2 
  1  78   0   0      577   0 
  1  79   0   0      575   1 
  1  80  -1   0     1700   2 
  1  81  -1   0     1700   3 
  1  82   0   0      627   1 
  1  83  -1   0     1700   2 
  1  84  -1   0     1700   3 
  1  85   0   0      633   1 
  1  86   0   0      543   1 
  1  87  -1   0     1700   2 
  1  88   0   0      624   0 
  1  89   0   0      552   1 
  1  90  -1   0     1700   3 
  1  91  -1   0     1700   3 
  1  92  -1   0     1700   3 
  1  93  -1   0     1700   3 
  1  94  -1   0     1700   2 
  1  95   0   0      539   0 
  1  96   0   0      527   0 
  1  97  -1   0     1700   3 
  1  98   0   0      560   0 
  1  99   0   0      524   0 
  1 100  -1   0     1700   3 
  1 101   0   0      554   0 
  1 102   0   0      601   1 
  1 103   0   0      574   1 
  1 104   0   0      554   0 
  1 105   0   0      567   1 
  1 106   0   0      544   0 
  1 107   0   0      550   1 
  1 108   0   0      569   1 
  1 109   0   0      614   0 
  1 110   0   0      566   1 
  1 111  -1   0     1700   3 
  1 112   0   0      724   1 
  1 113  -1   0     1700   3 
  1 114  -1   0     1700   2 
  1 115  -1   0     1700   2 
  1 116   0   0      587   0 
  1 117  -1   0     1700   3 
  1 118  -1   0     1700   3 
  1 119   0   0      606   1 
  1 120  -1   0     1700   3 
  1 121   0   0      556   0 
  1 122  -1   0     1700   2 
  1 123  -1   0     1700   3 
  1 124   0   0      594   1 
  1 125  -1   0     1700   2 
  1 126   0   0      641   0 
  1 127  -1   0     1700   2 
  2   0   0   0      709   0 
  2   1  -1   0     1700   2 
  2   2  -1   0     1700   3 
  2   3  -1   0     1700   2 
  2   4  -1   0     1700   2 
  2   5  -1   0     1700   3 
  2   6   0   0      598   0 
  2   7   0   0      584   0 
  2   8  -1   0     1700   2 
  2   9   0   0      713   1 
  2  10   0   0      759   0 
  2  11   0   0      553   1 
  2  12   0   0      538   0 
  2  13   0   0      552   0 
  2  14  -1   0     1700   3 
  2  15   0   0      587   1 
  2  16   0   0      550   0 
  2  17   0   0      756   1 
  2  18   0   0      523   0 
  2  19   0   0      769   0 
  2  20  -1   0     1700   2 
  2  21  -1   0     1700   3 
  2  22  -1   0     1700   3 
  2  23  -1   0     1700   3 
  2  24  -1   0     1700   3 
  2  25  -1   0     1700   3 
  2  26   0   0      522   0 
  2  27   0   0      510   0 
  2  28  -1   0     1700   2 
  2  29  -1   0     1700   3 
  2  30  -1   0     1700   3 
  2  31  -1   0     1700   3 
  2  32   0   0      543   0 
  2  33   0   0      519   0 
  2  34   0   0      546   0 
  2  35  -1   0     1700   3 
  2  36  -1   0     1700   2 
  2  37  -1   0     1700   3 
  2  38  -1   0     1700   2 
  2  39   0   0      635   1 
  2  40  -1   0     1700   3 
  2  41   0   0      576   1 
  2  42  -1   0     1700   2 
  2  43  -1   0     1700   3 
  2  44   0   0      570   1 
  2  45  -1   0     1700   3 
  2  46  -1   0     1700   2 
  2  47   0   0      527   1 
  2  48  -1   0     1700   3 
  2  49  -1   0     1700   3 
  2  50   0   0      577   0 
  2  51  -1   0     1700   3 
  2  52   0   0      564   0 
  2  53   0   0      552   1 
  2  54  -1   0     1700   3 
  2  55  -1   0     1700   2 
  2  56  -1   0     1700   3 
  2  57  -1   0     1700   2 
  2  58   0   0      728   1 
  2  59  -1   0     1700   3 
  2  60  -1   0     1700   2 
  2  61  -1   0     1700   2 
  2  62   0   0      586   1 
  2  63   0   0      670   0 
  2  64  -1   0     1700   2 
  2  65   0   0      604   1 
  2  66  -1   0     1700   2 
  2  67   0   0      616   1 
  2  68   0   0      574   1 
  2  69   0   0      520   1 
  2  70   0   0      543   1 
  2  71   0   0      610   0 
  2  72  -1   0     1700   2 
  2  73  -1   0     1700   3 
  2  74  -1   0     1700   3 
  2  75  -1   0     1700   2 
  2  76   0   0      566   1 
  2  77   0   0      588   1 
  2  78  -1   0     1700   2 
  2  79   0   0      625   0 
  2  80   0   0      575   1 
  2  81   0   0      572   1 
  2  82   0   0      718   0 
  2  83  -1   0     1700   2 
  2  84  -1   0     1700   2 
  2  85   0   0      594   0 
  2  86   0   0      590   0 
  2  87  -1   0     1700   2 
  2  88  -1   0     1700   3 
  2  89   0   0      563   1 
  2  90   0   0      540   1 
  2  91   0   0      526   1 
  2  92  -1   0     1700   2 
  2  93   0   0      615   0 
  2  94   0   0      540   1 
  2  95  -1   0     1700   2 
  2  96  -1   0     1700   3 
  2  97  -1   0     1700   2 
  2  98  -1   0     1700   2 
  2  99  -1   0     1700   3 
  2 100  -1   0     1700   2 
  2 101  -1   0     1700   2 
  2 102   0   0      540   0 
  2 103   0   0      514   1 
  2 104  -1   0     1700   3 
  2 105  -1   0     1700   3 
  2 106   0   0      538   0 
  2 107   0   0      565   1 
  2 108   0   0      564   0 
  2 109   0   0      520   1 
  2 110  -1   0     1700   3 
  2 111   0   0      529   1 
  2 112  -1   0     1700   3 
  2 113  -1   0     1700   2 
  2 114   0   0      568   0 
  2 115  -1   0     1700   2 
  2 116   0   0      620   0 
  2 117  -1   0     1700   3 
  2 118   0   0      561   1 
  2 119   0   0      589   0 
  2 120  -1   0     1700   2 
  2 121  -1   0     1700   2 
  2 122   0   0      726   0 
  2 123   0   0      567   1 
  2 124   0   0      593   1 
  2 125   0   0      562   0 
  2 126   0   0      564   0 
  2 127   0   0      556   1 
  3   0   0   0      826   0 
  3   1   0   0      489   0 
  3   2  -1   0     1700   3 
  3   3   0   0      572   1 
  3   4   0   0      554   1 
  3   5   0   0      549   0 
  3   6  -1   0     1700   3 
  3   7   0   0      487   1 
  3   8  -1   0     1700   3 
  3   9   0   0      511   0 
  3  10   0   0      508   0 
  3  11  -1   0     1700   2 
  3  12  -1   0     1700   2 
  3  13   0   0      593   0 
  3  14   0   0      524   0 
  3  15  -1   0     1700   3 
  3  16  -1   0     1700   3 
  3  17  -1   0     1700   2 
  3  18   0   0      570   1 
  3  19  -1   0     1700   3 
  3  20  -1   0     1700   3 
  3  21  -1   0     1700   2 
  3  22   0   0      674   0 
  3  23  -1   0     1700   3 
  3  24   0   0      541   0 
  3  25   0   0      532   0 
  3  26   0   0      721   0 
  3  27   0   0      581   1 
  3  28  -1   0     1700   2 
  3  29  -1   0     1700   2 
  3  30   0   0      503   0 
  3  31   0   0      471   0 
  3  32   0   0      506   0 
  3  33  -1   0     1700   3 
  3  34  -1   0     1700   3 
  3  35   0   0      507   0 
  3  36  -1   0     1700   3 
  3  37  -1   0     1700   2 
  3  38  -1   0     1700   2 
  3  39  -1   0     1700   3 
  3  40   0   0      483   0 
  3  41  -1   0     1700   2 
  3  42  -1   0     1700   2 
  3  43   0   0      510   1 
  3  44   0   0      522   0 
  3  45   0   0      521   1 
  3  46  -1   0     1700   3 
  3  47   0   0      546   1 
  3  48  -1   0     1700   2 
  3  49   0   0      542   0 
  3  50   0   0      569   1 
  3  51  -1   0     1700   2 
  3  52   0   0      681   1 
  3  53  -1   0     1700   3 
  3  54  -1   0     1700   3 
  3  55   0   0      570   1 
  3  56  -1   0     1700   2 
  3  57  -1   0     1700   3 
  3  58   0   0      524   0 
  3  59  -1   0     1700   2 
  3  60  -1   0     1700   2 
  3  61   0   0      521   1 
  3  62  -1   0     1700   2 
  3  63  -1   0     1700   3 
  3  64   0   0      533   1 
  3  65   0   0      539   0 
  3  66   0   0      539   1 
  3  67   0   0      811   0 
  3  68  -1   0     1700   3 
  3  69   0   0      560   1 
  3  70  -1   0     1700   2 
  3  71   0   0      544   1 
  3  72   0   0      578   1 
  3  73   0   0      525   1 
  3  74  -1   0     1700   2 
  3  75   0   0      529   0 
  3  76   0   2      507   3 
  3  77  -1   0     1700   2 
  3  78  -1   0     1700   2 
  3  79  -1   0     1700   3 
  3  80   0   0      492   0 
  3  81  -1   0     1700   2 
  3  82   0   0      558   1 
  3  83  -1   0     1700   2 
  3  84  -1   0     1700   3 
  3  85  -1   0     1700   2 
  3  86   0   0      562   1 
  3  87   0   0      563   0 
  3  88  -1   0     1700   3 
  3  89   0   0      839   1 
  3  90   0   0      499   1 
  3  91  -1   0     1700   3 
  3  92   0   0      532   0 
  3  93  -1   0     1700   3 
  3  94   0   0      625   1 
  3  95   0   0      540   1 
  3  96  -1   0     1700   2 
  3  97  -1   0     1700   2 
  3  98  -1   0     1700   3 
  3  99   0   0      624   0 
  3 100   0   0      520   0 
  3 101  -1   0     1700   2 
  3 102   0   0      604   0 
  3 103   0   0      541   0 
  3 104   0   0      585   0 
  3 105   0   0      580   1 
  3 106  -1   0     1700   2 
  3 107   0   0      681   1 
  3 108   0   0      570   1 
  3 109  -1   0     1700   3 
  3 110   0   0      563   0 
  3 111   0   0      614   1 
  3 112  -1   0     1700   2 
  3 113  -1   0     1700   3 
  3 114   0   0      710   0 
  3 115  -1   0     1700   3 
  3 116   0   0      546   1 
  3 117   0   0      566   1 
  3 118   0   0      540   1 
  3 119  -1   0     1700   2 
  3 120  -1   0     1700   3 
  3 121  -1   0     1700   2 
  3 122  -1   0     1700   2 
  3 123  -1   0     1700   3 
  3 124  -1   0     1700   3 
  3 125   0   0      565   1 
  3 126  -1   0     1700   2 
  3 127  -1   0     1700   3 
