# Supplementary material for: The influence of the Japanese waving cat on the joint spatial compatibility effect: A replication and extension of Dolk, Hommel, Prinz, and Liepelt (2013)
Source: PLoS One. 2017 Sep 14;12(9):e0184844. doi: 10.1371/journal.pone.0184844 (PMC5599021; doi:10.1371/journal.pone.0184844)
Supplement: S1 File — (ZIP) [file pone.0184844.s001.zip › S1 Data/raw data/11.dat]

SimonNL [04-2015]
 11    1   0 
 DIW07
 -1   0   0   2      220   3 
 -1   1   0   0      230   0 
 -1   2   0   2      220   2 
 -1   3   0   0      230   1 
 -1   4   0   2      220   2 
 -1   5   0   0      230   0 
 -1   6   0   2      220   3 
 -1   7   0   0      230   1 
  0   0   0   0      230   0 
  0   1   0   2      230   2 
  0   2   0   2      231   3 
  0   3   0   2      229   2 
  0   4   0   0      230   0 
  0   5   0   2      230   2 
  0   6   0   2      229   3 
  0   7   0   2      230   3 
  0   8   0   2      230   2 
  0   9   0   0      230   0 
  0  10   0   2      230   3 
  0  11   0   0      230   1 
  0  12   0   2      230   3 
  0  13   0   0      230   1 
  0  14   0   2      230   3 
  0  15   0   2      230   2 
  0  16   0   0      230   0 
  0  17   0   0      230   1 
  0  18   0   2      231   2 
  0  19   0   0      230   1 
  0  20   0   2      230   2 
  0  21   0   2      230   3 
  0  22   0   2      231   2 
  0  23   0   2      230   3 
  0  24   0   0      230   1 
  0  25   0   0      230   0 
  0  26   0   0      230   0 
  0  27   0   0      230   1 
  0  28   0   2      220   2 
  0  29   0   0      230   1 
  0  30   0   2      220   3 
  0  31   0   0      230   1 
  0  32   0   0      220   1 
  0  33   0   0      231   0 
  0  34   0   2      220   3 
  0  35   0   0      230   1 
  0  36   0   2      229   3 
  0  37   0   0      230   0 
  0  38   0   0      230   0 
  0  39   0   2      229   3 
  0  40   0   2      230   3 
  0  41   0   2      230   2 
  0  42   0   2      230   3 
  0  43   0   0      230   0 
  0  44   0   0      230   0 
  0  45   0   2      230   3 
  0  46   0   2      229   2 
  0  47   0   0      231   1 
  0  48   0   2      230   3 
  0  49   0   2      230   3 
  0  50   0   2      230   3 
  0  51   0   2      230   2 
  0  52   0   2      231   2 
  0  53   0   0      230   1 
  0  54   0   0      230   1 
  0  55   0   2      230   3 
  0  56   0   2      230   3 
  0  57   0   2      230   2 
  0  58   0   0      230   0 
  0  59   0   0      230   0 
  0  60   0   0      230   1 
  0  61   0   2      230   3 
  0  62   0   0      230   1 
  0  63   0   0      230   0 
  0  64   0   0      230   0 
  0  65   0   2      229   3 
  0  66   0   2      231   3 
  0  67   0   0      220   1 
  0  68   0   2      231   2 
  0  69   0   0      220   0 
  0  70   0   0      230   1 
  0  71   0   2      220   2 
  0  72   0   2      230   3 
  0  73   0   2      219   2 
  0  74   0   2      231   3 
  0  75   0   0      221   1 
  0  76   0   0      229   0 
  0  77   0   2      230   3 
  0  78   0   0      230   1 
  0  79   0   2      312   2 
  0  80   0   2      230   3 
  0  81   0   2      230   2 
  0  82   0   0      230   1 
  0  83   0   0      230   1 
  0  84   0   2      230   2 
  0  85   0   2      230   2 
  0  86   0   0      230   0 
  0  87   0   0      230   0 
  0  88   0   2      230   2 
  0  89   0   0      229   1 
  0  90   0   2      230   3 
  0  91   0   0      230   1 
  0  92   0   2      231   3 
  0  93   0   2      230   2 
  0  94   0   0      230   0 
  0  95   0   0      230   0 
  0  96   0   2      231   2 
  0  97   0   0      230   0 
  0  98   0   0      230   0 
  0  99   0   0      229   1 
  0 100   0   0      230   1 
  0 101   0   0      230   0 
  0 102   0   0      230   1 
  0 103   0   2      230   2 
  0 104   0   0      231   0 
  0 105   0   0      231   0 
  0 106   0   2      229   2 
  0 107   0   2      305   2 
  0 108   0   0      220   1 
  0 109   0   2      230   2 
  0 110   0   2      220   3 
  0 111   0   0      230   1 
  0 112   0   0      221   0 
  0 113   0   2      230   2 
  0 114   0   2      220   3 
  0 115   0   2      230   2 
  0 116   0   0      220   0 
  0 117   0   0      230   0 
  0 118   0   0      230   1 
  0 119   0   0      231   0 
  0 120   0   0      229   1 
  0 121   0   2      230   3 
  0 122   0   2      230   2 
  0 123   0   0      230   0 
  0 124   0   0      230   0 
  0 125   0   0      230   1 
  0 126   0   2      230   2 
  0 127   0   0      229   1 
  1   0   0   0      230   0 
  1   1   0   2      231   2 
  1   2   0   0      230   0 
  1   3   0   0      230   0 
  1   4   0   2      230   3 
  1   5   0   0      230   1 
  1   6   0   2      230   2 
  1   7   0   0      229   0 
  1   8   0   0      230   1 
  1   9   0   0      229   1 
  1  10   0   0      230   0 
  1  11   0   2      231   3 
  1  12   0   0      230   1 
  1  13   0   0      230   0 
  1  14   0   0      230   1 
  1  15   0   2      230   2 
  1  16   0   2      230   2 
  1  17   0   0      229   0 
  1  18   0   0      230   0 
  1  19   0   0      230   1 
  1  20   0   0      230   1 
  1  21   0   0      334   1 
  1  22   0   2      230   2 
  1  23   0   0      230   1 
  1  24   0   0      230   1 
  1  25   0   2      229   2 
  1  26   0   0      230   0 
  1  27   0   2      230   3 
  1  28   0   2      230   2 
  1  29   0   2      230   2 
  1  30   0   2      230   2 
  1  31   0   2      229   3 
  1  32   0   0      230   0 
  1  33   0   0      229   0 
  1  34   0   0      230   0 
  1  35   0   0      230   0 
  1  36   0   2      230   2 
  1  37   0   2      220   2 
  1  38   0   0      230   0 
  1  39   0   0      220   1 
  1  40   0   2      229   2 
  1  41   0   0      219   0 
  1  42   0   2      230   3 
  1  43   0   2      220   3 
  1  44   0   0      230   1 
  1  45   0   2      220   3 
  1  46   0   2      230   3 
  1  47   0   2      230   2 
  1  48   0   2      231   3 
  1  49   0   0      230   1 
  1  50   0   2      230   2 
  1  51   0   2      230   3 
  1  52   0   2      231   3 
  1  53   0   0      229   1 
  1  54   0   0      230   0 
  1  55   0   0      230   0 
  1  56   0   0      230   0 
  1  57   0   2      230   3 
  1  58   0   2      229   3 
  1  59   0   0      231   0 
  1  60   0   2      230   2 
  1  61   0   2      229   2 
  1  62   0   0      230   1 
  1  63   0   0      230   1 
  1  64   0   0      230   1 
  1  65   0   2      230   3 
  1  66   0   2      230   3 
  1  67   0   0      230   1 
  1  68   0   2      229   3 
  1  69   0   2      230   2 
  1  70   0   0      230   0 
  1  71   0   2      230   2 
  1  72   0   0      230   0 
  1  73   0   2      230   2 
  1  74   0   0      229   1 
  1  75   0   2      230   3 
  1  76   0   0      230   1 
  1  77   0   0      230   1 
  1  78   0   2      221   2 
  1  79   0   2      230   3 
  1  80   0   2      220   2 
  1  81   0   2      230   2 
  1  82   0   2      220   3 
  1  83   0   0      230   1 
  1  84   0   2      221   3 
  1  85   0   0      230   1 
  1  86   0   2      220   3 
  1  87   0   2      230   2 
  1  88   0   2      230   3 
  1  89   0   2      231   3 
  1  90   0   0      230   1 
  1  91   0   0      230   0 
  1  92   0   2      230   2 
  1  93   0   2      229   2 
  1  94   0   0      230   0 
  1  95   0   0      230   1 
  1  96   0   0      230   1 
  1  97   0   2      230   3 
  1  98   0   2      231   3 
  1  99   0   2      230   3 
  1 100   0   2      230   3 
  1 101   0   2      230   3 
  1 102   0   0      230   0 
  1 103   0   0      231   0 
  1 104   0   2      230   2 
  1 105   0   2      230   2 
  1 106   0   0      229   1 
  1 107   0   0      230   1 
  1 108   0   2      230   2 
  1 109   0   0      230   0 
  1 110   0   2      231   2 
  1 111   0   0      230   0 
  1 112   0   0      231   0 
  1 113   0   2      229   2 
  1 114   0   2      230   3 
  1 115   0   0      230   0 
  1 116   0   0      230   0 
  1 117   0   2      220   2 
  1 118   0   2      230   3 
  1 119   0   0      221   1 
  1 120   0   0      229   1 
  1 121   0   2      219   3 
  1 122   0   0      231   1 
  1 123   0   2      220   3 
  1 124   0   0      230   0 
  1 125   0   0      220   1 
  1 126   0   0      230   0 
  1 127   0   2      230   2 
  2   0   0   0      230   1 
  2   1   0   2      230   3 
  2   2   0   0      229   0 
  2   3   0   0      230   1 
  2   4   0   2      230   3 
  2   5   0   2      230   2 
  2   6   0   2      229   3 
  2   7   0   0      230   1 
  2   8   0   2      231   2 
  2   9   0   2      230   2 
  2  10   0   2      230   2 
  2  11   0   2      230   2 
  2  12   0   0      230   0 
  2  13   0   0      229   0 
  2  14   0   0      231   1 
  2  15   0   2      230   2 
  2  16   0   2      229   3 
  2  17   0   0      230   0 
  2  18   0   2      230   2 
  2  19   0   2      230   2 
  2  20   0   0      230   0 
  2  21   0   0      220   1 
  2  22   0   0      231   1 
  2  23   0   0      221   0 
  2  24   0   0      230   0 
  2  25   0   2      220   3 
  2  26   0   0      230   0 
  2  27   0   2      220   2 
  2  28   0   0      231   0 
  2  29   0   2      230   3 
  2  30   0   2      230   3 
  2  31   0   0      230   1 
  2  32   0   0      229   0 
  2  33   0   2      230   3 
  2  34   0   0      230   0 
  2  35   0   2      230   3 
  2  36   0   0      231   0 
  2  37   0   0      230   1 
  2  38   0   0      229   0 
  2  39   0   0      230   1 
  2  40   0   2      230   2 
  2  41   0   0      230   1 
  2  42   0   0      230   0 
  2  43   0   0      356   1 
  2  44   0   0      230   1 
  2  45   0   0      230   1 
  2  46   0   2      229   3 
  2  47   0   0      230   0 
  2  48   0   0      230   0 
  2  49   0   2      230   2 
  2  50   0   2      230   3 
  2  51   0   0      229   1 
  2  52   0   2      230   3 
  2  53   0   2      229   2 
  2  54   0   2      230   2 
  2  55   0   2      230   3 
  2  56   0   2      230   2 
  2  57   0   0      229   1 
  2  58   0   0      230   0 
  2  59   0   2      230   2 
  2  60   0   2      231   2 
  2  61   0   0      230   1 
  2  62   0   2      321   3 
  2  63   0   2      230   3 
  2  64   0   2      289   2 
  2  65   0   2      230   2 
  2  66   0   0      308   0 
  2  67   0   0      230   0 
  2  68   0   2      230   3 
  2  69   0   2      230   3 
  2  70   0   2      231   2 
  2  71   0   0      230   0 
  2  72   0   2      230   3 
  2  73   0   0      230   0 
  2  74   0   2      230   3 
  2  75   0   2      230   3 
  2  76   0   2      230   2 
  2  77   0   0      230   0 
  2  78   0   0      230   1 
  2  79   0   0      220   1 
  2  80   0   2      230   3 
  2  81   0   0      221   1 
  2  82   0   0      230   1 
  2  83   0   2      220   3 
  2  84   0   2      230   2 
  2  85   0   2      219   3 
  2  86   0   0      230   1 
  2  87   0   0      220   0 
  2  88   0   0      230   0 
  2  89   0   2      229   3 
  2  90   0   2      230   3 
  2  91   0   0      230   0 
  2  92   0   2      230   3 
  2  93   0   0      230   0 
  2  94   0   0      229   1 
  2  95   0   2      230   3 
  2  96   0   2      230   2 
  2  97   0   2      230   2 
  2  98   0   0      230   1 
  2  99   0   2      231   3 
  2 100   0   2      231   3 
  2 101   0   0      230   0 
  2 102   0   0      229   0 
  2 103   0   0      230   0 
  2 104   0   2      229   2 
  2 105   0   2      230   2 
  2 106   0   0      230   1 
  2 107   0   0      230   1 
  2 108   0   0      230   1 
  2 109   0   0      229   1 
  2 110   0   0      230   1 
  2 111   0   0      230   0 
  2 112   0   2      230   2 
  2 113   0   2      230   3 
  2 114   0   0      230   1 
  2 115   0   2      230   2 
  2 116   0   0      230   1 
  2 117   0   0      230   0 
  2 118   0   2      220   2 
  2 119   0   2      230   2 
  2 120   0   0      220   1 
  2 121   0   2      230   2 
  2 122   0   2      220   2 
  2 123   0   0      229   0 
  2 124   0   2      220   2 
  2 125   0   2      230   3 
  2 126   0   0      219   1 
  2 127   0   2      230   3 
  3   0   0   2      229   3 
  3   1   0   0      230   1 
  3   2   0   2      230   2 
  3   3   0   0      231   1 
  3   4   0   0      229   1 
  3   5   0   0      230   0 
  3   6   0   2      230   2 
  3   7   0   0      230   0 
  3   8   0   2      231   2 
  3   9   0   0      231   0 
  3  10   0   2      230   3 
  3  11   0   0      229   1 
  3  12   0   2      230   3 
  3  13   0   2      230   2 
  3  14   0   2      220   3 
  3  15   0   0      230   1 
  3  16   0   0      219   0 
  3  17   0   2      229   3 
  3  18   0   0      220   1 
  3  19   0   0      230   0 
  3  20   0   2      220   2 
  3  21   0   2      230   3 
  3  22   0   0      220   1 
  3  23   0   2      230   2 
  3  24   0   0      230   1 
  3  25   0   0      230   1 
  3  26   0   0      230   1 
  3  27   0   2      230   2 
  3  28   0   2      230   3 
  3  29   0   2      230   2 
  3  30   0   0      230   1 
  3  31   0   2      230   3 
  3  32   0   2      230   3 
  3  33   0   2      230   2 
  3  34   0   0      230   1 
  3  35   0   2      230   2 
  3  36   0   0      229   0 
  3  37   0   0      231   0 
  3  38   0   0      231   0 
  3  39   0   0      229   0 
  3  40   0   0      230   0 
  3  41   0   0      230   0 
  3  42   0   2      230   2 
  3  43   0   2      230   2 
  3  44   0   0      230   1 
  3  45   0   0      229   0 
  3  46   0   2      230   3 
  3  47   0   0      231   0 
  3  48   0   2      230   3 
  3  49   0   0      230   1 
  3  50   0   0      229   1 
  3  51   0   0      230   0 
  3  52   0   0      231   0 
  3  53   0   2      219   2 
  3  54   0   0      231   1 
  3  55   0   2      220   2 
  3  56   0   2      230   2 
  3  57   0   0      220   0 
  3  58   0   0      230   1 
  3  59   0   0      219   0 
  3  60   0   2      229   3 
  3  61   0   0      220   0 
  3  62   0   0      230   0 
  3  63   0   0      230   1 
  3  64   0   0      230   1 
  3  65   0   0      230   0 
  3  66   0   2      230   2 
  3  67   0   0      231   1 
  3  68   0   2      231   3 
  3  69   0   0      230   1 
  3  70   0   0      230   1 
  3  71   0   2      230   2 
  3  72   0   2      230   2 
  3  73   0   2      230   2 
  3  74   0   0      230   0 
  3  75   0   2      230   3 
  3  76   0   2      231   3 
  3  77   0   2      230   2 
  3  78   0   2      230   2 
  3  79   0   0      230   1 
  3  80   0   0      229   1 
  3  81   0   2      230   2 
  3  82   0   0      230   0 
  3  83   0   0      231   0 
  3  84   0   2      231   3 
  3  85   0   2      230   3 
  3  86   0   0      230   1 
  3  87   0   2      231   3 
  3  88   0   2      230   2 
  3  89   0   0      230   0 
  3  90   0   2      230   3 
  3  91   0   2      230   3 
  3  92   0   0      230   1 
  3  93   0   0      230   0 
  3  94   0   2      220   2 
  3  95   0   2      230   2 
  3  96   0   2      219   3 
  3  97   0   2      339   2 
  3  98   0   0      231   1 
  3  99   0   0      220   0 
  3 100   0   2      230   3 
  3 101   0   2      220   3 
  3 102   0   2      230   3 
  3 103   0   2      220   3 
  3 104   0   2      231   2 
  3 105   0   2      220   2 
  3 106   0   2      230   3 
  3 107   0   2      220   3 
  3 108   0   0      230   0 
  3 109   0   0      230   1 
  3 110   0   0      229   0 
  3 111   0   0      231   1 
  3 112   0   2      230   2 
  3 113   0   2      229   2 
  3 114   0   0      230   1 
  3 115   0   2      230   3 
  3 116   0   0      230   1 
  3 117   0   2      230   3 
  3 118   0   0      229   0 
  3 119   0   2      229   3 
  3 120   0   0      230   1 
  3 121   0   2      230   3 
  3 122   0   2      230   3 
  3 123   0   0      230   0 
  3 124   0   2      230   2 
  3 125   0   0      231   0 
  3 126   0   2      231   2 
  3 127   0   0      230   0 
