# Supplementary material for: The influence of the Japanese waving cat on the joint spatial compatibility effect: A replication and extension of Dolk, Hommel, Prinz, and Liepelt (2013)
Source: PLoS One. 2017 Sep 14;12(9):e0184844. doi: 10.1371/journal.pone.0184844 (PMC5599021; doi:10.1371/journal.pone.0184844)
Supplement: S1 File — (ZIP) [file pone.0184844.s001.zip › S1 Data/raw data/110.dat]

SimonNL [04-2015]
110    2   0 
 REU05
 -1   0   0   0      673   1 
 -1   1   0   0      748   0 
 -1   2   0   0      743   0 
 -1   3   0   0      720   1 
 -1   4  -1   0     1700   2 
 -1   5  -1   0     1700   3 
 -1   6  -1   0     1700   2 
 -1   7  -1   0     1700   3 
  0   0   0   0      713   1 
  0   1   0   0      480   0 
  0   2  -1   0     1700   3 
  0   3  -1   0     1700   2 
  0   4   0   0      537   0 
  0   5   0   0      561   0 
  0   6  -1   0     1700   2 
  0   7   0   0      585   0 
  0   8   0   0      531   1 
  0   9  -1   0     1700   3 
  0  10   0   0      624   0 
  0  11   0   0      549   0 
  0  12  -1   0     1700   2 
  0  13   0   0      571   0 
  0  14  -1   0     1700   3 
  0  15   0   0      544   1 
  0  16  -1   0     1700   2 
  0  17  -1   0     1700   2 
  0  18  -1   0     1700   3 
  0  19   0   0      513   1 
  0  20  -1   0     1700   3 
  0  21  -1   0     1700   3 
  0  22   0   0      540   1 
  0  23  -1   0     1700   3 
  0  24  -1   0     1700   2 
  0  25   0   0      509   1 
  0  26   0   0      554   1 
  0  27  -1   0     1700   2 
  0  28   0   0      510   1 
  0  29  -1   0     1700   3 
  0  30   0   0      613   0 
  0  31  -1   0     1700   2 
  0  32   0   0      526   0 
  0  33  -1   0     1700   3 
  0  34  -1   0     1700   2 
  0  35   0   0      545   0 
  0  36   0   0      621   1 
  0  37   0   0      527   0 
  0  38   0   0      578   1 
  0  39  -1   0     1700   2 
  0  40   0   0      510   1 
  0  41  -1   0     1700   3 
  0  42  -1   0     1700   2 
  0  43  -1   0     1700   2 
  0  44  -1   0     1700   3 
  0  45   0   0      539   0 
  0  46  -1   0     1700   3 
  0  47   0   0      545   1 
  0  48  -1   0     1700   2 
  0  49   0   0      527   1 
  0  50  -1   0     1700   3 
  0  51   0   0      559   1 
  0  52  -1   0     1700   2 
  0  53   0   0      582   0 
  0  54   0   0      541   0 
  0  55  -1   0     1700   2 
  0  56   0   0      538   1 
  0  57  -1   0     1700   2 
  0  58   0   0      509   1 
  0  59   0   0      595   0 
  0  60  -1   0     1700   3 
  0  61  -1   0     1700   3 
  0  62   0   0      602   1 
  0  63  -1   0     1700   3 
  0  64   0   0      555   0 
  0  65   0   0      545   0 
  0  66   0   0      496   0 
  0  67   0   0      514   0 
  0  68  -1   0     1700   2 
  0  69   0   0      553   0 
  0  70   0   0      573   1 
  0  71   0   0      522   0 
  0  72  -1   0     1700   3 
  0  73   0   0      529   1 
  0  74   0   0      541   1 
  0  75   0   0      547   0 
  0  76  -1   0     1700   3 
  0  77  -1   0     1700   2 
  0  78   0   0      547   0 
  0  79  -1   0     1700   2 
  0  80   0   0      564   0 
  0  81   0   0      552   1 
  0  82   0   0      508   0 
  0  83  -1   0     1700   2 
  0  84   0   0      566   0 
  0  85  -1   0     1700   3 
  0  86  -1   0     1700   3 
  0  87  -1   0     1700   3 
  0  88  -1   0     1700   3 
  0  89  -1   0     1700   2 
  0  90  -1   0     1700   2 
  0  91   0   0      560   1 
  0  92  -1   0     1700   3 
  0  93  -1   0     1700   3 
  0  94  -1   0     1700   2 
  0  95  -1   0     1700   2 
  0  96   0   0      557   1 
  0  97   0   0      540   1 
  0  98   0   0      547   0 
  0  99   0   0      528   1 
  0 100  -1   0     1700   3 
  0 101  -1   0     1700   3 
  0 102  -1   0     1700   3 
  0 103  -1   0     1700   3 
  0 104  -1   0     1700   3 
  0 105   0   0      674   1 
  0 106  -1   0     1700   2 
  0 107  -1   0     1700   2 
  0 108   0   0      615   1 
  0 109   0   0      549   0 
  0 110  -1   0     1700   2 
  0 111   0   0      544   0 
  0 112   0   0      596   1 
  0 113   0   0      514   1 
  0 114   0   0      516   1 
  0 115  -1   0     1700   3 
  0 116  -1   0     1700   2 
  0 117   0   0      547   1 
  0 118  -1   0     1700   2 
  0 119  -1   0     1700   3 
  0 120   0   0      572   0 
  0 121  -1   0     1700   3 
  0 122  -1   0     1700   2 
  0 123   0   0      727   0 
  0 124  -1   0     1700   2 
  0 125  -1   0     1700   2 
  0 126   0   0      597   1 
  0 127   0   0      612   0 
  1   0  -1   0     1700   2 
  1   1   0   0      523   0 
  1   2   0   0      655   1 
  1   3   0   0      593   0 
  1   4   0   0      557   1 
  1   5   0   0      493   0 
  1   6  -1   0     1700   3 
  1   7  -1   0     1700   3 
  1   8   0   0      560   1 
  1   9  -1   0     1700   2 
  1  10   0   0      522   1 
  1  11   0   0      569   0 
  1  12  -1   0     1700   3 
  1  13  -1   0     1700   3 
  1  14   0   0      557   1 
  1  15  -1   0     1700   3 
  1  16   0   0      526   0 
  1  17  -1   0     1700   2 
  1  18   0   0      566   0 
  1  19   0   0      571   0 
  1  20   0   0      505   0 
  1  21   0   0      487   0 
  1  22  -1   0     1700   2 
  1  23   0   0      559   1 
  1  24  -1   0     1700   3 
  1  25  -1   0     1700   3 
  1  26  -1   0     1700   2 
  1  27   0   0      591   1 
  1  28  -1   0     1700   2 
  1  29   0   0      562   0 
  1  30  -1   0     1700   2 
  1  31  -1   0     1700   2 
  1  32   0   0      637   1 
  1  33   0   0      574   1 
  1  34   0   0      509   1 
  1  35  -1   0     1700   3 
  1  36   0   0      527   0 
  1  37  -1   0     1700   2 
  1  38   0   0      488   0 
  1  39   0   0      511   1 
  1  40  -1   0     1700   3 
  1  41  -1   0     1700   3 
  1  42  -1   0     1700   3 
  1  43  -1   0     1700   3 
  1  44  -1   0     1700   3 
  1  45  -1   0     1700   3 
  1  46   0   0      482   1 
  1  47  -1   0     1700   2 
  1  48   0   0      534   0 
  1  49   0   0      488   0 
  1  50  -1   0     1700   3 
  1  51   0   0      491   1 
  1  52  -1   0     1700   2 
  1  53  -1   0     1700   3 
  1  54   0   0      485   1 
  1  55  -1   0     1700   3 
  1  56   0   0      495   0 
  1  57  -1   0     1700   2 
  1  58  -1   0     1700   2 
  1  59   0   0      559   0 
  1  60  -1   0     1700   2 
  1  61   0   0      507   1 
  1  62  -1   0     1700   2 
  1  63   0   0      566   0 
  1  64  -1   0     1700   3 
  1  65   0   0      488   1 
  1  66  -1   0     1700   3 
  1  67  -1   0     1700   2 
  1  68  -1   0     1700   2 
  1  69  -1   0     1700   3 
  1  70  -1   0     1700   3 
  1  71   0   0      551   0 
  1  72  -1   0     1700   3 
  1  73  -1   0     1700   3 
  1  74   0   0      554   1 
  1  75   0   0      569   0 
  1  76   0   0      512   1 
  1  77  -1   0     1700   3 
  1  78  -1   0     1700   2 
  1  79   0   0      544   1 
  1  80   0   0      503   1 
  1  81  -1   0     1700   3 
  1  82   0   0      530   0 
  1  83  -1   0     1700   2 
  1  84   0   0      517   0 
  1  85   0   0      494   1 
  1  86   0   0      477   1 
  1  87   0   0      467   1 
  1  88   0   0      569   0 
  1  89  -1   0     1700   2 
  1  90  -1   0     1700   3 
  1  91   0   0      507   1 
  1  92   0   0      487   0 
  1  93   0   0      509   0 
  1  94   0   0      509   1 
  1  95   0   0      494   0 
  1  96  -1   0     1700   3 
  1  97  -1   0     1700   2 
  1  98   0   0      555   0 
  1  99   0   0      614   1 
  1 100   0   0      479   1 
  1 101  -1   0     1700   2 
  1 102  -1   0     1700   2 
  1 103  -1   0     1700   2 
  1 104   0   0      587   1 
  1 105   0   0      616   0 
  1 106  -1   0     1700   2 
  1 107   0   0      646   0 
  1 108  -1   0     1700   3 
  1 109  -1   0     1700   3 
  1 110   0   0      544   1 
  1 111   0   0      548   0 
  1 112  -1   0     1700   2 
  1 113  -1   0     1700   2 
  1 114  -1   0     1700   2 
  1 115  -1   0     1700   3 
  1 116   0   0      524   0 
  1 117   0   0      546   1 
  1 118   0   0      498   1 
  1 119  -1   0     1700   2 
  1 120  -1   0     1700   2 
  1 121   0   0      537   0 
  1 122  -1   0     1700   3 
  1 123  -1   0     1700   3 
  1 124   0   0      569   0 
  1 125  -1   0     1700   2 
  1 126   0   0      536   1 
  1 127  -1   0     1700   2 
  2   0   0   0      583   0 
  2   1   0   0      518   0 
  2   2  -1   0     1700   2 
  2   3  -1   0     1700   3 
  2   4   0   0      498   0 
  2   5  -1   0     1700   3 
  2   6  -1   0     1700   3 
  2   7   0   0      613   1 
  2   8   0   0      532   1 
  2   9  -1   0     1700   2 
  2  10  -1   0     1700   3 
  2  11  -1   0     1700   3 
  2  12   0   0      503   0 
  2  13   0   0      669   1 
  2  14   0   0      499   0 
  2  15   0   0      523   1 
  2  16  -1   0     1700   2 
  2  17   0   0      497   1 
  2  18   0   0      497   0 
  2  19  -1   0     1700   2 
  2  20   0   0      474   1 
  2  21  -1   0     1700   2 
  2  22  -1   0     1700   3 
  2  23  -1   0     1700   3 
  2  24  -1   0     1700   3 
  2  25  -1   0     1700   3 
  2  26   0   0      493   0 
  2  27  -1   0     1700   2 
  2  28   0   0      532   0 
  2  29   0   0      565   1 
  2  30   0   0      515   1 
  2  31  -1   0     1700   3 
  2  32   0   0      539   1 
  2  33   0   0      601   0 
  2  34   0   0      561   0 
  2  35   0   0      513   1 
  2  36  -1   0     1700   2 
  2  37   0   0      566   0 
  2  38   0   0      547   1 
  2  39  -1   0     1700   2 
  2  40  -1   0     1700   3 
  2  41  -1   0     1700   2 
  2  42   0   0      508   1 
  2  43   0   0      528   1 
  2  44   0   0      591   0 
  2  45  -1   0     1700   2 
  2  46   0   0      524   1 
  2  47  -1   0     1700   3 
  2  48  -1   0     1700   2 
  2  49  -1   0     1700   3 
  2  50  -1   0     1700   3 
  2  51  -1   0     1700   2 
  2  52  -1   0     1700   2 
  2  53  -1   0     1700   3 
  2  54   0   0      507   0 
  2  55   0   0      506   1 
  2  56  -1   0     1700   2 
  2  57  -1   0     1700   3 
  2  58  -1   0     1700   2 
  2  59  -1   0     1700   2 
  2  60  -1   0     1700   2 
  2  61   0   0      480   1 
  2  62  -1   0     1700   2 
  2  63   0   0      498   1 
  2  64   0   0      491   1 
  2  65   0   0      513   0 
  2  66   0   0      496   0 
  2  67  -1   0     1700   3 
  2  68  -1   0     1700   3 
  2  69  -1   0     1700   2 
  2  70   0   0      532   0 
  2  71   0   0      612   0 
  2  72   0   0      476   1 
  2  73   0   0      478   0 
  2  74   0   0      468   1 
  2  75  -1   0     1700   2 
  2  76   0   0      620   1 
  2  77   0   0      531   0 
  2  78   0   0      495   0 
  2  79  -1   0     1700   3 
  2  80   0   0      501   0 
  2  81  -1   0     1700   3 
  2  82  -1   0     1700   2 
  2  83   0   0      512   0 
  2  84   0   0      532   0 
  2  85   0   0      473   1 
  2  86  -1   0     1700   3 
  2  87   0   0      537   1 
  2  88   0   0      490   1 
  2  89   0   0      509   0 
  2  90  -1   0     1700   2 
  2  91  -1   0     1700   2 
  2  92   0   0      478   0 
  2  93   0   0      564   0 
  2  94   0   0      492   1 
  2  95  -1   0     1700   3 
  2  96  -1   0     1700   3 
  2  97   0   0      488   1 
  2  98  -1   0     1700   2 
  2  99  -1   0     1700   3 
  2 100  -1   0     1700   3 
  2 101  -1   0     1700   2 
  2 102  -1   0     1700   3 
  2 103  -1   0     1700   2 
  2 104   0   0      508   1 
  2 105  -1   0     1700   2 
  2 106  -1   0     1700   3 
  2 107   0   0      595   0 
  2 108   0   0      792   1 
  2 109  -1   0     1700   2 
  2 110   0   0      568   0 
  2 111  -1   0     1700   2 
  2 112   0   0      509   1 
  2 113  -1   0     1700   2 
  2 114   0   0      503   0 
  2 115  -1   0     1700   3 
  2 116   0   0      485   1 
  2 117  -1   0     1700   3 
  2 118  -1   0     1700   2 
  2 119  -1   0     1700   2 
  2 120   0   0      503   0 
  2 121  -1   0     1700   3 
  2 122  -1   0     1700   3 
  2 123  -1   0     1700   3 
  2 124   0   0      513   0 
  2 125   0   0      480   0 
  2 126   0   0      488   1 
  2 127   0   0      513   1 
  3   0  -1   0     1700   3 
  3   1  -1   0     1700   2 
  3   2  -1   0     1700   3 
  3   3   0   0      547   1 
  3   4  -1   0     1700   3 
  3   5  -1   0     1700   2 
  3   6   0   0      528   0 
  3   7  -1   0     1700   3 
  3   8   0   0      487   1 
  3   9   0   0      569   0 
  3  10   0   0      551   0 
  3  11  -1   0     1700   3 
  3  12   0   0      477   0 
  3  13   0   0      455   0 
  3  14   0   0      505   1 
  3  15  -1   0     1700   2 
  3  16   0   0      602   1 
  3  17   0   0      487   0 
  3  18   0   0      476   1 
  3  19   0   0      471   1 
  3  20   0   0      503   0 
  3  21   0   0      498   1 
  3  22  -1   0     1700   2 
  3  23  -1   0     1700   3 
  3  24   0   0      539   1 
  3  25   0   0      508   1 
  3  26   0   0      550   0 
  3  27   0   0      531   0 
  3  28   0   0      526   1 
  3  29   0   0      489   1 
  3  30   0   0      488   1 
  3  31   0   0      517   0 
  3  32  -1   0     1700   2 
  3  33   0   0      631   0 
  3  34   0   0      483   1 
  3  35  -1   0     1700   2 
  3  36   0   0      544   0 
  3  37  -1   0     1700   3 
  3  38   0   0      502   1 
  3  39   0   0      526   0 
  3  40  -1   0     1700   3 
  3  41   0   0      451   1 
  3  42  -1   0     1700   3 
  3  43  -1   0     1700   2 
  3  44   0   0      549   1 
  3  45  -1   0     1700   2 
  3  46  -1   0     1700   3 
  3  47  -1   0     1700   3 
  3  48  -1   0     1700   2 
  3  49  -1   0     1700   2 
  3  50   0   0      516   1 
  3  51  -1   0     1700   3 
  3  52   0   0      480   1 
  3  53  -1   0     1700   3 
  3  54   0   0      499   1 
  3  55  -1   0     1700   3 
  3  56  -1   0     1700   2 
  3  57  -1   0     1700   3 
  3  58   0   0      515   0 
  3  59  -1   0     1700   3 
  3  60  -1   0     1700   3 
  3  61  -1   0     1700   3 
  3  62  -1   0     1700   3 
  3  63  -1   0     1700   2 
  3  64   0   0      615   1 
  3  65  -1   0     1700   2 
  3  66  -1   0     1700   2 
  3  67  -1   0     1700   3 
  3  68   0   0      583   1 
  3  69  -1   0     1700   2 
  3  70  -1   0     1700   3 
  3  71   0   0      500   1 
  3  72  -1   0     1700   2 
  3  73  -1   0     1700   3 
  3  74   0   0      467   1 
  3  75   0   0      461   1 
  3  76  -1   0     1700   2 
  3  77   0   0      474   1 
  3  78  -1   0     1700   3 
  3  79  -1   0     1700   2 
  3  80  -1   0     1700   2 
  3  81  -1   0     1700   2 
  3  82   0   0      568   1 
  3  83   0   0      643   0 
  3  84   0   0      471   1 
  3  85  -1   0     1700   2 
  3  86   0   0      667   0 
  3  87  -1   0     1700   3 
  3  88   0   2      599   2 
  3  89  -1   0     1700   2 
  3  90   0   0      535   0 
  3  91   0   0      526   0 
  3  92   0   0      554   0 
  3  93  -1   0     1700   3 
  3  94   0   0      568   1 
  3  95   0   0      541   0 
  3  96  -1   0     1700   2 
  3  97  -1   0     1700   2 
  3  98   0   0      512   0 
  3  99   0   0      487   0 
  3 100   0   0      534   0 
  3 101  -1   0     1700   2 
  3 102  -1   0     1700   2 
  3 103   0   0      529   0 
  3 104  -1   0     1700   3 
  3 105   0   0      485   0 
  3 106  -1   0     1700   2 
  3 107   0   0      477   0 
  3 108   0   0      527   1 
  3 109   0   0      509   0 
  3 110   0   0      485   1 
  3 111  -1   0     1700   2 
  3 112   0   0      514   0 
  3 113  -1   0     1700   3 
  3 114  -1   0     1700   2 
  3 115  -1   0     1700   2 
  3 116   0   0      506   1 
  3 117  -1   0     1700   2 
  3 118   0   0      589   0 
  3 119  -1   0     1700   3 
  3 120   0   0      512   0 
  3 121  -1   0     1700   3 
  3 122   0   0      504   0 
  3 123   0   0      498   1 
  3 124  -1   0     1700   3 
  3 125   0   0      496   0 
  3 126  -1   0     1700   3 
  3 127  -1   0     1700   3 
