# Supplementary material for: The influence of the Japanese waving cat on the joint spatial compatibility effect: A replication and extension of Dolk, Hommel, Prinz, and Liepelt (2013)
Source: PLoS One. 2017 Sep 14;12(9):e0184844. doi: 10.1371/journal.pone.0184844 (PMC5599021; doi:10.1371/journal.pone.0184844)
Supplement: S1 File — (ZIP) [file pone.0184844.s001.zip › S1 Data/raw data/111.dat]

SimonNL [04-2015]
111    3   0 
 FAI24
 -1   0   0   0      792   0 
 -1   1  -1   0     1700   3 
 -1   2  -1   0     1700   2 
 -1   3   0   0      470   0 
 -1   4   0   0      518   1 
 -1   5  -1   0     1700   3 
 -1   6   0   0      676   1 
 -1   7  -1   0     1700   2 
  0   0   0   0      532   0 
  0   1   0   0      591   1 
  0   2   0   0      585   0 
  0   3   0   0      576   1 
  0   4  -1   0     1700   2 
  0   5  -1   0     1700   2 
  0   6   0   0      520   0 
  0   7   0   0      551   1 
  0   8  -1   0     1700   2 
  0   9  -1   0     1700   3 
  0  10  -1   0     1700   2 
  0  11  -1   0     1700   3 
  0  12   0   0      479   0 
  0  13   0   0      509   0 
  0  14  -1   0     1700   3 
  0  15   0   0      499   0 
  0  16   0   0      514   0 
  0  17  -1   0     1700   2 
  0  18   0   0      567   0 
  0  19  -1   0     1700   2 
  0  20   0   0      538   1 
  0  21   0   0      472   1 
  0  22  -1   0     1700   2 
  0  23   0   0      503   1 
  0  24  -1   0     1700   3 
  0  25   0   0      501   1 
  0  26   0   0      628   1 
  0  27   0   0      563   0 
  0  28  -1   0     1700   2 
  0  29   0   0      489   1 
  0  30  -1   0     1700   2 
  0  31   0   0      509   1 
  0  32  -1   0     1700   2 
  0  33  -1   0     1700   2 
  0  34  -1   0     1700   2 
  0  35   0   0      522   0 
  0  36  -1   0     1700   3 
  0  37   0   0      501   1 
  0  38   0   0      481   0 
  0  39   0   0      507   0 
  0  40  -1   0     1700   2 
  0  41  -1   0     1700   3 
  0  42  -1   0     1700   2 
  0  43   0   0      469   0 
  0  44   0   0      509   0 
  0  45  -1   0     1700   2 
  0  46   0   0      481   1 
  0  47   0   0      583   0 
  0  48   0   0      493   0 
  0  49   0   0      474   0 
  0  50   0   0      531   1 
  0  51   0   0      561   1 
  0  52  -1   0     1700   3 
  0  53   0   0      465   0 
  0  54   0   0      479   1 
  0  55   0   0      496   0 
  0  56  -1   0     1700   2 
  0  57   0   0      516   0 
  0  58   0   0      486   0 
  0  59  -1   0     1700   2 
  0  60  -1   0     1700   3 
  0  61   0   0      493   1 
  0  62   0   0      521   1 
  0  63   0   0      500   1 
  0  64  -1   0     1700   2 
  0  65   0   0      527   0 
  0  66  -1   0     1700   2 
  0  67  -1   0     1700   3 
  0  68  -1   0     1700   3 
  0  69  -1   0     1700   2 
  0  70  -1   0     1700   3 
  0  71  -1   0     1700   3 
  0  72  -1   0     1700   2 
  0  73   0   0      499   0 
  0  74  -1   0     1700   2 
  0  75  -1   0     1700   3 
  0  76  -1   0     1700   3 
  0  77   0   0      516   1 
  0  78   0   0      576   1 
  0  79  -1   0     1700   3 
  0  80   0   0      495   0 
  0  81   0   0      518   0 
  0  82  -1   0     1700   3 
  0  83  -1   0     1700   3 
  0  84  -1   0     1700   3 
  0  85   0   0      507   1 
  0  86   0   0      508   1 
  0  87  -1   0     1700   3 
  0  88   0   0      499   0 
  0  89  -1   0     1700   2 
  0  90  -1   0     1700   2 
  0  91  -1   0     1700   2 
  0  92  -1   0     1700   3 
  0  93  -1   0     1700   3 
  0  94  -1   0     1700   3 
  0  95  -1   0     1700   2 
  0  96  -1   0     1700   3 
  0  97  -1   0     1700   3 
  0  98   0   0      469   0 
  0  99  -1   0     1700   2 
  0 100   0   0      543   1 
  0 101  -1   0     1700   2 
  0 102   0   0      550   0 
  0 103   0   0      512   1 
  0 104   0   0      515   1 
  0 105   0   0      504   1 
  0 106   0   0      565   1 
  0 107  -1   0     1700   3 
  0 108  -1   0     1700   3 
  0 109  -1   0     1700   2 
  0 110   0   0      496   1 
  0 111  -1   0     1700   3 
  0 112  -1   0     1700   3 
  0 113   0   0      476   0 
  0 114   0   0      600   0 
  0 115   0   0      510   0 
  0 116   0   0      568   1 
  0 117   0   0      522   0 
  0 118   0   0      484   1 
  0 119  -1   0     1700   2 
  0 120  -1   0     1700   3 
  0 121  -1   0     1700   3 
  0 122  -1   0     1700   3 
  0 123  -1   0     1700   3 
  0 124   0   0      538   1 
  0 125  -1   0     1700   2 
  0 126   0   0      543   1 
  0 127  -1   0     1700   2 
  1   0  -1   0     1700   3 
  1   1   0   0      488   0 
  1   2   0   0      577   1 
  1   3   0   0      465   0 
  1   4  -1   0     1700   3 
  1   5  -1   0     1700   3 
  1   6   0   0      461   0 
  1   7   0   0      456   0 
  1   8   0   0      483   1 
  1   9   0   0      529   0 
  1  10   0   0      466   0 
  1  11  -1   0     1700   3 
  1  12  -1   0     1700   3 
  1  13   0   0      505   0 
  1  14   0   0      473   0 
  1  15  -1   0     1700   2 
  1  16   0   0      542   1 
  1  17  -1   0     1700   2 
  1  18   0   0      478   1 
  1  19   0   0      456   0 
  1  20   0   0      475   0 
  1  21   0   0      493   0 
  1  22   0   0      512   1 
  1  23   0   0      495   1 
  1  24   0   0      624   0 
  1  25   0   0      507   1 
  1  26   0   0      563   0 
  1  27  -1   0     1700   3 
  1  28   0   0      510   1 
  1  29  -1   0     1700   3 
  1  30  -1   0     1700   3 
  1  31  -1   0     1700   3 
  1  32   0   0      422   0 
  1  33  -1   0     1700   3 
  1  34  -1   0     1700   3 
  1  35  -1   0     1700   3 
  1  36  -1   0     1700   3 
  1  37  -1   0     1700   2 
  1  38  -1   0     1700   2 
  1  39  -1   0     1700   3 
  1  40  -1   0     1700   2 
  1  41  -1   0     1700   2 
  1  42  -1   0     1700   3 
  1  43  -1   0     1700   2 
  1  44  -1   0     1700   2 
  1  45   0   0      482   0 
  1  46  -1   0     1700   2 
  1  47  -1   0     1700   2 
  1  48  -1   0     1700   3 
  1  49  -1   0     1700   3 
  1  50  -1   0     1700   3 
  1  51  -1   0     1700   2 
  1  52   0   0      498   0 
  1  53  -1   0     1700   2 
  1  54  -1   0     1700   3 
  1  55  -1   0     1700   2 
  1  56   0   0      510   1 
  1  57   0   0      456   1 
  1  58  -1   0     1700   2 
  1  59   0   0      478   1 
  1  60  -1   0     1700   3 
  1  61  -1   0     1700   2 
  1  62  -1   0     1700   2 
  1  63   0   0      469   1 
  1  64  -1   0     1700   3 
  1  65  -1   0     1700   2 
  1  66  -1   0     1700   2 
  1  67   0   0      461   1 
  1  68  -1   0     1700   2 
  1  69   0   0      517   0 
  1  70   0   0      485   1 
  1  71   0   0      459   1 
  1  72   0   0      463   1 
  1  73   0   0      446   1 
  1  74   0   0      609   0 
  1  75   0   0      446   0 
  1  76   0   0      434   1 
  1  77  -1   0     1700   3 
  1  78   0   0      427   0 
  1  79  -1   0     1700   2 
  1  80   0   0      471   1 
  1  81  -1   0     1700   3 
  1  82  -1   0     1700   2 
  1  83   0   0      499   0 
  1  84  -1   0     1700   3 
  1  85   0   0      485   1 
  1  86   0   0      473   0 
  1  87  -1   0     1700   2 
  1  88   0   0      458   1 
  1  89   0   0      493   0 
  1  90   0   0      457   0 
  1  91   0   0      488   1 
  1  92   0   0      609   1 
  1  93   0   0      426   0 
  1  94   0   0      421   1 
  1  95   0   0      521   1 
  1  96   0   0      459   0 
  1  97   0   2      474   3 
  1  98   0   0      553   1 
  1  99   0   0      484   1 
  1 100  -1   0     1700   3 
  1 101  -1   0     1700   2 
  1 102  -1   0     1700   2 
  1 103  -1   0     1700   2 
  1 104  -1   0     1700   2 
  1 105  -1   0     1700   3 
  1 106  -1   0     1700   2 
  1 107   0   0      481   0 
  1 108  -1   0     1700   2 
  1 109  -1   0     1700   2 
  1 110  -1   0     1700   2 
  1 111   0   0      510   0 
  1 112  -1   0     1700   3 
  1 113   0   0      527   1 
  1 114  -1   0     1700   3 
  1 115   0   0      471   0 
  1 116  -1   0     1700   2 
  1 117  -1   0     1700   2 
  1 118   0   0      449   0 
  1 119  -1   0     1700   3 
  1 120   0   0      456   0 
  1 121   0   0      557   1 
  1 122   0   0      485   1 
  1 123   0   0      455   1 
  1 124   0   0      469   1 
  1 125   0   0      492   0 
  1 126   0   2      461   3 
  1 127  -1   0     1700   3 
  2   0   0   0      755   0 
  2   1   0   0      469   0 
  2   2  -1   0     1700   3 
  2   3  -1   0     1700   3 
  2   4   0   0      439   0 
  2   5  -1   0     1700   3 
  2   6  -1   0     1700   3 
  2   7   0   0      494   1 
  2   8  -1   0     1700   3 
  2   9   0   0      428   1 
  2  10  -1   0     1700   2 
  2  11  -1   0     1700   2 
  2  12   0   0      560   0 
  2  13  -1   0     1700   2 
  2  14  -1   0     1700   2 
  2  15   0   0      506   0 
  2  16   0   0      540   0 
  2  17  -1   0     1700   3 
  2  18   0   0      501   1 
  2  19  -1   0     1700   2 
  2  20   0   0      472   1 
  2  21  -1   0     1700   3 
  2  22  -1   0     1700   2 
  2  23  -1   0     1700   2 
  2  24  -1   0     1700   2 
  2  25   0   0      416   1 
  2  26   0   0      539   0 
  2  27   0   0      453   1 
  2  28  -1   0     1700   2 
  2  29   0   0      437   1 
  2  30   0   0      519   1 
  2  31   0   2      384   3 
  2  32   0   0      465   0 
  2  33   0   0      460   1 
  2  34   0   0      454   0 
  2  35  -1   0     1700   3 
  2  36   0   0      448   0 
  2  37   0   0      662   1 
  2  38   0   0      441   0 
  2  39  -1   0     1700   3 
  2  40  -1   0     1700   2 
  2  41  -1   0     1700   3 
  2  42   0   0      435   1 
  2  43  -1   0     1700   2 
  2  44  -1   0     1700   2 
  2  45   0   0      451   0 
  2  46  -1   0     1700   3 
  2  47   0   0      498   1 
  2  48   0   0      499   0 
  2  49  -1   0     1700   3 
  2  50   0   0      498   1 
  2  51   0   0      529   1 
  2  52  -1   0     1700   2 
  2  53   0   0      479   0 
  2  54  -1   0     1700   3 
  2  55  -1   0     1700   3 
  2  56  -1   0     1700   3 
  2  57   0   0      439   0 
  2  58  -1   0     1700   2 
  2  59  -1   0     1700   2 
  2  60  -1   0     1700   3 
  2  61   0   0      469   0 
  2  62  -1   0     1700   3 
  2  63   0   0      447   1 
  2  64   0   0      541   1 
  2  65   0   0      483   0 
  2  66  -1   0     1700   3 
  2  67  -1   0     1700   3 
  2  68  -1   0     1700   2 
  2  69   0   0      550   0 
  2  70  -1   0     1700   3 
  2  71   0   0      486   1 
  2  72  -1   0     1700   2 
  2  73   0   0      460   0 
  2  74   0   0      500   0 
  2  75   0   0      527   1 
  2  76  -1   0     1700   3 
  2  77   0   0      515   1 
  2  78   0   0      463   0 
  2  79  -1   0     1700   3 
  2  80  -1   0     1700   3 
  2  81   0   0      473   1 
  2  82   0   2      536   2 
  2  83   0   0      492   1 
  2  84   0   0      545   1 
  2  85   0   0      552   0 
  2  86  -1   0     1700   2 
  2  87  -1   0     1700   2 
  2  88   0   0      516   1 
  2  89  -1   0     1700   3 
  2  90  -1   0     1700   3 
  2  91  -1   0     1700   2 
  2  92  -1   0     1700   2 
  2  93  -1   0     1700   2 
  2  94   0   0      550   1 
  2  95   0   0      516   0 
  2  96   0   0      589   0 
  2  97  -1   0     1700   2 
  2  98   0   0      454   0 
  2  99  -1   0     1700   2 
  2 100  -1   0     1700   3 
  2 101  -1   0     1700   3 
  2 102   0   0      527   1 
  2 103   0   0      493   0 
  2 104  -1   0     1700   2 
  2 105   0   0      586   0 
  2 106   0   0      482   1 
  2 107   0   0      488   0 
  2 108   0   0      503   0 
  2 109   0   0      544   1 
  2 110  -1   0     1700   2 
  2 111   0   0      466   1 
  2 112   0   0      553   1 
  2 113   0   2      521   2 
  2 114  -1   0     1700   2 
  2 115  -1   0     1700   2 
  2 116  -1   0     1700   3 
  2 117  -1   0     1700   2 
  2 118  -1   0     1700   3 
  2 119   0   0      474   1 
  2 120   0   0      583   1 
  2 121   0   0      497   1 
  2 122  -1   0     1700   2 
  2 123  -1   0     1700   3 
  2 124   0   0      523   0 
  2 125   0   0      489   0 
  2 126   0   0      535   0 
  2 127   0   2      539   3 
  3   0  -1   0     1700   2 
  3   1   0   0      440   1 
  3   2  -1   0     1700   3 
  3   3  -1   0     1700   3 
  3   4  -1   0     1700   3 
  3   5  -1   0     1700   2 
  3   6  -1   0     1700   3 
  3   7  -1   0     1700   3 
  3   8   0   0      460   1 
  3   9  -1   0     1700   3 
  3  10   0   0      430   0 
  3  11   0   0      496   1 
  3  12  -1   0     1700   2 
  3  13  -1   0     1700   3 
  3  14  -1   0     1700   3 
  3  15   0   0      444   1 
  3  16   0   0      476   0 
  3  17   0   2      518   2 
  3  18   0   0      500   1 
  3  19  -1   0     1700   3 
  3  20  -1   0     1700   2 
  3  21   0   0      618   0 
  3  22  -1   0     1700   2 
  3  23  -1   0     1700   2 
  3  24  -1   0     1700   3 
  3  25   0   0      508   1 
  3  26   0   0      709   1 
  3  27   0   0      523   1 
  3  28   0   0      533   1 
  3  29  -1   0     1700   3 
  3  30  -1   0     1700   2 
  3  31  -1   0     1700   3 
  3  32   0   0      492   0 
  3  33  -1   0     1700   3 
  3  34  -1   0     1700   3 
  3  35  -1   0     1700   3 
  3  36   0   0      456   1 
  3  37   0   0      461   0 
  3  38  -1   0     1700   2 
  3  39   0   0      439   1 
  3  40  -1   0     1700   2 
  3  41  -1   0     1700   3 
  3  42  -1   0     1700   2 
  3  43   0   0      460   1 
  3  44  -1   0     1700   3 
  3  45   0   0      535   0 
  3  46   0   0      520   0 
  3  47   0   0      518   0 
  3  48   0   0      536   1 
  3  49  -1   0     1700   2 
  3  50  -1   0     1700   2 
  3  51  -1   0     1700   2 
  3  52   0   0      487   1 
  3  53   0   0      539   0 
  3  54  -1   0     1700   2 
  3  55   0   0      602   1 
  3  56  -1   0     1700   3 
  3  57   0   0      488   0 
  3  58   0   0      513   0 
  3  59  -1   0     1700   2 
  3  60  -1   0     1700   2 
  3  61  -1   0     1700   2 
  3  62  -1   0     1700   2 
  3  63  -1   0     1700   3 
  3  64   0   0      510   0 
  3  65   0   0      495   0 
  3  66   0   0      693   1 
  3  67  -1   0     1700   2 
  3  68  -1   0     1700   3 
  3  69   0   0      470   0 
  3  70   0   0      602   0 
  3  71  -1   0     1700   3 
  3  72   0   0      426   1 
  3  73   0   0      452   1 
  3  74   0   0      447   0 
  3  75  -1   0     1700   3 
  3  76   0   0      430   0 
  3  77  -1   0     1700   2 
  3  78   0   0      433   1 
  3  79  -1   0     1700   2 
  3  80  -1   0     1700   2 
  3  81   0   0      481   0 
  3  82  -1   0     1700   3 
  3  83  -1   0     1700   2 
  3  84  -1   0     1700   2 
  3  85   0   0      480   0 
  3  86   0   0      607   0 
  3  87  -1   0     1700   3 
  3  88  -1   0     1700   3 
  3  89  -1   0     1700   3 
  3  90   0   0      467   0 
  3  91   0   0      512   1 
  3  92   0   0      457   1 
  3  93   0   0      490   1 
  3  94   0   0      508   0 
  3  95   0   0      547   0 
  3  96   0   2      536   2 
  3  97  -1   0     1700   2 
  3  98  -1   0     1700   3 
  3  99  -1   0     1700   2 
  3 100   0   0      466   1 
  3 101   0   0      498   0 
  3 102  -1   0     1700   3 
  3 103   0   0      470   0 
  3 104   0   0      489   1 
  3 105  -1   0     1700   2 
  3 106   0   0      447   1 
  3 107  -1   0     1700   3 
  3 108   0   0      475   1 
  3 109   0   0      518   0 
  3 110  -1   0     1700   2 
  3 111  -1   0     1700   3 
  3 112  -1   0     1700   3 
  3 113   0   0      457   0 
  3 114   0   0      504   1 
  3 115   0   0      483   1 
  3 116   0   0      473   0 
  3 117   0   0      550   1 
  3 118  -1   0     1700   2 
  3 119   0   0      436   1 
  3 120   0   0      468   0 
  3 121  -1   0     1700   2 
  3 122   0   0      499   1 
  3 123   0   0      463   0 
  3 124   0   0      499   1 
  3 125   0   0      444   0 
  3 126   0   0      515   0 
  3 127  -1   0     1700   3 
