# Supplementary material for: The influence of the Japanese waving cat on the joint spatial compatibility effect: A replication and extension of Dolk, Hommel, Prinz, and Liepelt (2013)
Source: PLoS One. 2017 Sep 14;12(9):e0184844. doi: 10.1371/journal.pone.0184844 (PMC5599021; doi:10.1371/journal.pone.0184844)
Supplement: S1 File — (ZIP) [file pone.0184844.s001.zip › S1 Data/raw data/112.dat]

SimonNL [04-2015]
112    3   0 
 JIR10
 -1   0  -1   0     1700   3 
 -1   1   0   0      809   0 
 -1   2  -1   0     1700   2 
 -1   3  -1   0     1700   2 
 -1   4   0   0      528   1 
 -1   5   0   0      621   0 
 -1   6   0   0      608   1 
 -1   7  -1   0     1700   3 
  0   0  -1   0     1700   2 
  0   1   0   0      599   1 
  0   2   0   0      539   0 
  0   3   0   0      612   0 
  0   4   0   0      681   1 
  0   5   0   0      639   0 
  0   6  -1   0     1700   2 
  0   7  -1   0     1700   3 
  0   8   0   0      559   0 
  0   9  -1   0     1700   3 
  0  10  -1   0     1700   3 
  0  11  -1   0     1700   2 
  0  12   0   0      590   0 
  0  13   0   0      556   1 
  0  14   0   0      552   0 
  0  15  -1   0     1700   3 
  0  16   0   0      611   0 
  0  17   0   0      635   1 
  0  18  -1   0     1700   2 
  0  19  -1   0     1700   3 
  0  20  -1   0     1700   3 
  0  21   0   0      614   1 
  0  22  -1   0     1700   3 
  0  23   0   0      643   1 
  0  24   0   0      825   1 
  0  25   0   0      578   1 
  0  26  -1   0     1700   2 
  0  27   0   0      568   1 
  0  28   0   0      552   1 
  0  29   0   0      668   0 
  0  30  -1   0     1700   2 
  0  31   0   0      649   0 
  0  32   0   0      737   1 
  0  33  -1   0     1700   2 
  0  34  -1   0     1700   2 
  0  35  -1   0     1700   3 
  0  36   0   0      539   1 
  0  37  -1   0     1700   2 
  0  38  -1   0     1700   2 
  0  39  -1   0     1700   2 
  0  40  -1   0     1700   2 
  0  41  -1   0     1700   2 
  0  42  -1   0     1700   3 
  0  43   0   0      528   1 
  0  44   0   0      578   0 
  0  45   0   0      626   0 
  0  46   0   0      625   1 
  0  47  -1   0     1700   2 
  0  48   0   0      651   1 
  0  49   0   0      567   1 
  0  50  -1   0     1700   2 
  0  51   0   0      570   1 
  0  52   0   0      550   1 
  0  53   0   0      599   0 
  0  54   0   0      576   1 
  0  55  -1   0     1700   3 
  0  56   0   0      581   1 
  0  57  -1   0     1700   3 
  0  58  -1   0     1700   3 
  0  59  -1   0     1700   3 
  0  60   0   0      655   1 
  0  61  -1   0     1700   2 
  0  62  -1   0     1700   3 
  0  63   0   0      730   0 
  0  64  -1   0     1700   3 
  0  65  -1   0     1700   2 
  0  66   0   0      541   0 
  0  67  -1   0     1700   3 
  0  68  -1   0     1700   3 
  0  69  -1   0     1700   3 
  0  70  -1   0     1700   3 
  0  71   0   0      653   1 
  0  72   0   0      623   0 
  0  73   0   0      550   0 
  0  74  -1   0     1700   2 
  0  75   0   0      610   1 
  0  76   0   0      505   0 
  0  77   0   0      545   0 
  0  78   0   0      631   1 
  0  79   0   2      542   2 
  0  80  -1   0     1700   3 
  0  81   0   0      649   0 
  0  82  -1   0     1700   3 
  0  83   0   0      776   0 
  0  84  -1   0     1700   2 
  0  85  -1   0     1700   2 
  0  86   0   0      644   0 
  0  87  -1   0     1700   3 
  0  88  -1   0     1700   3 
  0  89  -1   0     1700   3 
  0  90  -1   0     1700   2 
  0  91  -1   0     1700   2 
  0  92   0   0      519   1 
  0  93   0   0      688   0 
  0  94   0   0      654   0 
  0  95   0   0      585   0 
  0  96  -1   0     1700   3 
  0  97  -1   0     1700   3 
  0  98  -1   0     1700   3 
  0  99   0   0      687   1 
  0 100  -1   0     1700   3 
  0 101  -1   0     1700   2 
  0 102  -1   0     1700   2 
  0 103   0   0      548   0 
  0 104  -1   0     1700   2 
  0 105  -1   0     1700   2 
  0 106   0   0      573   1 
  0 107   0   0      592   0 
  0 108   0   0      611   1 
  0 109   0   0      617   1 
  0 110  -1   0     1700   2 
  0 111   0   0      637   1 
  0 112   0   0      588   0 
  0 113   0   0      539   0 
  0 114  -1   0     1700   2 
  0 115  -1   0     1700   3 
  0 116  -1   0     1700   3 
  0 117  -1   0     1700   3 
  0 118   0   0      600   0 
  0 119  -1   0     1700   3 
  0 120   0   0      532   0 
  0 121  -1   0     1700   2 
  0 122   0   0      547   1 
  0 123   0   0      613   0 
  0 124   0   0      551   0 
  0 125  -1   0     1700   2 
  0 126  -1   0     1700   2 
  0 127   0   0      710   1 
  1   0   0   0      737   1 
  1   1  -1   0     1700   3 
  1   2  -1   0     1700   2 
  1   3   0   0      536   0 
  1   4   0   0      649   1 
  1   5  -1   0     1700   3 
  1   6   0   0      632   0 
  1   7   0   0      741   1 
  1   8   0   0      534   0 
  1   9   0   0      532   0 
  1  10  -1   0     1700   2 
  1  11  -1   0     1700   2 
  1  12  -1   0     1700   3 
  1  13  -1   0     1700   3 
  1  14  -1   0     1700   3 
  1  15  -1   0     1700   2 
  1  16   0   0      507   0 
  1  17  -1   0     1700   3 
  1  18  -1   0     1700   2 
  1  19   0   0      532   1 
  1  20   0   0      553   0 
  1  21   0   0      511   0 
  1  22   0   0      575   1 
  1  23  -1   0     1700   3 
  1  24  -1   0     1700   3 
  1  25   0   0      560   1 
  1  26   0   0      680   1 
  1  27  -1   0     1700   2 
  1  28   0   0      529   0 
  1  29  -1   0     1700   2 
  1  30  -1   0     1700   2 
  1  31   0   0      543   0 
  1  32   0   0      542   0 
  1  33  -1   0     1700   2 
  1  34  -1   0     1700   3 
  1  35   0   0      595   1 
  1  36  -1   0     1700   2 
  1  37   0   0      547   0 
  1  38   0   0      474   0 
  1  39  -1   0     1700   3 
  1  40  -1   0     1700   2 
  1  41  -1   0     1700   3 
  1  42   0   0      490   0 
  1  43   0   0      659   1 
  1  44  -1   0     1700   3 
  1  45  -1   0     1700   3 
  1  46   0   0      617   1 
  1  47  -1   0     1700   3 
  1  48   0   0      599   0 
  1  49   0   0      642   1 
  1  50   0   0      549   1 
  1  51   0   0      606   1 
  1  52  -1   0     1700   3 
  1  53   0   0      540   0 
  1  54  -1   0     1700   2 
  1  55   0   0      549   0 
  1  56   0   0      766   0 
  1  57   0   0      696   0 
  1  58   0   0      557   1 
  1  59   0   0      512   1 
  1  60  -1   0     1700   3 
  1  61   0   0      551   1 
  1  62   0   0      545   1 
  1  63   0   0      616   0 
  1  64   0   0      535   0 
  1  65   0   0      771   0 
  1  66  -1   0     1700   3 
  1  67  -1   0     1700   2 
  1  68  -1   0     1700   3 
  1  69   0   0      630   1 
  1  70   0   0      579   1 
  1  71  -1   0     1700   3 
  1  72  -1   0     1700   3 
  1  73   0   0      501   1 
  1  74   0   0      558   0 
  1  75   0   0      532   0 
  1  76  -1   0     1700   2 
  1  77   0   0      583   0 
  1  78  -1   0     1700   3 
  1  79   0   0      673   1 
  1  80  -1   0     1700   3 
  1  81   0   0      538   1 
  1  82  -1   0     1700   2 
  1  83  -1   0     1700   2 
  1  84  -1   0     1700   3 
  1  85   0   0      625   1 
  1  86  -1   0     1700   3 
  1  87  -1   0     1700   2 
  1  88  -1   0     1700   3 
  1  89  -1   0     1700   3 
  1  90  -1   0     1700   2 
  1  91   0   0      990   0 
  1  92   0   0      534   0 
  1  93   0   0      626   1 
  1  94  -1   0     1700   3 
  1  95  -1   0     1700   2 
  1  96  -1   0     1700   2 
  1  97  -1   0     1700   2 
  1  98   0   0      565   1 
  1  99   0   0      701   0 
  1 100   0   0      535   1 
  1 101  -1   0     1700   2 
  1 102   0   0      670   1 
  1 103  -1   0     1700   2 
  1 104   0   0      715   0 
  1 105  -1   0     1700   2 
  1 106  -1   0     1700   2 
  1 107  -1   0     1700   2 
  1 108   0   0      593   1 
  1 109  -1   0     1700   2 
  1 110   0   0      801   1 
  1 111  -1   0     1700   3 
  1 112  -1   0     1700   3 
  1 113   0   0      639   0 
  1 114  -1   0     1700   2 
  1 115  -1   0     1700   2 
  1 116  -1   0     1700   3 
  1 117   0   0      529   1 
  1 118  -1   0     1700   3 
  1 119   0   0      681   1 
  1 120  -1   0     1700   2 
  1 121   0   2      625   3 
  1 122   0   0      690   1 
  1 123  -1   0     1700   2 
  1 124   0   0      571   0 
  1 125   0   0      605   0 
  1 126   0   0      661   0 
  1 127  -1   0     1700   2 
  2   0  -1   0     1700   2 
  2   1  -1   0     1700   3 
  2   2   0   0      546   0 
  2   3  -1   0     1700   3 
  2   4  -1   0     1700   3 
  2   5  -1   0     1700   2 
  2   6   0   0      559   0 
  2   7  -1   0     1700   3 
  2   8  -1   0     1700   3 
  2   9   0   0      670   1 
  2  10   0   0      575   0 
  2  11  -1   0     1700   3 
  2  12  -1   0     1700   3 
  2  13  -1   0     1700   2 
  2  14  -1   0     1700   2 
  2  15  -1   0     1700   2 
  2  16   0   0      538   1 
  2  17  -1   0     1700   3 
  2  18   0   0      532   0 
  2  19  -1   0     1700   3 
  2  20   0   0      646   0 
  2  21   0   0      557   1 
  2  22   0   0      557   0 
  2  23   0   0      562   0 
  2  24  -1   0     1700   3 
  2  25  -1   0     1700   2 
  2  26  -1   0     1700   3 
  2  27  -1   0     1700   3 
  2  28   0   0      605   0 
  2  29  -1   0     1700   3 
  2  30   0   0      622   1 
  2  31  -1   0     1700   3 
  2  32   0   0      600   1 
  2  33   0   0      597   0 
  2  34  -1   0     1700   2 
  2  35  -1   0     1700   2 
  2  36  -1   0     1700   3 
  2  37   0   0      642   1 
  2  38   0   0      619   1 
  2  39  -1   0     1700   2 
  2  40  -1   0     1700   3 
  2  41  -1   0     1700   3 
  2  42  -1   0     1700   3 
  2  43   0   0      547   1 
  2  44  -1   0     1700   2 
  2  45  -1   0     1700   3 
  2  46  -1   0     1700   3 
  2  47   0   0      732   0 
  2  48   0   0      572   1 
  2  49  -1   0     1700   3 
  2  50   0   0      729   1 
  2  51   0   0      540   1 
  2  52  -1   0     1700   3 
  2  53   0   0      601   1 
  2  54   0   0      588   0 
  2  55  -1   0     1700   2 
  2  56   0   0      591   1 
  2  57   0   0      619   0 
  2  58   0   0      586   0 
  2  59   0   0      592   0 
  2  60  -1   0     1700   2 
  2  61  -1   0     1700   3 
  2  62   0   0      591   0 
  2  63   0   0      568   0 
  2  64   0   0      618   1 
  2  65  -1   0     1700   3 
  2  66   0   0      578   0 
  2  67   0   0      690   0 
  2  68  -1   0     1700   3 
  2  69  -1   0     1700   3 
  2  70  -1   0     1700   2 
  2  71  -1   0     1700   2 
  2  72   0   0      703   0 
  2  73   0   0      575   1 
  2  74   0   0      589   1 
  2  75  -1   0     1700   2 
  2  76   0   0      533   1 
  2  77   0   0      665   0 
  2  78  -1   0     1700   2 
  2  79   0   0      480   0 
  2  80   0   0      716   0 
  2  81   0   0      536   0 
  2  82  -1   0     1700   2 
  2  83  -1   0     1700   2 
  2  84   0   0      769   1 
  2  85   0   0      528   1 
  2  86  -1   0     1700   2 
  2  87   0   0      596   0 
  2  88  -1   0     1700   3 
  2  89   0   0      720   1 
  2  90  -1   0     1700   3 
  2  91   0   0      495   0 
  2  92   0   0      634   1 
  2  93   0   0      540   1 
  2  94  -1   0     1700   3 
  2  95  -1   0     1700   2 
  2  96   0   0      512   1 
  2  97  -1   0     1700   2 
  2  98   0   0      567   1 
  2  99  -1   0     1700   2 
  2 100  -1   0     1700   2 
  2 101  -1   0     1700   2 
  2 102  -1   0     1700   2 
  2 103  -1   0     1700   3 
  2 104  -1   0     1700   3 
  2 105   0   0      615   0 
  2 106  -1   0     1700   2 
  2 107  -1   0     1700   2 
  2 108   0   0      974   0 
  2 109   0   0      544   1 
  2 110   0   0      529   1 
  2 111  -1   0     1700   2 
  2 112   0   0      545   0 
  2 113   0   0      677   1 
  2 114  -1   0     1700   2 
  2 115  -1   0     1700   2 
  2 116   0   2      705   3 
  2 117   0   0      731   0 
  2 118   0   0      548   1 
  2 119   0   0      576   1 
  2 120   0   0      642   0 
  2 121   0   0      659   1 
  2 122   0   0      648   0 
  2 123   0   0      575   1 
  2 124  -1   0     1700   2 
  2 125   0   0      611   0 
  2 126  -1   0     1700   2 
  2 127   0   0      592   1 
  3   0   0   0      682   0 
  3   1  -1   0     1700   2 
  3   2   0   0      591   1 
  3   3   0   0      562   0 
  3   4   0   0      626   1 
  3   5   0   0      573   1 
  3   6  -1   0     1700   2 
  3   7  -1   0     1700   2 
  3   8   0   0      551   0 
  3   9   0   0      538   1 
  3  10  -1   0     1700   2 
  3  11   0   0      572   1 
  3  12   0   0      534   0 
  3  13   0   0      549   0 
  3  14  -1   0     1700   3 
  3  15  -1   0     1700   2 
  3  16  -1   0     1700   2 
  3  17  -1   0     1700   2 
  3  18  -1   0     1700   2 
  3  19  -1   0     1700   2 
  3  20   0   0      757   1 
  3  21  -1   0     1700   2 
  3  22   0   0      584   0 
  3  23  -1   0     1700   2 
  3  24   0   0      526   1 
  3  25  -1   0     1700   2 
  3  26  -1   0     1700   3 
  3  27   0   0      573   1 
  3  28   0   0     1086   1 
  3  29   0   0      588   1 
  3  30   0   0      564   0 
  3  31  -1   0     1700   2 
  3  32   0   0      558   0 
  3  33   0   0      511   0 
  3  34   0   0      519   0 
  3  35   0   0      643   0 
  3  36  -1   0     1700   2 
  3  37  -1   0     1700   3 
  3  38  -1   0     1700   3 
  3  39   0   0      574   1 
  3  40  -1   0     1700   2 
  3  41  -1   0     1700   3 
  3  42  -1   0     1700   3 
  3  43   0   0      576   0 
  3  44   0   0      614   1 
  3  45  -1   0     1700   2 
  3  46   0   0      488   1 
  3  47   0   0      575   0 
  3  48  -1   0     1700   2 
  3  49  -1   0     1700   3 
  3  50  -1   0     1700   3 
  3  51  -1   0     1700   2 
  3  52  -1   0     1700   3 
  3  53   0   0      574   0 
  3  54  -1   0     1700   3 
  3  55   0   0      589   1 
  3  56   0   0      538   0 
  3  57   0   0      591   0 
  3  58   0   0      549   0 
  3  59  -1   0     1700   3 
  3  60   0   0      555   0 
  3  61   0   0      667   1 
  3  62  -1   0     1700   2 
  3  63  -1   0     1700   3 
  3  64   0   0      623   0 
  3  65  -1   0     1700   3 
  3  66  -1   0     1700   3 
  3  67   0   0      604   1 
  3  68  -1   0     1700   3 
  3  69  -1   0     1700   2 
  3  70  -1   0     1700   3 
  3  71  -1   0     1700   3 
  3  72  -1   0     1700   3 
  3  73   0   0      813   1 
  3  74   0   0      711   1 
  3  75   0   0      663   0 
  3  76  -1   0     1700   3 
  3  77  -1   0     1700   3 
  3  78   0   0      853   1 
  3  79   0   0      577   1 
  3  80   0   0      571   0 
  3  81  -1   0     1700   2 
  3  82  -1   0     1700   2 
  3  83   0   0      544   1 
  3  84  -1   0     1700   3 
  3  85   0   0      572   0 
  3  86  -1   0     1700   3 
  3  87  -1   0     1700   3 
  3  88  -1   0     1700   3 
  3  89   0   0      958   1 
  3  90   0   0      580   0 
  3  91   0   0      539   1 
  3  92   0   0      546   1 
  3  93   0   0      496   1 
  3  94   0   0      551   0 
  3  95   0   0      521   1 
  3  96  -1   0     1700   2 
  3  97  -1   0     1700   3 
  3  98  -1   0     1700   3 
  3  99   0   0      627   0 
  3 100  -1   0     1700   3 
  3 101  -1   0     1700   2 
  3 102  -1   0     1700   2 
  3 103  -1   0     1700   2 
  3 104  -1   0     1700   3 
  3 105   0   0      578   0 
  3 106  -1   0     1700   3 
  3 107  -1   0     1700   2 
  3 108   0   0      565   1 
  3 109   0   0      538   0 
  3 110  -1   0     1700   3 
  3 111   0   0      608   1 
  3 112   0   0      552   0 
  3 113   0   0      533   1 
  3 114  -1   0     1700   2 
  3 115  -1   0     1700   2 
  3 116  -1   0     1700   2 
  3 117  -1   0     1700   3 
  3 118   0   0      545   1 
  3 119   0   0      628   0 
  3 120   0   0      597   1 
  3 121  -1   0     1700   2 
  3 122   0   0      520   1 
  3 123   0   0      628   0 
  3 124   0   0      587   0 
  3 125  -1   0     1700   2 
  3 126  -1   0     1700   3 
  3 127   0   0      570   0 
