# Supplementary material for: The influence of the Japanese waving cat on the joint spatial compatibility effect: A replication and extension of Dolk, Hommel, Prinz, and Liepelt (2013)
Source: PLoS One. 2017 Sep 14;12(9):e0184844. doi: 10.1371/journal.pone.0184844 (PMC5599021; doi:10.1371/journal.pone.0184844)
Supplement: S1 File — (ZIP) [file pone.0184844.s001.zip › S1 Data/raw data/113.dat]

SimonNL [04-2015]
113    0   0 
 DUR30
 -1   0   0   0      828   0 
 -1   1   0   0      662   1 
 -1   2   0   0      612   0 
 -1   3  -1   0     1700   2 
 -1   4   0   0      676   1 
 -1   5  -1   0     1700   3 
 -1   6  -1   0     1700   2 
 -1   7  -1   0     1700   3 
  0   0   0   0      488   0 
  0   1  -1   0     1700   2 
  0   2  -1   0     1700   3 
  0   3  -1   0     1700   2 
  0   4   0   0      473   1 
  0   5   0   0      450   0 
  0   6  -1   0     1700   2 
  0   7  -1   0     1700   3 
  0   8   0   0      432   0 
  0   9   0   0      505   0 
  0  10   0   0      512   1 
  0  11   0   0      502   1 
  0  12  -1   0     1700   2 
  0  13   0   0      471   1 
  0  14   0   0      535   0 
  0  15  -1   0     1700   2 
  0  16  -1   0     1700   2 
  0  17   0   0      472   1 
  0  18  -1   0     1700   2 
  0  19   0   0      486   1 
  0  20   0   0      582   0 
  0  21   0   0      534   0 
  0  22  -1   0     1700   3 
  0  23   0   0      455   0 
  0  24  -1   0     1700   3 
  0  25  -1   0     1700   2 
  0  26   0   0      467   0 
  0  27   0   0      527   0 
  0  28  -1   0     1700   3 
  0  29   0   0      469   1 
  0  30   0   0     1518   1 
  0  31  -1   0     1700   2 
  0  32   0   0      465   0 
  0  33  -1   0     1700   2 
  0  34   0   0      477   1 
  0  35  -1   0     1700   3 
  0  36  -1   0     1700   3 
  0  37  -1   0     1700   3 
  0  38  -1   0     1700   3 
  0  39   0   0      468   0 
  0  40  -1   0     1700   2 
  0  41   0   0      473   1 
  0  42   0   0      463   0 
  0  43   0   0      469   0 
  0  44  -1   0     1700   3 
  0  45   0   0      483   1 
  0  46  -1   0     1700   3 
  0  47   0   0      466   0 
  0  48   0   0      550   0 
  0  49  -1   0     1700   2 
  0  50   0   0      449   0 
  0  51  -1   0     1700   3 
  0  52  -1   0     1700   3 
  0  53  -1   0     1700   2 
  0  54   0   0      503   1 
  0  55   0   0      541   1 
  0  56  -1   0     1700   2 
  0  57  -1   0     1700   2 
  0  58   0   0      470   0 
  0  59  -1   0     1700   2 
  0  60   0   0      500   0 
  0  61  -1   0     1700   2 
  0  62   0   0      515   0 
  0  63  -1   0     1700   2 
  0  64  -1   0     1700   3 
  0  65   0   0      473   1 
  0  66  -1   0     1700   3 
  0  67  -1   0     1700   2 
  0  68  -1   0     1700   2 
  0  69   0   0      447   1 
  0  70   0   0      484   1 
  0  71   0   0      497   1 
  0  72  -1   0     1700   2 
  0  73   0   0      505   0 
  0  74   0   0      504   1 
  0  75  -1   0     1700   3 
  0  76  -1   0     1700   3 
  0  77   0   0      469   1 
  0  78  -1   0     1700   2 
  0  79   0   0      435   1 
  0  80   0   0      547   1 
  0  81   0   0      631   0 
  0  82   0   0      471   0 
  0  83   0   0      447   1 
  0  84  -1   0     1700   2 
  0  85  -1   0     1700   2 
  0  86  -1   0     1700   3 
  0  87  -1   0     1700   2 
  0  88   0   0      405   1 
  0  89  -1   0     1700   2 
  0  90  -1   0     1700   3 
  0  91   0   0      437   1 
  0  92   0   0      523   0 
  0  93   0   2      510   3 
  0  94   0   0      608   0 
  0  95  -1   0     1700   3 
  0  96   0   0      467   0 
  0  97   0   0      492   0 
  0  98  -1   0     1700   2 
  0  99  -1   0     1700   3 
  0 100   0   0      497   0 
  0 101  -1   0     1700   2 
  0 102  -1   0     1700   3 
  0 103  -1   0     1700   3 
  0 104   0   0      501   1 
  0 105   0   0      486   1 
  0 106  -1   0     1700   3 
  0 107   0   0      549   1 
  0 108  -1   0     1700   2 
  0 109   0   0      452   1 
  0 110  -1   0     1700   2 
  0 111   0   0      505   0 
  0 112  -1   0     1700   3 
  0 113   0   0      469   0 
  0 114  -1   0     1700   2 
  0 115   0   0      475   1 
  0 116   0   0      468   1 
  0 117  -1   0     1700   3 
  0 118  -1   0     1700   3 
  0 119  -1   0     1700   3 
  0 120   0   0      456   1 
  0 121   0   0      503   0 
  0 122  -1   0     1700   3 
  0 123   0   0      456   1 
  0 124  -1   0     1700   2 
  0 125   0   0      481   0 
  0 126  -1   0     1700   3 
  0 127  -1   0     1700   3 
  1   0   0   0      506   0 
  1   1   0   0      448   0 
  1   2  -1   0     1700   3 
  1   3   0   0      440   0 
  1   4  -1   0     1700   3 
  1   5   0   0      470   1 
  1   6   0   0      436   0 
  1   7   0   0      710   1 
  1   8   0   0      438   1 
  1   9  -1   0     1700   3 
  1  10  -1   0     1700   2 
  1  11  -1   0     1700   3 
  1  12   0   0      432   0 
  1  13  -1   0     1700   2 
  1  14   0   0      468   1 
  1  15  -1   0     1700   2 
  1  16  -1   0     1700   3 
  1  17  -1   0     1700   2 
  1  18  -1   0     1700   2 
  1  19   0   0      441   0 
  1  20  -1   0     1700   3 
  1  21  -1   0     1700   3 
  1  22   0   0      444   0 
  1  23   0   0      477   1 
  1  24  -1   0     1700   2 
  1  25   0   2     1108   2 
  1  26  -1   0     1700   3 
  1  27  -1   0     1700   2 
  1  28  -1   0     1700   3 
  1  29  -1   0     1700   2 
  1  30  -1   0     1700   2 
  1  31  -1   0     1700   3 
  1  32  -1   0     1700   3 
  1  33   0   0      500   1 
  1  34   0   0      489   0 
  1  35  -1   0     1700   2 
  1  36   0   0      467   1 
  1  37  -1   0     1700   2 
  1  38   0   0      430   0 
  1  39   0   0      483   1 
  1  40   0   0      426   1 
  1  41   0   0      533   0 
  1  42   0   0      429   0 
  1  43   0   0      436   1 
  1  44   0   0      522   0 
  1  45   0   0      420   0 
  1  46   0   0      487   1 
  1  47   0   2      521   2 
  1  48   0   0      434   1 
  1  49  -1   0     1700   2 
  1  50  -1   0     1700   2 
  1  51  -1   0     1700   3 
  1  52   0   0      535   1 
  1  53   0   0      501   0 
  1  54   0   0      599   1 
  1  55   0   0      454   0 
  1  56  -1   0     1700   3 
  1  57  -1   0     1700   3 
  1  58   0   0      444   0 
  1  59  -1   0     1700   2 
  1  60   0   0      487   0 
  1  61  -1   0     1700   2 
  1  62   0   0      465   1 
  1  63   0   0      485   1 
  1  64  -1   0     1700   2 
  1  65   0   0      474   0 
  1  66  -1   0     1700   2 
  1  67   0   0      429   0 
  1  68  -1   0     1700   3 
  1  69  -1   0     1700   3 
  1  70  -1   0     1700   2 
  1  71   0   0      449   0 
  1  72   0   0      511   1 
  1  73   0   0      465   0 
  1  74  -1   0     1700   2 
  1  75  -1   0     1700   2 
  1  76   0   0      463   1 
  1  77   0   0      501   0 
  1  78   0   0      611   0 
  1  79  -1   0     1700   3 
  1  80   0   0      477   1 
  1  81  -1   0     1700   3 
  1  82   0   0      460   0 
  1  83  -1   0     1700   2 
  1  84  -1   0     1700   3 
  1  85   0   0      479   1 
  1  86  -1   0     1700   2 
  1  87  -1   0     1700   2 
  1  88   0   0      511   0 
  1  89  -1   0     1700   3 
  1  90   0   0      437   0 
  1  91   0   0      522   1 
  1  92  -1   0     1700   3 
  1  93   0   0      711   1 
  1  94   0   0      438   1 
  1  95   0   0      427   1 
  1  96  -1   0     1700   3 
  1  97  -1   0     1700   2 
  1  98  -1   0     1700   2 
  1  99   0   0      500   0 
  1 100  -1   0     1700   3 
  1 101   0   0      472   1 
  1 102   0   0      475   0 
  1 103   0   0      474   1 
  1 104   0   0      469   0 
  1 105  -1   0     1700   3 
  1 106  -1   0     1700   3 
  1 107   0   0      410   0 
  1 108  -1   0     1700   2 
  1 109   0   0      452   1 
  1 110  -1   0     1700   3 
  1 111  -1   0     1700   3 
  1 112   0   0      475   1 
  1 113   0   0      434   1 
  1 114   0   0      465   0 
  1 115  -1   0     1700   2 
  1 116  -1   0     1700   3 
  1 117  -1   0     1700   3 
  1 118  -1   0     1700   3 
  1 119   0   0      480   1 
  1 120  -1   0     1700   3 
  1 121   0   0      440   1 
  1 122  -1   0     1700   2 
  1 123  -1   0     1700   3 
  1 124   0   0      404   0 
  1 125  -1   0     1700   2 
  1 126  -1   0     1700   2 
  1 127   0   0      482   1 
  2   0   0   0      414   1 
  2   1   0   0      403   0 
  2   2   0   0      402   1 
  2   3   0   0      424   0 
  2   4   0   0      434   0 
  2   5  -1   0     1700   3 
  2   6  -1   0     1700   3 
  2   7  -1   0     1700   3 
  2   8   0   2      323   2 
  2   9   0   0      550   1 
  2  10  -1   0     1700   2 
  2  11   0   0      420   1 
  2  12   0   0      447   1 
  2  13   0   0      414   0 
  2  14   0   0      504   0 
  2  15  -1   0     1700   3 
  2  16   0   0      432   1 
  2  17   0   0      430   0 
  2  18  -1   0     1700   2 
  2  19   0   0      450   1 
  2  20   0   0      454   0 
  2  21   0   0      459   0 
  2  22   0   0      491   1 
  2  23  -1   0     1700   2 
  2  24  -1   0     1700   2 
  2  25  -1   0     1700   2 
  2  26  -1   0     1700   3 
  2  27  -1   0     1700   3 
  2  28   0   0      455   1 
  2  29  -1   0     1700   3 
  2  30  -1   0     1700   2 
  2  31   0   0      439   1 
  2  32  -1   0     1700   2 
  2  33   0   0      450   0 
  2  34   0   0      467   1 
  2  35  -1   0     1700   2 
  2  36  -1   0     1700   3 
  2  37  -1   0     1700   3 
  2  38   0   0      463   0 
  2  39  -1   0     1700   2 
  2  40  -1   0     1700   3 
  2  41   0   0      417   0 
  2  42   0   0      454   0 
  2  43   0   0      534   1 
  2  44   0   0      499   1 
  2  45  -1   0     1700   2 
  2  46   0   0      433   1 
  2  47  -1   0     1700   2 
  2  48  -1   0     1700   3 
  2  49  -1   0     1700   3 
  2  50  -1   0     1700   2 
  2  51   0   0      432   1 
  2  52   0   0      435   1 
  2  53   0   0      534   1 
  2  54   0   0      491   0 
  2  55  -1   0     1700   2 
  2  56  -1   0     1700   3 
  2  57   0   0      473   1 
  2  58  -1   0     1700   2 
  2  59   0   0      471   1 
  2  60  -1   0     1700   2 
  2  61   0   0      642   0 
  2  62  -1   0     1700   3 
  2  63  -1   0     1700   3 
  2  64  -1   0     1700   2 
  2  65   0   0      436   1 
  2  66   0   0      457   1 
  2  67   0   0      525   0 
  2  68   0   0      502   0 
  2  69   0   0      484   0 
  2  70  -1   0     1700   3 
  2  71  -1   0     1700   3 
  2  72  -1   0     1700   2 
  2  73   0   0      453   0 
  2  74   0   0      514   0 
  2  75  -1   0     1700   3 
  2  76  -1   0     1700   3 
  2  77   0   0      481   0 
  2  78  -1   0     1700   2 
  2  79   0   0      476   1 
  2  80   0   0      475   1 
  2  81  -1   0     1700   2 
  2  82   0   0      477   0 
  2  83   0   0      431   0 
  2  84   0   0      442   1 
  2  85   0   0      416   1 
  2  86  -1   0     1700   3 
  2  87   0   0      448   0 
  2  88  -1   0     1700   2 
  2  89   0   0      446   1 
  2  90   0   0      459   0 
  2  91  -1   0     1700   3 
  2  92  -1   0     1700   3 
  2  93   0   0      463   0 
  2  94  -1   0     1700   2 
  2  95   0   0      445   0 
  2  96  -1   0     1700   3 
  2  97   0   0      443   0 
  2  98  -1   0     1700   3 
  2  99  -1   0     1700   2 
  2 100  -1   0     1700   3 
  2 101   0   0      457   0 
  2 102   0   0      427   0 
  2 103  -1   0     1700   2 
  2 104  -1   0     1700   2 
  2 105  -1   0     1700   2 
  2 106  -1   0     1700   3 
  2 107  -1   0     1700   2 
  2 108   0   0      429   1 
  2 109  -1   0     1700   3 
  2 110   0   0      473   0 
  2 111  -1   0     1700   2 
  2 112  -1   0     1700   2 
  2 113  -1   0     1700   2 
  2 114   0   0      417   1 
  2 115   0   0      448   1 
  2 116   0   0      488   1 
  2 117   0   2      534   3 
  2 118  -1   0     1700   3 
  2 119  -1   0     1700   2 
  2 120  -1   0     1700   3 
  2 121   0   0      480   1 
  2 122  -1   0     1700   3 
  2 123  -1   0     1700   3 
  2 124   0   0      417   0 
  2 125   0   0      510   0 
  2 126   0   0      489   1 
  2 127  -1   0     1700   2 
  3   0   0   0      447   0 
  3   1  -1   0     1700   3 
  3   2   0   0      429   1 
  3   3   0   0      595   0 
  3   4   0   0      442   1 
  3   5   0   2      474   3 
  3   6  -1   0     1700   3 
  3   7  -1   0     1700   3 
  3   8  -1   0     1700   3 
  3   9  -1   0     1700   2 
  3  10   0   0      432   0 
  3  11  -1   0     1700   3 
  3  12   0   0      475   0 
  3  13   0   0      447   0 
  3  14   0   0      512   1 
  3  15   0   0      700   1 
  3  16  -1   0     1700   3 
  3  17  -1   0     1700   2 
  3  18   0   0      447   0 
  3  19  -1   0     1700   2 
  3  20  -1   0     1700   3 
  3  21  -1   0     1700   3 
  3  22  -1   0     1700   2 
  3  23   0   0      457   0 
  3  24  -1   0     1700   2 
  3  25   0   0      474   1 
  3  26  -1   0     1700   3 
  3  27  -1   0     1700   2 
  3  28  -1   0     1700   3 
  3  29   0   0      445   1 
  3  30   0   0      489   0 
  3  31  -1   0     1700   2 
  3  32   0   0      476   0 
  3  33   0   0      476   1 
  3  34  -1   0     1700   2 
  3  35   0   0      466   1 
  3  36   0   0      477   1 
  3  37   0   0      503   1 
  3  38   0   0      458   1 
  3  39   0   0      480   0 
  3  40  -1   0     1700   3 
  3  41   0   0      467   1 
  3  42  -1   0     1700   2 
  3  43   0   0      434   1 
  3  44   0   0      444   1 
  3  45   0   0      457   0 
  3  46   0   0      473   0 
  3  47   0   0      564   0 
  3  48   0   0      484   1 
  3  49  -1   0     1700   2 
  3  50   0   0      439   1 
  3  51  -1   0     1700   3 
  3  52   0   0      433   0 
  3  53  -1   0     1700   2 
  3  54   0   0      450   0 
  3  55  -1   0     1700   3 
  3  56   0   0      446   1 
  3  57   0   0      426   1 
  3  58   0   0      441   1 
  3  59   0   0      463   0 
  3  60  -1   0     1700   2 
  3  61   0   0      457   1 
  3  62   0   0      514   0 
  3  63  -1   0     1700   2 
  3  64  -1   0     1700   2 
  3  65  -1   0     1700   3 
  3  66  -1   0     1700   3 
  3  67  -1   0     1700   2 
  3  68   0   0      453   0 
  3  69  -1   0     1700   3 
  3  70  -1   0     1700   3 
  3  71   0   0      459   0 
  3  72   0   0      470   1 
  3  73   0   0      679   1 
  3  74   0   0      466   0 
  3  75   0   0      498   1 
  3  76   0   0      495   0 
  3  77  -1   0     1700   3 
  3  78   0   0      444   1 
  3  79  -1   0     1700   2 
  3  80  -1   0     1700   2 
  3  81  -1   0     1700   3 
  3  82  -1   0     1700   2 
  3  83   0   0      474   0 
  3  84  -1   0     1700   2 
  3  85   0   0      465   0 
  3  86  -1   0     1700   3 
  3  87   0   0      474   0 
  3  88  -1   0     1700   3 
  3  89  -1   0     1700   2 
  3  90   0   0      482   0 
  3  91   0   0      486   0 
  3  92  -1   0     1700   2 
  3  93  -1   0     1700   3 
  3  94  -1   0     1700   2 
  3  95  -1   0     1700   2 
  3  96  -1   0     1700   2 
  3  97  -1   0     1700   3 
  3  98   0   0      444   1 
  3  99   0   0      470   1 
  3 100  -1   0     1700   3 
  3 101  -1   0     1700   3 
  3 102  -1   0     1700   2 
  3 103  -1   0     1700   3 
  3 104  -1   0     1700   2 
  3 105  -1   0     1700   3 
  3 106  -1   0     1700   3 
  3 107  -1   0     1700   2 
  3 108   0   0      441   1 
  3 109   0   0      620   0 
  3 110  -1   0     1700   2 
  3 111   0   0      427   0 
  3 112  -1   0     1700   3 
  3 113   0   0      420   1 
  3 114  -1   0     1700   2 
  3 115   0   0      478   1 
  3 116   0   0      453   0 
  3 117   0   0      433   1 
  3 118  -1   0     1700   2 
  3 119  -1   0     1700   2 
  3 120  -1   0     1700   3 
  3 121  -1   0     1700   2 
  3 122   0   0      433   1 
  3 123   0   0      432   1 
  3 124  -1   0     1700   3 
  3 125   0   0      523   0 
  3 126   0   0      461   0 
  3 127   0   0      476   0 
