# Supplementary material for: The influence of the Japanese waving cat on the joint spatial compatibility effect: A replication and extension of Dolk, Hommel, Prinz, and Liepelt (2013)
Source: PLoS One. 2017 Sep 14;12(9):e0184844. doi: 10.1371/journal.pone.0184844 (PMC5599021; doi:10.1371/journal.pone.0184844)
Supplement: S1 File — (ZIP) [file pone.0184844.s001.zip › S1 Data/raw data/114.dat]

SimonNL [04-2015]
114    1   1 
 MLT0989
 -1   0  -1   0     1700   0 
 -1   1   0   0      704   3 
 -1   2  -1   0     1700   1 
 -1   3  -1   0     1700   1 
 -1   4   0   0      718   2 
 -1   5   0   0      577   3 
 -1   6   0   0      567   2 
 -1   7  -1   0     1700   0 
  0   0   0   2      597   0 
  0   1  -1   1     1700   3 
  0   2  -1   1     1700   2 
  0   3  -1   1     1700   3 
  0   4   0   0      577   2 
  0   5   0   2      590   0 
  0   6   0   0      656   3 
  0   7  -1   0     1700   0 
  0   8   0   0      503   3 
  0   9  -1   0     1700   1 
  0  10  -1   0     1700   0 
  0  11   0   0      570   2 
  0  12  -1   0     1700   1 
  0  13   0   0      709   3 
  0  14  -1   0     1700   1 
  0  15   0   0      657   3 
  0  16  -1   1     1700   3 
  0  17   0   0      476   3 
  0  18   0   0      675   2 
  0  19  -1   0     1700   1 
  0  20   0   0      559   2 
  0  21  -1   0     1700   0 
  0  22   0   0     1032   2 
  0  23  -1   0     1700   0 
  0  24   0   0      613   2 
  0  25   0   0      612   2 
  0  26   0   2      574   1 
  0  27  -1   0     1700   0 
  0  28  -1   0     1700   1 
  0  29   0   0      581   2 
  0  30   0   0      805   3 
  0  31   0   0      628   2 
  0  32  -1   0     1700   1 
  0  33  -1   0     1700   1 
  0  34  -1   0     1700   1 
  0  35  -1   0     1700   0 
  0  36  -1   0     1700   1 
  0  37   0   2      485   0 
  0  38  -1   0     1700   0 
  0  39   0   0      558   3 
  0  40  -1   0     1700   1 
  0  41   0   0      708   2 
  0  42   0   0      616   2 
  0  43   0   0      553   2 
  0  44   0   0      527   2 
  0  45  -1   0     1700   1 
  0  46   0   0      533   2 
  0  47  -1   0     1700   1 
  0  48   0   0      578   2 
  0  49   0   0      586   2 
  0  50  -1   0     1700   0 
  0  51  -1   0     1700   0 
  0  52  -1   0     1700   0 
  0  53   0   0      701   2 
  0  54  -1   0     1700   1 
  0  55  -1   0     1700   0 
  0  56   0   0      537   2 
  0  57  -1   0     1700   1 
  0  58   0   0      598   2 
  0  59  -1   0     1700   0 
  0  60  -1   0     1700   1 
  0  61  -1   0     1700   0 
  0  62   0   0      740   3 
  0  63   0   0      539   3 
  0  64  -1   0     1700   1 
  0  65   0   0      722   3 
  0  66  -1   0     1700   0 
  0  67   0   0      519   3 
  0  68   0   0      732   3 
  0  69  -1   0     1700   0 
  0  70  -1   0     1700   0 
  0  71   0   0      728   3 
  0  72  -1   0     1700   1 
  0  73  -1   1     1700   2 
  0  74   0   2      570   1 
  0  75   0   0      709   3 
  0  76  -1   0     1700   1 
  0  77   0   0      651   3 
  0  78   0   0      749   2 
  0  79   0   0      571   3 
  0  80  -1   0     1700   1 
  0  81  -1   0     1700   0 
  0  82   0   0      597   3 
  0  83  -1   0     1700   0 
  0  84  -1   0     1700   0 
  0  85  -1   0     1700   0 
  0  86  -1   0     1700   1 
  0  87  -1   0     1700   1 
  0  88  -1   0     1700   0 
  0  89  -1   0     1700   0 
  0  90   0   0      555   3 
  0  91  -1   0     1700   1 
  0  92  -1   0     1700   1 
  0  93  -1   0     1700   1 
  0  94   0   0      795   3 
  0  95   0   0      911   2 
  0  96   0   0      840   3 
  0  97   0   0      656   3 
  0  98   0   0      620   2 
  0  99   0   0      636   2 
  0 100  -1   0     1700   0 
  0 101   0   0      651   3 
  0 102   0   0      882   3 
  0 103   0   0      589   2 
  0 104  -1   0     1700   1 
  0 105   0   0      627   2 
  0 106   0   0      759   3 
  0 107   0   0      624   2 
  0 108  -1   0     1700   0 
  0 109   0   0      678   2 
  0 110   0   0      678   2 
  0 111   0   0      539   3 
  0 112  -1   0     1700   0 
  0 113  -1   0     1700   0 
  0 114   0   0      624   3 
  0 115  -1   0     1700   0 
  0 116  -1   0     1700   1 
  0 117  -1   0     1700   0 
  0 118   0   0      745   3 
  0 119   0   0      821   3 
  0 120  -1   0     1700   1 
  0 121  -1   0     1700   0 
  0 122  -1   0     1700   1 
  0 123  -1   0     1700   1 
  0 124   0   0      739   2 
  0 125   0   0      646   3 
  0 126   0   0      557   2 
  0 127  -1   0     1700   1 
  1   0  -1   0     1700   0 
  1   1  -1   0     1700   1 
  1   2   0   0      516   3 
  1   3   0   0      595   2 
  1   4   0   0      532   2 
  1   5   0   0      598   3 
  1   6   0   0      566   3 
  1   7  -1   0     1700   0 
  1   8   0   0      671   2 
  1   9   0   0      522   3 
  1  10   0   0      599   2 
  1  11  -1   0     1700   0 
  1  12  -1   0     1700   1 
  1  13  -1   0     1700   1 
  1  14  -1   0     1700   1 
  1  15  -1   0     1700   1 
  1  16   0   0      621   3 
  1  17   0   0      616   2 
  1  18  -1   0     1700   1 
  1  19  -1   0     1700   1 
  1  20   0   0      657   2 
  1  21   0   0      733   2 
  1  22   0   0      674   3 
  1  23   0   0      709   3 
  1  24  -1   0     1700   1 
  1  25   0   0      668   2 
  1  26  -1   0     1700   1 
  1  27   0   0      600   2 
  1  28  -1   0     1700   0 
  1  29   0   0      591   3 
  1  30  -1   0     1700   1 
  1  31   0   0      618   2 
  1  32   0   0      595   2 
  1  33   0   0      614   3 
  1  34  -1   0     1700   0 
  1  35   0   0      704   2 
  1  36   0   0      557   3 
  1  37  -1   0     1700   1 
  1  38   0   0      728   3 
  1  39   0   0      675   2 
  1  40  -1   0     1700   1 
  1  41   0   0      676   3 
  1  42   0   0      629   3 
  1  43   0   0      546   3 
  1  44   0   0      817   3 
  1  45  -1   0     1700   1 
  1  46  -1   0     1700   0 
  1  47   0   0      697   2 
  1  48   0   0      582   3 
  1  49   0   0      612   3 
  1  50  -1   0     1700   1 
  1  51  -1   0     1700   0 
  1  52  -1   0     1700   0 
  1  53  -1   0     1700   1 
  1  54   0   0      574   3 
  1  55   0   2      683   1 
  1  56  -1   0     1700   1 
  1  57  -1   0     1700   0 
  1  58  -1   0     1700   0 
  1  59   0   0     1045   2 
  1  60   0   0      705   3 
  1  61  -1   0     1700   0 
  1  62  -1   0     1700   0 
  1  63   0   0      767   3 
  1  64   0   0      642   2 
  1  65  -1   0     1700   0 
  1  66  -1   0     1700   0 
  1  67  -1   0     1700   0 
  1  68   0   0      625   2 
  1  69  -1   0     1700   1 
  1  70  -1   0     1700   1 
  1  71   0   0      697   3 
  1  72  -1   0     1700   1 
  1  73   0   0      668   2 
  1  74  -1   0     1700   1 
  1  75   0   0     1084   2 
  1  76  -1   0     1700   1 
  1  77  -1   0     1700   0 
  1  78   0   0      616   2 
  1  79  -1   0     1700   0 
  1  80   0   0      958   3 
  1  81   0   0      957   2 
  1  82  -1   0     1700   0 
  1  83  -1   0     1700   1 
  1  84  -1   0     1700   0 
  1  85   0   0      601   3 
  1  86  -1   0     1700   1 
  1  87  -1   0     1700   1 
  1  88   0   0      664   2 
  1  89   0   0      757   3 
  1  90  -1   0     1700   0 
  1  91   0   0      675   3 
  1  92   0   0      806   2 
  1  93   0   0      528   3 
  1  94   0   0      548   2 
  1  95  -1   0     1700   0 
  1  96  -1   0     1700   0 
  1  97  -1   0     1700   1 
  1  98  -1   0     1700   1 
  1  99   0   0      627   3 
  1 100  -1   0     1700   0 
  1 101   0   0      822   3 
  1 102  -1   0     1700   0 
  1 103  -1   0     1700   0 
  1 104  -1   0     1700   0 
  1 105   0   0      724   2 
  1 106  -1   0     1700   0 
  1 107  -1   0     1700   0 
  1 108   0   0      572   3 
  1 109  -1   0     1700   0 
  1 110  -1   0     1700   1 
  1 111   0   0      748   2 
  1 112   0   0      632   3 
  1 113   0   0      573   2 
  1 114   0   0      564   2 
  1 115  -1   0     1700   1 
  1 116   0   0      599   2 
  1 117  -1   0     1700   1 
  1 118  -1   0     1700   0 
  1 119  -1   0     1700   1 
  1 120   0   0      587   2 
  1 121  -1   0     1700   0 
  1 122   0   0      550   2 
  1 123  -1   0     1700   1 
  1 124   0   0      623   3 
  1 125   0   0      703   2 
  1 126   0   0      601   3 
  1 127  -1   0     1700   0 
  2   0  -1   0     1700   1 
  2   1   0   0      565   2 
  2   2   0   0      556   2 
  2   3  -1   0     1700   1 
  2   4   0   0      764   3 
  2   5   0   0      559   2 
  2   6  -1   0     1700   0 
  2   7  -1   0     1700   0 
  2   8   0   0      658   2 
  2   9  -1   0     1700   0 
  2  10   0   0      574   3 
  2  11   0   0      854   3 
  2  12   0   0      651   2 
  2  13  -1   0     1700   1 
  2  14  -1   0     1700   1 
  2  15  -1   0     1700   0 
  2  16   0   0      491   3 
  2  17  -1   0     1700   1 
  2  18   0   0      691   2 
  2  19  -1   0     1700   1 
  2  20  -1   0     1700   0 
  2  21  -1   0     1700   0 
  2  22   0   0      519   3 
  2  23  -1   0     1700   1 
  2  24   0   0      602   3 
  2  25   0   0      932   3 
  2  26   0   0      601   2 
  2  27   0   0      554   3 
  2  28  -1   0     1700   1 
  2  29  -1   0     1700   0 
  2  30  -1   0     1700   1 
  2  31   0   0      735   3 
  2  32   0   0      555   3 
  2  33   0   0      844   2 
  2  34   0   0      851   3 
  2  35   0   0      561   2 
  2  36   0   0      576   3 
  2  37   0   0      564   3 
  2  38   0   0      793   3 
  2  39   0   0      571   2 
  2  40  -1   0     1700   0 
  2  41  -1   0     1700   1 
  2  42  -1   0     1700   1 
  2  43   0   0      605   2 
  2  44   0   0      794   2 
  2  45  -1   0     1700   1 
  2  46   0   0      793   2 
  2  47  -1   0     1700   0 
  2  48   0   0      709   2 
  2  49   0   0      712   3 
  2  50   0   0      784   2 
  2  51  -1   0     1700   0 
  2  52   0   0      538   3 
  2  53  -1   0     1700   1 
  2  54  -1   0     1700   1 
  2  55  -1   0     1700   0 
  2  56  -1   0     1700   0 
  2  57  -1   0     1700   1 
  2  58  -1   0     1700   1 
  2  59   0   0      587   3 
  2  60  -1   0     1700   1 
  2  61   0   0      773   3 
  2  62   0   0      651   2 
  2  63   0   0      564   3 
  2  64  -1   0     1700   1 
  2  65  -1   0     1700   0 
  2  66   0   0      604   2 
  2  67  -1   0     1700   0 
  2  68  -1   0     1700   1 
  2  69  -1   0     1700   1 
  2  70  -1   0     1700   1 
  2  71   0   0      866   3 
  2  72   0   0      796   3 
  2  73   0   0      478   3 
  2  74  -1   0     1700   1 
  2  75   0   0      645   3 
  2  76   0   0      651   2 
  2  77  -1   0     1700   0 
  2  78   0   0      743   2 
  2  79   0   0      736   2 
  2  80  -1   0     1700   1 
  2  81   0   0      775   2 
  2  82  -1   0     1700   0 
  2  83  -1   0     1700   0 
  2  84   0   0      573   2 
  2  85   0   0      582   2 
  2  86   0   0      596   3 
  2  87   0   0      616   2 
  2  88  -1   0     1700   1 
  2  89  -1   0     1700   1 
  2  90  -1   0     1700   0 
  2  91   0   0      603   2 
  2  92   0   0      516   2 
  2  93  -1   0     1700   0 
  2  94  -1   0     1700   0 
  2  95   0   0      621   2 
  2  96  -1   0     1700   1 
  2  97  -1   0     1700   1 
  2  98  -1   0     1700   0 
  2  99  -1   0     1700   1 
  2 100   0   0     1188   2 
  2 101   0   0      710   3 
  2 102  -1   0     1700   0 
  2 103  -1   0     1700   0 
  2 104   0   0      704   3 
  2 105  -1   0     1700   0 
  2 106   0   0      773   3 
  2 107   0   0      861   3 
  2 108   0   0      615   3 
  2 109  -1   0     1700   0 
  2 110  -1   0     1700   0 
  2 111  -1   0     1700   0 
  2 112  -1   0     1700   1 
  2 113  -1   0     1700   0 
  2 114   0   0      684   2 
  2 115  -1   0     1700   0 
  2 116  -1   0     1700   1 
  2 117  -1   0     1700   1 
  2 118   0   0      585   2 
  2 119   0   0      541   2 
  2 120  -1   0     1700   0 
  2 121  -1   0     1700   0 
  2 122   0   0      806   3 
  2 123   0   0      628   2 
  2 124  -1   0     1700   1 
  2 125   0   0      665   3 
  2 126  -1   0     1700   0 
  2 127   0   0      650   3 
  3   0   0   0      743   3 
  3   1   0   0      531   2 
  3   2  -1   0     1700   0 
  3   3  -1   0     1700   0 
  3   4   0   0      524   3 
  3   5   0   0      540   3 
  3   6  -1   0     1700   0 
  3   7   0   0      636   3 
  3   8  -1   0     1700   0 
  3   9  -1   0     1700   0 
  3  10  -1   0     1700   1 
  3  11   0   0      527   3 
  3  12   0   0      648   2 
  3  13  -1   0     1700   0 
  3  14   0   0      631   2 
  3  15  -1   0     1700   1 
  3  16   0   0      606   2 
  3  17   0   0      713   2 
  3  18  -1   0     1700   0 
  3  19  -1   0     1700   0 
  3  20   0   0      682   2 
  3  21  -1   0     1700   1 
  3  22   0   0      645   3 
  3  23  -1   0     1700   1 
  3  24  -1   0     1700   1 
  3  25  -1   0     1700   0 
  3  26   0   0      792   2 
  3  27  -1   0     1700   0 
  3  28   0   0      614   2 
  3  29   0   0      508   2 
  3  30   0   0      502   2 
  3  31  -1   0     1700   0 
  3  32  -1   0     1700   0 
  3  33  -1   0     1700   1 
  3  34  -1   0     1700   0 
  3  35  -1   0     1700   1 
  3  36  -1   0     1700   0 
  3  37   0   0      482   2 
  3  38  -1   0     1700   0 
  3  39   0   2      654   1 
  3  40  -1   0     1700   0 
  3  41   0   0      615   2 
  3  42   0   0      643   2 
  3  43  -1   0     1700   0 
  3  44   0   0      722   2 
  3  45   0   0      711   2 
  3  46  -1   0     1700   0 
  3  47  -1   0     1700   1 
  3  48   0   0      570   2 
  3  49  -1   0     1700   1 
  3  50   0   0      530   2 
  3  51   0   0      635   2 
  3  52   0   0      596   3 
  3  53   0   0      520   3 
  3  54  -1   0     1700   1 
  3  55   0   0      582   3 
  3  56   0   0      598   2 
  3  57  -1   0     1700   1 
  3  58   0   0      630   3 
  3  59   0   0      571   2 
  3  60   0   0      517   3 
  3  61  -1   0     1700   1 
  3  62  -1   0     1700   1 
  3  63  -1   0     1700   1 
  3  64   0   0      534   2 
  3  65   0   0      743   3 
  3  66   0   0      594   3 
  3  67   0   0      731   3 
  3  68   0   0      478   3 
  3  69  -1   0     1700   1 
  3  70  -1   0     1700   1 
  3  71   0   0      604   2 
  3  72  -1   0     1700   0 
  3  73   0   0      550   3 
  3  74   0   0      554   2 
  3  75   0   0      539   3 
  3  76   0   0      513   3 
  3  77   0   0      542   2 
  3  78  -1   0     1700   1 
  3  79  -1   0     1700   1 
  3  80   0   0      635   3 
  3  81   0   0      597   2 
  3  82  -1   0     1700   0 
  3  83   0   0      576   3 
  3  84  -1   0     1700   1 
  3  85  -1   0     1700   1 
  3  86  -1   0     1700   0 
  3  87  -1   0     1700   1 
  3  88  -1   0     1700   0 
  3  89   0   0      799   2 
  3  90  -1   0     1700   1 
  3  91   0   0      767   3 
  3  92  -1   0     1700   0 
  3  93   0   0      886   2 
  3  94   0   0      574   3 
  3  95   0   0      568   2 
  3  96   0   0      567   3 
  3  97   0   0      543   3 
  3  98   0   0      578   2 
  3  99   0   0      537   3 
  3 100   0   0      703   3 
  3 101  -1   0     1700   0 
  3 102  -1   0     1700   0 
  3 103  -1   0     1700   0 
  3 104   0   0      605   3 
  3 105   0   0      620   2 
  3 106   0   0      707   3 
  3 107  -1   0     1700   1 
  3 108  -1   0     1700   1 
  3 109   0   0      609   3 
  3 110   0   0      575   2 
  3 111  -1   0     1700   0 
  3 112  -1   0     1700   1 
  3 113  -1   0     1700   0 
  3 114  -1   0     1700   0 
  3 115  -1   0     1700   0 
  3 116   0   0      581   2 
  3 117   0   0      742   3 
  3 118  -1   0     1700   1 
  3 119  -1   0     1700   0 
  3 120  -1   0     1700   0 
  3 121  -1   0     1700   1 
  3 122   0   0      770   3 
  3 123  -1   0     1700   1 
  3 124  -1   0     1700   1 
  3 125  -1   0     1700   1 
  3 126   0   0      674   3 
  3 127  -1   0     1700   1 
