# Supplementary material for: The influence of the Japanese waving cat on the joint spatial compatibility effect: A replication and extension of Dolk, Hommel, Prinz, and Liepelt (2013)
Source: PLoS One. 2017 Sep 14;12(9):e0184844. doi: 10.1371/journal.pone.0184844 (PMC5599021; doi:10.1371/journal.pone.0184844)
Supplement: S1 File — (ZIP) [file pone.0184844.s001.zip › S1 Data/raw data/115.dat]

SimonNL [04-2015]
115    2   1 
 ARL04
 -1   0  -1   0     1700   0 
 -1   1   0   0      705   2 
 -1   2  -1   0     1700   0 
 -1   3   0   0      609   3 
 -1   4   0   0      723   2 
 -1   5   0   2      638   1 
 -1   6  -1   0     1700   1 
 -1   7   0   0      745   3 
  0   0  -1   0     1700   0 
  0   1  -1   0     1700   0 
  0   2   0   0      605   2 
  0   3  -1   0     1700   1 
  0   4   0   0      642   2 
  0   5  -1   0     1700   1 
  0   6  -1   0     1700   0 
  0   7  -1   0     1700   1 
  0   8   0   0      537   2 
  0   9   0   0      565   3 
  0  10   0   0      674   2 
  0  11  -1   0     1700   1 
  0  12  -1   0     1700   1 
  0  13   0   0      575   3 
  0  14  -1   0     1700   0 
  0  15   0   0      591   3 
  0  16  -1   0     1700   0 
  0  17  -1   0     1700   0 
  0  18   0   0      492   2 
  0  19  -1   0     1700   1 
  0  20   0   0      522   2 
  0  21  -1   0     1700   1 
  0  22  -1   0     1700   1 
  0  23   0   0      568   3 
  0  24   0   0      657   2 
  0  25   0   0      650   3 
  0  26  -1   0     1700   0 
  0  27   0   0      576   3 
  0  28   0   0      623   2 
  0  29   0   0      572   3 
  0  30   0   0      711   2 
  0  31  -1   0     1700   0 
  0  32  -1   0     1700   0 
  0  33  -1   0     1700   1 
  0  34   0   0      699   3 
  0  35  -1   0     1700   0 
  0  36   0   0      504   3 
  0  37   0   0      653   2 
  0  38  -1   0     1700   0 
  0  39   0   0      537   3 
  0  40  -1   0     1700   0 
  0  41  -1   0     1700   1 
  0  42  -1   0     1700   1 
  0  43  -1   0     1700   0 
  0  44   0   0      560   2 
  0  45   0   0      602   3 
  0  46  -1   0     1700   1 
  0  47   0   0      587   2 
  0  48   0   0      673   2 
  0  49  -1   0     1700   1 
  0  50  -1   0     1700   0 
  0  51  -1   0     1700   0 
  0  52   0   0      619   2 
  0  53   0   0      659   3 
  0  54   0   0      713   3 
  0  55   0   0      592   3 
  0  56  -1   0     1700   0 
  0  57   0   0      611   3 
  0  58   0   0      628   2 
  0  59  -1   0     1700   1 
  0  60  -1   0     1700   0 
  0  61  -1   0     1700   1 
  0  62  -1   0     1700   1 
  0  63   0   0      521   2 
  0  64   0   0      639   3 
  0  65  -1   0     1700   1 
  0  66  -1   0     1700   1 
  0  67  -1   0     1700   1 
  0  68   0   0      612   3 
  0  69   0   0      656   3 
  0  70  -1   0     1700   0 
  0  71  -1   0     1700   1 
  0  72   0   0      490   3 
  0  73   0   0      784   2 
  0  74  -1   0     1700   1 
  0  75   0   0      892   2 
  0  76   0   0      589   2 
  0  77   0   0      604   3 
  0  78  -1   0     1700   0 
  0  79  -1   0     1700   1 
  0  80  -1   0     1700   0 
  0  81  -1   0     1700   1 
  0  82   0   0      523   3 
  0  83   0   0      584   2 
  0  84  -1   0     1700   0 
  0  85  -1   0     1700   1 
  0  86   0   0      562   2 
  0  87  -1   0     1700   0 
  0  88   0   0      598   3 
  0  89   0   0      563   2 
  0  90   0   0      632   2 
  0  91   0   0      631   2 
  0  92  -1   0     1700   0 
  0  93  -1   0     1700   1 
  0  94  -1   0     1700   0 
  0  95   0   0      539   3 
  0  96  -1   0     1700   0 
  0  97  -1   0     1700   0 
  0  98   0   0      556   3 
  0  99   0   0      567   2 
  0 100  -1   0     1700   1 
  0 101   0   0      740   2 
  0 102  -1   0     1700   1 
  0 103  -1   0     1700   0 
  0 104  -1   0     1700   0 
  0 105   0   0      562   3 
  0 106  -1   0     1700   0 
  0 107   0   0      539   3 
  0 108   0   0      518   3 
  0 109   0   0      652   3 
  0 110   0   0      637   2 
  0 111  -1   0     1700   1 
  0 112  -1   0     1700   1 
  0 113   0   0      611   2 
  0 114   0   0      621   3 
  0 115   0   0      609   3 
  0 116  -1   0     1700   0 
  0 117  -1   0     1700   1 
  0 118  -1   0     1700   0 
  0 119   0   0      604   2 
  0 120   0   0      705   2 
  0 121   0   0      570   2 
  0 122   0   0      568   2 
  0 123   0   0      613   3 
  0 124  -1   0     1700   1 
  0 125  -1   0     1700   0 
  0 126  -1   0     1700   1 
  0 127   0   0      626   3 
  1   0   0   0      859   2 
  1   1  -1   0     1700   0 
  1   2  -1   0     1700   1 
  1   3  -1   0     1700   1 
  1   4   0   0      565   3 
  1   5  -1   0     1700   0 
  1   6   0   0      557   2 
  1   7   0   0      600   3 
  1   8   0   0      567   2 
  1   9  -1   0     1700   1 
  1  10   0   0      565   2 
  1  11   0   0      633   2 
  1  12   0   0      651   2 
  1  13   0   0      599   2 
  1  14   0   0      652   2 
  1  15   0   0      599   2 
  1  16   0   0      680   3 
  1  17  -1   0     1700   0 
  1  18   0   0      615   3 
  1  19  -1   0     1700   0 
  1  20  -1   0     1700   0 
  1  21   0   0      576   2 
  1  22  -1   0     1700   0 
  1  23  -1   0     1700   1 
  1  24  -1   0     1700   1 
  1  25  -1   0     1700   1 
  1  26  -1   0     1700   1 
  1  27   0   0      578   2 
  1  28  -1   0     1700   0 
  1  29   0   0      606   3 
  1  30   0   0      628   2 
  1  31  -1   0     1700   1 
  1  32  -1   0     1700   0 
  1  33  -1   0     1700   0 
  1  34   0   0      618   2 
  1  35   0   0      642   3 
  1  36   0   0      604   3 
  1  37  -1   0     1700   1 
  1  38   0   0      613   3 
  1  39   0   0      589   3 
  1  40  -1   0     1700   0 
  1  41  -1   0     1700   1 
  1  42  -1   0     1700   0 
  1  43   0   0      848   2 
  1  44  -1   0     1700   1 
  1  45  -1   0     1700   0 
  1  46  -1   0     1700   0 
  1  47  -1   0     1700   0 
  1  48   0   0      578   3 
  1  49  -1   0     1700   1 
  1  50   0   0      617   3 
  1  51   0   0      694   2 
  1  52  -1   0     1700   0 
  1  53  -1   0     1700   1 
  1  54   0   0      557   3 
  1  55   0   0      620   2 
  1  56  -1   0     1700   0 
  1  57   0   0      644   3 
  1  58   0   0      664   2 
  1  59  -1   0     1700   1 
  1  60   0   0      574   3 
  1  61   0   0      627   2 
  1  62   0   0      578   2 
  1  63   0   0      654   3 
  1  64   0   0      664   3 
  1  65   0   0      635   3 
  1  66   0   0      582   3 
  1  67   0   0      774   3 
  1  68  -1   0     1700   0 
  1  69  -1   0     1700   1 
  1  70  -1   0     1700   1 
  1  71  -1   0     1700   0 
  1  72   0   0      619   3 
  1  73   0   0      706   2 
  1  74   0   0      670   3 
  1  75  -1   0     1700   1 
  1  76  -1   0     1700   1 
  1  77  -1   0     1700   0 
  1  78  -1   0     1700   0 
  1  79  -1   0     1700   1 
  1  80  -1   0     1700   0 
  1  81   0   0      666   2 
  1  82   0   0      670   3 
  1  83   0   0      589   3 
  1  84   0   0      577   3 
  1  85   0   0      601   2 
  1  86  -1   0     1700   1 
  1  87  -1   0     1700   0 
  1  88  -1   0     1700   0 
  1  89   0   0      589   3 
  1  90   0   0      564   3 
  1  91  -1   0     1700   0 
  1  92   0   0      638   2 
  1  93   0   0      674   3 
  1  94   0   0      772   3 
  1  95  -1   0     1700   0 
  1  96  -1   0     1700   1 
  1  97   0   0      662   3 
  1  98   0   0      710   2 
  1  99  -1   0     1700   1 
  1 100   0   0      635   2 
  1 101   0   0      626   2 
  1 102   0   0      549   2 
  1 103  -1   0     1700   1 
  1 104  -1   0     1700   0 
  1 105   0   0      810   2 
  1 106  -1   0     1700   1 
  1 107  -1   0     1700   1 
  1 108   0   0      545   2 
  1 109  -1   0     1700   0 
  1 110  -1   0     1700   0 
  1 111  -1   0     1700   1 
  1 112   0   0      527   3 
  1 113  -1   0     1700   1 
  1 114  -1   0     1700   1 
  1 115  -1   0     1700   0 
  1 116  -1   0     1700   1 
  1 117   0   0      634   3 
  1 118  -1   0     1700   0 
  1 119   0   0      607   2 
  1 120   0   0      633   3 
  1 121   0   0      604   2 
  1 122  -1   0     1700   1 
  1 123  -1   0     1700   1 
  1 124  -1   0     1700   0 
  1 125   0   0      536   2 
  1 126  -1   0     1700   0 
  1 127  -1   0     1700   1 
  2   0   0   0      601   2 
  2   1   0   0      546   3 
  2   2  -1   0     1700   1 
  2   3  -1   0     1700   1 
  2   4  -1   0     1700   0 
  2   5   0   0      626   2 
  2   6  -1   0     1700   0 
  2   7  -1   0     1700   1 
  2   8   0   0      701   3 
  2   9  -1   0     1700   0 
  2  10   0   0      577   2 
  2  11  -1   0     1700   0 
  2  12  -1   0     1700   0 
  2  13  -1   0     1700   1 
  2  14  -1   0     1700   1 
  2  15   0   0      528   3 
  2  16   0   0      548   3 
  2  17  -1   0     1700   1 
  2  18   0   0      561   3 
  2  19   0   0      572   3 
  2  20  -1   0     1700   0 
  2  21  -1   0     1700   0 
  2  22  -1   0     1700   0 
  2  23   0   0      525   2 
  2  24  -1   0     1700   1 
  2  25   0   0      570   3 
  2  26   0   0      597   3 
  2  27  -1   0     1700   0 
  2  28  -1   0     1700   1 
  2  29  -1   0     1700   1 
  2  30   0   0      544   3 
  2  31   0   0      591   2 
  2  32  -1   0     1700   0 
  2  33   0   0      550   2 
  2  34  -1   0     1700   1 
  2  35   0   0      619   3 
  2  36  -1   0     1700   1 
  2  37   0   0      676   2 
  2  38   0   0      607   2 
  2  39   0   0      521   3 
  2  40  -1   0     1700   1 
  2  41   0   0      514   3 
  2  42   0   2      638   1 
  2  43  -1   0     1700   1 
  2  44   0   0      608   2 
  2  45   0   0      615   2 
  2  46  -1   0     1700   1 
  2  47  -1   0     1700   0 
  2  48   0   0      721   2 
  2  49  -1   0     1700   1 
  2  50   0   0      661   3 
  2  51  -1   0     1700   0 
  2  52  -1   0     1700   0 
  2  53   0   0      537   3 
  2  54   0   0      608   2 
  2  55   0   0      568   3 
  2  56   0   0      557   2 
  2  57   0   0      643   2 
  2  58  -1   0     1700   1 
  2  59  -1   0     1700   0 
  2  60   0   0      794   3 
  2  61   0   0      561   3 
  2  62  -1   0     1700   1 
  2  63   0   0      532   3 
  2  64   0   0      586   3 
  2  65  -1   0     1700   0 
  2  66   0   0      572   2 
  2  67  -1   0     1700   1 
  2  68  -1   0     1700   1 
  2  69   0   0      580   2 
  2  70   0   0      534   3 
  2  71  -1   0     1700   1 
  2  72  -1   0     1700   0 
  2  73   0   0      540   2 
  2  74   0   0      558   2 
  2  75  -1   0     1700   1 
  2  76   0   0      561   2 
  2  77   0   0      572   3 
  2  78   0   2      816   1 
  2  79  -1   0     1700   0 
  2  80  -1   0     1700   0 
  2  81   0   0      589   3 
  2  82  -1   0     1700   0 
  2  83   0   0      530   2 
  2  84   0   0      633   2 
  2  85   0   0      582   2 
  2  86  -1   0     1700   1 
  2  87   0   0      591   2 
  2  88  -1   0     1700   1 
  2  89  -1   0     1700   0 
  2  90  -1   0     1700   1 
  2  91   0   0      580   3 
  2  92  -1   0     1700   0 
  2  93  -1   0     1700   0 
  2  94  -1   0     1700   0 
  2  95   0   0      568   2 
  2  96   0   0      546   3 
  2  97   0   0      611   3 
  2  98  -1   0     1700   0 
  2  99   0   0      552   3 
  2 100  -1   0     1700   0 
  2 101  -1   0     1700   1 
  2 102  -1   0     1700   0 
  2 103  -1   0     1700   0 
  2 104   0   0      574   3 
  2 105  -1   0     1700   1 
  2 106   0   0      600   2 
  2 107  -1   0     1700   0 
  2 108   0   0      598   2 
  2 109   0   0      610   2 
  2 110   0   0      568   2 
  2 111   0   0      544   3 
  2 112   0   0      555   3 
  2 113   0   0      632   2 
  2 114  -1   0     1700   1 
  2 115   0   0      567   3 
  2 116   0   0      530   2 
  2 117  -1   0     1700   0 
  2 118  -1   0     1700   0 
  2 119  -1   0     1700   1 
  2 120  -1   0     1700   0 
  2 121   0   0      602   3 
  2 122  -1   0     1700   1 
  2 123   0   0      566   2 
  2 124   0   0      835   3 
  2 125  -1   0     1700   1 
  2 126  -1   0     1700   0 
  2 127   0   0      664   2 
  3   0   0   0      522   2 
  3   1   0   0     1200   2 
  3   2  -1   0     1700   1 
  3   3  -1   0     1700   0 
  3   4  -1   0     1700   0 
  3   5   0   0      548   3 
  3   6  -1   0     1700   0 
  3   7   0   0      461   3 
  3   8  -1   0     1700   0 
  3   9  -1   0     1700   1 
  3  10   0   0      513   3 
  3  11   0   0      726   2 
  3  12   0   0      545   3 
  3  13   0   2      575   1 
  3  14   0   0      617   2 
  3  15   0   0      749   2 
  3  16   0   0      610   2 
  3  17  -1   0     1700   1 
  3  18  -1   0     1700   0 
  3  19  -1   0     1700   1 
  3  20   0   0      625   2 
  3  21   0   0      761   2 
  3  22   0   0      613   3 
  3  23  -1   0     1700   1 
  3  24  -1   0     1700   0 
  3  25   0   0      528   3 
  3  26   0   0      625   3 
  3  27   0   0      539   2 
  3  28  -1   0     1700   1 
  3  29   0   0      545   3 
  3  30  -1   0     1700   0 
  3  31   0   0      613   3 
  3  32   0   0      675   3 
  3  33  -1   0     1700   0 
  3  34   0   0      518   3 
  3  35  -1   0     1700   1 
  3  36   0   0      527   3 
  3  37   0   0      591   2 
  3  38  -1   0     1700   1 
  3  39  -1   0     1700   1 
  3  40  -1   0     1700   1 
  3  41  -1   0     1700   0 
  3  42  -1   0     1700   0 
  3  43   0   0      570   2 
  3  44  -1   0     1700   1 
  3  45   0   0      639   2 
  3  46   0   0      757   2 
  3  47  -1   0     1700   1 
  3  48   0   0      606   2 
  3  49  -1   0     1700   0 
  3  50  -1   0     1700   0 
  3  51   0   0      564   3 
  3  52  -1   0     1700   0 
  3  53   0   0     1288   3 
  3  54  -1   1     1700   2 
  3  55  -1   0     1700   0 
  3  56  -1   0     1700   0 
  3  57  -1   0     1700   1 
  3  58   0   0      562   2 
  3  59  -1   0     1700   0 
  3  60  -1   0     1700   0 
  3  61  -1   0     1700   1 
  3  62  -1   0     1700   0 
  3  63   0   0      583   2 
  3  64  -1   0     1700   1 
  3  65   0   0      612   3 
  3  66  -1   0     1700   1 
  3  67  -1   0     1700   1 
  3  68   0   0      508   3 
  3  69  -1   0     1700   1 
  3  70   0   0      574   3 
  3  71  -1   0     1700   0 
  3  72   0   0      527   3 
  3  73   0   0      658   2 
  3  74   0   0      655   3 
  3  75   0   0      550   2 
  3  76   0   0      581   3 
  3  77   0   2      643   0 
  3  78   0   0      559   2 
  3  79  -1   0     1700   0 
  3  80  -1   0     1700   0 
  3  81  -1   0     1700   0 
  3  82   0   0      577   3 
  3  83  -1   0     1700   0 
  3  84  -1   0     1700   1 
  3  85  -1   0     1700   1 
  3  86   0   0      606   3 
  3  87  -1   0     1700   0 
  3  88   0   0      570   2 
  3  89  -1   0     1700   1 
  3  90  -1   0     1700   1 
  3  91  -1   0     1700   0 
  3  92   0   0      666   2 
  3  93   0   0      598   3 
  3  94   0   0      792   2 
  3  95  -1   0     1700   0 
  3  96   0   0      586   2 
  3  97   0   0      514   3 
  3  98  -1   0     1700   1 
  3  99  -1   0     1700   1 
  3 100   0   0      604   3 
  3 101  -1   0     1700   1 
  3 102   0   0      518   2 
  3 103   0   0      569   2 
  3 104  -1   0     1700   0 
  3 105   0   0      784   2 
  3 106  -1   0     1700   0 
  3 107  -1   0     1700   1 
  3 108  -1   0     1700   1 
  3 109  -1   0     1700   0 
  3 110   0   0      591   2 
  3 111   0   0      633   3 
  3 112   0   0      591   3 
  3 113   0   0      518   3 
  3 114  -1   0     1700   1 
  3 115   0   0      561   2 
  3 116   0   0      865   3 
  3 117   0   0      555   3 
  3 118   0   0      631   2 
  3 119  -1   0     1700   1 
  3 120   0   0      511   2 
  3 121  -1   0     1700   0 
  3 122  -1   0     1700   1 
  3 123  -1   0     1700   0 
  3 124   0   0      565   2 
  3 125   0   0      726   3 
  3 126  -1   0     1700   1 
  3 127   0   0      482   3 
