# Supplementary material for: The influence of the Japanese waving cat on the joint spatial compatibility effect: A replication and extension of Dolk, Hommel, Prinz, and Liepelt (2013)
Source: PLoS One. 2017 Sep 14;12(9):e0184844. doi: 10.1371/journal.pone.0184844 (PMC5599021; doi:10.1371/journal.pone.0184844)
Supplement: S1 File — (ZIP) [file pone.0184844.s001.zip › S1 Data/raw data/116.dat]

SimonNL [04-2015]
116    2   1 
 SFR12
 -1   0   0   0      230   3 
 -1   1   0   2     1240   1 
 -1   2   0   2      807   0 
 -1   3   0   2      734   0 
 -1   4   0   0      523   2 
 -1   5   0   0      635   3 
 -1   6   0   0      829   2 
 -1   7   0   2      506   1 
  0   0   0   0      554   2 
  0   1   0   0      643   3 
  0   2  -1   0     1700   1 
  0   3   0   2      600   1 
  0   4  -1   0     1700   1 
  0   5   0   2      544   1 
  0   6   0   0      565   3 
  0   7   0   2      617   0 
  0   8   0   2      794   0 
  0   9  -1   0     1700   0 
  0  10   0   0      590   2 
  0  11   0   0      657   2 
  0  12  -1   0     1700   1 
  0  13   0   0      565   3 
  0  14   0   2      703   0 
  0  15  -1   0     1700   1 
  0  16  -1   0     1700   1 
  0  17   0   0      518   2 
  0  18  -1   0     1700   0 
  0  19   0   0      478   3 
  0  20  -1   0     1700   1 
  0  21   0   2      609   0 
  0  22   0   0      781   2 
  0  23   0   0      606   3 
  0  24   0   0      517   3 
  0  25   0   0      572   3 
  0  26   0   0      570   3 
  0  27   0   0      647   2 
  0  28   0   0      512   3 
  0  29   0   2      559   1 
  0  30  -1   0     1700   0 
  0  31  -1   0     1700   1 
  0  32   0   0      555   3 
  0  33   0   0      621   2 
  0  34   0   0      604   3 
  0  35   0   0      605   2 
  0  36  -1   0     1700   0 
  0  37  -1   1     1700   3 
  0  38   0   0      564   2 
  0  39   0   0      509   2 
  0  40  -1   0     1700   0 
  0  41  -1   1     1700   3 
  0  42   0   0      639   3 
  0  43   0   0      587   2 
  0  44  -1   0     1700   1 
  0  45   0   2      595   1 
  0  46  -1   0     1700   0 
  0  47   0   0      658   2 
  0  48   0   0      556   2 
  0  49  -1   0     1700   1 
  0  50  -1   0     1700   0 
  0  51   0   0      487   2 
  0  52  -1   0     1700   0 
  0  53   0   0      577   2 
  0  54   0   0      679   2 
  0  55  -1   0     1700   0 
  0  56   0   0      588   2 
  0  57  -1   0     1700   1 
  0  58   0   0      617   3 
  0  59   0   0      517   3 
  0  60   0   0      471   3 
  0  61   0   0      531   3 
  0  62   0   0      553   2 
  0  63   0   0      493   3 
  0  64  -1   0     1700   0 
  0  65   0   0      722   2 
  0  66  -1   0     1700   0 
  0  67   0   0      518   3 
  0  68   0   0      548   3 
  0  69   0   0      471   3 
  0  70   0   0      548   2 
  0  71  -1   0     1700   0 
  0  72   0   0      483   3 
  0  73  -1   0     1700   1 
  0  74   0   0      432   3 
  0  75   0   2      588   1 
  0  76  -1   0     1700   1 
  0  77  -1   0     1700   1 
  0  78  -1   0     1700   0 
  0  79  -1   0     1700   1 
  0  80   0   0      569   2 
  0  81   0   0      623   3 
  0  82   0   0      585   2 
  0  83  -1   0     1700   1 
  0  84   0   2      565   0 
  0  85  -1   0     1700   0 
  0  86   0   0      620   2 
  0  87  -1   0     1700   1 
  0  88  -1   0     1700   0 
  0  89   0   0      576   2 
  0  90  -1   0     1700   0 
  0  91  -1   0     1700   0 
  0  92   0   0      580   3 
  0  93   0   2      586   0 
  0  94  -1   0     1700   1 
  0  95  -1   0     1700   0 
  0  96   0   0      614   2 
  0  97  -1   0     1700   0 
  0  98  -1   0     1700   1 
  0  99  -1   0     1700   1 
  0 100   0   0      562   2 
  0 101  -1   0     1700   1 
  0 102   0   0      520   2 
  0 103   0   0     1078   3 
  0 104  -1   0     1700   0 
  0 105   0   0      594   2 
  0 106   0   0      623   3 
  0 107   0   0      565   3 
  0 108  -1   0     1700   1 
  0 109  -1   0     1700   1 
  0 110  -1   0     1700   0 
  0 111  -1   0     1700   1 
  0 112  -1   0     1700   1 
  0 113   0   0      647   2 
  0 114  -1   0     1700   0 
  0 115  -1   0     1700   1 
  0 116  -1   0     1700   0 
  0 117  -1   0     1700   0 
  0 118  -1   0     1700   0 
  0 119   0   0      589   3 
  0 120   0   0      682   2 
  0 121   0   2      643   1 
  0 122  -1   0     1700   1 
  0 123   0   0      632   3 
  0 124   0   0      566   3 
  0 125  -1   0     1700   0 
  0 126   0   0      729   2 
  0 127   0   0      758   2 
  1   0   0   0      606   3 
  1   1  -1   0     1700   1 
  1   2   0   0      562   2 
  1   3  -1   0     1700   0 
  1   4  -1   0     1700   1 
  1   5   0   0      615   3 
  1   6   0   0      564   2 
  1   7   0   0      569   3 
  1   8  -1   0     1700   1 
  1   9  -1   0     1700   1 
  1  10  -1   0     1700   0 
  1  11  -1   0     1700   1 
  1  12  -1   0     1700   0 
  1  13  -1   0     1700   0 
  1  14  -1   0     1700   1 
  1  15   0   0      576   2 
  1  16  -1   0     1700   1 
  1  17  -1   0     1700   1 
  1  18  -1   0     1700   0 
  1  19   0   0      565   2 
  1  20  -1   0     1700   1 
  1  21   0   0      500   2 
  1  22  -1   0     1700   0 
  1  23  -1   1     1700   3 
  1  24  -1   0     1700   0 
  1  25   0   0      602   3 
  1  26   0   0      653   2 
  1  27  -1   0     1700   0 
  1  28  -1   0     1700   0 
  1  29   0   0      550   2 
  1  30   0   0      579   3 
  1  31  -1   0     1700   1 
  1  32   0   0      648   3 
  1  33  -1   0     1700   0 
  1  34  -1   0     1700   0 
  1  35   0   0      560   2 
  1  36  -1   0     1700   0 
  1  37   0   0      549   2 
  1  38   0   0      593   2 
  1  39   0   0      622   3 
  1  40  -1   0     1700   1 
  1  41   0   0      536   3 
  1  42   0   0      707   3 
  1  43   0   0      526   2 
  1  44   0   0      490   2 
  1  45   0   0      552   2 
  1  46  -1   0     1700   0 
  1  47   0   0      560   2 
  1  48  -1   0     1700   0 
  1  49  -1   0     1700   1 
  1  50  -1   0     1700   1 
  1  51  -1   0     1700   1 
  1  52  -1   0     1700   1 
  1  53   0   0      571   3 
  1  54  -1   0     1700   0 
  1  55  -1   0     1700   0 
  1  56  -1   0     1700   1 
  1  57   0   0      551   3 
  1  58   0   0      546   2 
  1  59  -1   0     1700   0 
  1  60  -1   0     1700   1 
  1  61  -1   0     1700   1 
  1  62   0   0      552   2 
  1  63  -1   0     1700   0 
  1  64   0   0      718   3 
  1  65  -1   0     1700   0 
  1  66   0   2      605   1 
  1  67   0   0      685   3 
  1  68   0   0      582   2 
  1  69  -1   0     1700   1 
  1  70   0   0      575   3 
  1  71   0   0      630   3 
  1  72   0   0      585   3 
  1  73  -1   0     1700   0 
  1  74  -1   0     1700   1 
  1  75   0   0      757   3 
  1  76  -1   0     1700   1 
  1  77   0   0      590   2 
  1  78  -1   0     1700   0 
  1  79   0   0      535   2 
  1  80   0   0      535   3 
  1  81  -1   0     1700   0 
  1  82   0   0      658   2 
  1  83   0   0      681   3 
  1  84  -1   0     1700   0 
  1  85   0   0      698   2 
  1  86   0   0      645   3 
  1  87   0   0      618   3 
  1  88  -1   0     1700   1 
  1  89   0   0      650   3 
  1  90   0   0      503   3 
  1  91   0   0      502   3 
  1  92  -1   0     1700   1 
  1  93   0   0      571   3 
  1  94   0   0      516   3 
  1  95  -1   0     1700   1 
  1  96  -1   0     1700   1 
  1  97   0   0      554   2 
  1  98  -1   0     1700   1 
  1  99   0   0      592   2 
  1 100  -1   0     1700   1 
  1 101  -1   0     1700   0 
  1 102  -1   0     1700   0 
  1 103   0   0      497   2 
  1 104   0   0      627   3 
  1 105  -1   0     1700   0 
  1 106  -1   0     1700   0 
  1 107   0   0      652   2 
  1 108  -1   0     1700   1 
  1 109  -1   0     1700   0 
  1 110  -1   0     1700   1 
  1 111   0   0      608   2 
  1 112   0   0      572   3 
  1 113   0   0      566   3 
  1 114   0   0      511   2 
  1 115   0   0      487   2 
  1 116   0   0      477   2 
  1 117  -1   0     1700   0 
  1 118   0   2      663   0 
  1 119   0   0      602   2 
  1 120   0   0      483   2 
  1 121  -1   0     1700   1 
  1 122  -1   0     1700   1 
  1 123   0   0      473   2 
  1 124  -1   0     1700   0 
  1 125   0   0      595   3 
  1 126  -1   0     1700   0 
  1 127   0   0      685   3 
  2   0  -1   0     1700   0 
  2   1   0   0      561   2 
  2   2   0   0      453   3 
  2   3   0   0      550   3 
  2   4  -1   0     1700   0 
  2   5   0   0      538   3 
  2   6   0   0      457   2 
  2   7   0   0      527   2 
  2   8   0   0      579   2 
  2   9   0   0      577   3 
  2  10  -1   0     1700   0 
  2  11   0   2      553   1 
  2  12  -1   0     1700   1 
  2  13   0   0      643   3 
  2  14  -1   0     1700   0 
  2  15   0   0      534   2 
  2  16  -1   0     1700   1 
  2  17  -1   0     1700   0 
  2  18   0   0      508   3 
  2  19   0   0      531   2 
  2  20  -1   0     1700   1 
  2  21  -1   0     1700   0 
  2  22   0   0      524   2 
  2  23   0   0      484   2 
  2  24   0   0      757   3 
  2  25   0   0      543   3 
  2  26   0   0      491   3 
  2  27   0   0      598   2 
  2  28  -1   0     1700   0 
  2  29  -1   0     1700   0 
  2  30   0   0      985   2 
  2  31  -1   0     1700   1 
  2  32  -1   0     1700   0 
  2  33   0   0      731   2 
  2  34  -1   0     1700   0 
  2  35   0   0      488   3 
  2  36   0   0      607   2 
  2  37   0   0      550   3 
  2  38  -1   0     1700   0 
  2  39  -1   0     1700   1 
  2  40  -1   0     1700   1 
  2  41   0   0      498   2 
  2  42   0   0      492   2 
  2  43  -1   0     1700   1 
  2  44   0   0      684   3 
  2  45   0   0      485   2 
  2  46  -1   0     1700   0 
  2  47   0   0      613   2 
  2  48  -1   0     1700   1 
  2  49   0   0      710   3 
  2  50  -1   0     1700   1 
  2  51   0   0      456   2 
  2  52   0   0      610   3 
  2  53  -1   0     1700   0 
  2  54   0   0      495   3 
  2  55   0   0      495   3 
  2  56   0   0      532   3 
  2  57   0   0      540   2 
  2  58   0   0      572   3 
  2  59   0   0      524   2 
  2  60  -1   0     1700   1 
  2  61  -1   0     1700   1 
  2  62   0   0      662   3 
  2  63   0   0      531   3 
  2  64   0   0      565   2 
  2  65  -1   0     1700   1 
  2  66  -1   0     1700   0 
  2  67   0   0      992   3 
  2  68  -1   0     1700   0 
  2  69   0   2      533   1 
  2  70  -1   0     1700   1 
  2  71   0   0      570   2 
  2  72  -1   0     1700   1 
  2  73   0   0      640   3 
  2  74  -1   0     1700   1 
  2  75  -1   1     1700   3 
  2  76   0   0      691   3 
  2  77  -1   0     1700   0 
  2  78   0   0      597   2 
  2  79   0   0      532   2 
  2  80  -1   0     1700   1 
  2  81  -1   0     1700   0 
  2  82  -1   0     1700   1 
  2  83  -1   0     1700   1 
  2  84   0   0      570   2 
  2  85  -1   0     1700   1 
  2  86  -1   0     1700   1 
  2  87  -1   0     1700   0 
  2  88  -1   0     1700   0 
  2  89  -1   0     1700   1 
  2  90   0   0      593   3 
  2  91  -1   0     1700   0 
  2  92  -1   0     1700   1 
  2  93  -1   0     1700   0 
  2  94   0   0      672   2 
  2  95   0   0      522   3 
  2  96   0   0      551   3 
  2  97   0   0      526   3 
  2  98  -1   0     1700   0 
  2  99  -1   0     1700   1 
  2 100   0   0      529   2 
  2 101   0   0      516   2 
  2 102   0   0      481   2 
  2 103  -1   0     1700   0 
  2 104  -1   0     1700   0 
  2 105   0   0      496   3 
  2 106  -1   0     1700   1 
  2 107  -1   0     1700   1 
  2 108   0   0      553   2 
  2 109   0   0      587   2 
  2 110   0   0      535   2 
  2 111   0   0      658   3 
  2 112  -1   0     1700   1 
  2 113  -1   0     1700   0 
  2 114  -1   0     1700   1 
  2 115  -1   0     1700   0 
  2 116   0   0      533   3 
  2 117  -1   0     1700   1 
  2 118  -1   0     1700   0 
  2 119  -1   0     1700   1 
  2 120   0   0      526   2 
  2 121  -1   0     1700   0 
  2 122  -1   0     1700   0 
  2 123  -1   0     1700   1 
  2 124  -1   0     1700   0 
  2 125  -1   0     1700   0 
  2 126   0   0      563   3 
  2 127  -1   0     1700   0 
  3   0   0   0      583   3 
  3   1  -1   0     1700   0 
  3   2  -1   0     1700   0 
  3   3   0   0      482   3 
  3   4   0   0      704   2 
  3   5   0   0      528   3 
  3   6  -1   0     1700   0 
  3   7  -1   0     1700   0 
  3   8   0   0      634   2 
  3   9   0   0      529   3 
  3  10   0   0      474   2 
  3  11  -1   0     1700   0 
  3  12  -1   0     1700   1 
  3  13   0   0      489   2 
  3  14   0   0      532   3 
  3  15  -1   0     1700   1 
  3  16  -1   0     1700   1 
  3  17  -1   0     1700   1 
  3  18   0   0      449   2 
  3  19   0   0      442   2 
  3  20   0   0      437   3 
  3  21  -1   0     1700   0 
  3  22  -1   0     1700   1 
  3  23  -1   0     1700   0 
  3  24  -1   0     1700   1 
  3  25   0   0      545   3 
  3  26  -1   0     1700   0 
  3  27   0   0      535   2 
  3  28   0   0      515   3 
  3  29   0   0      470   2 
  3  30  -1   0     1700   1 
  3  31   0   0      493   3 
  3  32  -1   0     1700   1 
  3  33   0   0      458   2 
  3  34  -1   0     1700   0 
  3  35   0   0      489   2 
  3  36   0   0      636   3 
  3  37   0   0      466   2 
  3  38   0   0      518   2 
  3  39   0   0      491   3 
  3  40  -1   0     1700   1 
  3  41  -1   0     1700   1 
  3  42  -1   0     1700   0 
  3  43   0   0      547   3 
  3  44   0   0      476   2 
  3  45   0   0      500   3 
  3  46  -1   0     1700   1 
  3  47   0   0      596   3 
  3  48   0   0      483   2 
  3  49   0   0      483   2 
  3  50   0   0      508   3 
  3  51  -1   0     1700   1 
  3  52  -1   0     1700   1 
  3  53   0   0      513   2 
  3  54  -1   0     1700   0 
  3  55  -1   0     1700   1 
  3  56  -1   0     1700   1 
  3  57  -1   0     1700   0 
  3  58  -1   0     1700   0 
  3  59   0   0      649   2 
  3  60  -1   0     1700   0 
  3  61   0   0      521   3 
  3  62  -1   0     1700   1 
  3  63   0   0      473   2 
  3  64   0   0      455   2 
  3  65   0   0      574   2 
  3  66  -1   0     1700   1 
  3  67   0   0      828   3 
  3  68   0   0      471   3 
  3  69  -1   0     1700   0 
  3  70   0   2      585   0 
  3  71   0   0      561   3 
  3  72  -1   0     1700   0 
  3  73  -1   0     1700   0 
  3  74  -1   0     1700   0 
  3  75  -1   0     1700   1 
  3  76   0   0      582   3 
  3  77  -1   0     1700   1 
  3  78   0   0      497   2 
  3  79   0   0      457   2 
  3  80   0   0      491   2 
  3  81  -1   0     1700   0 
  3  82   0   0      519   3 
  3  83  -1   0     1700   0 
  3  84   0   0      505   3 
  3  85   0   0     1541   2 
  3  86   0   0      649   3 
  3  87   0   0      485   3 
  3  88   0   0      474   3 
  3  89  -1   0     1700   0 
  3  90  -1   0     1700   1 
  3  91  -1   0     1700   0 
  3  92   0   0      571   3 
  3  93  -1   0     1700   1 
  3  94   0   0      510   2 
  3  95  -1   0     1700   0 
  3  96   0   0      567   2 
  3  97  -1   0     1700   0 
  3  98  -1   0     1700   1 
  3  99  -1   0     1700   1 
  3 100  -1   0     1700   0 
  3 101  -1   0     1700   0 
  3 102  -1   0     1700   1 
  3 103  -1   0     1700   0 
  3 104   0   0      529   3 
  3 105  -1   0     1700   1 
  3 106  -1   0     1700   1 
  3 107   0   0      506   2 
  3 108   0   0      683   3 
  3 109  -1   0     1700   0 
  3 110   0   0      480   3 
  3 111   0   0      570   3 
  3 112  -1   0     1700   0 
  3 113  -1   0     1700   1 
  3 114  -1   0     1700   1 
  3 115  -1   0     1700   1 
  3 116  -1   0     1700   0 
  3 117   0   0      581   3 
  3 118  -1   0     1700   1 
  3 119   0   0      614   2 
  3 120  -1   0     1700   1 
  3 121   0   0      487   2 
  3 122   0   0      591   3 
  3 123   0   0      517   2 
  3 124   0   0      503   2 
  3 125  -1   0     1700   0 
  3 126  -1   0     1700   1 
  3 127   0   0      575   2 
