# Supplementary material for: The influence of the Japanese waving cat on the joint spatial compatibility effect: A replication and extension of Dolk, Hommel, Prinz, and Liepelt (2013)
Source: PLoS One. 2017 Sep 14;12(9):e0184844. doi: 10.1371/journal.pone.0184844 (PMC5599021; doi:10.1371/journal.pone.0184844)
Supplement: S1 File — (ZIP) [file pone.0184844.s001.zip › S1 Data/raw data/117.dat]

SimonNL [04-2015]
117    2   1 
 MINIR23
 -1   0   0   0      725   3 
 -1   1   0   2      887   0 
 -1   2  -1   0     1700   0 
 -1   3  -1   0     1700   1 
 -1   4  -1   0     1700   1 
 -1   5   0   0      640   3 
 -1   6   0   0      811   2 
 -1   7   0   0      589   2 
  0   0   0   0      603   2 
  0   1  -1   0     1700   1 
  0   2   0   0      590   2 
  0   3  -1   0     1700   1 
  0   4  -1   0     1700   0 
  0   5  -1   0     1700   0 
  0   6   0   0      577   3 
  0   7  -1   0     1700   0 
  0   8   0   0      575   3 
  0   9  -1   0     1700   0 
  0  10  -1   0     1700   1 
  0  11   0   0      583   3 
  0  12  -1   0     1700   1 
  0  13  -1   0     1700   0 
  0  14  -1   0     1700   0 
  0  15   0   0      552   2 
  0  16   0   0      678   2 
  0  17  -1   0     1700   1 
  0  18   0   0      574   2 
  0  19   0   0      533   2 
  0  20   0   0      507   2 
  0  21   0   0      635   3 
  0  22   0   0      544   2 
  0  23   0   0      567   3 
  0  24  -1   0     1700   1 
  0  25  -1   0     1700   0 
  0  26  -1   0     1700   1 
  0  27   0   0      589   3 
  0  28  -1   0     1700   1 
  0  29  -1   0     1700   1 
  0  30   0   0      545   2 
  0  31   0   0      581   2 
  0  32  -1   0     1700   1 
  0  33   0   0      675   2 
  0  34   0   0      863   3 
  0  35   0   0      524   2 
  0  36   0   0      513   3 
  0  37  -1   0     1700   1 
  0  38  -1   0     1700   0 
  0  39  -1   0     1700   1 
  0  40   0   0      543   2 
  0  41   0   0      578   3 
  0  42   0   0      625   2 
  0  43   0   0      656   3 
  0  44   0   0      542   2 
  0  45   0   0      554   2 
  0  46   0   0      581   2 
  0  47   0   2      716   0 
  0  48   0   0      809   2 
  0  49  -1   0     1700   0 
  0  50  -1   0     1700   0 
  0  51   0   0      619   2 
  0  52   0   0      758   3 
  0  53   0   0      710   3 
  0  54   0   0      629   3 
  0  55  -1   0     1700   1 
  0  56  -1   0     1700   0 
  0  57   0   0      610   3 
  0  58   0   0      698   2 
  0  59   0   0      797   3 
  0  60  -1   0     1700   0 
  0  61   0   0      660   2 
  0  62  -1   0     1700   0 
  0  63  -1   0     1700   1 
  0  64  -1   0     1700   1 
  0  65  -1   0     1700   0 
  0  66  -1   0     1700   0 
  0  67  -1   0     1700   1 
  0  68  -1   0     1700   1 
  0  69   0   0      601   3 
  0  70  -1   0     1700   1 
  0  71  -1   0     1700   1 
  0  72  -1   0     1700   0 
  0  73   0   0      614   3 
  0  74  -1   0     1700   0 
  0  75  -1   0     1700   1 
  0  76   0   0      767   3 
  0  77   0   0      575   2 
  0  78   0   0      530   2 
  0  79   0   0      611   3 
  0  80   0   0      544   3 
  0  81   0   0      631   3 
  0  82  -1   0     1700   1 
  0  83  -1   0     1700   1 
  0  84   0   0      805   3 
  0  85  -1   0     1700   0 
  0  86  -1   0     1700   0 
  0  87  -1   0     1700   0 
  0  88   0   0      538   3 
  0  89   0   0     1484   3 
  0  90  -1   0     1700   0 
  0  91  -1   0     1700   0 
  0  92  -1   0     1700   0 
  0  93  -1   0     1700   0 
  0  94   0   0      556   3 
  0  95  -1   0     1700   0 
  0  96  -1   0     1700   0 
  0  97  -1   0     1700   0 
  0  98   0   0      556   3 
  0  99  -1   0     1700   0 
  0 100  -1   0     1700   0 
  0 101  -1   0     1700   1 
  0 102  -1   0     1700   0 
  0 103  -1   0     1700   1 
  0 104   0   0      554   3 
  0 105   0   0      852   2 
  0 106   0   0      572   2 
  0 107  -1   0     1700   1 
  0 108   0   2      629   1 
  0 109   0   0      230   3 
  0 110   0   0      810   3 
  0 111  -1   0     1700   0 
  0 112   0   0      913   2 
  0 113   0   0      674   2 
  0 114   0   0      687   3 
  0 115   0   0      559   2 
  0 116  -1   0     1700   1 
  0 117  -1   1     1700   3 
  0 118  -1   0     1700   1 
  0 119  -1   0     1700   1 
  0 120  -1   0     1700   1 
  0 121   0   0      662   2 
  0 122   0   0      785   2 
  0 123  -1   0     1700   1 
  0 124  -1   0     1700   1 
  0 125   0   0      582   2 
  0 126   0   0     1175   2 
  0 127   0   0      869   3 
  1   0   0   0      889   2 
  1   1  -1   0     1700   0 
  1   2   0   0      552   3 
  1   3   0   0      614   3 
  1   4  -1   0     1700   1 
  1   5  -1   0     1700   1 
  1   6  -1   0     1700   0 
  1   7  -1   0     1700   0 
  1   8  -1   0     1700   1 
  1   9  -1   0     1700   0 
  1  10  -1   0     1700   1 
  1  11   0   0      749   2 
  1  12  -1   0     1700   0 
  1  13   0   0      580   2 
  1  14  -1   0     1700   1 
  1  15   0   0      847   3 
  1  16   0   0      796   3 
  1  17  -1   0     1700   0 
  1  18  -1   0     1700   1 
  1  19   0   0      547   2 
  1  20  -1   0     1700   1 
  1  21   0   2      613   0 
  1  22   0   0      230   3 
  1  23  -1   0     1700   0 
  1  24   0   0      754   2 
  1  25  -1   0     1700   1 
  1  26   0   0      709   2 
  1  27   0   0      853   3 
  1  28  -1   0     1700   1 
  1  29  -1   0     1700   1 
  1  30   0   0      617   3 
  1  31  -1   0     1700   1 
  1  32   0   0      575   2 
  1  33   0   0      830   3 
  1  34   0   0      695   3 
  1  35   0   0      864   2 
  1  36   0   0      721   2 
  1  37   0   0      821   2 
  1  38  -1   0     1700   1 
  1  39   0   0      637   2 
  1  40  -1   0     1700   0 
  1  41  -1   0     1700   0 
  1  42   0   0      578   3 
  1  43   0   0      722   2 
  1  44  -1   0     1700   1 
  1  45  -1   0     1700   0 
  1  46   0   0      879   2 
  1  47  -1   0     1700   1 
  1  48  -1   0     1700   1 
  1  49   0   0      702   3 
  1  50   0   0      624   3 
  1  51   0   0      707   2 
  1  52   0   0      584   2 
  1  53   0   0      537   2 
  1  54  -1   0     1700   1 
  1  55  -1   0     1700   0 
  1  56   0   0      824   3 
  1  57   0   0      644   2 
  1  58   0   0      596   3 
  1  59  -1   0     1700   0 
  1  60  -1   0     1700   0 
  1  61  -1   0     1700   0 
  1  62   0   0      608   2 
  1  63  -1   0     1700   1 
  1  64  -1   0     1700   0 
  1  65  -1   0     1700   0 
  1  66   0   0      755   3 
  1  67  -1   0     1700   1 
  1  68   0   0     1087   2 
  1  69   0   0      698   3 
  1  70   0   0      542   2 
  1  71  -1   0     1700   0 
  1  72  -1   0     1700   0 
  1  73   0   0      590   3 
  1  74  -1   0     1700   1 
  1  75  -1   0     1700   1 
  1  76  -1   0     1700   0 
  1  77  -1   0     1700   0 
  1  78   0   0      630   3 
  1  79  -1   0     1700   1 
  1  80   0   0      855   2 
  1  81  -1   0     1700   0 
  1  82   0   0      566   3 
  1  83   0   0      574   2 
  1  84   0   0      495   3 
  1  85  -1   0     1700   1 
  1  86  -1   0     1700   0 
  1  87   0   0      567   3 
  1  88   0   0      538   3 
  1  89   0   0      555   3 
  1  90   0   0      564   3 
  1  91   0   0      721   2 
  1  92  -1   0     1700   1 
  1  93   0   2      633   0 
  1  94   0   0      631   3 
  1  95  -1   0     1700   0 
  1  96  -1   0     1700   1 
  1  97  -1   0     1700   1 
  1  98   0   0      631   2 
  1  99   0   0      784   2 
  1 100   0   0      570   2 
  1 101  -1   0     1700   1 
  1 102   0   0      677   3 
  1 103  -1   0     1700   0 
  1 104   0   0      534   3 
  1 105   0   0      536   3 
  1 106  -1   0     1700   1 
  1 107  -1   0     1700   0 
  1 108  -1   0     1700   0 
  1 109   0   0      644   3 
  1 110  -1   0     1700   0 
  1 111  -1   0     1700   1 
  1 112   0   0      669   2 
  1 113  -1   0     1700   1 
  1 114   0   0      707   3 
  1 115   0   0      671   3 
  1 116   0   0     1097   2 
  1 117   0   0      595   2 
  1 118   0   0      575   2 
  1 119  -1   0     1700   0 
  1 120   0   0      664   2 
  1 121   0   0      537   2 
  1 122  -1   0     1700   1 
  1 123  -1   0     1700   1 
  1 124   0   0      640   3 
  1 125  -1   0     1700   1 
  1 126  -1   0     1700   0 
  1 127  -1   0     1700   0 
  2   0  -1   0     1700   0 
  2   1  -1   0     1700   0 
  2   2  -1   0     1700   1 
  2   3   0   0      593   2 
  2   4  -1   0     1700   1 
  2   5  -1   0     1700   0 
  2   6  -1   0     1700   1 
  2   7   0   0      567   3 
  2   8   0   0      589   2 
  2   9   0   0      603   2 
  2  10   0   0      613   2 
  2  11  -1   0     1700   1 
  2  12  -1   0     1700   1 
  2  13   0   0      590   3 
  2  14   0   0      577   2 
  2  15  -1   0     1700   0 
  2  16   0   0      604   2 
  2  17   0   0      522   2 
  2  18   0   0      533   2 
  2  19  -1   0     1700   0 
  2  20  -1   0     1700   0 
  2  21   0   0      637   3 
  2  22  -1   0     1700   1 
  2  23   0   0      980   3 
  2  24   0   0      517   3 
  2  25  -1   0     1700   0 
  2  26   0   0      563   3 
  2  27  -1   0     1700   1 
  2  28  -1   0     1700   1 
  2  29  -1   0     1700   0 
  2  30   0   0      597   2 
  2  31   0   0      528   3 
  2  32  -1   0     1700   0 
  2  33   0   0      524   3 
  2  34  -1   0     1700   0 
  2  35   0   2      647   0 
  2  36   0   0      621   3 
  2  37   0   0     1150   2 
  2  38  -1   0     1700   1 
  2  39  -1   0     1700   1 
  2  40  -1   0     1700   1 
  2  41   0   0      655   2 
  2  42   0   0      820   2 
  2  43   0   0      587   2 
  2  44   0   0      739   3 
  2  45  -1   0     1700   0 
  2  46   0   0      844   2 
  2  47   0   0      546   3 
  2  48  -1   0     1700   0 
  2  49   0   0      800   2 
  2  50   0   0      617   3 
  2  51   0   0      541   2 
  2  52   0   0      647   3 
  2  53  -1   0     1700   0 
  2  54  -1   0     1700   0 
  2  55   0   0      748   2 
  2  56   0   0      549   3 
  2  57   0   0      593   3 
  2  58  -1   0     1700   0 
  2  59  -1   0     1700   1 
  2  60  -1   0     1700   1 
  2  61  -1   0     1700   0 
  2  62  -1   0     1700   0 
  2  63  -1   0     1700   0 
  2  64   0   0      583   3 
  2  65  -1   0     1700   1 
  2  66   0   0      691   3 
  2  67  -1   0     1700   0 
  2  68   0   0      607   2 
  2  69  -1   0     1700   1 
  2  70   0   0      706   2 
  2  71  -1   0     1700   1 
  2  72   0   0      644   3 
  2  73   0   0      681   3 
  2  74   0   0      509   3 
  2  75   0   0      555   3 
  2  76  -1   0     1700   1 
  2  77  -1   0     1700   1 
  2  78   0   0      842   2 
  2  79   0   0      533   3 
  2  80   0   0      656   3 
  2  81  -1   0     1700   0 
  2  82  -1   0     1700   1 
  2  83   0   0      576   2 
  2  84  -1   0     1700   0 
  2  85  -1   0     1700   1 
  2  86  -1   0     1700   0 
  2  87   0   0      686   2 
  2  88  -1   0     1700   1 
  2  89  -1   0     1700   0 
  2  90  -1   0     1700   0 
  2  91  -1   0     1700   1 
  2  92  -1   0     1700   0 
  2  93   0   0      646   3 
  2  94  -1   0     1700   0 
  2  95   0   0      645   2 
  2  96   0   0      664   2 
  2  97  -1   0     1700   1 
  2  98   0   0      570   2 
  2  99  -1   0     1700   1 
  2 100  -1   0     1700   0 
  2 101  -1   0     1700   0 
  2 102  -1   0     1700   1 
  2 103   0   0      702   3 
  2 104  -1   0     1700   1 
  2 105   0   0      593   3 
  2 106   0   0      721   2 
  2 107   0   0      580   2 
  2 108   0   0      606   3 
  2 109  -1   0     1700   1 
  2 110   0   0      611   3 
  2 111  -1   0     1700   1 
  2 112  -1   0     1700   0 
  2 113  -1   0     1700   1 
  2 114   0   0      551   2 
  2 115  -1   0     1700   0 
  2 116   0   0      633   2 
  2 117   0   0      545   2 
  2 118   0   0      644   3 
  2 119  -1   0     1700   1 
  2 120   0   0      587   3 
  2 121  -1   0     1700   1 
  2 122  -1   0     1700   0 
  2 123   0   0      695   2 
  2 124  -1   1     1700   3 
  2 125   0   0      704   2 
  2 126  -1   0     1700   1 
  2 127   0   0      775   3 
  3   0   0   0     1049   2 
  3   1  -1   0     1700   0 
  3   2  -1   0     1700   1 
  3   3  -1   0     1700   0 
  3   4   0   0      553   2 
  3   5  -1   0     1700   0 
  3   6   0   0      573   2 
  3   7  -1   0     1700   0 
  3   8   0   0      627   3 
  3   9  -1   0     1700   0 
  3  10  -1   0     1700   0 
  3  11  -1   0     1700   0 
  3  12   0   0      691   3 
  3  13   0   0      537   2 
  3  14   0   0      528   3 
  3  15  -1   0     1700   0 
  3  16   0   0      525   3 
  3  17   0   0      566   2 
  3  18  -1   0     1700   1 
  3  19   0   0      787   2 
  3  20   0   0      741   3 
  3  21  -1   0     1700   1 
  3  22   0   0      628   3 
  3  23  -1   0     1700   0 
  3  24  -1   0     1700   0 
  3  25   0   0      711   3 
  3  26   0   0      762   3 
  3  27   0   0      658   3 
  3  28   0   0      713   2 
  3  29   0   0      550   3 
  3  30   0   0      548   2 
  3  31   0   0      561   2 
  3  32  -1   0     1700   1 
  3  33  -1   0     1700   1 
  3  34   0   0      818   3 
  3  35   0   0      540   2 
  3  36   0   0      712   3 
  3  37   0   0      602   2 
  3  38  -1   0     1700   1 
  3  39   0   0      512   2 
  3  40   0   0      814   3 
  3  41  -1   0     1700   1 
  3  42   0   0      972   3 
  3  43   0   0      585   2 
  3  44   0   0      537   3 
  3  45  -1   0     1700   1 
  3  46   0   0      496   2 
  3  47  -1   0     1700   1 
  3  48  -1   0     1700   1 
  3  49  -1   0     1700   0 
  3  50  -1   0     1700   0 
  3  51  -1   0     1700   0 
  3  52  -1   0     1700   1 
  3  53   0   0      620   2 
  3  54   0   0      776   2 
  3  55  -1   0     1700   1 
  3  56   0   0      680   2 
  3  57   0   0      730   3 
  3  58   0   0      545   3 
  3  59  -1   0     1700   1 
  3  60  -1   0     1700   1 
  3  61  -1   0     1700   0 
  3  62  -1   0     1700   1 
  3  63   0   0      647   2 
  3  64   0   0      836   3 
  3  65  -1   0     1700   0 
  3  66   0   0      691   3 
  3  67  -1   0     1700   1 
  3  68   0   0      591   2 
  3  69   0   0      523   2 
  3  70  -1   0     1700   1 
  3  71   0   0      636   3 
  3  72  -1   0     1700   1 
  3  73  -1   0     1700   1 
  3  74   0   0      570   2 
  3  75  -1   0     1700   1 
  3  76  -1   0     1700   0 
  3  77  -1   0     1700   1 
  3  78  -1   0     1700   0 
  3  79  -1   0     1700   0 
  3  80  -1   0     1700   0 
  3  81   0   0      565   3 
  3  82  -1   0     1700   0 
  3  83   0   0      613   2 
  3  84   0   0      645   3 
  3  85   0   0      512   3 
  3  86   0   0      757   2 
  3  87  -1   0     1700   0 
  3  88  -1   1     1700   2 
  3  89  -1   0     1700   1 
  3  90  -1   0     1700   0 
  3  91  -1   0     1700   1 
  3  92   0   0      574   2 
  3  93   0   0      590   2 
  3  94  -1   0     1700   1 
  3  95   0   0     1279   3 
  3  96   0   0      516   3 
  3  97  -1   0     1700   0 
  3  98  -1   0     1700   1 
  3  99  -1   0     1700   0 
  3 100  -1   0     1700   0 
  3 101   0   0      534   3 
  3 102  -1   0     1700   1 
  3 103  -1   0     1700   0 
  3 104  -1   0     1700   0 
  3 105  -1   0     1700   1 
  3 106  -1   0     1700   1 
  3 107   0   0      581   2 
  3 108  -1   0     1700   1 
  3 109  -1   0     1700   0 
  3 110  -1   0     1700   0 
  3 111   0   0      569   3 
  3 112   0   0      535   2 
  3 113   0   0      541   2 
  3 114  -1   0     1700   1 
  3 115   0   0      583   3 
  3 116  -1   0     1700   1 
  3 117  -1   0     1700   0 
  3 118   0   0      537   3 
  3 119   0   0      556   3 
  3 120  -1   0     1700   0 
  3 121   0   0      601   2 
  3 122   0   0      551   3 
  3 123   0   0      649   2 
  3 124  -1   0     1700   1 
  3 125   0   0      609   3 
  3 126   0   0      565   2 
  3 127  -1   0     1700   0 
