# Supplementary material for: The influence of the Japanese waving cat on the joint spatial compatibility effect: A replication and extension of Dolk, Hommel, Prinz, and Liepelt (2013)
Source: PLoS One. 2017 Sep 14;12(9):e0184844. doi: 10.1371/journal.pone.0184844 (PMC5599021; doi:10.1371/journal.pone.0184844)
Supplement: S1 File — (ZIP) [file pone.0184844.s001.zip › S1 Data/raw data/118.dat]

SimonNL [04-2015]
118    3   1 
 CAA18
 -1   0  -1   0     1700   0 
 -1   1   0   0      759   2 
 -1   2  -1   0     1700   1 
 -1   3  -1   0     1700   1 
 -1   4   0   0      552   2 
 -1   5  -1   0     1700   0 
 -1   6   0   0      518   3 
 -1   7   0   0      797   3 
  0   0  -1   0     1700   1 
  0   1   0   0      437   2 
  0   2   0   0      664   2 
  0   3   0   0      492   2 
  0   4   0   0      604   3 
  0   5   0   0      643   3 
  0   6   0   2      642   1 
  0   7  -1   0     1700   1 
  0   8   0   0      720   2 
  0   9  -1   0     1700   1 
  0  10  -1   0     1700   0 
  0  11   0   0      477   2 
  0  12   0   0      427   3 
  0  13  -1   0     1700   0 
  0  14   0   0      478   3 
  0  15  -1   0     1700   0 
  0  16  -1   0     1700   0 
  0  17  -1   0     1700   0 
  0  18  -1   0     1700   0 
  0  19  -1   0     1700   1 
  0  20   0   0      462   2 
  0  21   0   0      516   2 
  0  22  -1   0     1700   0 
  0  23  -1   0     1700   1 
  0  24   0   0      726   3 
  0  25   0   0      572   3 
  0  26  -1   0     1700   1 
  0  27  -1   0     1700   1 
  0  28   0   0      849   2 
  0  29   0   2      376   1 
  0  30  -1   0     1700   1 
  0  31  -1   0     1700   1 
  0  32   0   0      508   2 
  0  33  -1   0     1700   1 
  0  34   0   0      435   2 
  0  35  -1   0     1700   0 
  0  36   0   2      335   1 
  0  37  -1   0     1700   0 
  0  38   0   0      510   3 
  0  39  -1   0     1700   1 
  0  40   0   0      654   3 
  0  41   0   0      669   2 
  0  42   0   0      564   2 
  0  43  -1   0     1700   0 
  0  44  -1   0     1700   1 
  0  45  -1   0     1700   1 
  0  46   0   0      516   2 
  0  47  -1   0     1700   0 
  0  48   0   0      491   3 
  0  49   0   0      711   2 
  0  50   0   0      651   3 
  0  51   0   0      553   3 
  0  52   0   0      564   3 
  0  53   0   0      537   2 
  0  54  -1   0     1700   0 
  0  55  -1   0     1700   0 
  0  56   0   0      637   2 
  0  57  -1   0     1700   0 
  0  58   0   0      433   2 
  0  59  -1   0     1700   1 
  0  60   0   0      616   3 
  0  61   0   0      544   2 
  0  62  -1   0     1700   1 
  0  63  -1   0     1700   0 
  0  64   0   0      474   2 
  0  65   0   0      598   3 
  0  66  -1   0     1700   0 
  0  67   0   0      784   2 
  0  68   0   2      780   0 
  0  69  -1   0     1700   0 
  0  70  -1   0     1700   0 
  0  71   0   0      666   3 
  0  72   0   0     1400   2 
  0  73  -1   0     1700   1 
  0  74   0   0      472   2 
  0  75   0   0      481   3 
  0  76   0   0      547   3 
  0  77  -1   1     1700   3 
  0  78   0   0      597   3 
  0  79  -1   0     1700   1 
  0  80  -1   0     1700   0 
  0  81  -1   0     1700   0 
  0  82  -1   0     1700   1 
  0  83   0   0      748   2 
  0  84   0   0      532   3 
  0  85  -1   0     1700   0 
  0  86  -1   0     1700   1 
  0  87   0   0      477   2 
  0  88  -1   0     1700   0 
  0  89  -1   0     1700   1 
  0  90   0   0      601   2 
  0  91  -1   0     1700   1 
  0  92  -1   0     1700   1 
  0  93  -1   0     1700   1 
  0  94   0   0     1188   3 
  0  95  -1   0     1700   1 
  0  96   0   0      908   2 
  0  97   0   0      649   3 
  0  98   0   0      512   2 
  0  99  -1   0     1700   0 
  0 100   0   0      622   3 
  0 101  -1   0     1700   1 
  0 102  -1   0     1700   0 
  0 103  -1   0     1700   0 
  0 104  -1   0     1700   0 
  0 105   0   0      615   2 
  0 106   0   0      510   3 
  0 107   0   0      506   3 
  0 108  -1   0     1700   0 
  0 109   0   0      525   3 
  0 110   0   0      659   3 
  0 111   0   0      587   3 
  0 112   0   0      490   3 
  0 113   0   2      229   1 
  0 114   0   0      446   3 
  0 115  -1   0     1700   0 
  0 116  -1   0     1700   0 
  0 117   0   0      583   2 
  0 118  -1   0     1700   1 
  0 119   0   0      512   3 
  0 120   0   0      643   3 
  0 121  -1   0     1700   0 
  0 122  -1   0     1700   1 
  0 123  -1   0     1700   1 
  0 124   0   0      559   2 
  0 125  -1   0     1700   0 
  0 126   0   0      665   2 
  0 127   0   0      633   2 
  1   0   0   0      517   3 
  1   1   0   0      556   2 
  1   2   0   0      463   2 
  1   3   0   0      357   2 
  1   4  -1   0     1700   1 
  1   5  -1   0     1700   0 
  1   6   0   0      504   2 
  1   7   0   0      482   3 
  1   8  -1   0     1700   1 
  1   9   0   0      505   2 
  1  10  -1   0     1700   1 
  1  11  -1   0     1700   0 
  1  12   0   0      541   2 
  1  13  -1   0     1700   1 
  1  14  -1   0     1700   1 
  1  15  -1   0     1700   0 
  1  16  -1   0     1700   1 
  1  17   0   0      551   2 
  1  18  -1   0     1700   1 
  1  19  -1   0     1700   1 
  1  20   0   0      571   2 
  1  21   0   0      487   2 
  1  22  -1   0     1700   1 
  1  23   0   0      496   2 
  1  24  -1   0     1700   1 
  1  25   0   0      563   2 
  1  26   0   0      558   2 
  1  27   0   0      469   3 
  1  28   0   0      464   3 
  1  29   0   0      409   2 
  1  30   0   0      630   3 
  1  31   0   0      478   3 
  1  32   0   0      445   3 
  1  33   0   0      529   3 
  1  34  -1   0     1700   0 
  1  35  -1   0     1700   0 
  1  36   0   0      615   2 
  1  37   0   0      476   2 
  1  38  -1   0     1700   1 
  1  39  -1   0     1700   1 
  1  40   0   0      478   3 
  1  41   0   0      457   3 
  1  42  -1   0     1700   0 
  1  43  -1   0     1700   0 
  1  44   0   0      610   2 
  1  45   0   0     1244   3 
  1  46  -1   0     1700   1 
  1  47  -1   0     1700   0 
  1  48   0   0      575   2 
  1  49  -1   0     1700   1 
  1  50  -1   0     1700   1 
  1  51  -1   0     1700   0 
  1  52   0   0      491   2 
  1  53  -1   0     1700   1 
  1  54   0   0      437   3 
  1  55   0   0      476   3 
  1  56   0   0      439   2 
  1  57  -1   0     1700   0 
  1  58  -1   0     1700   1 
  1  59   0   0      575   2 
  1  60  -1   0     1700   0 
  1  61   0   0      525   2 
  1  62  -1   0     1700   0 
  1  63   0   0      649   3 
  1  64  -1   0     1700   1 
  1  65  -1   0     1700   0 
  1  66  -1   0     1700   1 
  1  67  -1   0     1700   0 
  1  68  -1   0     1700   1 
  1  69   0   0      514   2 
  1  70   0   0      698   3 
  1  71  -1   0     1700   0 
  1  72  -1   0     1700   0 
  1  73   0   0      392   2 
  1  74   0   0      431   3 
  1  75   0   0      436   3 
  1  76   0   0      395   2 
  1  77  -1   0     1700   0 
  1  78   0   0      449   3 
  1  79  -1   0     1700   1 
  1  80   0   0      516   2 
  1  81  -1   0     1700   1 
  1  82   0   2      383   0 
  1  83  -1   0     1700   0 
  1  84  -1   0     1700   0 
  1  85   0   0      544   3 
  1  86   0   0      487   3 
  1  87  -1   0     1700   0 
  1  88  -1   0     1700   1 
  1  89   0   0      521   3 
  1  90  -1   0     1700   0 
  1  91  -1   0     1700   1 
  1  92  -1   0     1700   0 
  1  93   0   0      514   3 
  1  94   0   0      502   3 
  1  95  -1   0     1700   1 
  1  96  -1   0     1700   0 
  1  97  -1   0     1700   1 
  1  98  -1   0     1700   1 
  1  99  -1   0     1700   0 
  1 100   0   0      442   2 
  1 101  -1   0     1700   0 
  1 102   0   0      503   2 
  1 103   0   0      608   3 
  1 104   0   0      495   3 
  1 105  -1   0     1700   1 
  1 106  -1   1     1700   2 
  1 107  -1   0     1700   1 
  1 108  -1   1     1700   3 
  1 109   0   0      750   2 
  1 110   0   0      539   3 
  1 111  -1   0     1700   1 
  1 112   0   0      532   2 
  1 113   0   0      436   3 
  1 114  -1   0     1700   0 
  1 115  -1   0     1700   0 
  1 116   0   0      461   2 
  1 117  -1   0     1700   0 
  1 118  -1   0     1700   1 
  1 119  -1   0     1700   0 
  1 120  -1   0     1700   0 
  1 121   0   0      484   3 
  1 122  -1   0     1700   1 
  1 123   0   0      520   2 
  1 124   0   0      552   3 
  1 125   0   0      443   3 
  1 126  -1   0     1700   0 
  1 127   0   0      433   3 
  2   0  -1   1     1700   2 
  2   1   0   0      535   3 
  2   2   0   0      397   2 
  2   3   0   0      328   3 
  2   4  -1   0     1700   1 
  2   5  -1   0     1700   0 
  2   6   0   0      473   3 
  2   7  -1   0     1700   0 
  2   8  -1   0     1700   0 
  2   9  -1   0     1700   0 
  2  10  -1   0     1700   1 
  2  11  -1   0     1700   1 
  2  12  -1   0     1700   1 
  2  13   0   0      832   3 
  2  14  -1   0     1700   0 
  2  15   0   0      519   3 
  2  16  -1   0     1700   1 
  2  17  -1   0     1700   1 
  2  18  -1   0     1700   0 
  2  19   0   0      487   2 
  2  20  -1   1     1700   2 
  2  21  -1   0     1700   0 
  2  22   0   0      555   3 
  2  23   0   0      474   2 
  2  24   0   0      494   2 
  2  25   0   0      422   2 
  2  26   0   0      517   3 
  2  27  -1   0     1700   0 
  2  28   0   0      691   2 
  2  29  -1   0     1700   0 
  2  30  -1   0     1700   1 
  2  31   0   0      432   3 
  2  32   0   0      434   3 
  2  33  -1   0     1700   0 
  2  34   0   0      484   3 
  2  35  -1   0     1700   0 
  2  36  -1   0     1700   0 
  2  37  -1   0     1700   0 
  2  38  -1   0     1700   1 
  2  39   0   0      422   3 
  2  40   0   0      543   2 
  2  41   0   0      432   3 
  2  42  -1   0     1700   1 
  2  43   0   0      462   3 
  2  44   0   0      410   2 
  2  45   0   0      415   3 
  2  46   0   0      519   3 
  2  47   0   0      532   3 
  2  48  -1   0     1700   0 
  2  49   0   0      534   2 
  2  50   0   0      436   2 
  2  51   0   2      412   1 
  2  52  -1   0     1700   0 
  2  53  -1   0     1700   1 
  2  54   0   0      464   2 
  2  55  -1   0     1700   0 
  2  56   0   0      472   3 
  2  57  -1   0     1700   1 
  2  58  -1   0     1700   0 
  2  59  -1   0     1700   1 
  2  60  -1   0     1700   1 
  2  61  -1   0     1700   0 
  2  62   0   0      436   2 
  2  63  -1   0     1700   0 
  2  64   0   0      504   3 
  2  65   0   0      443   2 
  2  66   0   0      419   3 
  2  67  -1   0     1700   1 
  2  68   0   0      539   2 
  2  69  -1   0     1700   1 
  2  70   0   2      381   0 
  2  71   0   0      506   2 
  2  72   0   0      554   2 
  2  73   0   0      476   2 
  2  74  -1   0     1700   1 
  2  75   0   0      651   2 
  2  76   0   0      558   3 
  2  77   0   0      705   3 
  2  78  -1   0     1700   0 
  2  79  -1   0     1700   1 
  2  80  -1   0     1700   0 
  2  81   0   0      449   3 
  2  82  -1   0     1700   0 
  2  83   0   0      542   2 
  2  84  -1   0     1700   1 
  2  85  -1   0     1700   1 
  2  86   0   0      551   2 
  2  87  -1   0     1700   1 
  2  88  -1   0     1700   0 
  2  89  -1   0     1700   1 
  2  90   0   0      453   3 
  2  91   0   0      868   2 
  2  92  -1   0     1700   0 
  2  93   0   0      515   3 
  2  94   0   0      528   3 
  2  95   0   0      467   2 
  2  96  -1   0     1700   1 
  2  97   0   2      911   1 
  2  98   0   0      538   2 
  2  99   0   0      660   3 
  2 100  -1   0     1700   1 
  2 101  -1   0     1700   1 
  2 102   0   0      905   3 
  2 103   0   0      498   2 
  2 104  -1   0     1700   1 
  2 105  -1   0     1700   0 
  2 106  -1   0     1700   1 
  2 107   0   0      470   2 
  2 108   0   0      700   2 
  2 109  -1   0     1700   1 
  2 110  -1   0     1700   0 
  2 111  -1   0     1700   0 
  2 112  -1   0     1700   1 
  2 113  -1   0     1700   0 
  2 114  -1   0     1700   0 
  2 115   0   0      566   2 
  2 116   0   0      442   3 
  2 117  -1   0     1700   0 
  2 118   0   0      459   3 
  2 119   0   0      419   2 
  2 120  -1   0     1700   0 
  2 121   0   0      509   2 
  2 122   0   0      484   3 
  2 123   0   0      599   3 
  2 124   0   0      466   2 
  2 125  -1   0     1700   1 
  2 126   0   0      424   3 
  2 127  -1   0     1700   1 
  3   0   0   0      628   2 
  3   1   0   2      317   1 
  3   2   0   0      507   3 
  3   3   0   0      455   3 
  3   4  -1   0     1700   0 
  3   5   0   0      611   2 
  3   6  -1   0     1700   0 
  3   7  -1   0     1700   1 
  3   8   0   0      438   3 
  3   9  -1   0     1700   1 
  3  10  -1   0     1700   1 
  3  11  -1   0     1700   1 
  3  12   0   0      473   3 
  3  13   0   0      477   3 
  3  14  -1   0     1700   0 
  3  15   0   2      380   0 
  3  16  -1   0     1700   1 
  3  17  -1   0     1700   1 
  3  18  -1   0     1700   1 
  3  19   0   0      979   3 
  3  20   0   0      686   2 
  3  21  -1   0     1700   0 
  3  22   0   0     1226   2 
  3  23  -1   0     1700   0 
  3  24  -1   0     1700   0 
  3  25   0   0      432   3 
  3  26   0   0      603   2 
  3  27  -1   0     1700   0 
  3  28   0   0      499   2 
  3  29  -1   0     1700   1 
  3  30  -1   0     1700   0 
  3  31   0   0      497   2 
  3  32  -1   0     1700   0 
  3  33   0   0      489   2 
  3  34   0   0      494   3 
  3  35  -1   0     1700   1 
  3  36   0   0      447   2 
  3  37   0   0      442   3 
  3  38   0   0      475   3 
  3  39   0   0      505   2 
  3  40  -1   0     1700   0 
  3  41  -1   0     1700   1 
  3  42  -1   0     1700   1 
  3  43   0   0      495   3 
  3  44   0   0      455   3 
  3  45  -1   0     1700   1 
  3  46   0   0      465   3 
  3  47  -1   0     1700   1 
  3  48   0   0      474   2 
  3  49  -1   0     1700   1 
  3  50  -1   0     1700   1 
  3  51   0   0      428   2 
  3  52   0   0      469   2 
  3  53   0   0      438   2 
  3  54   0   0      425   2 
  3  55   0   0      419   3 
  3  56  -1   0     1700   1 
  3  57  -1   0     1700   0 
  3  58   0   0      519   3 
  3  59   0   2      344   0 
  3  60  -1   0     1700   0 
  3  61  -1   0     1700   0 
  3  62   0   0      651   2 
  3  63  -1   0     1700   1 
  3  64   0   0      642   2 
  3  65  -1   0     1700   1 
  3  66  -1   0     1700   1 
  3  67   0   0      819   2 
  3  68   0   0      618   3 
  3  69  -1   0     1700   0 
  3  70  -1   0     1700   1 
  3  71  -1   0     1700   1 
  3  72   0   0      486   3 
  3  73   0   0      849   3 
  3  74   0   2      376   0 
  3  75   0   0      411   2 
  3  76  -1   0     1700   0 
  3  77  -1   0     1700   0 
  3  78  -1   0     1700   0 
  3  79   0   0      493   3 
  3  80  -1   0     1700   0 
  3  81   0   0      553   2 
  3  82  -1   0     1700   1 
  3  83   0   0      436   2 
  3  84  -1   0     1700   0 
  3  85   0   0      472   3 
  3  86   0   0      616   3 
  3  87   0   0      440   3 
  3  88   0   0      459   3 
  3  89   0   0      390   2 
  3  90  -1   0     1700   0 
  3  91   0   0      518   3 
  3  92  -1   0     1700   0 
  3  93  -1   0     1700   0 
  3  94  -1   0     1700   0 
  3  95   0   0      493   3 
  3  96   0   0      625   2 
  3  97  -1   0     1700   0 
  3  98  -1   0     1700   0 
  3  99  -1   0     1700   1 
  3 100   0   0      966   3 
  3 101  -1   0     1700   1 
  3 102  -1   0     1700   1 
  3 103  -1   0     1700   0 
  3 104   0   0      855   3 
  3 105   0   0      474   3 
  3 106  -1   0     1700   1 
  3 107   0   0      817   2 
  3 108   0   0      498   3 
  3 109   0   0      415   2 
  3 110   0   0      436   2 
  3 111   0   0      448   2 
  3 112   0   0      463   3 
  3 113  -1   0     1700   1 
  3 114  -1   0     1700   1 
  3 115   0   0      427   2 
  3 116  -1   0     1700   1 
  3 117   0   0      466   2 
  3 118   0   0      485   2 
  3 119  -1   0     1700   0 
  3 120  -1   0     1700   1 
  3 121   0   0      535   2 
  3 122  -1   0     1700   0 
  3 123  -1   0     1700   1 
  3 124   0   0      500   3 
  3 125   0   0      624   3 
  3 126   0   0      536   2 
  3 127  -1   0     1700   0 
