# Supplementary material for: The influence of the Japanese waving cat on the joint spatial compatibility effect: A replication and extension of Dolk, Hommel, Prinz, and Liepelt (2013)
Source: PLoS One. 2017 Sep 14;12(9):e0184844. doi: 10.1371/journal.pone.0184844 (PMC5599021; doi:10.1371/journal.pone.0184844)
Supplement: S1 File — (ZIP) [file pone.0184844.s001.zip › S1 Data/raw data/119.dat]

SimonNL [04-2015]
119    0   0 
 MSE03
 -1   0  -1   1     1700   0 
 -1   1  -1   1     1700   1 
 -1   2  -1   0     1700   2 
 -1   3  -1   1     1700   1 
 -1   4  -1   0     1700   3 
 -1   5  -1   0     1700   3 
 -1   6  -1   0     1700   2 
 -1   7  -1   1     1700   0 
  0   0  -1   0     1700   2 
  0   1   0   0      625   0 
  0   2  -1   0     1700   2 
  0   3   0   0      613   1 
  0   4  -1   0     1700   2 
  0   5  -1   0     1700   3 
  0   6  -1   0     1700   3 
  0   7  -1   0     1700   3 
  0   8  -1   0     1700   3 
  0   9  -1   0     1700   3 
  0  10   0   0      652   1 
  0  11  -1   0     1700   2 
  0  12  -1   0     1700   3 
  0  13   0   0      542   0 
  0  14  -1   0     1700   3 
  0  15  -1   0     1700   2 
  0  16   0   0      574   0 
  0  17  -1   0     1700   2 
  0  18   0   0      656   1 
  0  19  -1   0     1700   2 
  0  20   0   0      597   0 
  0  21  -1   0     1700   3 
  0  22   0   0      502   0 
  0  23   0   0      573   1 
  0  24  -1   0     1700   3 
  0  25  -1   0     1700   2 
  0  26   0   0      582   0 
  0  27  -1   0     1700   3 
  0  28   0   0      789   1 
  0  29   0   0      599   0 
  0  30  -1   0     1700   2 
  0  31   0   0      630   0 
  0  32  -1   0     1700   3 
  0  33  -1   0     1700   2 
  0  34   0   0      640   0 
  0  35   0   0      533   0 
  0  36  -1   0     1700   3 
  0  37   0   0      710   1 
  0  38  -1   0     1700   3 
  0  39  -1   0     1700   2 
  0  40   0   0      543   0 
  0  41   0   0      617   0 
  0  42   0   0      570   1 
  0  43   0   0      586   0 
  0  44   0   0      685   0 
  0  45  -1   0     1700   2 
  0  46  -1   0     1700   3 
  0  47  -1   0     1700   2 
  0  48  -1   0     1700   3 
  0  49  -1   0     1700   2 
  0  50   0   0      595   1 
  0  51  -1   0     1700   2 
  0  52   0   0      624   1 
  0  53   0   0      736   0 
  0  54   0   0      773   1 
  0  55  -1   0     1700   2 
  0  56  -1   0     1700   3 
  0  57  -1   0     1700   2 
  0  58   0   0      582   1 
  0  59   0   0      532   1 
  0  60   0   0      502   1 
  0  61   0   0      577   0 
  0  62  -1   0     1700   3 
  0  63  -1   0     1700   3 
  0  64  -1   0     1700   2 
  0  65   0   0      604   1 
  0  66  -1   0     1700   3 
  0  67  -1   0     1700   3 
  0  68  -1   0     1700   2 
  0  69   0   0      556   0 
  0  70  -1   0     1700   2 
  0  71   0   0      587   1 
  0  72   0   0      544   0 
  0  73   0   0      699   0 
  0  74  -1   0     1700   2 
  0  75  -1   0     1700   2 
  0  76   0   0      555   0 
  0  77  -1   0     1700   3 
  0  78  -1   0     1700   2 
  0  79   0   0      536   1 
  0  80   0   0      681   1 
  0  81   0   0      582   1 
  0  82   0   0      557   0 
  0  83  -1   0     1700   2 
  0  84   0   0      769   1 
  0  85  -1   0     1700   3 
  0  86  -1   0     1700   2 
  0  87  -1   0     1700   2 
  0  88   0   0      531   1 
  0  89   0   0      502   0 
  0  90  -1   0     1700   3 
  0  91  -1   0     1700   2 
  0  92   0   0      683   1 
  0  93   0   0     1085   1 
  0  94   0   0      542   0 
  0  95  -1   0     1700   2 
  0  96  -1   0     1700   3 
  0  97  -1   0     1700   3 
  0  98   0   0      538   1 
  0  99   0   0      600   0 
  0 100  -1   0     1700   3 
  0 101   0   0      675   0 
  0 102   0   0      585   1 
  0 103  -1   0     1700   3 
  0 104   0   0      772   1 
  0 105   0   0      480   1 
  0 106  -1   0     1700   3 
  0 107  -1   0     1700   3 
  0 108  -1   0     1700   3 
  0 109  -1   0     1700   3 
  0 110   0   0      705   0 
  0 111   0   0      584   1 
  0 112   0   0      663   0 
  0 113  -1   0     1700   2 
  0 114  -1   0     1700   2 
  0 115   0   0      563   1 
  0 116   0   0      554   1 
  0 117   0   0      497   1 
  0 118  -1   0     1700   3 
  0 119   0   0      672   0 
  0 120   0   0      529   0 
  0 121   0   0      661   0 
  0 122   0   0      535   1 
  0 123   0   0      491   1 
  0 124   0   0      602   0 
  0 125  -1   0     1700   2 
  0 126   0   0      784   0 
  0 127  -1   0     1700   2 
  1   0  -1   0     1700   3 
  1   1   0   0      527   1 
  1   2   0   0      490   1 
  1   3   0   0      537   0 
  1   4  -1   0     1700   2 
  1   5  -1   0     1700   2 
  1   6  -1   0     1700   3 
  1   7   0   0      595   0 
  1   8  -1   0     1700   3 
  1   9  -1   0     1700   2 
  1  10   0   0      553   0 
  1  11  -1   0     1700   3 
  1  12  -1   0     1700   2 
  1  13   0   0      516   1 
  1  14  -1   0     1700   3 
  1  15   0   0      651   0 
  1  16   0   0      514   0 
  1  17  -1   0     1700   3 
  1  18   0   0      560   0 
  1  19  -1   0     1700   3 
  1  20  -1   0     1700   3 
  1  21   0   0      508   0 
  1  22  -1   0     1700   2 
  1  23   0   0      667   0 
  1  24  -1   0     1700   2 
  1  25   0   0      490   1 
  1  26  -1   0     1700   2 
  1  27   0   0      481   1 
  1  28  -1   0     1700   3 
  1  29  -1   0     1700   2 
  1  30   0   0      516   1 
  1  31   0   0      575   0 
  1  32   0   0      519   0 
  1  33   0   0      499   0 
  1  34   0   0      522   1 
  1  35   0   0      544   0 
  1  36   0   0      499   1 
  1  37  -1   0     1700   2 
  1  38  -1   0     1700   2 
  1  39   0   0      528   0 
  1  40   0   0      619   1 
  1  41   0   0      471   1 
  1  42   0   0      509   0 
  1  43  -1   0     1700   3 
  1  44   0   0      635   1 
  1  45   0   2      599   2 
  1  46   0   0      630   1 
  1  47  -1   0     1700   2 
  1  48  -1   0     1700   2 
  1  49  -1   0     1700   2 
  1  50  -1   0     1700   3 
  1  51   0   0      595   0 
  1  52  -1   0     1700   3 
  1  53   0   0      632   1 
  1  54  -1   0     1700   2 
  1  55  -1   0     1700   3 
  1  56   0   0      541   0 
  1  57   0   0      557   1 
  1  58  -1   0     1700   3 
  1  59   0   2      712   2 
  1  60   0   0      610   0 
  1  61  -1   0     1700   2 
  1  62   0   0      611   0 
  1  63  -1   0     1700   2 
  1  64   0   0      556   1 
  1  65   0   0      590   1 
  1  66  -1   0     1700   2 
  1  67   0   0      585   0 
  1  68  -1   0     1700   3 
  1  69   0   0      581   1 
  1  70   0   0      614   0 
  1  71   0   0      519   1 
  1  72  -1   0     1700   2 
  1  73   0   0      560   0 
  1  74  -1   0     1700   3 
  1  75   0   0      524   1 
  1  76  -1   0     1700   3 
  1  77   0   0      522   0 
  1  78   0   0      556   1 
  1  79   0   0      543   1 
  1  80   0   0      569   0 
  1  81   0   0      521   0 
  1  82  -1   0     1700   3 
  1  83  -1   0     1700   2 
  1  84  -1   0     1700   3 
  1  85  -1   0     1700   2 
  1  86  -1   0     1700   2 
  1  87   0   0      733   1 
  1  88  -1   0     1700   2 
  1  89  -1   0     1700   3 
  1  90  -1   0     1700   3 
  1  91   0   0      610   1 
  1  92   0   0      521   1 
  1  93  -1   0     1700   3 
  1  94  -1   0     1700   3 
  1  95  -1   0     1700   2 
  1  96  -1   0     1700   3 
  1  97   0   0      549   1 
  1  98   0   0      496   1 
  1  99   0   0      580   0 
  1 100  -1   0     1700   2 
  1 101  -1   0     1700   2 
  1 102  -1   0     1700   3 
  1 103   0   0      705   0 
  1 104  -1   0     1700   3 
  1 105   0   0      650   0 
  1 106  -1   0     1700   3 
  1 107  -1   0     1700   2 
  1 108   0   0      488   1 
  1 109   0   0      506   1 
  1 110   0   0      709   0 
  1 111  -1   0     1700   2 
  1 112   0   0      618   0 
  1 113  -1   0     1700   3 
  1 114  -1   0     1700   2 
  1 115  -1   0     1700   3 
  1 116   0   0      554   0 
  1 117   0   0      605   0 
  1 118  -1   0     1700   3 
  1 119  -1   0     1700   2 
  1 120   0   0      532   1 
  1 121  -1   0     1700   3 
  1 122   0   0      780   1 
  1 123  -1   0     1700   3 
  1 124   0   0      717   0 
  1 125  -1   0     1700   2 
  1 126   0   0      642   1 
  1 127   0   0      522   1 
  2   0   0   0      525   1 
  2   1  -1   0     1700   3 
  2   2  -1   0     1700   2 
  2   3   0   0      483   1 
  2   4  -1   0     1700   2 
  2   5   0   0      532   0 
  2   6   0   0      495   0 
  2   7  -1   0     1700   3 
  2   8   0   0      589   1 
  2   9   0   0      523   0 
  2  10   0   0      487   1 
  2  11   0   0      484   1 
  2  12  -1   0     1700   3 
  2  13  -1   0     1700   2 
  2  14   0   0      552   0 
  2  15  -1   0     1700   2 
  2  16   0   0      544   1 
  2  17  -1   0     1700   2 
  2  18  -1   0     1700   2 
  2  19   0   0      541   0 
  2  20   0   0      502   0 
  2  21   0   0      514   1 
  2  22  -1   0     1700   2 
  2  23  -1   0     1700   3 
  2  24   0   0      487   1 
  2  25   0   0      486   1 
  2  26   0   0      478   1 
  2  27   0   0      544   0 
  2  28  -1   0     1700   3 
  2  29  -1   0     1700   2 
  2  30  -1   0     1700   3 
  2  31   0   0      477   1 
  2  32  -1   0     1700   3 
  2  33   0   0      584   0 
  2  34   0   0      530   0 
  2  35  -1   0     1700   3 
  2  36  -1   0     1700   2 
  2  37   0   0      498   1 
  2  38   0   0      499   0 
  2  39   0   0      487   1 
  2  40   0   0      515   1 
  2  41   0   0      525   1 
  2  42  -1   0     1700   3 
  2  43  -1   0     1700   3 
  2  44  -1   0     1700   3 
  2  45   0   0      601   0 
  2  46   0   0      489   0 
  2  47   0   0      509   0 
  2  48  -1   0     1700   3 
  2  49   0   0      611   0 
  2  50  -1   0     1700   3 
  2  51  -1   0     1700   3 
  2  52   0   0      544   0 
  2  53  -1   0     1700   2 
  2  54  -1   0     1700   2 
  2  55  -1   0     1700   2 
  2  56   0   0      499   1 
  2  57  -1   0     1700   3 
  2  58   0   0      587   0 
  2  59  -1   0     1700   3 
  2  60   0   0      590   1 
  2  61  -1   0     1700   3 
  2  62   0   0      563   0 
  2  63  -1   0     1700   2 
  2  64  -1   0     1700   3 
  2  65   0   0      501   0 
  2  66  -1   0     1700   3 
  2  67   0   0      572   0 
  2  68  -1   0     1700   3 
  2  69   0   0      540   0 
  2  70   0   0      627   0 
  2  71   0   0      517   0 
  2  72  -1   0     1700   2 
  2  73  -1   0     1700   2 
  2  74   0   0      554   0 
  2  75   0   0      517   0 
  2  76  -1   0     1700   3 
  2  77  -1   0     1700   3 
  2  78   0   0      488   0 
  2  79   0   0      486   0 
  2  80  -1   0     1700   2 
  2  81  -1   0     1700   2 
  2  82  -1   0     1700   2 
  2  83  -1   0     1700   3 
  2  84   0   0      528   0 
  2  85  -1   0     1700   3 
  2  86  -1   0     1700   3 
  2  87   0   0      598   1 
  2  88   0   0      544   0 
  2  89   0   0      503   1 
  2  90  -1   0     1700   3 
  2  91   0   0      602   1 
  2  92   0   0      557   1 
  2  93  -1   0     1700   2 
  2  94  -1   0     1700   3 
  2  95  -1   0     1700   2 
  2  96   0   0      578   1 
  2  97   0   0      602   1 
  2  98  -1   0     1700   2 
  2  99  -1   0     1700   2 
  2 100   0   0      559   0 
  2 101  -1   0     1700   2 
  2 102   0   0      612   1 
  2 103   0   0      628   0 
  2 104  -1   0     1700   2 
  2 105  -1   0     1700   2 
  2 106   0   0      583   1 
  2 107  -1   0     1700   2 
  2 108  -1   0     1700   2 
  2 109  -1   0     1700   3 
  2 110   0   0      544   1 
  2 111   0   0      534   1 
  2 112   0   0      482   1 
  2 113   0   0      499   1 
  2 114   0   0      513   1 
  2 115  -1   0     1700   2 
  2 116  -1   0     1700   2 
  2 117   0   0      505   1 
  2 118  -1   0     1700   3 
  2 119  -1   0     1700   2 
  2 120   0   0      581   0 
  2 121  -1   0     1700   3 
  2 122  -1   0     1700   3 
  2 123  -1   0     1700   2 
  2 124  -1   0     1700   3 
  2 125   0   0      592   1 
  2 126   0   0      595   0 
  2 127  -1   0     1700   2 
  3   0   0   0      580   0 
  3   1   0   0      444   0 
  3   2  -1   0     1700   3 
  3   3   0   0      614   0 
  3   4  -1   0     1700   3 
  3   5   0   0      515   0 
  3   6  -1   0     1700   2 
  3   7   0   0      571   0 
  3   8   0   0      518   1 
  3   9   0   0      489   0 
  3  10   0   0      515   1 
  3  11   0   0      548   0 
  3  12  -1   0     1700   3 
  3  13   0   0      585   1 
  3  14  -1   0     1700   2 
  3  15   0   0      539   0 
  3  16  -1   0     1700   2 
  3  17   0   0      657   1 
  3  18  -1   0     1700   3 
  3  19   0   0      549   0 
  3  20   0   0      582   1 
  3  21  -1   0     1700   2 
  3  22  -1   0     1700   2 
  3  23  -1   0     1700   2 
  3  24   0   0      613   0 
  3  25  -1   0     1700   3 
  3  26  -1   0     1700   3 
  3  27   0   0      529   0 
  3  28  -1   0     1700   2 
  3  29  -1   0     1700   3 
  3  30   0   0      524   0 
  3  31   0   0      499   0 
  3  32  -1   0     1700   2 
  3  33   0   0      571   1 
  3  34   0   0      559   1 
  3  35  -1   0     1700   3 
  3  36   0   0      724   1 
  3  37  -1   0     1700   3 
  3  38   0   0      538   0 
  3  39   0   0      513   1 
  3  40   0   0      644   1 
  3  41  -1   0     1700   2 
  3  42   0   0      453   1 
  3  43  -1   0     1700   3 
  3  44  -1   0     1700   3 
  3  45   0   0      510   1 
  3  46   0   0      612   0 
  3  47   0   0      613   0 
  3  48   0   0      533   1 
  3  49  -1   0     1700   3 
  3  50  -1   0     1700   2 
  3  51   0   0      504   1 
  3  52  -1   0     1700   2 
  3  53   0   0      640   0 
  3  54  -1   0     1700   3 
  3  55  -1   0     1700   3 
  3  56   0   0      502   0 
  3  57  -1   0     1700   3 
  3  58  -1   0     1700   3 
  3  59  -1   0     1700   2 
  3  60   0   0      532   0 
  3  61  -1   0     1700   2 
  3  62   0   0      492   1 
  3  63  -1   0     1700   2 
  3  64  -1   0     1700   2 
  3  65   0   0      522   1 
  3  66  -1   0     1700   3 
  3  67  -1   0     1700   2 
  3  68   0   0      529   0 
  3  69  -1   0     1700   2 
  3  70  -1   0     1700   2 
  3  71  -1   0     1700   2 
  3  72  -1   0     1700   2 
  3  73  -1   0     1700   2 
  3  74   0   0      635   0 
  3  75   0   0      558   1 
  3  76  -1   0     1700   2 
  3  77   0   0      500   1 
  3  78   0   0      507   1 
  3  79  -1   0     1700   2 
  3  80   0   0      592   1 
  3  81   0   0      521   0 
  3  82   0   0      508   0 
  3  83   0   0      492   0 
  3  84  -1   0     1700   3 
  3  85  -1   0     1700   3 
  3  86  -1   0     1700   3 
  3  87   0   0      482   0 
  3  88   0   0      481   1 
  3  89   0   0      500   0 
  3  90   0   0      468   1 
  3  91   0   0      479   1 
  3  92  -1   0     1700   3 
  3  93   0   0      631   0 
  3  94  -1   0     1700   2 
  3  95   0   0     1080   1 
  3  96   0   0      531   1 
  3  97   0   0      485   1 
  3  98  -1   0     1700   2 
  3  99   0   0      515   1 
  3 100   0   0      532   0 
  3 101   0   0      494   0 
  3 102  -1   0     1700   3 
  3 103  -1   0     1700   2 
  3 104  -1   0     1700   2 
  3 105  -1   0     1700   3 
  3 106  -1   0     1700   2 
  3 107   0   0      539   0 
  3 108  -1   0     1700   2 
  3 109  -1   0     1700   3 
  3 110  -1   0     1700   2 
  3 111  -1   0     1700   2 
  3 112   0   0      543   0 
  3 113  -1   0     1700   2 
  3 114   0   0      488   1 
  3 115   0   2      679   3 
  3 116  -1   0     1700   3 
  3 117   0   0      534   1 
  3 118  -1   0     1700   3 
  3 119   0   0      630   1 
  3 120  -1   0     1700   3 
  3 121  -1   0     1700   3 
  3 122   0   0      605   1 
  3 123  -1   0     1700   3 
  3 124   0   0      527   1 
  3 125   0   0      551   0 
  3 126  -1   0     1700   3 
  3 127  -1   0     1700   3 
