# Supplementary material for: The influence of the Japanese waving cat on the joint spatial compatibility effect: A replication and extension of Dolk, Hommel, Prinz, and Liepelt (2013)
Source: PLoS One. 2017 Sep 14;12(9):e0184844. doi: 10.1371/journal.pone.0184844 (PMC5599021; doi:10.1371/journal.pone.0184844)
Supplement: S1 File — (ZIP) [file pone.0184844.s001.zip › S1 Data/raw data/12.dat]

SimonNL [04-2015]
 12    0   0 
 AUI12
 -1   0   0   0      873   0 
 -1   1   0   0      749   0 
 -1   2  -1   0     1700   2 
 -1   3  -1   0     1700   3 
 -1   4   0   0      775   1 
 -1   5  -1   0     1700   2 
 -1   6  -1   0     1700   3 
 -1   7   0   0      757   1 
  0   0  -1   0     1700   2 
  0   1  -1   0     1700   2 
  0   2   0   0      617   1 
  0   3  -1   0     1700   2 
  0   4  -1   0     1700   2 
  0   5  -1   0     1700   2 
  0   6   0   2      588   3 
  0   7   0   0      706   1 
  0   8   0   0      717   0 
  0   9  -1   0     1700   2 
  0  10   0   0      525   1 
  0  11   0   2      592   3 
  0  12  -1   0     1700   2 
  0  13   0   0      577   1 
  0  14   0   0      970   0 
  0  15  -1   0     1700   2 
  0  16   0   0      597   1 
  0  17   0   0      568   1 
  0  18   0   2      605   3 
  0  19   0   2      590   3 
  0  20   0   0      910   1 
  0  21   0   0      680   0 
  0  22   0   0      833   1 
  0  23  -1   0     1700   3 
  0  24   0   0      608   0 
  0  25   0   0      741   1 
  0  26   0   0      694   0 
  0  27  -1   0     1700   2 
  0  28   0   2      736   2 
  0  29   0   0      581   1 
  0  30  -1   0     1700   2 
  0  31   0   0      694   1 
  0  32   0   0      844   0 
  0  33  -1   0     1700   3 
  0  34   0   0      654   0 
  0  35   0   0      749   0 
  0  36  -1   0     1700   3 
  0  37  -1   0     1700   3 
  0  38  -1   0     1700   2 
  0  39   0   0      563   0 
  0  40  -1   0     1700   3 
  0  41   0   0      626   0 
  0  42  -1   0     1700   3 
  0  43  -1   0     1700   2 
  0  44   0   0      571   1 
  0  45  -1   0     1700   3 
  0  46   0   0      596   0 
  0  47  -1   0     1700   2 
  0  48   0   0     1241   1 
  0  49   0   2     1451   2 
  0  50   0   0      656   0 
  0  51   0   0     1514   0 
  0  52  -1   0     1700   2 
  0  53   0   0      554   0 
  0  54   0   0      713   0 
  0  55   0   0      528   0 
  0  56   0   0      949   1 
  0  57  -1   0     1700   3 
  0  58  -1   0     1700   2 
  0  59  -1   0     1700   2 
  0  60   0   0     1156   1 
  0  61   0   0      230   1 
  0  62  -1   0     1700   3 
  0  63  -1   0     1700   3 
  0  64   0   0      834   1 
  0  65   0   0      777   0 
  0  66   0   0      919   1 
  0  67  -1   0     1700   3 
  0  68   0   2     1228   2 
  0  69   0   0      709   0 
  0  70  -1   0     1700   3 
  0  71   0   0      654   1 
  0  72  -1   0     1700   3 
  0  73   0   0      621   0 
  0  74   0   0     1310   1 
  0  75  -1   0     1700   3 
  0  76   0   0     1039   1 
  0  77   0   0      575   1 
  0  78  -1   0     1700   2 
  0  79  -1   0     1700   3 
  0  80   0   0      640   0 
  0  81   0   0      308   0 
  0  82   0   2      311   3 
  0  83   0   0      350   1 
  0  84  -1   0     1700   3 
  0  85  -1   0     1700   2 
  0  86  -1   0     1700   2 
  0  87  -1   0     1700   3 
  0  88   0   0      712   1 
  0  89   0   0      774   1 
  0  90  -1   1     1700   0 
  0  91  -1   0     1700   3 
  0  92   0   0      994   0 
  0  93  -1   0     1700   3 
  0  94  -1   0     1700   2 
  0  95   0   0      638   1 
  0  96   0   0      806   1 
  0  97   0   2      660   2 
  0  98   0   0      229   0 
  0  99  -1   0     1700   3 
  0 100   0   0      567   1 
  0 101  -1   0     1700   2 
  0 102  -1   0     1700   3 
  0 103  -1   0     1700   2 
  0 104   0   0      731   0 
  0 105   0   0      642   0 
  0 106  -1   0     1700   3 
  0 107  -1   0     1700   2 
  0 108  -1   0     1700   2 
  0 109  -1   0     1700   2 
  0 110   0   0      575   0 
  0 111   0   0      621   0 
  0 112   0   0      538   0 
  0 113   0   0      710   0 
  0 114  -1   0     1700   2 
  0 115   0   0      594   0 
  0 116   0   0      505   1 
  0 117  -1   0     1700   3 
  0 118  -1   0     1700   2 
  0 119  -1   0     1700   2 
  0 120  -1   0     1700   3 
  0 121  -1   0     1700   3 
  0 122   0   0      602   1 
  0 123  -1   0     1700   3 
  0 124   0   2      251   3 
  0 125   0   0      643   1 
  0 126   0   0      539   1 
  0 127   0   0      632   0 
  1   0   0   0     1595   0 
  1   1   0   0      678   1 
  1   2   0   0      708   0 
  1   3   0   0      538   0 
  1   4   0   0      536   1 
  1   5   0   0      614   1 
  1   6  -1   0     1700   3 
  1   7  -1   0     1700   2 
  1   8  -1   0     1700   2 
  1   9  -1   0     1700   2 
  1  10   0   2      655   3 
  1  11   0   0      619   1 
  1  12   0   0      558   1 
  1  13   0   0      791   1 
  1  14   0   0      520   1 
  1  15  -1   0     1700   2 
  1  16   0   0      629   0 
  1  17  -1   0     1700   2 
  1  18  -1   0     1700   2 
  1  19   0   0      584   0 
  1  20  -1   0     1700   3 
  1  21   0   0      547   0 
  1  22  -1   0     1700   3 
  1  23   0   0      539   1 
  1  24   0   0      612   0 
  1  25   0   0      618   0 
  1  26  -1   0     1700   2 
  1  27   0   0      542   1 
  1  28   0   0      532   0 
  1  29  -1   0     1700   2 
  1  30   0   0      486   1 
  1  31  -1   0     1700   3 
  1  32   0   0      461   0 
  1  33   0   0      678   0 
  1  34   0   0      654   1 
  1  35  -1   0     1700   3 
  1  36  -1   0     1700   2 
  1  37   0   0      552   0 
  1  38   0   0     1021   1 
  1  39  -1   0     1700   3 
  1  40  -1   0     1700   2 
  1  41   0   0      471   0 
  1  42  -1   0     1700   2 
  1  43  -1   0     1700   2 
  1  44  -1   0     1700   2 
  1  45   0   0      497   1 
  1  46   0   0      646   0 
  1  47  -1   0     1700   2 
  1  48  -1   0     1700   3 
  1  49  -1   0     1700   2 
  1  50   0   0      570   1 
  1  51  -1   0     1700   3 
  1  52   0   0      557   0 
  1  53   0   0      666   0 
  1  54  -1   0     1700   3 
  1  55   0   0      651   1 
  1  56   0   0      762   0 
  1  57  -1   0     1700   2 
  1  58   0   0      510   1 
  1  59  -1   0     1700   2 
  1  60  -1   0     1700   3 
  1  61  -1   0     1700   3 
  1  62  -1   0     1700   3 
  1  63   0   0     1024   0 
  1  64  -1   0     1700   2 
  1  65   0   0      514   0 
  1  66  -1   0     1700   2 
  1  67   0   0      539   1 
  1  68   0   0      690   1 
  1  69  -1   0     1700   2 
  1  70   0   0      656   0 
  1  71   0   0      597   1 
  1  72   0   0      579   1 
  1  73  -1   0     1700   2 
  1  74   0   0      567   0 
  1  75   0   0      648   0 
  1  76   0   0      704   1 
  1  77  -1   0     1700   2 
  1  78   0   0      532   0 
  1  79  -1   0     1700   3 
  1  80  -1   0     1700   2 
  1  81   0   0      506   1 
  1  82  -1   0     1700   3 
  1  83  -1   0     1700   3 
  1  84   0   0      547   1 
  1  85  -1   0     1700   2 
  1  86   0   0      554   1 
  1  87   0   0      608   1 
  1  88  -1   0     1700   2 
  1  89  -1   0     1700   3 
  1  90   0   0      520   0 
  1  91  -1   0     1700   3 
  1  92  -1   0     1700   2 
  1  93   0   0      649   0 
  1  94   0   0      618   1 
  1  95   0   0      572   0 
  1  96  -1   0     1700   3 
  1  97  -1   0     1700   2 
  1  98  -1   0     1700   3 
  1  99  -1   0     1700   3 
  1 100   0   0      496   0 
  1 101   0   0      611   1 
  1 102   0   0      496   0 
  1 103  -1   0     1700   3 
  1 104   0   0      516   0 
  1 105  -1   0     1700   2 
  1 106  -1   0     1700   3 
  1 107   0   0      522   1 
  1 108  -1   0     1700   3 
  1 109  -1   0     1700   3 
  1 110   0   0      586   1 
  1 111  -1   0     1700   2 
  1 112   0   0      611   0 
  1 113  -1   0     1700   3 
  1 114  -1   0     1700   3 
  1 115  -1   0     1700   3 
  1 116  -1   0     1700   3 
  1 117  -1   0     1700   2 
  1 118   0   0      583   0 
  1 119  -1   0     1700   2 
  1 120   0   0      503   1 
  1 121  -1   0     1700   3 
  1 122  -1   0     1700   2 
  1 123   0   0      780   0 
  1 124   0   0      684   1 
  1 125  -1   0     1700   3 
  1 126  -1   0     1700   3 
  1 127   0   0      532   1 
  2   0  -1   0     1700   2 
  2   1   0   0      471   1 
  2   2   0   0      609   1 
  2   3  -1   0     1700   3 
  2   4  -1   0     1700   3 
  2   5  -1   0     1700   2 
  2   6  -1   0     1700   3 
  2   7  -1   0     1700   3 
  2   8  -1   0     1700   3 
  2   9  -1   0     1700   3 
  2  10  -1   0     1700   2 
  2  11  -1   0     1700   2 
  2  12   0   0      575   1 
  2  13   0   0      530   0 
  2  14  -1   0     1700   2 
  2  15   0   0      564   0 
  2  16   0   0      521   1 
  2  17  -1   0     1700   3 
  2  18   0   0      593   1 
  2  19   0   0      823   1 
  2  20   0   0      567   0 
  2  21   0   0      488   0 
  2  22  -1   0     1700   3 
  2  23   0   0      554   0 
  2  24   0   0      496   1 
  2  25  -1   0     1700   3 
  2  26  -1   0     1700   2 
  2  27  -1   0     1700   2 
  2  28  -1   0     1700   2 
  2  29   0   0      683   0 
  2  30   0   0      601   1 
  2  31  -1   0     1700   3 
  2  32   0   0      563   0 
  2  33   0   0      696   1 
  2  34  -1   0     1700   2 
  2  35  -1   0     1700   2 
  2  36  -1   0     1700   3 
  2  37  -1   0     1700   3 
  2  38   0   0      514   0 
  2  39  -1   0     1700   2 
  2  40   0   0      515   0 
  2  41   0   0      876   1 
  2  42  -1   0     1700   2 
  2  43   0   0      525   0 
  2  44   0   0      556   1 
  2  45   0   0      551   1 
  2  46  -1   0     1700   2 
  2  47   0   0      520   0 
  2  48  -1   0     1700   2 
  2  49  -1   0     1700   3 
  2  50  -1   0     1700   2 
  2  51  -1   0     1700   3 
  2  52  -1   0     1700   2 
  2  53  -1   0     1700   3 
  2  54  -1   0     1700   2 
  2  55  -1   0     1700   2 
  2  56   0   0      681   1 
  2  57   0   0      584   0 
  2  58   0   0      977   0 
  2  59   0   0      538   0 
  2  60   0   0      539   1 
  2  61   0   0      536   1 
  2  62  -1   0     1700   2 
  2  63   0   0      548   0 
  2  64   0   0      510   0 
  2  65   0   0      509   1 
  2  66   0   0      554   1 
  2  67  -1   0     1700   2 
  2  68  -1   0     1700   2 
  2  69  -1   0     1700   3 
  2  70   0   0      537   0 
  2  71  -1   0     1700   3 
  2  72  -1   0     1700   3 
  2  73   0   0      499   1 
  2  74   0   0      527   1 
  2  75   0   0      557   0 
  2  76  -1   0     1700   3 
  2  77  -1   0     1700   3 
  2  78   0   0      529   0 
  2  79  -1   0     1700   2 
  2  80  -1   0     1700   3 
  2  81  -1   0     1700   2 
  2  82   0   0      524   0 
  2  83   0   0      512   0 
  2  84  -1   0     1700   3 
  2  85  -1   0     1700   2 
  2  86   0   0      651   1 
  2  87   0   0      547   1 
  2  88   0   0      638   0 
  2  89  -1   0     1700   2 
  2  90   0   0      497   1 
  2  91   0   0      596   0 
  2  92   0   0      499   1 
  2  93  -1   0     1700   2 
  2  94   0   0      553   1 
  2  95  -1   0     1700   3 
  2  96   0   0      578   0 
  2  97   0   2      561   3 
  2  98   0   0      528   0 
  2  99  -1   0     1700   3 
  2 100   0   0      527   1 
  2 101   0   0      586   1 
  2 102  -1   0     1700   3 
  2 103  -1   0     1700   2 
  2 104   0   0      492   0 
  2 105  -1   0     1700   3 
  2 106  -1   0     1700   2 
  2 107  -1   0     1700   3 
  2 108   0   0      748   0 
  2 109   0   0      914   1 
  2 110   0   0      586   1 
  2 111   0   0      500   0 
  2 112  -1   0     1700   2 
  2 113  -1   0     1700   3 
  2 114  -1   0     1700   2 
  2 115   0   0      616   0 
  2 116   0   0      537   0 
  2 117  -1   0     1700   3 
  2 118  -1   0     1700   3 
  2 119   0   0      453   1 
  2 120  -1   0     1700   2 
  2 121   0   0      459   1 
  2 122   0   0      574   1 
  2 123   0   0      752   1 
  2 124   0   0      534   0 
  2 125  -1   0     1700   3 
  2 126  -1   0     1700   2 
  2 127   0   0      527   0 
  3   0  -1   0     1700   2 
  3   1   0   0      509   0 
  3   2   0   0      464   0 
  3   3   0   0      468   0 
  3   4   0   0      462   0 
  3   5   0   0      475   0 
  3   6   0   0      476   1 
  3   7  -1   0     1700   2 
  3   8   0   0      616   0 
  3   9  -1   0     1700   2 
  3  10   0   0      496   0 
  3  11   0   0      492   1 
  3  12  -1   0     1700   3 
  3  13  -1   0     1700   2 
  3  14  -1   0     1700   2 
  3  15  -1   0     1700   3 
  3  16  -1   0     1700   3 
  3  17   0   0      553   1 
  3  18  -1   0     1700   3 
  3  19  -1   0     1700   3 
  3  20  -1   0     1700   2 
  3  21  -1   0     1700   3 
  3  22   0   0      649   0 
  3  23   0   0      499   0 
  3  24   0   0      478   0 
  3  25   0   0      545   1 
  3  26  -1   0     1700   2 
  3  27   0   0      500   1 
  3  28   0   0      558   1 
  3  29  -1   0     1700   3 
  3  30   0   0      487   0 
  3  31   0   0      472   1 
  3  32  -1   0     1700   2 
  3  33  -1   0     1700   2 
  3  34  -1   0     1700   3 
  3  35   0   0      679   0 
  3  36   0   0      508   0 
  3  37   0   0      613   1 
  3  38  -1   0     1700   2 
  3  39  -1   0     1700   3 
  3  40  -1   0     1700   3 
  3  41  -1   0     1700   3 
  3  42   0   0      539   1 
  3  43  -1   0     1700   3 
  3  44  -1   0     1700   3 
  3  45  -1   0     1700   2 
  3  46  -1   0     1700   3 
  3  47   0   0      566   0 
  3  48  -1   0     1700   3 
  3  49  -1   0     1700   2 
  3  50   0   0      518   0 
  3  51  -1   0     1700   3 
  3  52   0   0      728   0 
  3  53  -1   0     1700   2 
  3  54   0   0      522   0 
  3  55   0   0      546   0 
  3  56  -1   0     1700   3 
  3  57  -1   0     1700   3 
  3  58   0   0      453   0 
  3  59  -1   0     1700   3 
  3  60  -1   0     1700   2 
  3  61   0   0      578   0 
  3  62  -1   0     1700   3 
  3  63   0   0      529   1 
  3  64   0   0      539   1 
  3  65  -1   0     1700   3 
  3  66  -1   0     1700   3 
  3  67  -1   0     1700   2 
  3  68  -1   0     1700   2 
  3  69   0   0      498   1 
  3  70   0   0      526   1 
  3  71  -1   0     1700   3 
  3  72  -1   0     1700   3 
  3  73   0   0      471   1 
  3  74   0   0      594   0 
  3  75  -1   0     1700   2 
  3  76   0   0      544   1 
  3  77   0   0      541   1 
  3  78   0   0      461   0 
  3  79   0   0      570   1 
  3  80   0   0      510   1 
  3  81  -1   0     1700   3 
  3  82  -1   0     1700   3 
  3  83   0   0      563   1 
  3  84  -1   0     1700   2 
  3  85  -1   0     1700   2 
  3  86   0   0      543   0 
  3  87  -1   0     1700   3 
  3  88  -1   0     1700   3 
  3  89  -1   0     1700   2 
  3  90  -1   0     1700   3 
  3  91  -1   0     1700   2 
  3  92   0   0      516   1 
  3  93  -1   0     1700   3 
  3  94  -1   0     1700   2 
  3  95   0   0      577   0 
  3  96   0   0      596   1 
  3  97  -1   0     1700   2 
  3  98   0   0      641   0 
  3  99  -1   0     1700   2 
  3 100   0   0      519   0 
  3 101   0   0      753   1 
  3 102   0   0      522   1 
  3 103   0   0      506   1 
  3 104   0   0      540   0 
  3 105  -1   0     1700   3 
  3 106   0   0      571   1 
  3 107   0   0      511   0 
  3 108  -1   0     1700   2 
  3 109   0   0      696   0 
  3 110  -1   0     1700   2 
  3 111  -1   0     1700   2 
  3 112   0   0      498   1 
  3 113  -1   0     1700   2 
  3 114  -1   0     1700   2 
  3 115   0   0      850   0 
  3 116   0   0      522   1 
  3 117   0   0      460   1 
  3 118  -1   0     1700   2 
  3 119   0   0      536   0 
  3 120   0   0      498   1 
  3 121   0   0      508   0 
  3 122   0   0      577   1 
  3 123  -1   0     1700   2 
  3 124   0   0      495   1 
  3 125   0   0      697   1 
  3 126  -1   0     1700   3 
  3 127  -1   0     1700   2 
