# Supplementary material for: The influence of the Japanese waving cat on the joint spatial compatibility effect: A replication and extension of Dolk, Hommel, Prinz, and Liepelt (2013)
Source: PLoS One. 2017 Sep 14;12(9):e0184844. doi: 10.1371/journal.pone.0184844 (PMC5599021; doi:10.1371/journal.pone.0184844)
Supplement: S1 File — (ZIP) [file pone.0184844.s001.zip › S1 Data/raw data/120.dat]

SimonNL [04-2015]
120    1   0 
 SII23
 -1   0  -1   0     1700   3 
 -1   1  -1   0     1700   3 
 -1   2  -1   0     1700   2 
 -1   3   0   0      530   0 
 -1   4   0   0      576   1 
 -1   5  -1   0     1700   2 
 -1   6   0   0      569   1 
 -1   7   0   0      749   0 
  0   0   0   0      538   1 
  0   1   0   0      536   1 
  0   2   0   0      492   1 
  0   3   0   2      528   3 
  0   4  -1   0     1700   3 
  0   5  -1   0     1700   2 
  0   6   0   0      597   1 
  0   7   0   0      579   1 
  0   8   0   0      540   0 
  0   9   0   0      445   1 
  0  10   0   0      447   1 
  0  11  -1   0     1700   3 
  0  12   0   0      536   0 
  0  13   0   0      801   1 
  0  14  -1   0     1700   2 
  0  15   0   0      512   0 
  0  16   0   2      536   2 
  0  17   0   0      485   0 
  0  18  -1   0     1700   3 
  0  19  -1   0     1700   3 
  0  20   0   2      230   3 
  0  21   0   0      500   1 
  0  22   0   2      548   3 
  0  23   0   0      509   0 
  0  24  -1   0     1700   2 
  0  25  -1   0     1700   2 
  0  26   0   0      505   1 
  0  27  -1   0     1700   3 
  0  28  -1   0     1700   2 
  0  29   0   0      461   1 
  0  30  -1   0     1700   3 
  0  31  -1   0     1700   3 
  0  32  -1   0     1700   2 
  0  33  -1   0     1700   2 
  0  34   0   0      513   0 
  0  35   0   0      509   1 
  0  36  -1   0     1700   3 
  0  37  -1   0     1700   2 
  0  38  -1   0     1700   3 
  0  39   0   0      506   0 
  0  40  -1   0     1700   3 
  0  41  -1   0     1700   2 
  0  42   0   0      535   0 
  0  43  -1   0     1700   2 
  0  44  -1   0     1700   3 
  0  45  -1   0     1700   3 
  0  46  -1   0     1700   2 
  0  47  -1   0     1700   3 
  0  48   0   0      594   0 
  0  49   0   0      542   0 
  0  50  -1   0     1700   3 
  0  51  -1   0     1700   3 
  0  52  -1   0     1700   3 
  0  53   0   0      500   1 
  0  54   0   0      567   0 
  0  55   0   0      476   1 
  0  56   0   0      633   1 
  0  57  -1   0     1700   2 
  0  58   0   0      547   0 
  0  59  -1   0     1700   2 
  0  60  -1   0     1700   2 
  0  61   0   0      557   0 
  0  62  -1   0     1700   2 
  0  63   0   0      547   0 
  0  64  -1   0     1700   3 
  0  65  -1   0     1700   2 
  0  66   0   0      456   1 
  0  67   0   0      510   1 
  0  68   0   0      505   1 
  0  69   0   0      522   1 
  0  70   0   0      566   1 
  0  71   0   0      544   0 
  0  72  -1   0     1700   2 
  0  73   0   0      586   1 
  0  74   0   0      560   0 
  0  75   0   0      491   1 
  0  76  -1   0     1700   3 
  0  77  -1   0     1700   2 
  0  78   0   0      539   0 
  0  79  -1   0     1700   3 
  0  80  -1   0     1700   3 
  0  81  -1   0     1700   2 
  0  82  -1   0     1700   2 
  0  83   0   0      534   0 
  0  84   0   0      447   1 
  0  85  -1   0     1700   2 
  0  86  -1   0     1700   3 
  0  87  -1   0     1700   3 
  0  88  -1   0     1700   3 
  0  89   0   0      457   0 
  0  90   0   0      538   0 
  0  91   0   0      507   1 
  0  92   0   0      561   0 
  0  93   0   0      527   1 
  0  94   0   0      597   1 
  0  95   0   0      600   1 
  0  96   0   0      539   0 
  0  97  -1   0     1700   3 
  0  98   0   0      513   0 
  0  99   0   0      513   1 
  0 100   0   0      583   1 
  0 101  -1   0     1700   2 
  0 102  -1   0     1700   2 
  0 103  -1   0     1700   2 
  0 104  -1   0     1700   3 
  0 105  -1   0     1700   2 
  0 106  -1   0     1700   3 
  0 107   0   0      525   0 
  0 108  -1   0     1700   2 
  0 109   0   0      660   0 
  0 110   0   0      530   0 
  0 111   0   0      512   0 
  0 112  -1   0     1700   3 
  0 113   0   0      509   1 
  0 114  -1   0     1700   2 
  0 115  -1   0     1700   3 
  0 116   0   0      530   0 
  0 117   0   0      542   0 
  0 118   0   0      503   0 
  0 119   0   0      502   1 
  0 120  -1   0     1700   2 
  0 121  -1   0     1700   2 
  0 122  -1   0     1700   2 
  0 123   0   0      482   1 
  0 124  -1   0     1700   3 
  0 125   0   0      485   0 
  0 126   0   0      534   0 
  0 127  -1   0     1700   2 
  1   0  -1   0     1700   3 
  1   1   0   0      538   0 
  1   2  -1   0     1700   3 
  1   3  -1   0     1700   2 
  1   4   0   0      452   1 
  1   5   0   0      493   0 
  1   6  -1   0     1700   3 
  1   7   0   0      517   0 
  1   8   0   0      529   1 
  1   9  -1   0     1700   2 
  1  10   0   0      691   1 
  1  11   0   0      618   0 
  1  12   0   0      663   1 
  1  13  -1   0     1700   3 
  1  14  -1   0     1700   2 
  1  15  -1   0     1700   2 
  1  16   0   0      513   0 
  1  17   0   0      544   1 
  1  18  -1   0     1700   3 
  1  19  -1   0     1700   3 
  1  20  -1   0     1700   3 
  1  21  -1   0     1700   2 
  1  22   0   0      525   1 
  1  23  -1   0     1700   3 
  1  24   0   0      484   0 
  1  25   0   0      510   0 
  1  26   0   0      495   1 
  1  27  -1   0     1700   2 
  1  28  -1   0     1700   2 
  1  29   0   0      525   0 
  1  30   0   0      495   1 
  1  31   0   0      487   1 
  1  32   0   0      602   1 
  1  33  -1   0     1700   3 
  1  34  -1   0     1700   2 
  1  35  -1   0     1700   2 
  1  36   0   0      481   0 
  1  37  -1   0     1700   3 
  1  38  -1   0     1700   2 
  1  39   0   0      433   1 
  1  40  -1   0     1700   3 
  1  41   0   0      442   1 
  1  42  -1   0     1700   3 
  1  43   0   0      476   0 
  1  44   0   0      485   0 
  1  45   0   0      512   0 
  1  46  -1   0     1700   3 
  1  47   0   0      508   1 
  1  48  -1   0     1700   3 
  1  49   0   0      484   0 
  1  50  -1   0     1700   2 
  1  51   0   0      496   1 
  1  52   0   0      503   1 
  1  53  -1   0     1700   3 
  1  54  -1   0     1700   2 
  1  55   0   0      535   0 
  1  56   0   2      586   3 
  1  57   0   0      546   1 
  1  58   0   0      612   1 
  1  59  -1   0     1700   2 
  1  60  -1   0     1700   3 
  1  61   0   0      448   1 
  1  62   0   0      582   0 
  1  63   0   0      480   1 
  1  64   0   0      531   0 
  1  65   0   0      465   1 
  1  66   0   0      644   1 
  1  67   0   0      545   0 
  1  68  -1   0     1700   2 
  1  69  -1   0     1700   3 
  1  70  -1   0     1700   3 
  1  71   0   0      496   1 
  1  72  -1   0     1700   2 
  1  73   0   0      483   1 
  1  74  -1   0     1700   2 
  1  75   0   0      541   0 
  1  76  -1   0     1700   2 
  1  77  -1   0     1700   2 
  1  78  -1   0     1700   2 
  1  79   0   2      509   3 
  1  80   0   0      531   0 
  1  81  -1   0     1700   3 
  1  82  -1   0     1700   2 
  1  83  -1   0     1700   2 
  1  84  -1   0     1700   2 
  1  85  -1   0     1700   3 
  1  86   0   0      459   0 
  1  87  -1   0     1700   2 
  1  88   0   0      530   0 
  1  89   0   0      511   1 
  1  90  -1   0     1700   2 
  1  91  -1   0     1700   3 
  1  92  -1   0     1700   3 
  1  93   0   0      550   1 
  1  94  -1   0     1700   3 
  1  95   0   0      743   1 
  1  96  -1   0     1700   2 
  1  97  -1   0     1700   2 
  1  98   0   0      496   0 
  1  99  -1   0     1700   3 
  1 100   0   2      455   3 
  1 101  -1   0     1700   2 
  1 102   0   0      500   1 
  1 103   0   0      485   0 
  1 104   0   0      463   1 
  1 105   0   0      481   1 
  1 106   0   0      572   0 
  1 107   0   0      846   0 
  1 108  -1   0     1700   2 
  1 109  -1   0     1700   2 
  1 110  -1   0     1700   3 
  1 111   0   0      474   0 
  1 112  -1   0     1700   3 
  1 113   0   0      455   0 
  1 114   0   0      549   0 
  1 115   0   0      761   0 
  1 116   0   0      488   0 
  1 117  -1   0     1700   3 
  1 118  -1   0     1700   2 
  1 119  -1   0     1700   2 
  1 120   0   0      456   1 
  1 121  -1   0     1700   2 
  1 122   0   0      431   0 
  1 123   0   2      561   3 
  1 124   0   0      532   0 
  1 125   0   0      506   1 
  1 126  -1   0     1700   3 
  1 127   0   0      529   1 
  2   0  -1   0     1700   3 
  2   1  -1   0     1700   2 
  2   2  -1   0     1700   2 
  2   3  -1   0     1700   3 
  2   4  -1   0     1700   2 
  2   5  -1   0     1700   3 
  2   6  -1   0     1700   2 
  2   7  -1   0     1700   3 
  2   8   0   0      506   1 
  2   9  -1   0     1700   2 
  2  10   0   0      467   1 
  2  11  -1   0     1700   3 
  2  12   0   0      476   1 
  2  13  -1   0     1700   2 
  2  14  -1   0     1700   2 
  2  15  -1   0     1700   3 
  2  16   0   0      519   0 
  2  17   0   0      604   1 
  2  18  -1   0     1700   2 
  2  19  -1   0     1700   2 
  2  20   0   0      460   1 
  2  21   0   0      464   0 
  2  22  -1   0     1700   2 
  2  23   0   2      505   3 
  2  24  -1   0     1700   2 
  2  25   0   0      527   0 
  2  26   0   0      705   0 
  2  27   0   0      518   0 
  2  28   0   0      491   0 
  2  29  -1   0     1700   3 
  2  30  -1   0     1700   2 
  2  31  -1   0     1700   2 
  2  32   0   0      482   1 
  2  33   0   0      536   0 
  2  34  -1   0     1700   3 
  2  35  -1   0     1700   2 
  2  36   0   0      528   0 
  2  37  -1   0     1700   2 
  2  38   0   2      522   3 
  2  39  -1   0     1700   2 
  2  40  -1   0     1700   3 
  2  41   0   0      805   0 
  2  42  -1   0     1700   2 
  2  43  -1   0     1700   3 
  2  44  -1   0     1700   3 
  2  45  -1   0     1700   2 
  2  46   0   0      506   0 
  2  47  -1   0     1700   3 
  2  48  -1   0     1700   2 
  2  49   0   0      511   0 
  2  50  -1   0     1700   3 
  2  51   0   0      508   1 
  2  52  -1   0     1700   3 
  2  53   0   0      466   0 
  2  54  -1   0     1700   3 
  2  55   0   0      554   1 
  2  56  -1   0     1700   2 
  2  57   0   0      468   1 
  2  58   0   0      567   0 
  2  59  -1   0     1700   3 
  2  60   0   2      543   3 
  2  61  -1   0     1700   3 
  2  62   0   0      572   1 
  2  63  -1   0     1700   2 
  2  64  -1   0     1700   3 
  2  65  -1   0     1700   2 
  2  66   0   2      430   2 
  2  67   0   0      495   0 
  2  68   0   0      556   0 
  2  69  -1   0     1700   3 
  2  70   0   0      550   0 
  2  71  -1   0     1700   3 
  2  72   0   0      545   0 
  2  73  -1   0     1700   3 
  2  74  -1   0     1700   3 
  2  75   0   0      505   1 
  2  76  -1   0     1700   2 
  2  77  -1   0     1700   2 
  2  78   0   0      467   1 
  2  79  -1   0     1700   2 
  2  80   0   0     1010   0 
  2  81   0   0      470   1 
  2  82  -1   0     1700   3 
  2  83   0   0      454   0 
  2  84  -1   0     1700   3 
  2  85  -1   0     1700   3 
  2  86   0   0      513   1 
  2  87   0   0      527   0 
  2  88   0   0      541   1 
  2  89   0   0      510   0 
  2  90  -1   0     1700   2 
  2  91  -1   0     1700   2 
  2  92   0   0      563   0 
  2  93  -1   0     1700   3 
  2  94   0   0      497   0 
  2  95   0   0      483   0 
  2  96   0   0      548   1 
  2  97   0   0      486   0 
  2  98   0   0      673   1 
  2  99   0   0      514   0 
  2 100   0   0      578   0 
  2 101   0   0      505   0 
  2 102   0   0      629   1 
  2 103  -1   0     1700   3 
  2 104  -1   0     1700   2 
  2 105   0   0      518   1 
  2 106  -1   0     1700   3 
  2 107  -1   0     1700   3 
  2 108   0   0      526   1 
  2 109   0   0      531   1 
  2 110   0   0      493   1 
  2 111   0   0      525   1 
  2 112   0   0      636   0 
  2 113   0   0      795   1 
  2 114  -1   0     1700   2 
  2 115   0   0      446   1 
  2 116  -1   0     1700   2 
  2 117   0   0      437   1 
  2 118   0   0      463   1 
  2 119   0   0      484   1 
  2 120   0   0      520   0 
  2 121   0   0      529   0 
  2 122   0   2      470   2 
  2 123   0   0      527   1 
  2 124   0   0      523   1 
  2 125   0   0      532   0 
  2 126   0   0      684   1 
  2 127   0   0      493   1 
  3   0  -1   0     1700   3 
  3   1   0   0      566   1 
  3   2  -1   0     1700   2 
  3   3   0   0      458   1 
  3   4   0   0      508   1 
  3   5   0   0      567   1 
  3   6  -1   0     1700   3 
  3   7   0   0      654   1 
  3   8   0   0      455   0 
  3   9  -1   0     1700   2 
  3  10   0   0      438   0 
  3  11  -1   0     1700   2 
  3  12   0   0      485   1 
  3  13   0   0      494   0 
  3  14  -1   0     1700   2 
  3  15   0   0      479   0 
  3  16  -1   0     1700   2 
  3  17  -1   0     1700   2 
  3  18  -1   0     1700   3 
  3  19  -1   0     1700   3 
  3  20   0   0      527   0 
  3  21   0   0      541   1 
  3  22  -1   0     1700   3 
  3  23   0   0      542   1 
  3  24  -1   0     1700   2 
  3  25   0   0      556   0 
  3  26   0   0      543   0 
  3  27   0   0      494   1 
  3  28  -1   0     1700   3 
  3  29  -1   0     1700   3 
  3  30   0   0      446   0 
  3  31   0   0      599   0 
  3  32  -1   0     1700   3 
  3  33   0   0      442   0 
  3  34   0   0      460   1 
  3  35   0   0      486   0 
  3  36   0   0      582   0 
  3  37   0   0      539   0 
  3  38  -1   0     1700   2 
  3  39  -1   0     1700   3 
  3  40  -1   0     1700   2 
  3  41  -1   0     1700   3 
  3  42  -1   0     1700   2 
  3  43  -1   0     1700   3 
  3  44  -1   0     1700   3 
  3  45  -1   0     1700   3 
  3  46   0   0      524   0 
  3  47  -1   0     1700   2 
  3  48  -1   0     1700   3 
  3  49  -1   0     1700   3 
  3  50   0   0      478   0 
  3  51  -1   0     1700   3 
  3  52   0   0      468   0 
  3  53  -1   0     1700   2 
  3  54  -1   0     1700   3 
  3  55   0   0      483   0 
  3  56  -1   0     1700   3 
  3  57   0   2      501   2 
  3  58  -1   0     1700   2 
  3  59   0   0      489   1 
  3  60   0   0      507   1 
  3  61  -1   0     1700   3 
  3  62   0   0      602   0 
  3  63  -1   0     1700   3 
  3  64   0   0      430   0 
  3  65   0   0      575   0 
  3  66   0   0      522   0 
  3  67   0   0      482   1 
  3  68   0   0      462   1 
  3  69   0   0      526   0 
  3  70   0   0      473   1 
  3  71  -1   0     1700   2 
  3  72  -1   0     1700   2 
  3  73  -1   0     1700   2 
  3  74  -1   0     1700   2 
  3  75   0   2      545   3 
  3  76  -1   0     1700   2 
  3  77   0   0      604   0 
  3  78  -1   0     1700   2 
  3  79   0   0      468   1 
  3  80  -1   0     1700   2 
  3  81  -1   0     1700   3 
  3  82  -1   0     1700   2 
  3  83   0   0      494   1 
  3  84   0   0      529   0 
  3  85  -1   0     1700   2 
  3  86  -1   0     1700   2 
  3  87  -1   0     1700   2 
  3  88   0   0      555   0 
  3  89   0   0      557   1 
  3  90  -1   0     1700   3 
  3  91   0   0      577   1 
  3  92  -1   0     1700   2 
  3  93  -1   0     1700   2 
  3  94  -1   0     1700   3 
  3  95  -1   0     1700   3 
  3  96   0   0      455   1 
  3  97   0   0      473   1 
  3  98   0   0      511   0 
  3  99   0   0      672   0 
  3 100   0   0      450   1 
  3 101   0   0      501   1 
  3 102   0   0      466   0 
  3 103   0   0      485   0 
  3 104   0   0      545   0 
  3 105  -1   0     1700   3 
  3 106   0   0      510   1 
  3 107  -1   0     1700   2 
  3 108   0   0      534   1 
  3 109  -1   0     1700   3 
  3 110   0   2      433   3 
  3 111   0   0      473   1 
  3 112   0   0      452   1 
  3 113  -1   0     1700   2 
  3 114   0   0      566   0 
  3 115  -1   0     1700   3 
  3 116  -1   0     1700   2 
  3 117  -1   0     1700   3 
  3 118   0   0      470   1 
  3 119   0   0      489   0 
  3 120   0   0      565   1 
  3 121   0   0      463   1 
  3 122   0   0      448   1 
  3 123  -1   0     1700   2 
  3 124  -1   0     1700   2 
  3 125   0   2      396   3 
  3 126  -1   0     1700   3 
  3 127   0   0      678   1 
