# Supplementary material for: The influence of the Japanese waving cat on the joint spatial compatibility effect: A replication and extension of Dolk, Hommel, Prinz, and Liepelt (2013)
Source: PLoS One. 2017 Sep 14;12(9):e0184844. doi: 10.1371/journal.pone.0184844 (PMC5599021; doi:10.1371/journal.pone.0184844)
Supplement: S1 File — (ZIP) [file pone.0184844.s001.zip › S1 Data/raw data/123.dat]

SimonNL [04-2015]
123    3   0 
 AAE02
 -1   0   0   2     1087   3 
 -1   1  -1   0     1700   2 
 -1   2   0   0      681   1 
 -1   3   0   0     1006   0 
 -1   4  -1   0     1700   3 
 -1   5   0   0      841   1 
 -1   6   0   0      892   0 
 -1   7  -1   0     1700   2 
  0   0  -1   0     1700   2 
  0   1  -1   0     1700   3 
  0   2  -1   0     1700   3 
  0   3   0   0      718   0 
  0   4  -1   0     1700   3 
  0   5   0   0      792   1 
  0   6  -1   0     1700   3 
  0   7  -1   0     1700   3 
  0   8   0   0      787   1 
  0   9  -1   0     1700   2 
  0  10   0   0      776   1 
  0  11  -1   0     1700   3 
  0  12  -1   0     1700   2 
  0  13   0   0      746   1 
  0  14   0   0      868   0 
  0  15   0   0      719   1 
  0  16  -1   0     1700   3 
  0  17   0   0      590   1 
  0  18  -1   0     1700   2 
  0  19   0   0      630   0 
  0  20   0   0      857   1 
  0  21  -1   0     1700   2 
  0  22  -1   0     1700   3 
  0  23   0   0      609   0 
  0  24   0   0      545   1 
  0  25  -1   0     1700   3 
  0  26   0   0      575   0 
  0  27   0   0      850   1 
  0  28  -1   0     1700   2 
  0  29   0   0      680   0 
  0  30  -1   0     1700   3 
  0  31   0   0      580   0 
  0  32  -1   0     1700   2 
  0  33  -1   0     1700   3 
  0  34  -1   0     1700   2 
  0  35  -1   0     1700   3 
  0  36   0   0      581   0 
  0  37  -1   0     1700   2 
  0  38  -1   0     1700   2 
  0  39  -1   0     1700   3 
  0  40  -1   0     1700   2 
  0  41  -1   0     1700   3 
  0  42  -1   0     1700   3 
  0  43  -1   0     1700   3 
  0  44   0   0      633   0 
  0  45   0   0      699   0 
  0  46  -1   0     1700   3 
  0  47   0   0      749   0 
  0  48   0   0      796   0 
  0  49   0   0      656   1 
  0  50  -1   0     1700   2 
  0  51  -1   0     1700   3 
  0  52   0   0      869   1 
  0  53   0   0      674   0 
  0  54   0   0      616   0 
  0  55   0   0      621   0 
  0  56  -1   0     1700   2 
  0  57   0   0      689   1 
  0  58   0   0      616   1 
  0  59   0   0      676   1 
  0  60  -1   0     1700   2 
  0  61   0   0      579   1 
  0  62  -1   0     1700   2 
  0  63  -1   0     1700   3 
  0  64   0   0      536   0 
  0  65  -1   0     1700   2 
  0  66  -1   0     1700   2 
  0  67  -1   0     1700   3 
  0  68   0   0      577   0 
  0  69  -1   0     1700   3 
  0  70  -1   0     1700   2 
  0  71   0   0      612   1 
  0  72  -1   0     1700   2 
  0  73   0   0      557   1 
  0  74   0   0      668   0 
  0  75  -1   0     1700   2 
  0  76  -1   0     1700   3 
  0  77   0   0      549   1 
  0  78   0   0      551   1 
  0  79  -1   0     1700   2 
  0  80   0   0      733   0 
  0  81   0   0      567   1 
  0  82  -1   0     1700   3 
  0  83  -1   0     1700   3 
  0  84   0   0      614   1 
  0  85   0   0      710   0 
  0  86  -1   0     1700   3 
  0  87   0   0      576   0 
  0  88   0   0      700   1 
  0  89  -1   0     1700   2 
  0  90   0   0      601   1 
  0  91  -1   0     1700   2 
  0  92  -1   0     1700   3 
  0  93   0   0      618   1 
  0  94  -1   0     1700   2 
  0  95  -1   0     1700   2 
  0  96   0   0      715   0 
  0  97   0   0      672   0 
  0  98   0   0      690   1 
  0  99  -1   0     1700   2 
  0 100  -1   0     1700   3 
  0 101   0   0      561   0 
  0 102   0   0      515   0 
  0 103   0   0      634   1 
  0 104  -1   0     1700   3 
  0 105   0   0      644   1 
  0 106   0   0      564   0 
  0 107   0   0      807   1 
  0 108  -1   0     1700   2 
  0 109   0   0      618   0 
  0 110  -1   0     1700   2 
  0 111  -1   0     1700   2 
  0 112   0   0      586   1 
  0 113   0   0      575   1 
  0 114   0   2      395   3 
  0 115  -1   0     1700   3 
  0 116   0   0      882   1 
  0 117   0   0     1065   1 
  0 118   0   0      748   0 
  0 119  -1   0     1700   3 
  0 120   0   0      691   0 
  0 121  -1   0     1700   2 
  0 122   0   0      806   0 
  0 123  -1   0     1700   3 
  0 124  -1   0     1700   2 
  0 125  -1   0     1700   2 
  0 126   0   0     1088   0 
  0 127   0   0      586   0 
  1   0  -1   0     1700   2 
  1   1  -1   0     1700   3 
  1   2  -1   0     1700   2 
  1   3  -1   0     1700   2 
  1   4   0   0      643   1 
  1   5  -1   0     1700   3 
  1   6   0   0      848   1 
  1   7   0   0      696   0 
  1   8  -1   0     1700   2 
  1   9   0   0      973   0 
  1  10  -1   0     1700   3 
  1  11   0   0      596   0 
  1  12  -1   1     1700   0 
  1  13   0   0      682   1 
  1  14   0   0      679   0 
  1  15  -1   0     1700   3 
  1  16  -1   0     1700   2 
  1  17   0   0      533   0 
  1  18  -1   0     1700   2 
  1  19   0   0      837   1 
  1  20   0   0      665   1 
  1  21   0   0      699   0 
  1  22   0   0      614   1 
  1  23  -1   0     1700   3 
  1  24  -1   0     1700   3 
  1  25  -1   0     1700   2 
  1  26  -1   0     1700   3 
  1  27   0   0      771   1 
  1  28   0   0      741   1 
  1  29   0   0      544   1 
  1  30   0   0      606   1 
  1  31  -1   0     1700   3 
  1  32  -1   0     1700   3 
  1  33   0   0      629   0 
  1  34  -1   0     1700   2 
  1  35  -1   0     1700   3 
  1  36   0   0      527   0 
  1  37   0   0      626   1 
  1  38   0   0      776   1 
  1  39   0   0      692   0 
  1  40   0   0      692   1 
  1  41   0   0      621   1 
  1  42  -1   0     1700   3 
  1  43   0   0      555   1 
  1  44   0   0      542   1 
  1  45  -1   0     1700   3 
  1  46  -1   0     1700   2 
  1  47   0   0      620   0 
  1  48   0   0      722   0 
  1  49  -1   0     1700   3 
  1  50  -1   0     1700   2 
  1  51   0   0      524   1 
  1  52   0   0      622   0 
  1  53   0   0      564   1 
  1  54   0   0      622   1 
  1  55  -1   0     1700   2 
  1  56   0   0      823   0 
  1  57  -1   0     1700   3 
  1  58  -1   0     1700   2 
  1  59   0   0      543   1 
  1  60  -1   0     1700   3 
  1  61  -1   0     1700   3 
  1  62   0   0      578   0 
  1  63  -1   0     1700   3 
  1  64   0   0      767   1 
  1  65  -1   0     1700   3 
  1  66   0   0      493   0 
  1  67  -1   0     1700   2 
  1  68   0   0      635   0 
  1  69   0   0      616   0 
  1  70   0   0      678   1 
  1  71  -1   0     1700   3 
  1  72  -1   0     1700   2 
  1  73  -1   0     1700   2 
  1  74  -1   0     1700   3 
  1  75   0   0      664   0 
  1  76   0   0     1168   1 
  1  77   0   0      752   0 
  1  78   0   0      907   1 
  1  79   0   0      585   0 
  1  80  -1   0     1700   3 
  1  81  -1   0     1700   2 
  1  82   0   0      600   0 
  1  83   0   0      820   0 
  1  84   0   0      613   0 
  1  85   0   0      836   0 
  1  86   0   0      627   1 
  1  87   0   0      724   1 
  1  88  -1   0     1700   2 
  1  89  -1   0     1700   3 
  1  90  -1   0     1700   3 
  1  91   0   0      534   0 
  1  92  -1   0     1700   2 
  1  93  -1   0     1700   2 
  1  94  -1   0     1700   2 
  1  95  -1   0     1700   3 
  1  96   0   0      533   1 
  1  97  -1   0     1700   2 
  1  98   0   0      775   0 
  1  99  -1   0     1700   3 
  1 100   0   0      511   0 
  1 101  -1   0     1700   2 
  1 102  -1   0     1700   2 
  1 103  -1   0     1700   2 
  1 104   0   0      595   1 
  1 105  -1   0     1700   2 
  1 106  -1   0     1700   2 
  1 107  -1   0     1700   2 
  1 108   0   0      562   1 
  1 109  -1   0     1700   3 
  1 110   0   0      688   1 
  1 111  -1   0     1700   2 
  1 112   0   0      563   1 
  1 113   0   0      816   0 
  1 114  -1   0     1700   3 
  1 115   0   0     1135   0 
  1 116  -1   0     1700   3 
  1 117  -1   0     1700   3 
  1 118  -1   0     1700   2 
  1 119  -1   0     1700   3 
  1 120  -1   0     1700   2 
  1 121   0   0      577   0 
  1 122   0   0      910   0 
  1 123  -1   0     1700   3 
  1 124  -1   0     1700   2 
  1 125  -1   0     1700   3 
  1 126  -1   0     1700   2 
  1 127   0   0      710   1 
  2   0  -1   0     1700   2 
  2   1   0   0      574   1 
  2   2  -1   0     1700   3 
  2   3   0   0      618   0 
  2   4  -1   0     1700   2 
  2   5  -1   0     1700   3 
  2   6  -1   0     1700   3 
  2   7   0   0      523   1 
  2   8   0   0      650   1 
  2   9   0   0      818   0 
  2  10   0   0      626   0 
  2  11  -1   0     1700   3 
  2  12   0   0      684   1 
  2  13   0   0      715   1 
  2  14  -1   0     1700   2 
  2  15   0   0      540   1 
  2  16  -1   0     1700   3 
  2  17  -1   0     1700   3 
  2  18  -1   0     1700   2 
  2  19   0   0      626   0 
  2  20   0   0      785   1 
  2  21  -1   0     1700   2 
  2  22  -1   0     1700   2 
  2  23   0   0      699   0 
  2  24  -1   0     1700   3 
  2  25  -1   0     1700   2 
  2  26  -1   0     1700   3 
  2  27  -1   0     1700   3 
  2  28   0   0      671   1 
  2  29   0   0      558   0 
  2  30   0   0      896   1 
  2  31  -1   0     1700   3 
  2  32   0   0      513   1 
  2  33  -1   0     1700   3 
  2  34   0   0      580   0 
  2  35  -1   0     1700   3 
  2  36  -1   0     1700   2 
  2  37  -1   0     1700   2 
  2  38  -1   0     1700   2 
  2  39  -1   0     1700   2 
  2  40   0   0      558   0 
  2  41   0   0      664   0 
  2  42  -1   1     1700   1 
  2  43  -1   0     1700   3 
  2  44   0   0      472   1 
  2  45   0   0      567   0 
  2  46  -1   0     1700   2 
  2  47   0   0      502   0 
  2  48   0   0      566   0 
  2  49   0   0      759   0 
  2  50   0   0      703   0 
  2  51  -1   0     1700   2 
  2  52  -1   0     1700   2 
  2  53  -1   0     1700   2 
  2  54   0   0      524   0 
  2  55  -1   0     1700   3 
  2  56   0   0      653   1 
  2  57  -1   0     1700   3 
  2  58  -1   0     1700   3 
  2  59  -1   0     1700   2 
  2  60  -1   0     1700   3 
  2  61   0   0      666   0 
  2  62   0   0      576   1 
  2  63  -1   0     1700   2 
  2  64  -1   0     1700   3 
  2  65   0   0      774   0 
  2  66  -1   0     1700   3 
  2  67   0   2     1482   2 
  2  68   0   0     1671   1 
  2  69  -1   0     1700   2 
  2  70   0   0      534   0 
  2  71   0   0      588   1 
  2  72  -1   0     1700   3 
  2  73  -1   0     1700   2 
  2  74   0   0      513   1 
  2  75  -1   0     1700   2 
  2  76   0   0      497   1 
  2  77   0   0      776   1 
  2  78   0   0      627   1 
  2  79   0   0      466   1 
  2  80  -1   0     1700   2 
  2  81  -1   0     1700   2 
  2  82   0   0      919   1 
  2  83   0   0      879   1 
  2  84  -1   0     1700   2 
  2  85   0   0      696   0 
  2  86   0   0      578   1 
  2  87  -1   0     1700   3 
  2  88   0   0      553   0 
  2  89  -1   0     1700   3 
  2  90  -1   0     1700   3 
  2  91   0   0     1524   0 
  2  92   0   0      627   0 
  2  93  -1   0     1700   2 
  2  94   0   0      645   1 
  2  95  -1   0     1700   2 
  2  96  -1   0     1700   2 
  2  97   0   0      538   1 
  2  98   0   0      987   0 
  2  99  -1   0     1700   2 
  2 100   0   0      616   0 
  2 101   0   0      689   1 
  2 102  -1   1     1700   0 
  2 103  -1   0     1700   2 
  2 104   0   0      831   0 
  2 105   0   0      769   1 
  2 106   0   0      700   0 
  2 107  -1   0     1700   2 
  2 108   0   0      571   1 
  2 109  -1   0     1700   3 
  2 110   0   0      826   0 
  2 111  -1   0     1700   3 
  2 112  -1   0     1700   3 
  2 113  -1   0     1700   3 
  2 114   0   0      457   1 
  2 115  -1   0     1700   2 
  2 116  -1   0     1700   3 
  2 117  -1   0     1700   3 
  2 118   0   0      810   1 
  2 119   0   0     1595   0 
  2 120   0   0      746   0 
  2 121  -1   0     1700   3 
  2 122  -1   0     1700   2 
  2 123   0   0      622   0 
  2 124   0   0      553   0 
  2 125   0   2      837   3 
  2 126   0   0      751   1 
  2 127  -1   0     1700   3 
  3   0   0   0     1108   0 
  3   1   0   0      494   0 
  3   2  -1   0     1700   2 
  3   3   0   0      581   0 
  3   4   0   0      715   1 
  3   5   0   2      579   3 
  3   6   0   0      537   0 
  3   7   0   0      519   1 
  3   8   0   0      557   1 
  3   9  -1   0     1700   2 
  3  10  -1   0     1700   3 
  3  11  -1   0     1700   2 
  3  12   0   0      545   0 
  3  13  -1   0     1700   2 
  3  14  -1   0     1700   3 
  3  15  -1   0     1700   3 
  3  16   0   0      481   1 
  3  17  -1   0     1700   2 
  3  18   0   0      591   1 
  3  19   0   0      849   0 
  3  20   0   0      662   1 
  3  21   0   0      806   0 
  3  22   0   0      634   0 
  3  23  -1   0     1700   2 
  3  24  -1   0     1700   2 
  3  25  -1   0     1700   3 
  3  26   0   0      546   0 
  3  27  -1   0     1700   3 
  3  28   0   0      673   0 
  3  29  -1   0     1700   3 
  3  30  -1   0     1700   3 
  3  31   0   0      709   0 
  3  32  -1   0     1700   3 
  3  33  -1   0     1700   3 
  3  34  -1   0     1700   3 
  3  35  -1   0     1700   3 
  3  36  -1   0     1700   2 
  3  37  -1   0     1700   2 
  3  38  -1   0     1700   2 
  3  39   0   0      907   0 
  3  40   0   0      579   1 
  3  41  -1   0     1700   3 
  3  42   0   0      724   1 
  3  43  -1   0     1700   2 
  3  44   0   0      661   1 
  3  45   0   0     1119   1 
  3  46  -1   0     1700   2 
  3  47  -1   0     1700   3 
  3  48   0   0      658   1 
  3  49   0   0      514   1 
  3  50  -1   0     1700   3 
  3  51  -1   0     1700   3 
  3  52  -1   0     1700   2 
  3  53  -1   0     1700   2 
  3  54  -1   0     1700   2 
  3  55   0   0      958   0 
  3  56  -1   0     1700   3 
  3  57  -1   0     1700   2 
  3  58  -1   0     1700   3 
  3  59   0   0      759   0 
  3  60   0   0      759   0 
  3  61   0   0      662   1 
  3  62  -1   0     1700   3 
  3  63  -1   0     1700   3 
  3  64   0   0      864   0 
  3  65   0   0      604   0 
  3  66   0   0      577   1 
  3  67   0   0      581   1 
  3  68  -1   0     1700   2 
  3  69  -1   0     1700   2 
  3  70  -1   0     1700   2 
  3  71  -1   0     1700   3 
  3  72  -1   0     1700   3 
  3  73   0   0      523   1 
  3  74  -1   0     1700   2 
  3  75  -1   0     1700   2 
  3  76   0   0      733   1 
  3  77  -1   0     1700   3 
  3  78   0   0      549   0 
  3  79  -1   0     1700   3 
  3  80   0   0      788   0 
  3  81  -1   0     1700   3 
  3  82   0   0      828   0 
  3  83   0   0      777   1 
  3  84  -1   0     1700   3 
  3  85  -1   0     1700   3 
  3  86   0   0      535   0 
  3  87   0   0      512   1 
  3  88  -1   0     1700   3 
  3  89   0   0      654   0 
  3  90   0   0      666   1 
  3  91   0   0      525   1 
  3  92  -1   0     1700   2 
  3  93   0   0      487   0 
  3  94   0   0     1244   0 
  3  95  -1   0     1700   3 
  3  96   0   0      593   0 
  3  97  -1   0     1700   2 
  3  98   0   0      689   1 
  3  99   0   0      766   1 
  3 100  -1   0     1700   2 
  3 101   0   0      921   1 
  3 102   0   0      677   1 
  3 103   0   0      839   0 
  3 104   0   0      744   0 
  3 105  -1   0     1700   2 
  3 106  -1   0     1700   2 
  3 107  -1   0     1700   2 
  3 108   0   0      926   0 
  3 109  -1   0     1700   2 
  3 110   0   0      685   0 
  3 111  -1   0     1700   2 
  3 112   0   0      557   0 
  3 113   0   0      918   0 
  3 114  -1   0     1700   3 
  3 115   0   0      552   1 
  3 116   0   0      736   1 
  3 117   0   0      939   1 
  3 118   0   0      786   1 
  3 119   0   0      780   0 
  3 120  -1   0     1700   2 
  3 121  -1   0     1700   3 
  3 122  -1   0     1700   2 
  3 123   0   0      561   1 
  3 124  -1   0     1700   3 
  3 125  -1   0     1700   2 
  3 126   0   0      665   1 
  3 127   0   0     1165   1 
