# Supplementary material for: The influence of the Japanese waving cat on the joint spatial compatibility effect: A replication and extension of Dolk, Hommel, Prinz, and Liepelt (2013)
Source: PLoS One. 2017 Sep 14;12(9):e0184844. doi: 10.1371/journal.pone.0184844 (PMC5599021; doi:10.1371/journal.pone.0184844)
Supplement: S1 File — (ZIP) [file pone.0184844.s001.zip › S1 Data/raw data/124.dat]

SimonNL [04-2015]
124    0   1 
 HRA12
 -1   0   0   0      842   2 
 -1   1  -1   0     1700   0 
 -1   2  -1   0     1700   1 
 -1   3  -1   0     1700   1 
 -1   4   0   0      683   3 
 -1   5  -1   0     1700   0 
 -1   6   0   0      766   2 
 -1   7   0   0      826   3 
  0   0   0   0      675   2 
  0   1   0   0      564   2 
  0   2  -1   0     1700   0 
  0   3  -1   0     1700   0 
  0   4   0   0      582   3 
  0   5  -1   0     1700   0 
  0   6   0   0      510   3 
  0   7  -1   0     1700   1 
  0   8  -1   0     1700   0 
  0   9  -1   0     1700   1 
  0  10   0   0      534   3 
  0  11  -1   0     1700   0 
  0  12  -1   0     1700   0 
  0  13  -1   0     1700   0 
  0  14  -1   0     1700   0 
  0  15  -1   0     1700   0 
  0  16  -1   0     1700   1 
  0  17   0   0      466   2 
  0  18  -1   0     1700   0 
  0  19  -1   0     1700   1 
  0  20  -1   0     1700   0 
  0  21   0   0      569   2 
  0  22   0   0      560   3 
  0  23  -1   0     1700   0 
  0  24  -1   0     1700   0 
  0  25  -1   0     1700   1 
  0  26   0   0      545   2 
  0  27   0   0      499   2 
  0  28  -1   0     1700   0 
  0  29   0   0      545   3 
  0  30   0   0      668   2 
  0  31  -1   0     1700   1 
  0  32  -1   0     1700   1 
  0  33  -1   0     1700   1 
  0  34  -1   0     1700   0 
  0  35   0   0      557   2 
  0  36   0   0      937   2 
  0  37  -1   0     1700   1 
  0  38  -1   0     1700   0 
  0  39   0   0      911   2 
  0  40  -1   0     1700   1 
  0  41   0   0      793   3 
  0  42  -1   0     1700   1 
  0  43  -1   0     1700   0 
  0  44   0   0      548   3 
  0  45   0   0      523   2 
  0  46  -1   0     1700   0 
  0  47  -1   0     1700   0 
  0  48   0   0      926   2 
  0  49   0   0      502   2 
  0  50   0   0      529   3 
  0  51   0   0      463   2 
  0  52   0   0      640   3 
  0  53  -1   0     1700   1 
  0  54  -1   0     1700   0 
  0  55  -1   0     1700   1 
  0  56   0   0      518   3 
  0  57  -1   0     1700   0 
  0  58   0   0      507   2 
  0  59  -1   0     1700   1 
  0  60  -1   0     1700   0 
  0  61  -1   0     1700   0 
  0  62  -1   0     1700   1 
  0  63   0   0      432   3 
  0  64  -1   0     1700   1 
  0  65  -1   0     1700   1 
  0  66   0   0      942   2 
  0  67   0   0      469   2 
  0  68   0   0      499   3 
  0  69  -1   0     1700   1 
  0  70   0   0      719   2 
  0  71   0   0      698   3 
  0  72   0   0      480   3 
  0  73  -1   0     1700   1 
  0  74  -1   0     1700   0 
  0  75   0   0      741   3 
  0  76   0   0      583   2 
  0  77  -1   0     1700   1 
  0  78  -1   0     1700   1 
  0  79   0   0      580   3 
  0  80  -1   0     1700   0 
  0  81  -1   0     1700   1 
  0  82   0   0      585   3 
  0  83  -1   0     1700   1 
  0  84   0   0      631   3 
  0  85   0   0      682   3 
  0  86   0   0      756   3 
  0  87  -1   0     1700   1 
  0  88  -1   0     1700   1 
  0  89  -1   0     1700   0 
  0  90  -1   0     1700   0 
  0  91   0   0      758   3 
  0  92   0   0      510   3 
  0  93  -1   0     1700   0 
  0  94   0   0      862   3 
  0  95   0   0      595   2 
  0  96   0   0      808   2 
  0  97   0   0      889   3 
  0  98  -1   0     1700   1 
  0  99   0   0      717   2 
  0 100   0   0      630   2 
  0 101   0   0      878   2 
  0 102   0   0      786   2 
  0 103   0   0      649   2 
  0 104   0   0      605   3 
  0 105  -1   0     1700   0 
  0 106   0   0      767   2 
  0 107   0   0      788   2 
  0 108   0   0      865   3 
  0 109   0   0      789   3 
  0 110  -1   0     1700   0 
  0 111  -1   0     1700   1 
  0 112  -1   0     1700   1 
  0 113   0   0     1052   3 
  0 114  -1   0     1700   0 
  0 115   0   0      515   3 
  0 116  -1   0     1700   1 
  0 117  -1   0     1700   1 
  0 118   0   0      708   3 
  0 119   0   0      620   2 
  0 120  -1   0     1700   1 
  0 121   0   0      529   3 
  0 122   0   0      523   2 
  0 123   0   0      465   2 
  0 124  -1   0     1700   1 
  0 125   0   0      747   3 
  0 126   0   0      972   2 
  0 127  -1   0     1700   0 
  1   0   0   0     1056   2 
  1   1   0   0      672   3 
  1   2  -1   0     1700   0 
  1   3   0   0      690   3 
  1   4   0   0      641   2 
  1   5   0   0      528   2 
  1   6   0   0      460   2 
  1   7  -1   0     1700   0 
  1   8   0   0      496   2 
  1   9  -1   0     1700   1 
  1  10   0   0      458   2 
  1  11   0   0      756   2 
  1  12  -1   0     1700   1 
  1  13  -1   0     1700   1 
  1  14  -1   0     1700   0 
  1  15   0   0      597   2 
  1  16   0   0      757   2 
  1  17   0   0      575   2 
  1  18   0   0      498   2 
  1  19   0   0      596   3 
  1  20   0   0      649   2 
  1  21  -1   0     1700   1 
  1  22   0   0     1113   3 
  1  23   0   0      491   3 
  1  24  -1   0     1700   1 
  1  25   0   0      504   3 
  1  26   0   0      492   2 
  1  27   0   0      616   3 
  1  28  -1   0     1700   0 
  1  29  -1   0     1700   0 
  1  30  -1   0     1700   1 
  1  31   0   0      581   2 
  1  32  -1   0     1700   1 
  1  33  -1   0     1700   0 
  1  34   0   0      473   3 
  1  35   0   0      539   3 
  1  36  -1   0     1700   1 
  1  37   0   0      716   2 
  1  38   0   0      674   2 
  1  39  -1   0     1700   1 
  1  40  -1   0     1700   1 
  1  41   0   0      533   2 
  1  42   0   0      597   2 
  1  43  -1   0     1700   1 
  1  44  -1   0     1700   0 
  1  45  -1   0     1700   0 
  1  46  -1   0     1700   1 
  1  47  -1   0     1700   0 
  1  48  -1   0     1700   0 
  1  49  -1   0     1700   0 
  1  50   0   0      600   3 
  1  51   0   0      579   3 
  1  52  -1   0     1700   1 
  1  53  -1   0     1700   0 
  1  54   0   0      625   3 
  1  55   0   0      563   3 
  1  56  -1   0     1700   0 
  1  57  -1   0     1700   0 
  1  58   0   0      489   2 
  1  59  -1   0     1700   1 
  1  60   0   0      790   2 
  1  61   0   0      674   3 
  1  62  -1   0     1700   0 
  1  63   0   0      755   3 
  1  64   0   0      565   3 
  1  65   0   0      756   2 
  1  66  -1   0     1700   1 
  1  67   0   0      534   3 
  1  68  -1   0     1700   1 
  1  69  -1   0     1700   0 
  1  70  -1   1     1700   2 
  1  71  -1   0     1700   0 
  1  72  -1   0     1700   0 
  1  73   0   0      942   2 
  1  74  -1   0     1700   0 
  1  75  -1   0     1700   1 
  1  76   0   0      753   3 
  1  77  -1   0     1700   0 
  1  78  -1   0     1700   1 
  1  79   0   0      566   3 
  1  80  -1   0     1700   1 
  1  81  -1   0     1700   1 
  1  82   0   0      784   3 
  1  83  -1   0     1700   1 
  1  84   0   0      500   3 
  1  85  -1   0     1700   1 
  1  86   0   0      539   2 
  1  87  -1   0     1700   0 
  1  88   0   0      917   2 
  1  89  -1   0     1700   0 
  1  90   0   0      490   2 
  1  91  -1   0     1700   0 
  1  92   0   0      546   2 
  1  93   0   0      505   2 
  1  94  -1   0     1700   0 
  1  95   0   0      579   3 
  1  96  -1   0     1700   1 
  1  97   0   0      525   2 
  1  98   0   0      821   3 
  1  99  -1   0     1701   1 
  1 100  -1   0     1700   0 
  1 101  -1   0     1700   0 
  1 102   0   0      554   2 
  1 103   0   0      689   3 
  1 104  -1   0     1700   1 
  1 105  -1   0     1700   1 
  1 106   0   0      571   2 
  1 107  -1   0     1700   1 
  1 108  -1   0     1700   1 
  1 109  -1   0     1700   0 
  1 110   0   0      588   3 
  1 111   0   0      781   3 
  1 112  -1   0     1700   1 
  1 113   0   0      566   3 
  1 114   0   0      550   3 
  1 115  -1   0     1700   0 
  1 116   0   0      675   3 
  1 117  -1   0     1700   1 
  1 118  -1   0     1700   1 
  1 119  -1   0     1700   1 
  1 120  -1   0     1700   0 
  1 121  -1   0     1700   0 
  1 122  -1   0     1700   0 
  1 123   0   0      903   3 
  1 124   0   0     1506   2 
  1 125  -1   0     1700   0 
  1 126   0   0      785   3 
  1 127   0   0      760   3 
  2   0   0   0      695   2 
  2   1  -1   0     1700   0 
  2   2   0   0      877   2 
  2   3  -1   0     1700   1 
  2   4  -1   0     1700   1 
  2   5  -1   0     1700   0 
  2   6   0   0      658   3 
  2   7   0   0      623   2 
  2   8   0   0      494   3 
  2   9   0   0      491   2 
  2  10  -1   0     1700   0 
  2  11  -1   0     1700   1 
  2  12   0   0      552   3 
  2  13  -1   0     1700   0 
  2  14  -1   0     1700   0 
  2  15   0   0      771   3 
  2  16  -1   0     1700   0 
  2  17   0   0      789   3 
  2  18  -1   0     1700   1 
  2  19   0   0      585   2 
  2  20   0   0      557   3 
  2  21  -1   0     1700   1 
  2  22   0   0      760   3 
  2  23  -1   0     1700   1 
  2  24   0   0      807   3 
  2  25   0   0      819   2 
  2  26   0   0      621   3 
  2  27   0   0      547   3 
  2  28   0   0      529   3 
  2  29   0   0      798   3 
  2  30  -1   0     1700   0 
  2  31  -1   0     1700   1 
  2  32   0   0      583   3 
  2  33  -1   0     1700   1 
  2  34  -1   0     1700   0 
  2  35   0   0      771   3 
  2  36  -1   0     1700   1 
  2  37  -1   0     1700   0 
  2  38   0   0      769   3 
  2  39  -1   0     1700   0 
  2  40   0   0      595   2 
  2  41  -1   0     1700   1 
  2  42  -1   0     1700   1 
  2  43  -1   0     1700   0 
  2  44  -1   0     1700   1 
  2  45   0   0      767   3 
  2  46   0   2      994   1 
  2  47   0   0      863   3 
  2  48   0   0      899   2 
  2  49  -1   0     1700   0 
  2  50  -1   1     1700   3 
  2  51  -1   0     1700   0 
  2  52  -1   0     1700   0 
  2  53  -1   0     1700   1 
  2  54  -1   0     1700   0 
  2  55   0   0      602   2 
  2  56   0   0      644   2 
  2  57  -1   0     1700   0 
  2  58   0   0      570   3 
  2  59  -1   0     1700   0 
  2  60  -1   0     1700   1 
  2  61  -1   0     1700   1 
  2  62   0   0      767   2 
  2  63   0   0      707   2 
  2  64  -1   0     1700   0 
  2  65   0   0      656   2 
  2  66   0   0     1011   2 
  2  67   0   0      525   2 
  2  68  -1   0     1700   0 
  2  69  -1   0     1700   0 
  2  70   0   0      789   2 
  2  71   0   0      718   2 
  2  72  -1   0     1700   1 
  2  73  -1   0     1700   1 
  2  74  -1   0     1700   0 
  2  75   0   0     1233   3 
  2  76  -1   0     1700   1 
  2  77   0   0      570   2 
  2  78   0   0      598   2 
  2  79   0   0      866   2 
  2  80  -1   0     1700   1 
  2  81   0   0      650   2 
  2  82  -1   0     1700   1 
  2  83  -1   0     1700   0 
  2  84  -1   0     1700   0 
  2  85   0   0      881   2 
  2  86  -1   0     1700   1 
  2  87  -1   0     1700   1 
  2  88  -1   0     1700   1 
  2  89   0   0      818   3 
  2  90   0   0      942   3 
  2  91   0   0      522   2 
  2  92   0   0      785   2 
  2  93  -1   0     1700   1 
  2  94   0   0      705   3 
  2  95   0   0      635   2 
  2  96  -1   0     1700   0 
  2  97   0   2      759   0 
  2  98   0   0      752   3 
  2  99  -1   0     1700   0 
  2 100  -1   0     1700   0 
  2 101   0   0      653   3 
  2 102   0   0     1143   2 
  2 103   0   0      916   3 
  2 104   0   0      551   3 
  2 105  -1   0     1700   1 
  2 106   0   0      481   2 
  2 107   0   0      491   3 
  2 108  -1   0     1700   1 
  2 109  -1   0     1700   0 
  2 110  -1   0     1700   1 
  2 111   0   0      499   2 
  2 112  -1   0     1700   0 
  2 113  -1   0     1700   1 
  2 114   0   0      569   3 
  2 115  -1   0     1700   0 
  2 116   0   0      564   2 
  2 117   0   0      621   2 
  2 118  -1   0     1700   1 
  2 119   0   0      584   3 
  2 120   0   0      481   3 
  2 121  -1   0     1700   1 
  2 122   0   0      574   3 
  2 123   0   0      588   2 
  2 124  -1   0     1700   0 
  2 125  -1   0     1700   0 
  2 126  -1   0     1700   1 
  2 127   0   0      634   2 
  3   0  -1   0     1700   0 
  3   1  -1   0     1700   0 
  3   2   0   0      756   3 
  3   3   0   0      646   3 
  3   4   0   0      571   3 
  3   5  -1   0     1700   0 
  3   6   0   0      622   2 
  3   7   0   0      950   3 
  3   8  -1   0     1700   0 
  3   9   0   0      541   3 
  3  10   0   0      586   3 
  3  11  -1   0     1700   1 
  3  12  -1   0     1700   1 
  3  13  -1   0     1700   0 
  3  14   0   0      503   3 
  3  15   0   0      600   3 
  3  16   0   0      776   2 
  3  17   0   0      633   2 
  3  18   0   0      522   2 
  3  19   0   0      481   2 
  3  20   0   0      572   2 
  3  21   0   0      591   3 
  3  22  -1   0     1700   0 
  3  23  -1   0     1700   1 
  3  24  -1   0     1700   0 
  3  25  -1   0     1700   0 
  3  26  -1   0     1700   0 
  3  27  -1   0     1700   1 
  3  28  -1   0     1700   0 
  3  29  -1   0     1700   0 
  3  30  -1   0     1700   1 
  3  31  -1   0     1700   1 
  3  32   0   0      621   3 
  3  33   0   0      770   2 
  3  34  -1   0     1700   1 
  3  35   0   0      498   2 
  3  36  -1   0     1700   1 
  3  37   0   0      560   3 
  3  38   0   0      694   2 
  3  39  -1   0     1700   1 
  3  40   0   0      777   3 
  3  41   0   0      608   2 
  3  42  -1   0     1700   0 
  3  43  -1   0     1700   0 
  3  44  -1   0     1700   0 
  3  45   0   0      715   3 
  3  46   0   0      605   3 
  3  47  -1   0     1700   1 
  3  48   0   0      545   2 
  3  49  -1   0     1700   0 
  3  50  -1   0     1700   1 
  3  51  -1   0     1700   1 
  3  52   0   0     1286   2 
  3  53  -1   0     1700   1 
  3  54  -1   0     1700   0 
  3  55   0   0      488   2 
  3  56   0   0      549   2 
  3  57   0   0      509   2 
  3  58   0   0      495   2 
  3  59  -1   0     1700   1 
  3  60  -1   0     1700   1 
  3  61   0   0     1023   3 
  3  62  -1   0     1700   1 
  3  63  -1   0     1700   1 
  3  64  -1   0     1700   1 
  3  65  -1   0     1700   0 
  3  66  -1   0     1700   0 
  3  67   0   0      586   3 
  3  68   0   0      570   3 
  3  69  -1   0     1700   1 
  3  70   0   0      730   2 
  3  71  -1   0     1700   1 
  3  72  -1   0     1700   1 
  3  73  -1   0     1700   0 
  3  74  -1   0     1700   0 
  3  75  -1   0     1700   1 
  3  76   0   0      794   2 
  3  77   0   0      649   3 
  3  78   0   0      547   2 
  3  79  -1   0     1700   1 
  3  80   0   0      966   2 
  3  81  -1   0     1700   1 
  3  82   0   0      669   2 
  3  83   0   0      535   2 
  3  84  -1   0     1700   1 
  3  85  -1   0     1700   0 
  3  86  -1   0     1700   1 
  3  87  -1   0     1700   1 
  3  88   0   0      624   3 
  3  89  -1   0     1700   1 
  3  90  -1   0     1700   0 
  3  91  -1   0     1700   0 
  3  92   0   0      482   2 
  3  93  -1   0     1700   0 
  3  94  -1   0     1700   0 
  3  95   0   0      622   2 
  3  96  -1   0     1700   0 
  3  97   0   0      539   3 
  3  98   0   0      502   3 
  3  99  -1   0     1700   1 
  3 100  -1   0     1700   0 
  3 101   0   0      718   3 
  3 102   0   0      692   2 
  3 103   0   0      492   2 
  3 104   0   0      680   2 
  3 105  -1   0     1700   0 
  3 106  -1   0     1700   1 
  3 107   0   0      654   3 
  3 108  -1   0     1700   0 
  3 109   0   0      810   3 
  3 110   0   0     1211   2 
  3 111  -1   0     1700   1 
  3 112   0   0     1123   3 
  3 113   0   0      542   3 
  3 114   0   0      487   3 
  3 115  -1   0     1700   0 
  3 116   0   0      505   3 
  3 117   0   0      644   2 
  3 118   0   0      908   3 
  3 119  -1   0     1700   0 
  3 120   0   0      633   2 
  3 121   0   0      540   3 
  3 122   0   0      520   2 
  3 123   0   0      713   2 
  3 124  -1   0     1700   1 
  3 125   0   0      993   3 
  3 126  -1   0     1700   0 
  3 127   0   0      705   3 
