# Supplementary material for: The influence of the Japanese waving cat on the joint spatial compatibility effect: A replication and extension of Dolk, Hommel, Prinz, and Liepelt (2013)
Source: PLoS One. 2017 Sep 14;12(9):e0184844. doi: 10.1371/journal.pone.0184844 (PMC5599021; doi:10.1371/journal.pone.0184844)
Supplement: S1 File — (ZIP) [file pone.0184844.s001.zip › S1 Data/raw data/13.dat]

SimonNL [04-2015]
 13    0   1 
 LVO04
 -1   0  -1   0     1700   1 
 -1   1   0   0      930   2 
 -1   2  -1   0     1700   0 
 -1   3   0   0      853   3 
 -1   4  -1   0     1700   1 
 -1   5  -1   0     1700   0 
 -1   6   0   0      723   3 
 -1   7   0   0     1458   2 
  0   0   0   0      865   2 
  0   1  -1   0     1700   1 
  0   2  -1   0     1700   1 
  0   3  -1   0     1700   1 
  0   4   0   0      678   3 
  0   5   0   0      800   2 
  0   6  -1   0     1700   1 
  0   7  -1   0     1700   1 
  0   8   0   0      550   2 
  0   9   0   0      746   2 
  0  10   0   0      700   3 
  0  11  -1   0     1700   0 
  0  12   0   0      595   2 
  0  13  -1   0     1700   0 
  0  14   0   0      732   3 
  0  15  -1   0     1700   1 
  0  16  -1   0     1700   1 
  0  17   0   0      777   2 
  0  18   0   0      718   2 
  0  19  -1   0     1700   0 
  0  20  -1   0     1700   1 
  0  21  -1   0     1700   0 
  0  22   0   0      760   2 
  0  23   0   0      689   3 
  0  24  -1   0     1700   1 
  0  25  -1   0     1700   0 
  0  26   0   0      512   3 
  0  27   0   0      708   3 
  0  28  -1   0     1700   1 
  0  29  -1   0     1700   0 
  0  30   0   0      644   2 
  0  31   0   0      674   3 
  0  32   0   0      664   2 
  0  33  -1   0     1700   0 
  0  34  -1   0     1700   0 
  0  35   0   0      673   3 
  0  36   0   0      592   3 
  0  37  -1   0     1700   0 
  0  38  -1   0     1700   1 
  0  39   0   0      584   2 
  0  40   0   0      716   2 
  0  41  -1   0     1700   1 
  0  42   0   0      539   2 
  0  43   0   0      677   3 
  0  44   0   0      689   3 
  0  45   0   2      643   1 
  0  46   0   0      678   3 
  0  47  -1   0     1700   0 
  0  48   0   0      674   3 
  0  49   0   0      706   3 
  0  50  -1   0     1700   1 
  0  51   0   0      573   3 
  0  52  -1   0     1700   1 
  0  53  -1   0     1700   1 
  0  54   0   0      712   2 
  0  55   0   0      651   2 
  0  56  -1   0     1700   0 
  0  57  -1   0     1700   1 
  0  58  -1   0     1700   0 
  0  59  -1   0     1700   1 
  0  60   0   0      687   2 
  0  61   0   0      752   3 
  0  62  -1   0     1700   1 
  0  63  -1   0     1700   0 
  0  64   0   0      679   3 
  0  65   0   0      650   2 
  0  66   0   0      562   2 
  0  67   0   0      685   3 
  0  68  -1   0     1700   0 
  0  69  -1   0     1700   0 
  0  70  -1   0     1700   1 
  0  71   0   0      669   2 
  0  72   0   0      664   2 
  0  73   0   0      650   2 
  0  74   0   0      998   3 
  0  75   0   0      705   2 
  0  76   0   0      609   3 
  0  77   0   0      606   2 
  0  78   0   0      582   3 
  0  79   0   0      662   3 
  0  80  -1   0     1700   1 
  0  81  -1   0     1700   0 
  0  82  -1   0     1700   0 
  0  83  -1   0     1700   0 
  0  84  -1   0     1700   0 
  0  85   0   0      730   3 
  0  86  -1   0     1700   0 
  0  87   0   0      645   2 
  0  88   0   0      965   3 
  0  89   0   0      571   3 
  0  90   0   0      623   3 
  0  91   0   0      600   3 
  0  92  -1   0     1700   1 
  0  93  -1   0     1700   1 
  0  94   0   0      951   2 
  0  95  -1   0     1700   0 
  0  96  -1   0     1700   0 
  0  97   0   0      624   3 
  0  98   0   0     1155   3 
  0  99   0   0      714   2 
  0 100  -1   0     1700   1 
  0 101  -1   0     1700   1 
  0 102  -1   0     1700   0 
  0 103  -1   0     1700   0 
  0 104  -1   0     1700   0 
  0 105  -1   0     1700   1 
  0 106   0   0      639   2 
  0 107  -1   0     1700   0 
  0 108   0   0      727   2 
  0 109  -1   0     1700   0 
  0 110  -1   0     1700   0 
  0 111  -1   0     1700   1 
  0 112  -1   0     1700   1 
  0 113  -1   0     1700   0 
  0 114  -1   0     1700   0 
  0 115  -1   0     1700   1 
  0 116  -1   0     1700   0 
  0 117   0   0      645   2 
  0 118  -1   0     1700   1 
  0 119  -1   0     1700   0 
  0 120  -1   0     1700   1 
  0 121   0   0      615   2 
  0 122  -1   0     1700   1 
  0 123   0   0      662   3 
  0 124   0   0     1037   3 
  0 125   0   0      614   2 
  0 126   0   0      626   3 
  0 127   0   0      618   2 
  1   0   0   2     1619   0 
  1   1  -1   0     1700   1 
  1   2   0   0      672   3 
  1   3   0   0      700   2 
  1   4  -1   0     1700   0 
  1   5   0   0      638   2 
  1   6   0   0      599   2 
  1   7   0   0      539   2 
  1   8  -1   0     1700   1 
  1   9  -1   0     1700   0 
  1  10   0   0      599   3 
  1  11   0   0      668   3 
  1  12   0   0      671   2 
  1  13   0   0      589   2 
  1  14  -1   0     1700   0 
  1  15  -1   0     1700   1 
  1  16  -1   0     1700   1 
  1  17   0   0      578   3 
  1  18  -1   0     1700   0 
  1  19  -1   0     1700   0 
  1  20  -1   0     1700   0 
  1  21  -1   0     1700   1 
  1  22  -1   0     1700   0 
  1  23   0   0      862   2 
  1  24   0   0      672   3 
  1  25   0   0      509   2 
  1  26   0   0      536   2 
  1  27  -1   0     1700   0 
  1  28   0   0      565   2 
  1  29   0   0      598   3 
  1  30  -1   0     1700   1 
  1  31  -1   0     1700   1 
  1  32   0   0      650   3 
  1  33  -1   0     1700   0 
  1  34   0   0      575   2 
  1  35   0   0      638   3 
  1  36   0   0      609   3 
  1  37  -1   0     1700   1 
  1  38   0   0      566   3 
  1  39  -1   0     1700   1 
  1  40  -1   0     1700   1 
  1  41  -1   0     1700   0 
  1  42  -1   0     1700   0 
  1  43   0   0      626   2 
  1  44   0   0      762   2 
  1  45   0   0      774   3 
  1  46   0   0      821   2 
  1  47   0   0      693   2 
  1  48   0   0      685   2 
  1  49  -1   0     1700   1 
  1  50   0   0      564   2 
  1  51   0   0      628   2 
  1  52   0   2      603   0 
  1  53  -1   0     1700   1 
  1  54  -1   0     1700   0 
  1  55   0   0      613   3 
  1  56  -1   0     1700   0 
  1  57  -1   0     1700   1 
  1  58  -1   0     1700   1 
  1  59  -1   0     1700   0 
  1  60  -1   0     1700   1 
  1  61   0   0      708   3 
  1  62  -1   0     1700   1 
  1  63  -1   0     1700   0 
  1  64  -1   0     1700   1 
  1  65   0   0      681   3 
  1  66   0   0      681   3 
  1  67  -1   0     1700   0 
  1  68  -1   0     1700   1 
  1  69  -1   0     1700   1 
  1  70  -1   0     1700   0 
  1  71   0   0      670   2 
  1  72  -1   0     1700   1 
  1  73   0   0      664   3 
  1  74   0   0      691   3 
  1  75  -1   0     1700   1 
  1  76  -1   0     1700   0 
  1  77  -1   0     1700   0 
  1  78  -1   0     1700   1 
  1  79  -1   0     1700   0 
  1  80   0   0      689   2 
  1  81   0   0      688   2 
  1  82   0   0      596   2 
  1  83   0   0      739   3 
  1  84  -1   0     1700   1 
  1  85   0   0      703   3 
  1  86  -1   0     1700   0 
  1  87   0   0      831   2 
  1  88  -1   0     1700   1 
  1  89   0   0      626   2 
  1  90  -1   0     1700   0 
  1  91   0   0      810   3 
  1  92  -1   0     1700   1 
  1  93   0   0      574   2 
  1  94  -1   0     1700   0 
  1  95   0   0      706   3 
  1  96   0   0     1035   2 
  1  97  -1   0     1700   1 
  1  98   0   0     1498   3 
  1  99  -1   0     1700   1 
  1 100   0   0      662   3 
  1 101   0   0      593   3 
  1 102  -1   0     1700   1 
  1 103  -1   0     1700   0 
  1 104  -1   0     1700   1 
  1 105   0   0      612   3 
  1 106   0   0      601   3 
  1 107   0   0      616   3 
  1 108  -1   0     1700   1 
  1 109   0   0      506   3 
  1 110   0   0      666   2 
  1 111   0   0      577   2 
  1 112   0   0      571   3 
  1 113  -1   0     1700   0 
  1 114   0   0      508   3 
  1 115   0   0      660   3 
  1 116  -1   0     1700   1 
  1 117   0   0      552   2 
  1 118  -1   0     1700   0 
  1 119   0   0      844   2 
  1 120   0   0      647   2 
  1 121   0   0      598   3 
  1 122  -1   0     1700   0 
  1 123  -1   0     1700   0 
  1 124  -1   0     1700   0 
  1 125   0   0      672   2 
  1 126  -1   0     1700   0 
  1 127   0   2      804   1 
  2   0   0   0      721   3 
  2   1   0   0      653   3 
  2   2  -1   0     1700   1 
  2   3  -1   0     1700   1 
  2   4  -1   0     1700   0 
  2   5  -1   0     1700   1 
  2   6   0   0      640   3 
  2   7   0   0     1496   2 
  2   8  -1   0     1700   1 
  2   9  -1   0     1700   1 
  2  10  -1   0     1700   1 
  2  11   0   0      634   2 
  2  12   0   0      565   2 
  2  13  -1   0     1700   1 
  2  14   0   0      682   3 
  2  15  -1   0     1700   0 
  2  16  -1   0     1700   0 
  2  17   0   0      697   3 
  2  18  -1   0     1700   0 
  2  19   0   0      779   2 
  2  20  -1   0     1700   1 
  2  21   0   0      703   2 
  2  22   0   0      812   2 
  2  23  -1   0     1700   1 
  2  24   0   0      693   2 
  2  25   0   0      901   3 
  2  26   0   0      724   2 
  2  27   0   0      703   3 
  2  28   0   0      810   2 
  2  29  -1   0     1700   0 
  2  30   0   0      604   2 
  2  31  -1   0     1700   0 
  2  32   0   0      627   2 
  2  33   0   0      559   2 
  2  34   0   0      620   3 
  2  35   0   0      665   3 
  2  36  -1   0     1700   0 
  2  37  -1   0     1700   0 
  2  38   0   0      798   2 
  2  39  -1   0     1700   0 
  2  40   0   0      818   2 
  2  41   0   0      656   3 
  2  42   0   0      676   2 
  2  43   0   0      576   3 
  2  44  -1   0     1700   1 
  2  45  -1   0     1700   1 
  2  46  -1   0     1700   0 
  2  47  -1   0     1700   0 
  2  48  -1   0     1700   1 
  2  49   0   0      646   2 
  2  50  -1   0     1700   0 
  2  51  -1   0     1700   0 
  2  52  -1   0     1700   0 
  2  53  -1   0     1700   1 
  2  54   0   0      636   3 
  2  55  -1   0     1700   0 
  2  56  -1   0     1700   0 
  2  57  -1   0     1700   1 
  2  58   0   0      608   2 
  2  59   0   0      560   2 
  2  60   0   0      668   2 
  2  61   0   0      711   3 
  2  62  -1   0     1700   1 
  2  63  -1   0     1700   0 
  2  64  -1   0     1700   1 
  2  65   0   0      527   3 
  2  66   0   0      645   2 
  2  67  -1   0     1700   0 
  2  68  -1   0     1700   1 
  2  69  -1   0     1700   1 
  2  70   0   0      506   3 
  2  71  -1   0     1700   0 
  2  72   0   0      630   2 
  2  73  -1   0     1700   0 
  2  74  -1   0     1700   1 
  2  75  -1   0     1700   0 
  2  76   0   0      648   2 
  2  77   0   0      661   2 
  2  78   0   0      668   3 
  2  79  -1   0     1700   1 
  2  80   0   0      631   3 
  2  81  -1   0     1700   0 
  2  82   0   0      643   2 
  2  83   0   0      727   2 
  2  84   0   0      593   2 
  2  85  -1   0     1700   1 
  2  86   0   0      786   3 
  2  87  -1   0     1700   1 
  2  88   0   0      619   3 
  2  89   0   0      706   3 
  2  90   0   0      804   2 
  2  91  -1   0     1700   1 
  2  92  -1   0     1700   1 
  2  93   0   0      754   3 
  2  94  -1   0     1700   0 
  2  95   0   0      636   3 
  2  96   0   0      769   3 
  2  97  -1   0     1700   0 
  2  98   0   0      591   3 
  2  99   0   0      608   3 
  2 100  -1   0     1700   0 
  2 101   0   0      757   2 
  2 102   0   0      650   2 
  2 103  -1   0     1700   0 
  2 104   0   0      567   3 
  2 105  -1   0     1700   1 
  2 106  -1   0     1700   1 
  2 107   0   0      685   3 
  2 108   0   0      563   3 
  2 109   0   0      675   2 
  2 110  -1   0     1700   0 
  2 111  -1   0     1700   1 
  2 112   0   0      680   3 
  2 113   0   0      643   2 
  2 114  -1   0     1700   0 
  2 115  -1   0     1700   0 
  2 116  -1   0     1700   1 
  2 117  -1   0     1700   1 
  2 118  -1   0     1700   0 
  2 119  -1   0     1700   1 
  2 120   0   0     1120   3 
  2 121  -1   0     1700   1 
  2 122  -1   0     1700   1 
  2 123  -1   0     1700   0 
  2 124   0   0      769   3 
  2 125   0   0      566   3 
  2 126  -1   0     1700   0 
  2 127   0   0      882   2 
  3   0  -1   0     1700   0 
  3   1   0   0      706   2 
  3   2   0   0      657   2 
  3   3  -1   0     1700   1 
  3   4   0   0      545   2 
  3   5   0   0      562   2 
  3   6  -1   0     1700   1 
  3   7   0   0      611   3 
  3   8  -1   0     1700   1 
  3   9  -1   0     1700   0 
  3  10   0   0      569   2 
  3  11  -1   0     1700   0 
  3  12  -1   0     1700   1 
  3  13  -1   0     1700   0 
  3  14  -1   0     1700   1 
  3  15  -1   0     1700   0 
  3  16   0   0      622   2 
  3  17   0   0      699   3 
  3  18   0   0      610   3 
  3  19   0   0      525   2 
  3  20  -1   0     1700   1 
  3  21   0   0      602   3 
  3  22   0   0      585   2 
  3  23   0   0      559   2 
  3  24   0   0      540   2 
  3  25   0   0      588   3 
  3  26   0   0      561   3 
  3  27  -1   0     1700   1 
  3  28   0   0      560   2 
  3  29  -1   0     1700   0 
  3  30   0   0      526   2 
  3  31   0   0      572   2 
  3  32   0   0      588   3 
  3  33   0   0      625   3 
  3  34   0   0      523   3 
  3  35  -1   0     1700   0 
  3  36  -1   0     1700   1 
  3  37   0   0      590   2 
  3  38   0   0      663   3 
  3  39   0   0      581   3 
  3  40  -1   0     1700   1 
  3  41  -1   0     1700   0 
  3  42  -1   0     1700   1 
  3  43  -1   0     1700   0 
  3  44  -1   0     1700   1 
  3  45  -1   0     1700   0 
  3  46   0   0      574   3 
  3  47  -1   0     1700   1 
  3  48  -1   0     1700   0 
  3  49   0   0      559   2 
  3  50   0   0      585   2 
  3  51   0   0      539   2 
  3  52  -1   0     1700   0 
  3  53  -1   0     1700   0 
  3  54  -1   0     1700   0 
  3  55   0   0      633   3 
  3  56  -1   0     1700   1 
  3  57   0   0      593   3 
  3  58   0   0      578   2 
  3  59   0   0      713   3 
  3  60   0   0      549   2 
  3  61  -1   0     1700   1 
  3  62   0   0      565   3 
  3  63   0   0      564   3 
  3  64  -1   0     1700   1 
  3  65  -1   0     1700   1 
  3  66   0   0      634   3 
  3  67  -1   0     1700   1 
  3  68  -1   0     1700   1 
  3  69   0   0      552   3 
  3  70   0   0      566   3 
  3  71   0   0      566   2 
  3  72  -1   0     1700   1 
  3  73  -1   0     1700   0 
  3  74   0   0      641   3 
  3  75   0   0      611   3 
  3  76   0   0      576   3 
  3  77   0   0      540   2 
  3  78  -1   0     1700   0 
  3  79  -1   0     1700   1 
  3  80  -1   0     1700   1 
  3  81  -1   0     1700   1 
  3  82   0   0      571   2 
  3  83   0   0      636   3 
  3  84   0   0      511   3 
  3  85  -1   0     1700   0 
  3  86  -1   0     1700   1 
  3  87   0   0      633   3 
  3  88   0   0      622   2 
  3  89   0   0      586   2 
  3  90   0   0      554   2 
  3  91   0   0      518   2 
  3  92  -1   0     1700   0 
  3  93  -1   0     1700   1 
  3  94   0   0      773   2 
  3  95   0   0      749   3 
  3  96   0   0      551   3 
  3  97   0   0      584   2 
  3  98  -1   0     1700   0 
  3  99   0   0      558   3 
  3 100   0   0      635   2 
  3 101  -1   0     1700   1 
  3 102  -1   0     1700   0 
  3 103  -1   0     1700   1 
  3 104  -1   0     1700   0 
  3 105  -1   0     1700   0 
  3 106  -1   0     1700   0 
  3 107   0   0      515   3 
  3 108  -1   0     1700   1 
  3 109  -1   0     1700   1 
  3 110  -1   0     1700   0 
  3 111   0   0      574   3 
  3 112   0   0      644   2 
  3 113  -1   0     1700   1 
  3 114  -1   0     1700   1 
  3 115   0   0      548   2 
  3 116  -1   0     1700   0 
  3 117  -1   0     1700   0 
  3 118  -1   0     1700   0 
  3 119  -1   0     1700   0 
  3 120  -1   0     1700   0 
  3 121  -1   0     1700   0 
  3 122  -1   0     1700   0 
  3 123  -1   0     1700   1 
  3 124   0   0      594   3 
  3 125  -1   0     1700   0 
  3 126   0   0      554   2 
  3 127  -1   0     1700   1 
