# Supplementary material for: The influence of the Japanese waving cat on the joint spatial compatibility effect: A replication and extension of Dolk, Hommel, Prinz, and Liepelt (2013)
Source: PLoS One. 2017 Sep 14;12(9):e0184844. doi: 10.1371/journal.pone.0184844 (PMC5599021; doi:10.1371/journal.pone.0184844)
Supplement: S1 File — (ZIP) [file pone.0184844.s001.zip › S1 Data/raw data/14.dat]

SimonNL [04-2015]
 14    2   1 
 FAL01
 -1   0   0   2      230   0 
 -1   1   0   2      237   1 
 -1   2   0   0      271   3 
 -1   3  -1   0     1700   0 
 -1   4  -1   1     1700   3 
 -1   5  -1   1     1700   2 
 -1   6  -1   1     1700   2 
 -1   7   0   2      440   1 
  0   0  -1   0     1700   0 
  0   1  -1   1     1700   2 
  0   2   0   2      564   0 
  0   3   0   2      574   0 
  0   4   0   2      487   0 
  0   5  -1   1     1700   2 
  0   6   0   2      675   0 
  0   7   0   0      643   3 
  0   8  -1   1     1700   2 
  0   9   0   2      598   1 
  0  10   0   2      660   0 
  0  11  -1   1     1700   2 
  0  12   0   2      482   0 
  0  13   0   0      542   3 
  0  14   0   2      448   1 
  0  15   0   2      409   1 
  0  16   0   2      440   0 
  0  17   0   0      413   2 
  0  18   0   2      527   1 
  0  19  -1   1     1700   3 
  0  20   0   0      381   3 
  0  21   0   2      429   1 
  0  22   0   2      655   1 
  0  23  -1   1     1700   3 
  0  24   0   2      437   0 
  0  25   0   0      353   3 
  0  26   0   2      563   1 
  0  27  -1   1     1700   2 
  0  28   0   0      336   3 
  0  29   0   0      628   2 
  0  30   0   2      536   1 
  0  31   0   2      499   1 
  0  32  -1   1     1700   3 
  0  33  -1   1     1700   2 
  0  34   0   0      427   3 
  0  35  -1   1     1700   2 
  0  36   0   2      440   0 
  0  37  -1   1     1700   3 
  0  38   0   2      422   0 
  0  39  -1   1     1700   3 
  0  40   0   0      412   2 
  0  41   0   2      538   0 
  0  42  -1   1     1700   3 
  0  43   0   2      411   1 
  0  44   0   2      401   1 
  0  45   0   2      402   1 
  0  46  -1   1     1700   2 
  0  47   0   2      380   1 
  0  48   0   2     1650   1 
  0  49   0   2      448   0 
  0  50  -1   1     1700   2 
  0  51   0   2      437   1 
  0  52   0   2      415   0 
  0  53   0   2      397   1 
  0  54   0   2      407   0 
  0  55  -1   1     1700   3 
  0  56   0   0      390   2 
  0  57   0   2      438   0 
  0  58  -1   1     1700   3 
  0  59   0   2      420   0 
  0  60   0   2      390   1 
  0  61   0   2      607   0 
  0  62  -1   1     1700   2 
  0  63   0   0      424   3 
  0  64  -1   1     1700   3 
  0  65  -1   1     1700   2 
  0  66   0   2      438   0 
  0  67   0   2      484   0 
  0  68   0   0      294   2 
  0  69  -1   1     1700   2 
  0  70   0   2      438   1 
  0  71  -1   1     1700   3 
  0  72  -1   1     1700   3 
  0  73  -1   1     1700   3 
  0  74   0   2      471   1 
  0  75  -1   1     1700   2 
  0  76   0   2      440   1 
  0  77   0   2      506   0 
  0  78   0   2      452   0 
  0  79  -1   1     1700   3 
  0  80  -1   1     1700   3 
  0  81  -1   1     1700   2 
  0  82  -1   1     1700   3 
  0  83   0   2      425   0 
  0  84   0   2      511   0 
  0  85   0   2      470   0 
  0  86  -1   1     1700   2 
  0  87   0   2      457   0 
  0  88  -1   1     1700   3 
  0  89   0   2      491   0 
  0  90  -1   1     1700   2 
  0  91  -1   1     1700   3 
  0  92  -1   1     1700   2 
  0  93   0   2      424   0 
  0  94   0   2      407   1 
  0  95   0   2      413   1 
  0  96   0   2      412   1 
  0  97   0   2      542   0 
  0  98  -1   1     1700   2 
  0  99   0   2      427   1 
  0 100   0   0      413   3 
  0 101  -1   1     1700   3 
  0 102  -1   1     1700   3 
  0 103  -1   1     1700   3 
  0 104   0   2      528   0 
  0 105   0   2      510   1 
  0 106   0   2      588   1 
  0 107  -1   1     1700   2 
  0 108  -1   1     1700   2 
  0 109  -1   1     1700   2 
  0 110   0   2      479   1 
  0 111   0   2      546   1 
  0 112  -1   1     1700   3 
  0 113  -1   1     1700   2 
  0 114   0   2      572   0 
  0 115   0   2      469   1 
  0 116  -1   1     1700   2 
  0 117   0   2      464   1 
  0 118  -1   1     1700   3 
  0 119  -1   1     1700   2 
  0 120  -1   1     1700   2 
  0 121   0   2      464   0 
  0 122  -1   1     1700   2 
  0 123   0   0      416   2 
  0 124   0   2      431   1 
  0 125   0   2      433   1 
  0 126  -1   1     1700   3 
  0 127   0   0      286   3 
  1   0   0   0      665   2 
  1   1   0   0      618   3 
  1   2   0   0      535   3 
  1   3  -1   0     1700   1 
  1   4  -1   0     1700   1 
  1   5   0   0      600   2 
  1   6   0   0      507   2 
  1   7  -1   0     1700   1 
  1   8  -1   0     1700   0 
  1   9   0   0      457   2 
  1  10   0   0      434   2 
  1  11  -1   0     1700   0 
  1  12   0   0      405   2 
  1  13   0   0      559   3 
  1  14   0   0      471   2 
  1  15  -1   0     1700   0 
  1  16  -1   0     1700   0 
  1  17   0   0      507   3 
  1  18  -1   0     1700   0 
  1  19  -1   0     1700   1 
  1  20  -1   0     1700   1 
  1  21  -1   0     1700   0 
  1  22  -1   0     1700   0 
  1  23  -1   0     1700   1 
  1  24   0   0      482   2 
  1  25  -1   0     1700   1 
  1  26   0   0      524   2 
  1  27  -1   0     1700   0 
  1  28   0   0      451   2 
  1  29   0   0      557   3 
  1  30   0   0      467   2 
  1  31  -1   0     1700   0 
  1  32  -1   0     1700   1 
  1  33   0   0      476   3 
  1  34   0   0      467   2 
  1  35   0   0      445   3 
  1  36   0   0      557   2 
  1  37  -1   0     1700   1 
  1  38   0   0      455   2 
  1  39   0   0      491   3 
  1  40  -1   0     1700   0 
  1  41   0   0      461   2 
  1  42   0   0      457   3 
  1  43   0   0      443   3 
  1  44   0   0      476   2 
  1  45   0   0      546   3 
  1  46  -1   0     1700   0 
  1  47   0   0      464   2 
  1  48  -1   0     1700   0 
  1  49  -1   0     1700   1 
  1  50  -1   0     1700   1 
  1  51  -1   0     1700   0 
  1  52   0   0      499   3 
  1  53  -1   0     1700   1 
  1  54   0   0      518   3 
  1  55  -1   0     1700   0 
  1  56  -1   0     1700   1 
  1  57  -1   0     1700   1 
  1  58   0   0      605   3 
  1  59   0   0      490   2 
  1  60   0   0      485   3 
  1  61  -1   0     1700   1 
  1  62   0   0      502   3 
  1  63   0   0      506   2 
  1  64  -1   0     1700   1 
  1  65  -1   0     1700   0 
  1  66  -1   0     1700   0 
  1  67   0   0      616   3 
  1  68   0   0      928   2 
  1  69   0   0      530   3 
  1  70   0   0      477   3 
  1  71  -1   0     1700   0 
  1  72   0   0      552   2 
  1  73   0   0      514   3 
  1  74  -1   0     1700   1 
  1  75  -1   0     1700   0 
  1  76   0   0      486   3 
  1  77  -1   0     1700   0 
  1  78   0   0      604   2 
  1  79   0   0      513   3 
  1  80  -1   0     1700   1 
  1  81  -1   0     1700   0 
  1  82   0   0      504   3 
  1  83   0   0      482   2 
  1  84   0   0      511   2 
  1  85   0   0      553   3 
  1  86  -1   0     1700   0 
  1  87  -1   0     1700   0 
  1  88  -1   0     1700   1 
  1  89  -1   0     1700   1 
  1  90   0   0      465   2 
  1  91   0   0      479   2 
  1  92  -1   0     1700   0 
  1  93  -1   0     1700   1 
  1  94   0   0      545   3 
  1  95   0   0      473   2 
  1  96  -1   0     1700   1 
  1  97  -1   0     1700   1 
  1  98   0   0      474   3 
  1  99   0   0      446   3 
  1 100  -1   0     1700   1 
  1 101  -1   0     1700   0 
  1 102   0   0      443   3 
  1 103   0   0      456   2 
  1 104  -1   0     1700   1 
  1 105  -1   0     1700   1 
  1 106  -1   0     1700   0 
  1 107   0   0      502   2 
  1 108   0   0      550   2 
  1 109  -1   0     1700   0 
  1 110  -1   0     1700   1 
  1 111  -1   0     1700   0 
  1 112   0   0      486   3 
  1 113   0   0      531   2 
  1 114  -1   0     1700   1 
  1 115  -1   0     1700   1 
  1 116   0   0      480   3 
  1 117  -1   0     1700   0 
  1 118  -1   0     1700   1 
  1 119  -1   0     1700   0 
  1 120  -1   0     1700   1 
  1 121  -1   0     1700   0 
  1 122   0   0      500   2 
  1 123  -1   0     1700   1 
  1 124   0   0      573   3 
  1 125   0   0      565   3 
  1 126  -1   0     1700   0 
  1 127  -1   0     1700   0 
  2   0  -1   0     1700   1 
  2   1   0   0      481   2 
  2   2   0   0      507   3 
  2   3   0   0      577   2 
  2   4  -1   0     1700   0 
  2   5  -1   0     1700   1 
  2   6   0   0      442   2 
  2   7   0   0      472   2 
  2   8   0   0      509   2 
  2   9   0   0      553   3 
  2  10  -1   0     1700   1 
  2  11   0   0      543   3 
  2  12  -1   0     1700   0 
  2  13  -1   0     1700   1 
  2  14   0   0      522   3 
  2  15  -1   0     1700   1 
  2  16  -1   0     1700   0 
  2  17   0   0      459   2 
  2  18  -1   0     1700   1 
  2  19  -1   0     1700   1 
  2  20   0   0      486   3 
  2  21  -1   0     1700   0 
  2  22   0   0      477   3 
  2  23  -1   0     1700   1 
  2  24  -1   0     1700   0 
  2  25   0   0      430   3 
  2  26   0   0      451   3 
  2  27   0   0      571   2 
  2  28  -1   0     1700   0 
  2  29  -1   0     1700   0 
  2  30   0   0      487   3 
  2  31  -1   0     1700   1 
  2  32   0   0      473   3 
  2  33   0   0      464   3 
  2  34   0   0      471   3 
  2  35   0   0      481   2 
  2  36   0   0      472   3 
  2  37  -1   0     1700   1 
  2  38   0   0      512   2 
  2  39   0   0      461   3 
  2  40  -1   0     1700   0 
  2  41   0   0      489   2 
  2  42  -1   0     1700   1 
  2  43  -1   0     1700   0 
  2  44  -1   0     1700   0 
  2  45   0   0      483   3 
  2  46  -1   0     1700   0 
  2  47   0   0      450   2 
  2  48  -1   0     1700   1 
  2  49   0   0      463   2 
  2  50   0   0      487   3 
  2  51   0   0      448   2 
  2  52  -1   0     1700   1 
  2  53   0   0      436   3 
  2  54  -1   0     1700   1 
  2  55  -1   0     1700   1 
  2  56  -1   0     1700   0 
  2  57  -1   0     1700   1 
  2  58  -1   0     1700   1 
  2  59  -1   0     1700   0 
  2  60   0   0      496   2 
  2  61  -1   0     1700   0 
  2  62  -1   0     1700   0 
  2  63   0   0      763   2 
  2  64   0   0      468   3 
  2  65   0   0      588   3 
  2  66   0   0      441   2 
  2  67  -1   0     1700   1 
  2  68  -1   0     1700   0 
  2  69  -1   0     1700   0 
  2  70   0   0      537   2 
  2  71   0   0      520   3 
  2  72   0   0      444   2 
  2  73   0   0      481   2 
  2  74  -1   0     1700   0 
  2  75   0   0      542   2 
  2  76  -1   0     1700   0 
  2  77   0   0      632   2 
  2  78  -1   0     1700   0 
  2  79  -1   0     1700   0 
  2  80  -1   0     1700   0 
  2  81   0   0      515   3 
  2  82   0   0      512   2 
  2  83  -1   0     1700   1 
  2  84  -1   0     1700   1 
  2  85  -1   0     1700   0 
  2  86   0   0      465   2 
  2  87   0   0      501   3 
  2  88  -1   0     1700   0 
  2  89   0   0      466   3 
  2  90   0   0      556   3 
  2  91  -1   0     1700   0 
  2  92   0   0      635   2 
  2  93  -1   0     1700   1 
  2  94   0   0      475   2 
  2  95   0   0      502   2 
  2  96  -1   0     1700   0 
  2  97   0   0      485   2 
  2  98  -1   0     1700   0 
  2  99   0   2      459   0 
  2 100   0   0      493   3 
  2 101  -1   0     1700   1 
  2 102   0   0      424   2 
  2 103  -1   0     1700   0 
  2 104  -1   0     1700   1 
  2 105  -1   0     1700   1 
  2 106   0   0      695   3 
  2 107  -1   0     1700   0 
  2 108  -1   0     1700   0 
  2 109   0   0      490   3 
  2 110  -1   0     1700   1 
  2 111  -1   0     1700   1 
  2 112   0   0      445   2 
  2 113  -1   0     1700   1 
  2 114   0   0      437   2 
  2 115   0   2      474   1 
  2 116   0   0      531   3 
  2 117  -1   0     1700   0 
  2 118  -1   0     1700   1 
  2 119  -1   0     1700   1 
  2 120   0   0      471   3 
  2 121  -1   0     1700   1 
  2 122   0   0      455   2 
  2 123   0   0      521   3 
  2 124  -1   0     1700   1 
  2 125   0   0      445   3 
  2 126   0   0      549   2 
  2 127   0   0      555   3 
  3   0  -1   0     1700   0 
  3   1   0   0      435   2 
  3   2   0   0      601   2 
  3   3  -1   0     1700   0 
  3   4   0   0      421   2 
  3   5   0   0      431   3 
  3   6  -1   0     1700   0 
  3   7   0   0      444   3 
  3   8   0   0      462   2 
  3   9   0   0      492   2 
  3  10  -1   0     1700   1 
  3  11  -1   0     1700   0 
  3  12   0   0      453   3 
  3  13   0   2      675   0 
  3  14   0   0      430   3 
  3  15   0   0      694   3 
  3  16   0   0      562   2 
  3  17   0   0      561   3 
  3  18   0   0      486   2 
  3  19  -1   0     1700   1 
  3  20   0   0      455   2 
  3  21   0   0      605   3 
  3  22   0   0      483   2 
  3  23  -1   0     1700   0 
  3  24  -1   0     1700   1 
  3  25   0   0      569   3 
  3  26  -1   0     1700   1 
  3  27  -1   0     1700   1 
  3  28   0   0      508   2 
  3  29  -1   0     1700   0 
  3  30  -1   0     1700   1 
  3  31  -1   0     1700   0 
  3  32   0   0      473   3 
  3  33  -1   0     1700   0 
  3  34   0   2      452   1 
  3  35  -1   0     1700   0 
  3  36  -1   0     1700   0 
  3  37  -1   0     1700   1 
  3  38   0   0      394   3 
  3  39   0   0      530   3 
  3  40   0   0      525   3 
  3  41   0   0      647   2 
  3  42   0   2      505   1 
  3  43  -1   0     1700   0 
  3  44   0   0      465   3 
  3  45   0   0      533   2 
  3  46  -1   1     1700   3 
  3  47   0   0      785   2 
  3  48   0   0      599   2 
  3  49   0   0      508   3 
  3  50   0   0      515   2 
  3  51  -1   0     1700   0 
  3  52   0   0      762   3 
  3  53   0   0      530   3 
  3  54   0   0      406   2 
  3  55   0   0      513   2 
  3  56  -1   0     1700   1 
  3  57   0   0      528   3 
  3  58   0   0      547   3 
  3  59  -1   0     1700   1 
  3  60  -1   0     1700   0 
  3  61  -1   0     1700   0 
  3  62   0   0      591   3 
  3  63   0   0      483   2 
  3  64  -1   0     1700   1 
  3  65   0   2      444   1 
  3  66  -1   0     1700   0 
  3  67  -1   0     1700   0 
  3  68  -1   0     1700   0 
  3  69  -1   0     1700   1 
  3  70   0   0      553   2 
  3  71   0   0      586   2 
  3  72  -1   0     1700   0 
  3  73   0   0      596   2 
  3  74   0   0      449   2 
  3  75  -1   0     1700   0 
  3  76   0   0      540   3 
  3  77  -1   0     1700   1 
  3  78   0   0      452   3 
  3  79   0   0      485   2 
  3  80  -1   0     1700   1 
  3  81  -1   0     1700   1 
  3  82  -1   0     1700   0 
  3  83   0   0      508   3 
  3  84   0   0      577   2 
  3  85   0   0      504   3 
  3  86   0   0      461   2 
  3  87  -1   0     1700   1 
  3  88   0   0      467   3 
  3  89  -1   0     1700   1 
  3  90  -1   0     1700   0 
  3  91   0   0      426   3 
  3  92  -1   0     1700   0 
  3  93  -1   0     1700   0 
  3  94   0   2      406   0 
  3  95  -1   0     1700   1 
  3  96   0   0      437   2 
  3  97  -1   0     1700   1 
  3  98   0   0      566   2 
  3  99   0   0      474   3 
  3 100   0   0      491   2 
  3 101   0   0      457   2 
  3 102  -1   0     1700   1 
  3 103   0   2      733   0 
  3 104  -1   0     1700   1 
  3 105  -1   0     1700   0 
  3 106   0   0      506   3 
  3 107  -1   0     1700   0 
  3 108  -1   0     1700   0 
  3 109  -1   0     1700   1 
  3 110  -1   0     1700   0 
  3 111  -1   0     1700   1 
  3 112  -1   0     1700   1 
  3 113   0   0      959   3 
  3 114   0   0      569   2 
  3 115  -1   0     1700   1 
  3 116   0   0      763   2 
  3 117  -1   0     1700   1 
  3 118  -1   0     1700   1 
  3 119   0   0      464   2 
  3 120   0   0      491   3 
  3 121   0   2      431   1 
  3 122  -1   0     1700   1 
  3 123  -1   0     1700   0 
  3 124   0   0      597   3 
  3 125   0   0      606   3 
  3 126  -1   0     1700   0 
  3 127  -1   0     1700   1 
