# Supplementary material for: The influence of the Japanese waving cat on the joint spatial compatibility effect: A replication and extension of Dolk, Hommel, Prinz, and Liepelt (2013)
Source: PLoS One. 2017 Sep 14;12(9):e0184844. doi: 10.1371/journal.pone.0184844 (PMC5599021; doi:10.1371/journal.pone.0184844)
Supplement: S1 File — (ZIP) [file pone.0184844.s001.zip › S1 Data/raw data/15.dat]

SimonNL [04-2015]
 15    2   0 
 NIO21
 -1   0   0   0      752   1 
 -1   1   0   0      752   1 
 -1   2  -1   0     1700   3 
 -1   3  -1   0     1700   2 
 -1   4   0   0      667   0 
 -1   5  -1   0     1700   2 
 -1   6   0   0      729   0 
 -1   7  -1   0     1700   3 
  0   0  -1   0     1700   3 
  0   1  -1   0     1700   3 
  0   2   0   0      477   0 
  0   3   0   0      582   1 
  0   4   0   0      599   1 
  0   5  -1   0     1700   3 
  0   6   0   0      566   1 
  0   7  -1   0     1700   2 
  0   8  -1   0     1700   3 
  0   9  -1   0     1700   3 
  0  10   0   0      553   1 
  0  11   0   0      791   1 
  0  12  -1   0     1700   3 
  0  13   0   0      603   0 
  0  14  -1   0     1700   2 
  0  15  -1   0     1700   2 
  0  16  -1   0     1700   2 
  0  17  -1   0     1700   2 
  0  18   0   0      538   1 
  0  19   0   0      857   0 
  0  20   0   0      581   0 
  0  21   0   0      572   1 
  0  22  -1   0     1700   3 
  0  23  -1   0     1700   3 
  0  24  -1   0     1700   2 
  0  25  -1   0     1700   3 
  0  26   0   0      526   1 
  0  27   0   0      799   1 
  0  28  -1   0     1700   2 
  0  29  -1   0     1700   3 
  0  30  -1   0     1700   2 
  0  31   0   0      669   0 
  0  32   0   0      803   0 
  0  33  -1   0     1700   3 
  0  34  -1   0     1700   3 
  0  35   0   0      675   0 
  0  36   0   0     1101   1 
  0  37  -1   0     1700   2 
  0  38  -1   0     1700   3 
  0  39   0   0      495   0 
  0  40   0   0      569   0 
  0  41   0   0      472   0 
  0  42  -1   0     1700   2 
  0  43  -1   0     1700   3 
  0  44  -1   0     1700   2 
  0  45   0   0      680   0 
  0  46  -1   0     1700   2 
  0  47   0   0      700   0 
  0  48   0   0      585   0 
  0  49  -1   0     1700   2 
  0  50   0   0      513   0 
  0  51   0   0      892   0 
  0  52  -1   0     1700   3 
  0  53   0   0      580   1 
  0  54  -1   0     1700   2 
  0  55   0   0      553   1 
  0  56   0   0      742   0 
  0  57  -1   0     1700   2 
  0  58   0   0      645   1 
  0  59   0   0      630   1 
  0  60   0   0      556   1 
  0  61   0   0      574   0 
  0  62   0   0      497   1 
  0  63   0   0      513   1 
  0  64  -1   0     1700   2 
  0  65   0   2      544   2 
  0  66  -1   0     1700   3 
  0  67   0   0      564   0 
  0  68   0   0      857   0 
  0  69  -1   0     1700   2 
  0  70   0   0      536   1 
  0  71   0   0      723   0 
  0  72   0   0      673   1 
  0  73   0   0      580   0 
  0  74  -1   0     1700   3 
  0  75  -1   0     1700   3 
  0  76   0   0      666   1 
  0  77  -1   0     1700   2 
  0  78  -1   0     1700   3 
  0  79  -1   0     1700   2 
  0  80  -1   0     1700   3 
  0  81  -1   0     1700   3 
  0  82   0   0      950   1 
  0  83   0   0      516   1 
  0  84  -1   0     1700   2 
  0  85   0   0      570   1 
  0  86  -1   0     1700   2 
  0  87  -1   0     1700   2 
  0  88  -1   0     1700   2 
  0  89  -1   0     1700   2 
  0  90  -1   0     1700   2 
  0  91   0   0      720   1 
  0  92   0   0      798   1 
  0  93  -1   0     1700   3 
  0  94  -1   0     1700   3 
  0  95   0   0      807   0 
  0  96   0   0      863   0 
  0  97  -1   0     1700   3 
  0  98   0   0      618   1 
  0  99  -1   0     1700   2 
  0 100  -1   0     1700   2 
  0 101  -1   0     1700   2 
  0 102  -1   0     1700   3 
  0 103   0   0      594   1 
  0 104   0   0      792   0 
  0 105   0   0      634   0 
  0 106   0   0      610   0 
  0 107   0   0      669   1 
  0 108  -1   0     1700   3 
  0 109  -1   0     1700   3 
  0 110  -1   0     1700   3 
  0 111   0   0      540   0 
  0 112   0   0      585   1 
  0 113   0   0      675   0 
  0 114  -1   0     1700   2 
  0 115   0   0      637   0 
  0 116  -1   0     1700   2 
  0 117   0   0      583   1 
  0 118  -1   0     1700   3 
  0 119   0   0      582   0 
  0 120  -1   0     1700   2 
  0 121   0   0      546   1 
  0 122   0   0      792   1 
  0 123   0   0      712   0 
  0 124  -1   0     1700   3 
  0 125  -1   0     1700   3 
  0 126   0   0      552   0 
  0 127  -1   0     1700   3 
  1   0   0   0      639   1 
  1   1   0   0      721   0 
  1   2   0   0      559   1 
  1   3   0   0      540   0 
  1   4  -1   0     1700   2 
  1   5  -1   0     1700   3 
  1   6   0   0      587   0 
  1   7   0   0      980   1 
  1   8   0   0      640   0 
  1   9  -1   0     1700   2 
  1  10   0   0      535   1 
  1  11   0   0      755   1 
  1  12   0   0      627   1 
  1  13   0   0      585   1 
  1  14   0   0      498   1 
  1  15  -1   0     1700   2 
  1  16   0   0      497   1 
  1  17  -1   0     1700   3 
  1  18  -1   0     1700   2 
  1  19  -1   0     1700   3 
  1  20   0   0      728   1 
  1  21  -1   0     1700   3 
  1  22  -1   0     1700   3 
  1  23   0   0      642   0 
  1  24   0   0      695   1 
  1  25  -1   0     1700   3 
  1  26  -1   0     1700   2 
  1  27   0   0      625   1 
  1  28   0   0      712   0 
  1  29   0   2      641   3 
  1  30   0   0      790   0 
  1  31  -1   0     1700   3 
  1  32   0   0      596   1 
  1  33   0   0      801   0 
  1  34  -1   0     1700   2 
  1  35   0   0      554   0 
  1  36  -1   0     1700   3 
  1  37   0   0      610   0 
  1  38   0   0      814   1 
  1  39   0   0      703   0 
  1  40  -1   0     1700   2 
  1  41  -1   0     1700   2 
  1  42   0   0      664   1 
  1  43  -1   0     1700   2 
  1  44  -1   0     1700   2 
  1  45   0   0      804   0 
  1  46  -1   0     1700   3 
  1  47  -1   0     1700   3 
  1  48  -1   0     1700   2 
  1  49  -1   0     1700   2 
  1  50  -1   0     1700   2 
  1  51  -1   0     1700   3 
  1  52  -1   0     1700   2 
  1  53  -1   0     1700   2 
  1  54  -1   0     1700   2 
  1  55  -1   0     1700   2 
  1  56  -1   0     1700   3 
  1  57   0   0      669   0 
  1  58   0   0      732   0 
  1  59   0   0      537   0 
  1  60  -1   0     1700   2 
  1  61  -1   0     1700   3 
  1  62   0   0      814   0 
  1  63   0   0     1037   0 
  1  64   0   0      651   1 
  1  65   0   0      620   1 
  1  66   0   0      571   0 
  1  67  -1   0     1700   3 
  1  68  -1   0     1700   2 
  1  69  -1   0     1700   3 
  1  70  -1   0     1700   2 
  1  71  -1   0     1700   2 
  1  72  -1   0     1700   2 
  1  73   0   0      740   0 
  1  74   0   0      697   0 
  1  75   0   0      525   1 
  1  76  -1   0     1700   2 
  1  77  -1   0     1700   3 
  1  78   0   0      663   1 
  1  79   0   0      866   0 
  1  80   0   0      704   0 
  1  81  -1   0     1700   2 
  1  82  -1   0     1700   2 
  1  83   0   0      770   1 
  1  84   0   0      778   0 
  1  85   0   0      808   1 
  1  86   0   0      930   1 
  1  87   0   0      651   0 
  1  88   0   0      684   0 
  1  89  -1   0     1700   3 
  1  90   0   0      536   0 
  1  91   0   0      568   0 
  1  92   0   0      589   1 
  1  93  -1   0     1700   3 
  1  94   0   0      534   1 
  1  95   0   0      754   0 
  1  96   0   0      590   1 
  1  97   0   0      565   1 
  1  98  -1   0     1700   3 
  1  99   0   0      695   1 
  1 100   0   0      636   1 
  1 101  -1   0     1700   3 
  1 102  -1   0     1700   3 
  1 103   0   0      553   0 
  1 104  -1   0     1700   3 
  1 105   0   0      528   1 
  1 106  -1   0     1700   3 
  1 107   0   0      699   1 
  1 108   0   0      652   0 
  1 109  -1   0     1700   2 
  1 110  -1   0     1700   2 
  1 111  -1   0     1700   2 
  1 112  -1   0     1700   2 
  1 113  -1   0     1700   3 
  1 114  -1   0     1700   3 
  1 115   0   0      564   0 
  1 116  -1   0     1700   3 
  1 117   0   0      559   1 
  1 118  -1   0     1700   3 
  1 119  -1   0     1700   3 
  1 120  -1   0     1700   2 
  1 121   0   0      771   1 
  1 122  -1   0     1700   2 
  1 123  -1   0     1700   3 
  1 124  -1   0     1700   2 
  1 125   0   0      662   0 
  1 126  -1   0     1700   3 
  1 127  -1   0     1700   3 
  2   0   0   0      800   0 
  2   1   0   0      589   1 
  2   2   0   0      622   0 
  2   3   0   0      522   1 
  2   4   0   0      530   0 
  2   5   0   0      642   0 
  2   6  -1   0     1700   3 
  2   7  -1   0     1700   3 
  2   8  -1   0     1700   2 
  2   9  -1   0     1700   2 
  2  10   0   0      714   0 
  2  11   0   0      676   0 
  2  12  -1   0     1700   2 
  2  13   0   0      517   1 
  2  14  -1   0     1700   2 
  2  15   0   0      842   1 
  2  16   0   0      905   1 
  2  17  -1   0     1700   2 
  2  18  -1   0     1700   2 
  2  19   0   0      643   1 
  2  20   0   0     1240   1 
  2  21   0   0      637   0 
  2  22  -1   0     1700   2 
  2  23  -1   0     1700   2 
  2  24  -1   0     1700   3 
  2  25  -1   0     1700   3 
  2  26  -1   0     1700   2 
  2  27   0   0      830   0 
  2  28   0   0      658   0 
  2  29   0   0      940   1 
  2  30   0   0      650   1 
  2  31  -1   0     1700   2 
  2  32  -1   0     1700   3 
  2  33   0   0      576   0 
  2  34   0   0      539   1 
  2  35   0   0      676   1 
  2  36  -1   0     1700   2 
  2  37  -1   0     1700   2 
  2  38  -1   0     1700   3 
  2  39  -1   0     1700   2 
  2  40   0   0      547   1 
  2  41  -1   0     1700   3 
  2  42   0   0      542   1 
  2  43   0   0      655   1 
  2  44   0   0      533   1 
  2  45  -1   0     1700   2 
  2  46  -1   0     1700   2 
  2  47  -1   0     1700   2 
  2  48  -1   0     1700   3 
  2  49   0   0      466   0 
  2  50   0   0      466   0 
  2  51  -1   0     1700   2 
  2  52   0   0      739   0 
  2  53   0   0      529   1 
  2  54   0   0      509   0 
  2  55   0   0      504   0 
  2  56  -1   0     1700   2 
  2  57  -1   0     1700   3 
  2  58   0   0      552   0 
  2  59   0   0      555   0 
  2  60  -1   0     1700   3 
  2  61   0   0      482   1 
  2  62   0   0      558   1 
  2  63   0   0      485   1 
  2  64   0   0      627   1 
  2  65  -1   0     1700   2 
  2  66   0   0      530   0 
  2  67   0   2      592   2 
  2  68   0   0      554   1 
  2  69   0   0      630   1 
  2  70   0   0      565   0 
  2  71   0   0      541   1 
  2  72   0   0      561   1 
  2  73  -1   0     1700   2 
  2  74  -1   0     1700   2 
  2  75  -1   0     1700   3 
  2  76  -1   0     1700   3 
  2  77  -1   0     1700   3 
  2  78   0   0      507   0 
  2  79  -1   0     1700   2 
  2  80  -1   0     1700   2 
  2  81  -1   0     1700   2 
  2  82  -1   0     1700   3 
  2  83  -1   0     1700   3 
  2  84   0   0      724   0 
  2  85  -1   0     1700   2 
  2  86  -1   0     1700   3 
  2  87  -1   0     1700   3 
  2  88  -1   0     1700   2 
  2  89  -1   0     1700   3 
  2  90   0   0      590   0 
  2  91   0   0      656   0 
  2  92  -1   0     1700   3 
  2  93  -1   0     1700   3 
  2  94  -1   0     1700   3 
  2  95  -1   0     1700   2 
  2  96  -1   0     1700   3 
  2  97  -1   0     1700   3 
  2  98  -1   0     1700   2 
  2  99   0   0      944   1 
  2 100   0   0      686   0 
  2 101   0   0      522   0 
  2 102   0   0      584   1 
  2 103  -1   0     1700   3 
  2 104   0   0      903   1 
  2 105   0   0      615   0 
  2 106  -1   0     1700   3 
  2 107   0   0      554   0 
  2 108  -1   0     1700   2 
  2 109  -1   0     1700   3 
  2 110  -1   0     1700   3 
  2 111  -1   0     1700   3 
  2 112  -1   0     1700   3 
  2 113   0   0      563   0 
  2 114   0   0      604   0 
  2 115   0   0      643   1 
  2 116  -1   0     1700   2 
  2 117   0   0      530   1 
  2 118   0   0      547   1 
  2 119   0   0      581   0 
  2 120   0   0      599   1 
  2 121   0   2      631   3 
  2 122  -1   0     1700   3 
  2 123  -1   0     1700   2 
  2 124  -1   0     1700   3 
  2 125   0   0      625   0 
  2 126   0   0      719   0 
  2 127   0   0      513   1 
  3   0   0   0      524   1 
  3   1  -1   0     1700   3 
  3   2   0   0      518   1 
  3   3  -1   0     1700   3 
  3   4   0   0      489   1 
  3   5   0   0      538   1 
  3   6   0   0      534   1 
  3   7  -1   0     1700   2 
  3   8   0   0      508   0 
  3   9  -1   0     1700   3 
  3  10  -1   0     1700   2 
  3  11   0   0      541   0 
  3  12  -1   0     1700   2 
  3  13  -1   0     1700   2 
  3  14   0   0      471   1 
  3  15  -1   0     1700   3 
  3  16   0   0      523   1 
  3  17   0   0      680   0 
  3  18  -1   0     1700   3 
  3  19  -1   0     1700   3 
  3  20  -1   0     1700   3 
  3  21  -1   0     1700   2 
  3  22   0   0      693   1 
  3  23  -1   0     1700   3 
  3  24   0   0      584   1 
  3  25   0   0      513   1 
  3  26  -1   0     1700   3 
  3  27   0   0     1407   1 
  3  28  -1   0     1700   2 
  3  29  -1   0     1700   2 
  3  30  -1   0     1700   3 
  3  31   0   0      508   0 
  3  32  -1   0     1700   3 
  3  33   0   0      544   1 
  3  34  -1   0     1700   3 
  3  35  -1   0     1700   2 
  3  36   0   0      503   0 
  3  37   0   0      683   1 
  3  38   0   0      610   0 
  3  39   0   0      584   0 
  3  40   0   0      542   0 
  3  41   0   0      508   1 
  3  42   0   0      505   1 
  3  43   0   0      504   0 
  3  44   0   2      429   3 
  3  45  -1   0     1700   3 
  3  46   0   0      694   1 
  3  47   0   0      636   0 
  3  48  -1   0     1700   2 
  3  49   0   0      537   0 
  3  50  -1   0     1700   3 
  3  51   0   0      596   1 
  3  52   0   0      635   1 
  3  53   0   0      539   0 
  3  54  -1   0     1700   2 
  3  55  -1   0     1700   2 
  3  56   0   0      536   0 
  3  57  -1   0     1700   2 
  3  58   0   0      627   0 
  3  59  -1   0     1700   3 
  3  60  -1   0     1700   2 
  3  61   0   0      558   0 
  3  62  -1   0     1700   2 
  3  63  -1   0     1700   2 
  3  64  -1   0     1700   3 
  3  65   0   0      555   1 
  3  66  -1   0     1700   3 
  3  67  -1   0     1700   2 
  3  68  -1   0     1700   2 
  3  69  -1   0     1700   2 
  3  70   0   0      542   0 
  3  71  -1   0     1700   2 
  3  72  -1   0     1700   3 
  3  73  -1   0     1700   3 
  3  74  -1   0     1700   3 
  3  75   0   0      562   0 
  3  76   0   0      930   0 
  3  77  -1   0     1700   2 
  3  78  -1   0     1700   2 
  3  79   0   0      781   1 
  3  80   0   0      672   1 
  3  81  -1   0     1700   3 
  3  82  -1   0     1700   3 
  3  83  -1   0     1700   3 
  3  84   0   0      551   1 
  3  85   0   0      511   0 
  3  86   0   0      509   0 
  3  87   0   0      511   0 
  3  88   0   0      537   0 
  3  89  -1   0     1700   3 
  3  90   0   0      510   0 
  3  91  -1   0     1700   2 
  3  92   0   0      900   1 
  3  93  -1   0     1700   3 
  3  94  -1   0     1700   3 
  3  95  -1   0     1700   2 
  3  96   0   0      942   1 
  3  97  -1   0     1700   3 
  3  98  -1   0     1700   3 
  3  99   0   0      597   1 
  3 100   0   0      834   0 
  3 101   0   0      518   0 
  3 102  -1   0     1700   2 
  3 103   0   0      550   1 
  3 104  -1   0     1700   2 
  3 105  -1   0     1700   2 
  3 106   0   0      645   1 
  3 107   0   0      859   1 
  3 108   0   0      733   0 
  3 109  -1   0     1700   3 
  3 110   0   0      610   1 
  3 111  -1   0     1700   3 
  3 112   0   0      949   0 
  3 113   0   0     1054   0 
  3 114  -1   0     1700   3 
  3 115   0   0      601   0 
  3 116  -1   0     1700   2 
  3 117  -1   0     1700   2 
  3 118  -1   0     1700   2 
  3 119   0   0      607   0 
  3 120   0   0      634   1 
  3 121   0   0      512   0 
  3 122   0   0      580   1 
  3 123   0   0      526   0 
  3 124  -1   0     1700   2 
  3 125  -1   0     1700   2 
  3 126   0   0      571   1 
  3 127  -1   0     1700   2 
