# Supplementary material for: The influence of the Japanese waving cat on the joint spatial compatibility effect: A replication and extension of Dolk, Hommel, Prinz, and Liepelt (2013)
Source: PLoS One. 2017 Sep 14;12(9):e0184844. doi: 10.1371/journal.pone.0184844 (PMC5599021; doi:10.1371/journal.pone.0184844)
Supplement: S1 File — (ZIP) [file pone.0184844.s001.zip › S1 Data/raw data/16.dat]

SimonNL [04-2015]
 16    0   0 
 HOO18
 -1   0  -1   0     1700   2 
 -1   1  -1   0     1700   3 
 -1   2   0   0     1299   1 
 -1   3   0   0     1238   0 
 -1   4   0   0      785   1 
 -1   5  -1   0     1700   3 
 -1   6  -1   0     1700   2 
 -1   7   0   0      734   0 
  0   0  -1   0     1700   3 
  0   1  -1   0     1700   3 
  0   2   0   0      775   1 
  0   3  -1   0     1700   3 
  0   4  -1   0     1700   2 
  0   5   0   0      750   0 
  0   6   0   0      565   0 
  0   7  -1   0     1700   3 
  0   8   0   0      577   0 
  0   9  -1   0     1700   2 
  0  10  -1   0     1700   3 
  0  11   0   0      774   1 
  0  12   0   0      776   1 
  0  13   0   0      722   0 
  0  14  -1   0     1700   2 
  0  15  -1   0     1700   3 
  0  16  -1   0     1700   3 
  0  17  -1   0     1700   2 
  0  18   0   0      526   1 
  0  19  -1   0     1700   3 
  0  20   0   0      795   0 
  0  21   0   0      792   1 
  0  22  -1   0     1700   3 
  0  23   0   0      628   0 
  0  24   0   0      666   0 
  0  25   0   0      707   1 
  0  26   0   0      555   1 
  0  27  -1   0     1700   3 
  0  28  -1   0     1700   2 
  0  29   0   0      522   1 
  0  30  -1   0     1700   2 
  0  31  -1   0     1700   3 
  0  32  -1   0     1700   3 
  0  33   0   0      793   1 
  0  34   0   0      676   1 
  0  35  -1   0     1700   3 
  0  36   0   0      552   1 
  0  37   0   0      821   0 
  0  38  -1   0     1700   2 
  0  39   0   0      744   1 
  0  40  -1   0     1700   2 
  0  41   0   0      713   1 
  0  42   0   0      844   0 
  0  43  -1   0     1700   2 
  0  44  -1   0     1700   3 
  0  45   0   0      559   1 
  0  46   0   0      697   0 
  0  47  -1   0     1700   3 
  0  48   0   0      501   0 
  0  49   0   0     1028   1 
  0  50   0   0      739   0 
  0  51  -1   0     1700   2 
  0  52   0   0      627   0 
  0  53   0   0      879   0 
  0  54   0   0      631   0 
  0  55  -1   0     1700   3 
  0  56   0   0      933   1 
  0  57   0   0      778   0 
  0  58  -1   0     1700   2 
  0  59   0   0      568   1 
  0  60   0   0      713   0 
  0  61  -1   0     1700   2 
  0  62   0   0      531   1 
  0  63   0   0      749   1 
  0  64  -1   0     1700   2 
  0  65   0   0      636   0 
  0  66   0   0      894   0 
  0  67  -1   0     1700   2 
  0  68  -1   0     1700   2 
  0  69   0   0      785   1 
  0  70   0   0      903   1 
  0  71  -1   0     1700   2 
  0  72   0   0      861   1 
  0  73  -1   0     1700   2 
  0  74  -1   0     1700   3 
  0  75   0   0      718   1 
  0  76   0   0      764   1 
  0  77  -1   0     1700   2 
  0  78  -1   0     1700   3 
  0  79   0   0      684   1 
  0  80  -1   0     1700   2 
  0  81  -1   0     1700   2 
  0  82  -1   0     1700   3 
  0  83   0   0      739   0 
  0  84  -1   0     1700   2 
  0  85   0   0      785   0 
  0  86   0   0      913   1 
  0  87  -1   0     1700   2 
  0  88  -1   0     1700   3 
  0  89   0   0      802   0 
  0  90   0   0      773   0 
  0  91  -1   0     1700   2 
  0  92  -1   0     1700   3 
  0  93   0   0      778   1 
  0  94  -1   0     1700   2 
  0  95  -1   0     1700   3 
  0  96  -1   0     1700   2 
  0  97  -1   0     1700   3 
  0  98   0   0     1143   1 
  0  99  -1   0     1700   2 
  0 100   0   0      703   0 
  0 101  -1   0     1700   3 
  0 102  -1   0     1700   3 
  0 103  -1   0     1700   3 
  0 104  -1   0     1700   2 
  0 105   0   0      725   0 
  0 106   0   0      782   1 
  0 107   0   0      644   0 
  0 108   0   0      814   0 
  0 109  -1   0     1700   2 
  0 110  -1   0     1700   3 
  0 111   0   0     1159   0 
  0 112   0   0      719   1 
  0 113  -1   0     1700   2 
  0 114   0   0      663   0 
  0 115   0   0     1510   1 
  0 116   0   0      697   0 
  0 117  -1   0     1700   3 
  0 118   0   0      554   1 
  0 119   0   0      639   0 
  0 120  -1   0     1700   3 
  0 121  -1   0     1700   2 
  0 122  -1   0     1700   2 
  0 123  -1   0     1700   2 
  0 124  -1   0     1700   3 
  0 125   0   0     1001   0 
  0 126  -1   0     1700   3 
  0 127  -1   0     1700   3 
  1   0   0   0      716   1 
  1   1   0   0      622   0 
  1   2  -1   0     1700   2 
  1   3   0   0      645   1 
  1   4   0   0      735   1 
  1   5  -1   0     1700   3 
  1   6  -1   0     1700   2 
  1   7  -1   0     1700   2 
  1   8   0   0      542   1 
  1   9  -1   0     1700   2 
  1  10   0   0      642   1 
  1  11  -1   0     1700   2 
  1  12  -1   0     1700   3 
  1  13  -1   0     1700   2 
  1  14  -1   0     1700   2 
  1  15  -1   0     1700   3 
  1  16   0   0      842   0 
  1  17  -1   0     1700   3 
  1  18   0   0      705   1 
  1  19  -1   0     1700   3 
  1  20  -1   0     1700   2 
  1  21   0   0      816   0 
  1  22  -1   0     1700   2 
  1  23   0   0      844   1 
  1  24   0   0      799   0 
  1  25   0   0      719   1 
  1  26  -1   0     1700   2 
  1  27   0   0      700   1 
  1  28   0   0      783   0 
  1  29   0   0      850   1 
  1  30   0   0      648   0 
  1  31  -1   0     1700   2 
  1  32   0   0      699   0 
  1  33  -1   0     1700   3 
  1  34  -1   0     1700   2 
  1  35  -1   0     1700   3 
  1  36   0   0      698   1 
  1  37  -1   0     1700   3 
  1  38  -1   0     1700   2 
  1  39   0   0      725   0 
  1  40  -1   0     1700   3 
  1  41   0   0      901   0 
  1  42   0   0      713   0 
  1  43  -1   0     1700   3 
  1  44   0   0      818   0 
  1  45   0   0      733   0 
  1  46   0   0      666   0 
  1  47   0   0      866   1 
  1  48   0   0      676   0 
  1  49  -1   0     1700   3 
  1  50   0   0      760   1 
  1  51   0   0      656   1 
  1  52  -1   0     1700   3 
  1  53  -1   0     1700   3 
  1  54   0   0      805   1 
  1  55   0   0      720   0 
  1  56   0   0      649   1 
  1  57  -1   0     1700   3 
  1  58  -1   0     1700   3 
  1  59  -1   0     1700   3 
  1  60  -1   0     1700   2 
  1  61  -1   0     1700   3 
  1  62  -1   0     1700   2 
  1  63  -1   0     1700   2 
  1  64   0   0      604   1 
  1  65   0   0      801   0 
  1  66  -1   0     1700   2 
  1  67   0   0      681   0 
  1  68  -1   0     1700   3 
  1  69   0   0      980   0 
  1  70  -1   0     1700   3 
  1  71   0   0      962   1 
  1  72   0   2     1132   2 
  1  73  -1   0     1700   2 
  1  74  -1   0     1700   2 
  1  75   0   0      825   1 
  1  76   0   0      820   0 
  1  77  -1   0     1700   2 
  1  78  -1   0     1700   3 
  1  79   0   0      599   1 
  1  80   0   0      711   1 
  1  81  -1   0     1700   3 
  1  82  -1   0     1700   3 
  1  83   0   0      561   1 
  1  84   0   0      808   0 
  1  85  -1   0     1700   3 
  1  86   0   0      692   0 
  1  87  -1   0     1700   2 
  1  88   0   0      604   1 
  1  89   0   0      750   0 
  1  90  -1   0     1700   3 
  1  91   0   0      605   0 
  1  92  -1   0     1700   3 
  1  93  -1   0     1700   2 
  1  94  -1   0     1700   3 
  1  95   0   0      706   1 
  1  96   0   0     1014   1 
  1  97   0   0      806   1 
  1  98  -1   0     1700   3 
  1  99  -1   0     1700   2 
  1 100  -1   0     1700   3 
  1 101   0   0     1101   1 
  1 102   0   0      818   0 
  1 103  -1   0     1700   2 
  1 104  -1   0     1700   2 
  1 105  -1   0     1700   2 
  1 106  -1   0     1700   2 
  1 107   0   0      831   0 
  1 108  -1   0     1700   2 
  1 109  -1   0     1700   3 
  1 110   0   0      713   1 
  1 111   0   0      600   1 
  1 112  -1   0     1700   2 
  1 113   0   0      751   0 
  1 114   0   0      662   0 
  1 115  -1   0     1700   2 
  1 116  -1   0     1700   3 
  1 117   0   0      800   1 
  1 118  -1   0     1700   2 
  1 119  -1   0     1700   3 
  1 120   0   0      702   0 
  1 121  -1   0     1700   3 
  1 122   0   0      716   1 
  1 123   0   0      696   1 
  1 124   0   0      737   0 
  1 125   0   0      692   0 
  1 126   0   0      660   0 
  1 127   0   0      678   0 
  2   0  -1   0     1700   3 
  2   1   0   0      862   1 
  2   2   0   0      962   1 
  2   3   0   0      680   0 
  2   4  -1   0     1700   2 
  2   5  -1   0     1700   2 
  2   6  -1   0     1700   3 
  2   7   0   0      961   0 
  2   8  -1   0     1700   3 
  2   9   0   0      778   1 
  2  10  -1   0     1700   3 
  2  11   0   0      838   0 
  2  12   0   0      783   0 
  2  13   0   0      662   1 
  2  14  -1   0     1700   2 
  2  15   0   0      867   0 
  2  16  -1   0     1700   2 
  2  17  -1   0     1700   3 
  2  18  -1   0     1700   2 
  2  19   0   0      686   0 
  2  20   0   0      785   0 
  2  21   0   0     1117   1 
  2  22   0   0     1062   1 
  2  23  -1   0     1700   2 
  2  24  -1   0     1700   3 
  2  25  -1   0     1700   2 
  2  26  -1   0     1700   2 
  2  27  -1   0     1700   2 
  2  28  -1   0     1700   2 
  2  29   0   0      834   1 
  2  30  -1   0     1700   2 
  2  31  -1   0     1700   3 
  2  32  -1   0     1700   2 
  2  33   0   0      807   1 
  2  34  -1   0     1700   2 
  2  35   0   0      535   1 
  2  36  -1   0     1700   2 
  2  37  -1   0     1700   3 
  2  38   0   0      657   1 
  2  39  -1   0     1700   2 
  2  40  -1   0     1700   3 
  2  41   0   0      662   1 
  2  42   0   0      706   1 
  2  43   0   0     1011   0 
  2  44  -1   0     1700   2 
  2  45  -1   0     1700   2 
  2  46  -1   0     1700   3 
  2  47   0   0      776   0 
  2  48   0   0      771   1 
  2  49  -1   0     1700   2 
  2  50  -1   0     1700   3 
  2  51  -1   0     1700   2 
  2  52  -1   0     1700   3 
  2  53   0   0      688   1 
  2  54  -1   0     1700   2 
  2  55   0   0      784   0 
  2  56   0   0      703   0 
  2  57   0   0      799   0 
  2  58  -1   0     1700   3 
  2  59  -1   0     1700   3 
  2  60  -1   0     1700   2 
  2  61  -1   0     1700   3 
  2  62  -1   0     1700   2 
  2  63   0   0      757   0 
  2  64  -1   0     1700   3 
  2  65   0   0      767   0 
  2  66   0   0      762   0 
  2  67   0   0      745   0 
  2  68   0   0      677   1 
  2  69   0   0      938   1 
  2  70  -1   0     1700   2 
  2  71   0   0      707   1 
  2  72   0   0      712   0 
  2  73   0   0      725   0 
  2  74  -1   0     1700   3 
  2  75   0   0      766   0 
  2  76   0   0      739   1 
  2  77  -1   0     1700   3 
  2  78   0   0      747   1 
  2  79  -1   0     1700   3 
  2  80   0   0      824   1 
  2  81   0   0      761   0 
  2  82  -1   0     1700   3 
  2  83  -1   0     1700   2 
  2  84  -1   0     1700   2 
  2  85  -1   0     1700   2 
  2  86   0   0      849   0 
  2  87   0   0      930   1 
  2  88   0   0      905   0 
  2  89   0   0      978   0 
  2  90   0   0      828   0 
  2  91  -1   0     1700   3 
  2  92   0   0      720   1 
  2  93   0   0     1010   1 
  2  94  -1   0     1700   2 
  2  95   0   0      653   1 
  2  96  -1   0     1700   3 
  2  97  -1   0     1700   3 
  2  98  -1   0     1700   3 
  2  99   0   0      874   0 
  2 100  -1   0     1700   2 
  2 101   0   0      628   1 
  2 102  -1   0     1700   3 
  2 103   0   0      655   1 
  2 104   0   0     1175   0 
  2 105   0   0      631   0 
  2 106   0   0      524   0 
  2 107  -1   0     1700   3 
  2 108   0   0      685   1 
  2 109  -1   0     1700   3 
  2 110  -1   0     1700   3 
  2 111   0   0      627   0 
  2 112   0   0      676   0 
  2 113  -1   0     1700   2 
  2 114  -1   0     1700   3 
  2 115   0   0      895   1 
  2 116   0   0      821   1 
  2 117   0   0      725   0 
  2 118  -1   0     1700   2 
  2 119  -1   0     1700   2 
  2 120   0   0      794   1 
  2 121  -1   0     1700   3 
  2 122  -1   0     1700   3 
  2 123   0   0      870   0 
  2 124  -1   0     1700   3 
  2 125   0   0      940   1 
  2 126   0   0      751   1 
  2 127   0   2      918   2 
  3   0  -1   0     1700   3 
  3   1   0   0      874   1 
  3   2   0   0     1049   1 
  3   3   0   0      656   1 
  3   4  -1   0     1700   2 
  3   5  -1   0     1700   2 
  3   6  -1   0     1700   2 
  3   7   0   0      766   1 
  3   8  -1   0     1700   2 
  3   9   0   0      747   1 
  3  10  -1   0     1700   2 
  3  11  -1   0     1700   2 
  3  12   0   0      552   1 
  3  13  -1   0     1700   2 
  3  14   0   0      762   1 
  3  15   0   0      779   0 
  3  16   0   0      849   1 
  3  17  -1   0     1700   2 
  3  18  -1   0     1700   3 
  3  19   0   0      649   0 
  3  20   0   0      684   1 
  3  21  -1   0     1700   3 
  3  22  -1   0     1700   2 
  3  23  -1   0     1700   3 
  3  24  -1   0     1700   3 
  3  25   0   0      722   0 
  3  26   0   0      641   0 
  3  27  -1   0     1700   3 
  3  28  -1   0     1700   3 
  3  29  -1   0     1700   2 
  3  30  -1   0     1700   2 
  3  31  -1   0     1700   3 
  3  32   0   0      941   1 
  3  33   0   0      847   0 
  3  34   0   0      774   0 
  3  35   0   0      736   0 
  3  36   0   0      733   0 
  3  37  -1   0     1700   3 
  3  38   0   0      639   0 
  3  39  -1   0     1700   2 
  3  40  -1   0     1700   2 
  3  41   0   0      552   1 
  3  42   0   0      680   1 
  3  43   0   0      668   1 
  3  44   0   0      767   0 
  3  45  -1   0     1700   2 
  3  46   0   0      755   1 
  3  47  -1   0     1700   3 
  3  48   0   0      708   1 
  3  49  -1   0     1700   3 
  3  50  -1   0     1700   3 
  3  51   0   0      727   1 
  3  52  -1   0     1700   2 
  3  53   0   0      657   0 
  3  54   0   0      710   0 
  3  55   0   0      759   0 
  3  56  -1   0     1700   3 
  3  57  -1   0     1700   3 
  3  58  -1   0     1700   3 
  3  59  -1   0     1700   3 
  3  60   0   0      677   0 
  3  61  -1   0     1700   2 
  3  62   0   0      973   1 
  3  63  -1   0     1700   2 
  3  64   0   0      792   0 
  3  65   0   0      770   1 
  3  66  -1   0     1700   2 
  3  67   0   0      539   1 
  3  68  -1   0     1700   3 
  3  69  -1   0     1700   2 
  3  70   0   0      685   0 
  3  71  -1   0     1700   3 
  3  72   0   0      612   0 
  3  73   0   0      740   0 
  3  74  -1   0     1700   3 
  3  75   0   0      851   0 
  3  76  -1   0     1700   3 
  3  77   0   0      683   0 
  3  78  -1   0     1700   3 
  3  79  -1   0     1700   3 
  3  80   0   0      590   1 
  3  81  -1   0     1700   3 
  3  82  -1   0     1700   3 
  3  83  -1   0     1700   3 
  3  84  -1   0     1700   2 
  3  85   0   0      809   0 
  3  86   0   0      719   1 
  3  87   0   0     1115   0 
  3  88  -1   0     1700   3 
  3  89   0   0      882   1 
  3  90  -1   0     1700   2 
  3  91  -1   0     1700   2 
  3  92  -1   0     1700   2 
  3  93  -1   0     1700   2 
  3  94  -1   0     1700   3 
  3  95   0   0      763   1 
  3  96   0   0      720   0 
  3  97   0   0      748   0 
  3  98   0   0      723   1 
  3  99  -1   0     1700   3 
  3 100   0   0     1009   1 
  3 101   0   0      993   1 
  3 102   0   0      626   1 
  3 103   0   0      766   0 
  3 104   0   0      692   0 
  3 105  -1   1     1700   1 
  3 106  -1   1     1700   0 
  3 107  -1   0     1700   2 
  3 108  -1   0     1700   2 
  3 109  -1   0     1700   2 
  3 110   0   0      665   1 
  3 111   0   0      680   0 
  3 112  -1   0     1700   2 
  3 113  -1   0     1700   3 
  3 114  -1   0     1700   2 
  3 115   0   0      612   0 
  3 116   0   0      835   0 
  3 117   0   0      655   1 
  3 118   0   0      749   1 
  3 119  -1   0     1700   3 
  3 120  -1   0     1700   2 
  3 121  -1   0     1700   2 
  3 122   0   0      960   1 
  3 123  -1   0     1700   3 
  3 124   0   0      731   0 
  3 125  -1   0     1700   2 
  3 126  -1   1     1700   0 
  3 127  -1   0     1700   3 
