# Supplementary material for: The influence of the Japanese waving cat on the joint spatial compatibility effect: A replication and extension of Dolk, Hommel, Prinz, and Liepelt (2013)
Source: PLoS One. 2017 Sep 14;12(9):e0184844. doi: 10.1371/journal.pone.0184844 (PMC5599021; doi:10.1371/journal.pone.0184844)
Supplement: S1 File — (ZIP) [file pone.0184844.s001.zip › S1 Data/raw data/18.dat]

SimonNL [04-2015]
 18    0   1 
 MLE14
 -1   0   0   0      878   2 
 -1   1  -1   0     1700   0 
 -1   2  -1   0     1700   1 
 -1   3   0   0      520   3 
 -1   4  -1   0     1700   1 
 -1   5  -1   0     1700   0 
 -1   6   0   0      692   2 
 -1   7   0   0      489   3 
  0   0   0   0      650   3 
  0   1   0   0      525   2 
  0   2  -1   0     1700   0 
  0   3  -1   0     1700   0 
  0   4   0   0      446   3 
  0   5   0   0      511   3 
  0   6  -1   0     1700   1 
  0   7  -1   0     1700   1 
  0   8   0   0      563   3 
  0   9  -1   0     1700   1 
  0  10   0   0      443   3 
  0  11  -1   0     1700   1 
  0  12  -1   0     1700   1 
  0  13   0   0      489   3 
  0  14  -1   0     1700   0 
  0  15  -1   0     1700   0 
  0  16   0   2      475   1 
  0  17   0   0      682   2 
  0  18   0   0      541   2 
  0  19   0   0      562   2 
  0  20   0   0      526   3 
  0  21  -1   0     1700   1 
  0  22   0   0      573   2 
  0  23  -1   0     1700   0 
  0  24  -1   0     1700   0 
  0  25   0   0      540   2 
  0  26   0   0      723   3 
  0  27   0   0      558   2 
  0  28  -1   0     1700   1 
  0  29  -1   0     1700   1 
  0  30  -1   0     1700   0 
  0  31   0   0      599   2 
  0  32   0   0      543   2 
  0  33   0   0      574   2 
  0  34   0   0      535   2 
  0  35   0   0      580   2 
  0  36   0   0      483   2 
  0  37   0   0      501   3 
  0  38  -1   0     1700   1 
  0  39   0   0      509   3 
  0  40   0   0      507   2 
  0  41  -1   0     1700   1 
  0  42   0   0      499   3 
  0  43  -1   0     1700   1 
  0  44  -1   0     1700   0 
  0  45   0   0      545   3 
  0  46   0   0      533   2 
  0  47  -1   0     1700   0 
  0  48  -1   0     1700   1 
  0  49   0   2      624   1 
  0  50  -1   0     1700   0 
  0  51   0   0      728   3 
  0  52   0   0      497   3 
  0  53   0   0      510   3 
  0  54  -1   0     1700   0 
  0  55   0   0      722   2 
  0  56   0   0      476   3 
  0  57   0   0      451   2 
  0  58  -1   0     1700   1 
  0  59  -1   0     1700   1 
  0  60  -1   0     1700   0 
  0  61   0   0      718   2 
  0  62  -1   0     1700   1 
  0  63  -1   0     1700   0 
  0  64  -1   0     1700   0 
  0  65  -1   0     1700   0 
  0  66   0   0      671   3 
  0  67   0   0      678   3 
  0  68  -1   0     1700   0 
  0  69   0   0      721   3 
  0  70  -1   0     1700   1 
  0  71   0   0      776   3 
  0  72   0   0      712   2 
  0  73   0   0      526   2 
  0  74  -1   0     1700   0 
  0  75   0   0      525   2 
  0  76   0   0      454   2 
  0  77  -1   0     1700   0 
  0  78   0   0      453   3 
  0  79  -1   0     1700   1 
  0  80   0   0      468   3 
  0  81  -1   0     1700   1 
  0  82   0   0      439   2 
  0  83  -1   0     1700   0 
  0  84  -1   0     1700   0 
  0  85   0   0      541   2 
  0  86  -1   0     1700   0 
  0  87  -1   0     1700   1 
  0  88   0   0      587   3 
  0  89  -1   0     1700   1 
  0  90   0   0      464   3 
  0  91  -1   0     1700   0 
  0  92  -1   0     1700   1 
  0  93   0   0      459   3 
  0  94   0   0      540   3 
  0  95   0   2      519   1 
  0  96   0   0      453   3 
  0  97  -1   0     1700   1 
  0  98   0   2      618   0 
  0  99  -1   0     1700   0 
  0 100  -1   0     1700   0 
  0 101  -1   0     1700   0 
  0 102   0   0      468   2 
  0 103   0   0      569   3 
  0 104   0   0      493   2 
  0 105  -1   0     1700   1 
  0 106   0   0     1018   2 
  0 107  -1   0     1700   1 
  0 108  -1   0     1700   1 
  0 109  -1   0     1700   0 
  0 110   0   0      675   2 
  0 111  -1   0     1700   0 
  0 112  -1   0     1700   0 
  0 113  -1   0     1700   0 
  0 114  -1   0     1700   1 
  0 115   0   0      691   2 
  0 116  -1   0     1700   1 
  0 117  -1   0     1700   1 
  0 118   0   0      532   2 
  0 119   0   0      542   2 
  0 120  -1   0     1700   0 
  0 121  -1   0     1700   0 
  0 122   0   0      654   2 
  0 123  -1   0     1700   1 
  0 124   0   0      467   3 
  0 125   0   0      498   3 
  0 126   0   0      517   3 
  0 127   0   0      529   3 
  1   0  -1   0     1700   1 
  1   1   0   0      510   3 
  1   2  -1   0     1700   1 
  1   3   0   0      551   2 
  1   4  -1   0     1700   0 
  1   5   0   0      509   3 
  1   6  -1   0     1700   0 
  1   7   0   0      475   2 
  1   8  -1   0     1700   1 
  1   9   0   0      480   2 
  1  10  -1   0     1700   0 
  1  11   0   0      672   2 
  1  12   0   0      552   2 
  1  13  -1   0     1700   0 
  1  14   0   0      525   2 
  1  15  -1   0     1700   0 
  1  16  -1   0     1700   1 
  1  17   0   2      560   1 
  1  18  -1   0     1700   1 
  1  19  -1   0     1700   0 
  1  20   0   0      540   2 
  1  21   0   0      549   2 
  1  22   0   0      492   3 
  1  23   0   0      545   3 
  1  24   0   0      522   3 
  1  25   0   0      625   2 
  1  26   0   0      490   2 
  1  27   0   0      546   3 
  1  28  -1   0     1700   0 
  1  29  -1   0     1700   0 
  1  30   0   0      668   3 
  1  31   0   0      612   2 
  1  32  -1   0     1700   0 
  1  33  -1   0     1700   1 
  1  34   0   0      553   2 
  1  35  -1   0     1700   1 
  1  36  -1   0     1700   1 
  1  37  -1   0     1700   1 
  1  38  -1   0     1700   1 
  1  39   0   2      582   0 
  1  40  -1   0     1700   1 
  1  41  -1   0     1700   0 
  1  42  -1   0     1700   1 
  1  43   0   0      557   3 
  1  44  -1   0     1700   0 
  1  45   0   0      442   3 
  1  46   0   2      579   1 
  1  47   0   0      565   2 
  1  48   0   0      716   2 
  1  49  -1   0     1700   0 
  1  50   0   2      663   1 
  1  51   0   0      754   3 
  1  52   0   0      572   2 
  1  53   0   0      582   3 
  1  54   0   0      471   2 
  1  55   0   0      547   3 
  1  56   0   0      448   3 
  1  57  -1   0     1700   1 
  1  58  -1   0     1700   0 
  1  59   0   0      620   2 
  1  60  -1   0     1700   0 
  1  61  -1   0     1700   0 
  1  62   0   0      699   3 
  1  63   0   2      568   1 
  1  64  -1   0     1700   1 
  1  65   0   0      724   3 
  1  66  -1   0     1700   1 
  1  67  -1   0     1700   1 
  1  68   0   0      496   3 
  1  69   0   0      631   2 
  1  70   0   0      511   3 
  1  71   0   0      530   2 
  1  72  -1   0     1700   0 
  1  73   0   0      690   2 
  1  74   0   0      558   2 
  1  75   0   2      673   1 
  1  76   0   0      538   2 
  1  77  -1   0     1700   0 
  1  78  -1   0     1700   1 
  1  79   0   0      654   3 
  1  80  -1   0     1700   0 
  1  81   0   0      629   2 
  1  82  -1   0     1700   0 
  1  83   0   0      447   3 
  1  84  -1   0     1700   1 
  1  85  -1   0     1700   1 
  1  86   0   0      555   3 
  1  87   0   0      472   2 
  1  88  -1   0     1700   0 
  1  89   0   0      708   2 
  1  90  -1   0     1700   1 
  1  91  -1   0     1700   1 
  1  92   0   0      487   2 
  1  93  -1   0     1700   0 
  1  94   0   0      539   3 
  1  95  -1   0     1700   0 
  1  96   0   0      440   3 
  1  97   0   0      705   2 
  1  98  -1   0     1700   0 
  1  99  -1   0     1700   0 
  1 100  -1   0     1700   0 
  1 101   0   0      436   3 
  1 102   0   0      568   3 
  1 103  -1   0     1700   0 
  1 104  -1   0     1700   1 
  1 105   0   0      862   3 
  1 106  -1   0     1700   1 
  1 107   0   0      493   2 
  1 108  -1   0     1700   0 
  1 109   0   0      424   3 
  1 110  -1   0     1700   0 
  1 111  -1   0     1700   1 
  1 112   0   0      473   3 
  1 113  -1   0     1700   1 
  1 114   0   0      522   3 
  1 115  -1   0     1700   0 
  1 116   0   0      473   3 
  1 117   0   0      701   3 
  1 118   0   0      537   2 
  1 119   0   0      450   2 
  1 120   0   0      448   3 
  1 121   0   0      418   2 
  1 122  -1   0     1700   1 
  1 123  -1   0     1700   1 
  1 124  -1   0     1700   0 
  1 125   0   0      467   3 
  1 126  -1   0     1700   0 
  1 127   0   0      456   2 
  2   0   0   0      533   3 
  2   1  -1   0     1700   1 
  2   2   0   0      468   3 
  2   3   0   0      554   2 
  2   4   0   0      508   2 
  2   5  -1   0     1700   0 
  2   6   0   2      495   1 
  2   7  -1   0     1700   1 
  2   8  -1   0     1700   0 
  2   9   0   0      587   2 
  2  10   0   0      490   3 
  2  11  -1   0     1700   1 
  2  12  -1   0     1700   1 
  2  13  -1   0     1700   1 
  2  14  -1   0     1700   1 
  2  15   0   0      435   2 
  2  16   0   0      541   3 
  2  17   0   0      475   3 
  2  18  -1   0     1700   1 
  2  19   0   0      553   3 
  2  20   0   0      448   3 
  2  21  -1   0     1700   0 
  2  22  -1   0     1700   1 
  2  23   0   0      419   3 
  2  24  -1   0     1700   0 
  2  25  -1   0     1700   1 
  2  26  -1   0     1700   1 
  2  27  -1   0     1700   1 
  2  28   0   0      456   3 
  2  29   0   0      643   2 
  2  30  -1   0     1700   1 
  2  31   0   0      558   3 
  2  32  -1   0     1700   0 
  2  33  -1   0     1700   1 
  2  34  -1   0     1700   1 
  2  35   0   0      644   3 
  2  36   0   0      445   2 
  2  37   0   0      443   3 
  2  38   0   0      452   3 
  2  39   0   0      433   3 
  2  40   0   0      484   3 
  2  41   0   0      571   2 
  2  42   0   2      531   0 
  2  43   0   0      749   2 
  2  44   0   0      655   2 
  2  45   0   0      452   3 
  2  46   0   0      562   2 
  2  47   0   0      520   3 
  2  48   0   0      493   2 
  2  49   0   0      507   2 
  2  50  -1   0     1700   1 
  2  51  -1   0     1700   0 
  2  52  -1   0     1700   0 
  2  53  -1   0     1700   1 
  2  54  -1   0     1700   0 
  2  55  -1   0     1700   0 
  2  56  -1   0     1700   1 
  2  57   0   0      541   3 
  2  58   0   0      653   2 
  2  59   0   0      623   3 
  2  60  -1   0     1700   0 
  2  61   0   0      499   2 
  2  62   0   0      695   2 
  2  63  -1   0     1700   0 
  2  64   0   0      542   3 
  2  65  -1   0     1700   1 
  2  66   0   0      608   2 
  2  67   0   0      541   2 
  2  68   0   0      506   3 
  2  69  -1   0     1700   1 
  2  70  -1   0     1700   0 
  2  71   0   0      526   2 
  2  72   0   0      541   2 
  2  73  -1   0     1700   0 
  2  74  -1   0     1700   0 
  2  75   0   0      551   2 
  2  76  -1   0     1700   0 
  2  77   0   0      440   3 
  2  78   0   0      604   2 
  2  79  -1   0     1700   0 
  2  80   0   0      484   3 
  2  81  -1   0     1700   1 
  2  82  -1   0     1700   0 
  2  83   0   0      451   2 
  2  84  -1   0     1700   1 
  2  85   0   0      432   3 
  2  86  -1   0     1700   0 
  2  87   0   0      526   3 
  2  88   0   2      544   1 
  2  89  -1   0     1700   0 
  2  90  -1   0     1700   1 
  2  91   0   0      595   2 
  2  92   0   0      518   2 
  2  93  -1   0     1700   1 
  2  94   0   0      497   2 
  2  95   0   0      457   3 
  2  96  -1   0     1700   0 
  2  97   0   0      517   2 
  2  98   0   0      476   3 
  2  99  -1   0     1700   0 
  2 100   0   0      601   2 
  2 101  -1   0     1700   0 
  2 102  -1   0     1700   0 
  2 103  -1   0     1700   0 
  2 104   0   0      520   2 
  2 105  -1   0     1700   1 
  2 106  -1   0     1700   0 
  2 107   0   0      458   3 
  2 108   0   0      476   2 
  2 109   0   0      427   2 
  2 110  -1   0     1700   1 
  2 111   0   0      474   3 
  2 112  -1   0     1700   1 
  2 113   0   0      458   2 
  2 114   0   0      546   2 
  2 115  -1   0     1700   0 
  2 116  -1   0     1700   1 
  2 117  -1   0     1700   1 
  2 118   0   0      625   3 
  2 119  -1   0     1700   0 
  2 120  -1   0     1700   1 
  2 121   0   0      499   3 
  2 122   0   2      826   0 
  2 123  -1   0     1700   0 
  2 124  -1   0     1700   0 
  2 125  -1   0     1700   1 
  2 126   0   0      411   3 
  2 127  -1   0     1700   0 
  3   0   0   0      558   2 
  3   1  -1   0     1700   0 
  3   2  -1   0     1700   0 
  3   3   0   0      426   3 
  3   4  -1   0     1700   1 
  3   5   0   0      432   3 
  3   6   0   0      536   3 
  3   7  -1   0     1700   0 
  3   8   0   0      430   2 
  3   9  -1   0     1700   0 
  3  10   0   0      418   2 
  3  11   0   0      421   3 
  3  12  -1   0     1700   1 
  3  13   0   0      459   3 
  3  14  -1   0     1700   0 
  3  15   0   0      494   2 
  3  16   0   0      522   3 
  3  17  -1   0     1700   0 
  3  18   0   0      520   2 
  3  19  -1   0     1700   0 
  3  20  -1   0     1700   1 
  3  21  -1   0     1700   0 
  3  22   0   0      661   2 
  3  23  -1   0     1700   1 
  3  24  -1   0     1700   1 
  3  25  -1   0     1700   1 
  3  26  -1   0     1700   1 
  3  27   0   0      616   3 
  3  28  -1   0     1700   1 
  3  29   0   0      465   3 
  3  30   0   2      681   1 
  3  31   0   0      452   3 
  3  32   0   0      985   2 
  3  33  -1   0     1700   0 
  3  34   0   0     1004   3 
  3  35  -1   0     1700   1 
  3  36   0   0      519   3 
  3  37   0   0      605   2 
  3  38  -1   0     1700   0 
  3  39   0   0      448   3 
  3  40  -1   0     1700   0 
  3  41   0   0      492   3 
  3  42   0   0      491   2 
  3  43  -1   0     1700   1 
  3  44   0   0      612   3 
  3  45  -1   0     1700   1 
  3  46  -1   0     1700   0 
  3  47   0   0      511   2 
  3  48  -1   0     1700   0 
  3  49   0   0      474   3 
  3  50  -1   0     1700   1 
  3  51   0   0      463   3 
  3  52  -1   0     1700   1 
  3  53  -1   0     1700   1 
  3  54   0   0      466   2 
  3  55   0   0      478   2 
  3  56   0   0      441   3 
  3  57  -1   0     1700   0 
  3  58   0   0      440   2 
  3  59   0   2      441   1 
  3  60  -1   0     1700   0 
  3  61   0   0      483   2 
  3  62  -1   0     1700   1 
  3  63  -1   0     1700   1 
  3  64   0   0      607   3 
  3  65  -1   0     1700   1 
  3  66  -1   0     1700   1 
  3  67  -1   0     1700   0 
  3  68  -1   0     1700   0 
  3  69   0   0      544   2 
  3  70  -1   0     1700   0 
  3  71   0   0      423   2 
  3  72  -1   0     1700   1 
  3  73   0   0      505   3 
  3  74   0   0      579   3 
  3  75   0   0      527   2 
  3  76  -1   0     1700   0 
  3  77  -1   0     1700   0 
  3  78  -1   0     1700   0 
  3  79   0   0      454   2 
  3  80   0   0      481   2 
  3  81   0   0      523   3 
  3  82  -1   0     1700   1 
  3  83  -1   0     1700   0 
  3  84   0   0      540   2 
  3  85   0   0      437   3 
  3  86  -1   0     1700   1 
  3  87   0   2      439   0 
  3  88  -1   0     1700   1 
  3  89   0   2      497   0 
  3  90   0   0      549   3 
  3  91   0   0      497   2 
  3  92   0   0      484   3 
  3  93   0   0      463   2 
  3  94   0   0      504   3 
  3  95  -1   0     1700   0 
  3  96   0   0      629   2 
  3  97   0   0      476   2 
  3  98  -1   0     1700   1 
  3  99  -1   0     1700   0 
  3 100   0   0      440   3 
  3 101   0   0      488   2 
  3 102   0   0      469   3 
  3 103   0   0      555   2 
  3 104  -1   0     1700   0 
  3 105   0   0      665   3 
  3 106  -1   0     1700   0 
  3 107  -1   0     1700   1 
  3 108   0   2      405   1 
  3 109  -1   0     1700   1 
  3 110  -1   0     1700   1 
  3 111   0   0      453   2 
  3 112  -1   0     1700   0 
  3 113  -1   0     1700   0 
  3 114   0   0      750   2 
  3 115   0   0      583   3 
  3 116   0   0      479   2 
  3 117  -1   0     1700   1 
  3 118   0   0      478   3 
  3 119  -1   0     1700   1 
  3 120   0   0      464   2 
  3 121   0   0      735   2 
  3 122  -1   0     1700   1 
  3 123  -1   0     1700   0 
  3 124  -1   0     1700   0 
  3 125   0   0      670   3 
  3 126   0   0      478   3 
  3 127   0   0      461   2 
