# Supplementary material for: The influence of the Japanese waving cat on the joint spatial compatibility effect: A replication and extension of Dolk, Hommel, Prinz, and Liepelt (2013)
Source: PLoS One. 2017 Sep 14;12(9):e0184844. doi: 10.1371/journal.pone.0184844 (PMC5599021; doi:10.1371/journal.pone.0184844)
Supplement: S1 File — (ZIP) [file pone.0184844.s001.zip › S1 Data/raw data/19.dat]

SimonNL [04-2015]
 19    3   1 
 AANL08
 -1   0   0   0      852   3 
 -1   1   0   0      503   2 
 -1   2   0   2      532   0 
 -1   3  -1   0     1700   1 
 -1   4  -1   0     1700   0 
 -1   5   0   0      480   3 
 -1   6  -1   0     1700   1 
 -1   7   0   0      521   2 
  0   0  -1   0     1700   1 
  0   1  -1   0     1700   1 
  0   2  -1   0     1700   1 
  0   3  -1   0     1700   0 
  0   4  -1   0     1700   0 
  0   5   0   0      531   3 
  0   6  -1   0     1700   0 
  0   7   0   0      547   2 
  0   8   0   0      447   3 
  0   9   0   0      473   2 
  0  10   0   0      575   2 
  0  11   0   0      494   3 
  0  12   0   0      485   2 
  0  13  -1   0     1700   1 
  0  14   0   0      504   3 
  0  15  -1   0     1700   1 
  0  16  -1   0     1700   0 
  0  17  -1   0     1700   0 
  0  18   0   0      581   2 
  0  19   0   0      439   3 
  0  20  -1   0     1700   0 
  0  21  -1   0     1700   0 
  0  22  -1   0     1700   1 
  0  23  -1   0     1700   0 
  0  24  -1   0     1700   1 
  0  25  -1   0     1700   0 
  0  26   0   0      513   3 
  0  27  -1   0     1700   0 
  0  28   0   0      634   2 
  0  29   0   0      597   2 
  0  30   0   0      569   3 
  0  31   0   0      568   3 
  0  32   0   0      537   3 
  0  33  -1   0     1700   1 
  0  34   0   0      451   2 
  0  35  -1   0     1700   1 
  0  36   0   0      600   3 
  0  37   0   0      903   3 
  0  38   0   0      558   2 
  0  39  -1   0     1700   0 
  0  40  -1   0     1700   1 
  0  41   0   0      509   2 
  0  42  -1   0     1700   0 
  0  43  -1   0     1700   1 
  0  44  -1   0     1700   0 
  0  45   0   0      465   3 
  0  46  -1   0     1700   1 
  0  47  -1   0     1700   1 
  0  48   0   0      467   2 
  0  49  -1   0     1700   0 
  0  50   0   0      556   3 
  0  51   0   2      895   1 
  0  52   0   0      614   3 
  0  53  -1   0     1700   1 
  0  54  -1   0     1700   1 
  0  55   0   0      545   3 
  0  56  -1   0     1700   1 
  0  57   0   0      576   3 
  0  58   0   0      675   3 
  0  59   0   0      461   3 
  0  60  -1   0     1700   0 
  0  61  -1   0     1700   0 
  0  62   0   0      543   3 
  0  63   0   2      581   0 
  0  64   0   0      594   2 
  0  65  -1   0     1700   0 
  0  66  -1   0     1700   1 
  0  67  -1   0     1700   0 
  0  68   0   0      476   2 
  0  69  -1   0     1700   1 
  0  70  -1   0     1700   1 
  0  71  -1   0     1700   0 
  0  72  -1   0     1700   1 
  0  73  -1   0     1700   0 
  0  74  -1   0     1700   0 
  0  75   0   0      456   2 
  0  76   0   0      620   2 
  0  77  -1   0     1700   1 
  0  78  -1   0     1700   1 
  0  79   0   0      682   2 
  0  80  -1   0     1700   0 
  0  81   0   0      488   3 
  0  82   0   0      598   3 
  0  83   0   0      477   2 
  0  84   0   0      520   3 
  0  85  -1   0     1700   1 
  0  86   0   0      625   3 
  0  87   0   2      652   1 
  0  88  -1   0     1700   1 
  0  89   0   0      624   2 
  0  90   0   0      584   3 
  0  91  -1   0     1700   1 
  0  92   0   2      561   0 
  0  93  -1   0     1700   1 
  0  94   0   0      571   2 
  0  95   0   0      673   3 
  0  96   0   0      733   2 
  0  97   0   0      508   3 
  0  98   0   0      476   2 
  0  99   0   0      509   3 
  0 100   0   0      510   2 
  0 101   0   0      647   3 
  0 102   0   0      602   3 
  0 103   0   0      468   2 
  0 104   0   0      558   2 
  0 105  -1   0     1700   0 
  0 106  -1   0     1700   0 
  0 107   0   0      603   2 
  0 108  -1   0     1700   0 
  0 109   0   0      579   2 
  0 110  -1   0     1700   1 
  0 111  -1   0     1700   1 
  0 112  -1   0     1700   1 
  0 113   0   0      547   2 
  0 114  -1   0     1700   0 
  0 115   0   0      604   2 
  0 116  -1   0     1700   0 
  0 117   0   0      560   3 
  0 118   0   0      770   2 
  0 119  -1   0     1700   0 
  0 120   0   0      501   3 
  0 121   0   0      625   2 
  0 122   0   0      520   2 
  0 123   0   0      513   2 
  0 124   0   0      559   3 
  0 125  -1   0     1700   0 
  0 126  -1   0     1700   1 
  0 127  -1   0     1700   0 
  1   0   0   0      633   2 
  1   1  -1   0     1700   1 
  1   2   0   0      490   2 
  1   3  -1   0     1700   1 
  1   4  -1   0     1700   1 
  1   5   0   0      547   2 
  1   6  -1   0     1700   0 
  1   7   0   0      512   2 
  1   8  -1   0     1700   0 
  1   9   0   0      529   2 
  1  10  -1   0     1700   0 
  1  11   0   0      453   3 
  1  12   0   0      588   3 
  1  13  -1   0     1700   0 
  1  14  -1   0     1700   1 
  1  15  -1   0     1700   0 
  1  16  -1   0     1700   0 
  1  17   0   0      554   2 
  1  18  -1   0     1700   1 
  1  19   0   0      455   2 
  1  20   0   0      569   2 
  1  21   0   0      773   3 
  1  22   0   0      568   3 
  1  23   0   0      482   3 
  1  24  -1   0     1700   1 
  1  25  -1   0     1700   0 
  1  26  -1   0     1700   0 
  1  27   0   0      585   3 
  1  28   0   0      771   2 
  1  29   0   0      474   2 
  1  30  -1   0     1700   1 
  1  31   0   0      559   3 
  1  32   0   0      468   2 
  1  33  -1   0     1700   0 
  1  34  -1   0     1700   1 
  1  35  -1   0     1700   1 
  1  36  -1   0     1700   1 
  1  37  -1   0     1700   0 
  1  38  -1   0     1700   1 
  1  39   0   0      421   2 
  1  40  -1   0     1700   1 
  1  41  -1   0     1700   1 
  1  42   0   0      531   3 
  1  43   0   0      546   3 
  1  44   0   0      572   2 
  1  45  -1   0     1700   1 
  1  46  -1   0     1700   1 
  1  47   0   0      490   2 
  1  48  -1   0     1700   1 
  1  49   0   0      530   3 
  1  50   0   0      531   2 
  1  51  -1   0     1700   0 
  1  52  -1   0     1700   1 
  1  53  -1   0     1700   1 
  1  54  -1   0     1700   0 
  1  55   0   0      545   2 
  1  56  -1   0     1700   0 
  1  57   0   0      509   3 
  1  58   0   0      635   3 
  1  59   0   0      443   3 
  1  60  -1   0     1700   0 
  1  61   0   0      547   2 
  1  62   0   0      483   2 
  1  63  -1   0     1700   0 
  1  64  -1   0     1700   0 
  1  65   0   0      516   3 
  1  66   0   0      506   2 
  1  67   0   0      567   3 
  1  68   0   0      478   2 
  1  69  -1   0     1700   0 
  1  70   0   0      612   3 
  1  71  -1   0     1700   1 
  1  72   0   0      452   3 
  1  73   0   0      578   3 
  1  74  -1   0     1700   0 
  1  75   0   0      465   3 
  1  76   0   0      457   3 
  1  77  -1   0     1700   0 
  1  78   0   0      498   3 
  1  79   0   0      475   3 
  1  80  -1   0     1700   1 
  1  81   0   0      459   2 
  1  82  -1   0     1700   0 
  1  83   0   0      474   3 
  1  84   0   0      498   3 
  1  85  -1   0     1700   0 
  1  86  -1   0     1700   1 
  1  87   0   0      518   2 
  1  88  -1   0     1700   0 
  1  89   0   0      560   2 
  1  90  -1   0     1700   0 
  1  91   0   0      537   3 
  1  92   0   0      524   2 
  1  93   0   0      464   2 
  1  94   0   0      528   2 
  1  95   0   0      606   3 
  1  96  -1   0     1700   0 
  1  97  -1   0     1700   0 
  1  98   0   0      459   2 
  1  99   0   0      501   2 
  1 100  -1   0     1700   1 
  1 101   0   0      494   3 
  1 102   0   0      563   2 
  1 103   0   0      472   3 
  1 104  -1   0     1700   1 
  1 105   0   0      487   2 
  1 106  -1   0     1700   1 
  1 107  -1   0     1700   0 
  1 108  -1   0     1700   0 
  1 109  -1   0     1700   1 
  1 110  -1   0     1700   1 
  1 111   0   0      561   3 
  1 112  -1   0     1700   0 
  1 113  -1   0     1700   1 
  1 114   0   0      488   2 
  1 115  -1   0     1700   1 
  1 116   0   0      540   3 
  1 117  -1   0     1700   0 
  1 118  -1   0     1700   1 
  1 119   0   0      564   2 
  1 120  -1   0     1700   1 
  1 121  -1   0     1700   1 
  1 122  -1   0     1700   1 
  1 123   0   2      454   0 
  1 124   0   0      496   3 
  1 125  -1   0     1700   0 
  1 126   0   0      481   3 
  1 127  -1   0     1700   0 
  2   0  -1   0     1700   0 
  2   1  -1   0     1700   1 
  2   2   0   0      510   3 
  2   3  -1   0     1700   0 
  2   4  -1   0     1700   1 
  2   5   0   0      537   2 
  2   6   0   0      568   2 
  2   7  -1   0     1700   0 
  2   8   0   0      519   2 
  2   9   0   0      527   3 
  2  10   0   0      482   2 
  2  11   0   0      487   3 
  2  12   0   0      519   2 
  2  13  -1   0     1700   1 
  2  14   0   0      587   3 
  2  15  -1   0     1700   0 
  2  16  -1   0     1700   1 
  2  17   0   0      765   3 
  2  18   0   0      464   3 
  2  19   0   0      502   3 
  2  20  -1   0     1700   0 
  2  21  -1   0     1700   0 
  2  22  -1   0     1700   0 
  2  23   0   0      445   2 
  2  24  -1   0     1700   1 
  2  25   0   0      452   2 
  2  26   0   0      567   2 
  2  27   0   0      515   2 
  2  28   0   0      488   3 
  2  29   0   0      443   3 
  2  30  -1   0     1700   1 
  2  31  -1   0     1700   1 
  2  32  -1   0     1700   1 
  2  33  -1   0     1700   0 
  2  34   0   0      643   2 
  2  35   0   0      492   2 
  2  36  -1   0     1700   0 
  2  37   0   0      452   2 
  2  38  -1   0     1700   1 
  2  39  -1   0     1700   1 
  2  40   0   0      449   2 
  2  41  -1   0     1700   1 
  2  42   0   0      458   3 
  2  43  -1   0     1700   1 
  2  44  -1   0     1700   0 
  2  45   0   0      518   3 
  2  46  -1   0     1700   1 
  2  47  -1   0     1700   0 
  2  48   0   2      400   0 
  2  49   0   0      592   2 
  2  50  -1   0     1700   1 
  2  51   0   0      495   2 
  2  52   0   0      634   3 
  2  53   0   0      541   3 
  2  54  -1   0     1700   0 
  2  55  -1   0     1700   1 
  2  56  -1   0     1700   1 
  2  57  -1   0     1700   0 
  2  58   0   0      545   3 
  2  59  -1   0     1700   1 
  2  60  -1   0     1700   0 
  2  61  -1   0     1700   1 
  2  62   0   0      484   3 
  2  63  -1   0     1700   1 
  2  64  -1   0     1700   0 
  2  65   0   0      498   2 
  2  66   0   0      521   2 
  2  67   0   0      541   3 
  2  68   0   0      778   2 
  2  69   0   0      493   2 
  2  70   0   2      524   0 
  2  71  -1   0     1700   1 
  2  72   0   0      517   3 
  2  73   0   0      575   2 
  2  74  -1   0     1700   0 
  2  75  -1   0     1700   1 
  2  76  -1   0     1700   0 
  2  77   0   0      512   2 
  2  78  -1   0     1700   0 
  2  79   0   0      456   2 
  2  80  -1   0     1700   1 
  2  81   0   0      506   2 
  2  82   0   0      512   3 
  2  83  -1   0     1700   1 
  2  84   0   0      486   3 
  2  85  -1   0     1700   0 
  2  86   0   0      572   2 
  2  87  -1   0     1700   0 
  2  88  -1   0     1700   0 
  2  89   0   0      502   3 
  2  90  -1   0     1700   1 
  2  91  -1   0     1700   1 
  2  92  -1   0     1700   1 
  2  93   0   2     1395   1 
  2  94   0   0      701   3 
  2  95  -1   0     1700   0 
  2  96   0   0      549   3 
  2  97  -1   0     1700   1 
  2  98   0   0      597   3 
  2  99   0   0      589   3 
  2 100   0   0      565   2 
  2 101  -1   0     1700   1 
  2 102   0   0      512   2 
  2 103   0   0      545   3 
  2 104   0   0      507   2 
  2 105  -1   0     1700   0 
  2 106   0   0      484   3 
  2 107   0   0      496   3 
  2 108  -1   0     1700   1 
  2 109  -1   0     1700   0 
  2 110  -1   0     1700   1 
  2 111  -1   0     1700   0 
  2 112  -1   0     1700   0 
  2 113   0   0      720   2 
  2 114  -1   0     1700   0 
  2 115   0   0      520   3 
  2 116   0   0      551   2 
  2 117  -1   0     1700   0 
  2 118  -1   0     1700   1 
  2 119  -1   0     1700   0 
  2 120   0   0      444   2 
  2 121   0   0      503   3 
  2 122  -1   0     1700   0 
  2 123   0   0      481   3 
  2 124   0   0      484   3 
  2 125   0   0      576   2 
  2 126   0   0      473   2 
  2 127   0   0      667   3 
  3   0   0   0      475   3 
  3   1  -1   0     1700   1 
  3   2   0   0      496   2 
  3   3  -1   0     1700   0 
  3   4   0   0      495   2 
  3   5   0   0      512   2 
  3   6  -1   0     1700   0 
  3   7  -1   0     1700   1 
  3   8   0   0      503   2 
  3   9   0   0      474   2 
  3  10  -1   0     1700   1 
  3  11  -1   0     1700   0 
  3  12  -1   0     1700   1 
  3  13  -1   0     1700   1 
  3  14   0   0      458   2 
  3  15  -1   0     1700   0 
  3  16  -1   0     1700   1 
  3  17  -1   0     1700   1 
  3  18  -1   0     1700   0 
  3  19   0   0      548   3 
  3  20   0   0      563   3 
  3  21  -1   0     1700   0 
  3  22  -1   0     1700   1 
  3  23  -1   0     1700   1 
  3  24  -1   0     1700   1 
  3  25   0   0      463   2 
  3  26  -1   0     1700   0 
  3  27   0   0      527   2 
  3  28  -1   0     1700   0 
  3  29  -1   0     1700   1 
  3  30   0   0      484   3 
  3  31   0   0      552   3 
  3  32  -1   0     1700   0 
  3  33   0   0      543   2 
  3  34   0   0      447   2 
  3  35  -1   0     1700   1 
  3  36   0   0      556   3 
  3  37   0   0      453   3 
  3  38  -1   0     1700   0 
  3  39  -1   0     1700   0 
  3  40  -1   0     1700   0 
  3  41   0   0      479   3 
  3  42  -1   0     1700   1 
  3  43   0   0      624   3 
  3  44  -1   0     1700   0 
  3  45   0   0      495   3 
  3  46   0   0      652   3 
  3  47   0   0      558   3 
  3  48  -1   0     1700   1 
  3  49  -1   0     1700   1 
  3  50  -1   0     1700   1 
  3  51   0   0      481   2 
  3  52   0   0      580   3 
  3  53   0   0      552   3 
  3  54  -1   0     1700   0 
  3  55  -1   0     1700   1 
  3  56  -1   0     1700   0 
  3  57   0   0      727   2 
  3  58   0   0      464   3 
  3  59   0   0      461   2 
  3  60  -1   0     1700   1 
  3  61  -1   0     1700   0 
  3  62  -1   0     1700   0 
  3  63  -1   0     1700   1 
  3  64   0   0      521   3 
  3  65   0   0      564   3 
  3  66   0   0      487   2 
  3  67   0   0      466   3 
  3  68   0   0      500   3 
  3  69   0   0      529   2 
  3  70  -1   0     1700   0 
  3  71  -1   0     1700   0 
  3  72   0   0      481   3 
  3  73   0   0      450   3 
  3  74   0   0      495   3 
  3  75   0   0      489   3 
  3  76  -1   0     1700   0 
  3  77   0   0      465   2 
  3  78   0   0      486   3 
  3  79   0   0      488   2 
  3  80  -1   0     1700   0 
  3  81  -1   0     1700   1 
  3  82   0   0      651   3 
  3  83   0   0      597   3 
  3  84  -1   0     1700   1 
  3  85  -1   0     1700   1 
  3  86   0   0      625   2 
  3  87  -1   0     1700   1 
  3  88  -1   0     1700   1 
  3  89   0   0      480   3 
  3  90  -1   0     1700   0 
  3  91  -1   0     1700   0 
  3  92   0   0      451   2 
  3  93   0   0      566   3 
  3  94   0   0      499   3 
  3  95  -1   0     1700   1 
  3  96  -1   0     1700   0 
  3  97   0   0      584   2 
  3  98   0   0      599   3 
  3  99  -1   0     1700   1 
  3 100   0   0      509   3 
  3 101  -1   0     1700   0 
  3 102  -1   0     1700   0 
  3 103   0   0      577   2 
  3 104  -1   0     1700   0 
  3 105  -1   0     1700   0 
  3 106  -1   0     1700   0 
  3 107   0   0      521   2 
  3 108  -1   0     1700   1 
  3 109   0   0      479   2 
  3 110  -1   0     1700   1 
  3 111   0   0      497   2 
  3 112   0   0      525   2 
  3 113   0   0      498   2 
  3 114   0   0      454   2 
  3 115   0   0      450   2 
  3 116   0   0      642   2 
  3 117   0   0      425   2 
  3 118   0   0      621   3 
  3 119  -1   0     1700   1 
  3 120  -1   0     1700   0 
  3 121  -1   0     1700   1 
  3 122   0   0      611   2 
  3 123   0   0      527   2 
  3 124  -1   0     1700   0 
  3 125  -1   0     1700   0 
  3 126  -1   0     1700   1 
  3 127  -1   0     1700   1 
