# Supplementary material for: The influence of the Japanese waving cat on the joint spatial compatibility effect: A replication and extension of Dolk, Hommel, Prinz, and Liepelt (2013)
Source: PLoS One. 2017 Sep 14;12(9):e0184844. doi: 10.1371/journal.pone.0184844 (PMC5599021; doi:10.1371/journal.pone.0184844)
Supplement: S1 File — (ZIP) [file pone.0184844.s001.zip › S1 Data/raw data/2.dat]

SimonNL [04-2015]
  2    1   1 
 YIA10
 -1   0  -1   1     1700   2 
 -1   1   0   0      723   2 
 -1   2  -1   0     1700   1 
 -1   3  -1   1     1700   3 
 -1   4  -1   0     1700   0 
 -1   5  -1   0     1700   1 
 -1   6  -1   1     1700   3 
 -1   7  -1   0     1700   0 
  0   0  -1   0     1700   0 
  0   1  -1   0     1700   1 
  0   2  -1   1     1700   2 
  0   3  -1   0     1700   1 
  0   4  -1   0     1700   1 
  0   5  -1   0     1700   1 
  0   6  -1   1     1700   2 
  0   7  -1   0     1700   1 
  0   8  -1   0     1700   0 
  0   9  -1   0     1700   1 
  0  10  -1   1     1700   3 
  0  11  -1   1     1700   2 
  0  12  -1   1     1700   2 
  0  13  -1   0     1700   1 
  0  14   0   0      642   2 
  0  15  -1   1     1700   3 
  0  16  -1   0     1700   1 
  0  17  -1   0     1700   1 
  0  18  -1   0     1700   1 
  0  19  -1   0     1700   0 
  0  20  -1   0     1700   1 
  0  21  -1   1     1700   2 
  0  22  -1   0     1700   1 
  0  23  -1   1     1700   3 
  0  24  -1   1     1700   2 
  0  25  -1   1     1700   2 
  0  26  -1   0     1700   0 
  0  27  -1   1     1700   3 
  0  28  -1   1     1700   3 
  0  29  -1   0     1700   0 
  0  30  -1   1     1700   3 
  0  31  -1   0     1700   0 
  0  32  -1   1     1700   3 
  0  33  -1   0     1700   0 
  0  34  -1   0     1700   0 
  0  35  -1   1     1700   2 
  0  36  -1   0     1700   1 
  0  37  -1   0     1700   1 
  0  38  -1   1     1700   2 
  0  39  -1   1     1700   3 
  0  40  -1   1     1700   2 
  0  41  -1   0     1700   0 
  0  42  -1   0     1700   0 
  0  43  -1   0     1700   1 
  0  44  -1   1     1700   2 
  0  45  -1   0     1700   0 
  0  46  -1   1     1700   3 
  0  47  -1   0     1700   1 
  0  48  -1   1     1700   2 
  0  49  -1   1     1700   3 
  0  50  -1   0     1700   0 
  0  51  -1   0     1700   0 
  0  52  -1   1     1700   3 
  0  53  -1   1     1700   3 
  0  54  -1   1     1700   3 
  0  55  -1   1     1700   3 
  0  56  -1   1     1700   2 
  0  57  -1   1     1700   2 
  0  58  -1   0     1700   1 
  0  59  -1   0     1700   0 
  0  60  -1   1     1700   3 
  0  61  -1   0     1700   1 
  0  62  -1   1     1700   3 
  0  63  -1   1     1700   2 
  0  64  -1   0     1700   0 
  0  65  -1   0     1700   0 
  0  66   0   0     1335   2 
  0  67   0   0      268   3 
  0  68   0   2      580   0 
  0  69  -1   0     1700   0 
  0  70   0   0      675   2 
  0  71  -1   0     1700   1 
  0  72  -1   0     1700   0 
  0  73   0   0      529   3 
  0  74  -1   0     1700   1 
  0  75  -1   0     1700   0 
  0  76  -1   0     1700   0 
  0  77   0   0      601   2 
  0  78   0   0      570   3 
  0  79   0   0      493   2 
  0  80   0   0      500   3 
  0  81   0   0      854   3 
  0  82  -1   0     1700   0 
  0  83   0   0      480   3 
  0  84  -1   0     1700   1 
  0  85  -1   0     1700   1 
  0  86  -1   0     1700   0 
  0  87   0   0      521   2 
  0  88   0   0      510   2 
  0  89   0   0      482   3 
  0  90   0   0      483   2 
  0  91  -1   0     1700   0 
  0  92  -1   0     1700   1 
  0  93   0   0      452   2 
  0  94  -1   0     1700   1 
  0  95   0   0      418   2 
  0  96   0   0      478   3 
  0  97   0   0      428   2 
  0  98   0   2      416   0 
  0  99   0   0      471   3 
  0 100   0   0      504   3 
  0 101  -1   0     1700   0 
  0 102   0   0      475   2 
  0 103  -1   0     1700   1 
  0 104   0   0      507   2 
  0 105  -1   0     1700   0 
  0 106  -1   0     1700   0 
  0 107  -1   0     1700   1 
  0 108  -1   0     1700   1 
  0 109   0   0      545   3 
  0 110  -1   0     1700   1 
  0 111   0   0      532   2 
  0 112   0   0      476   2 
  0 113  -1   0     1700   0 
  0 114   0   0      536   2 
  0 115  -1   0     1700   0 
  0 116  -1   0     1700   1 
  0 117  -1   0     1700   0 
  0 118  -1   0     1700   0 
  0 119   0   0      501   3 
  0 120  -1   0     1700   1 
  0 121   0   0      659   3 
  0 122   0   0      552   3 
  0 123   0   0      595   2 
  0 124   0   0      480   3 
  0 125  -1   0     1700   1 
  0 126  -1   0     1700   1 
  0 127   0   0      604   3 
  1   0   0   0      504   3 
  1   1   0   0      488   3 
  1   2   0   0      542   2 
  1   3  -1   0     1700   0 
  1   4   0   0      507   2 
  1   5  -1   0     1700   1 
  1   6  -1   0     1700   1 
  1   7   0   0      565   3 
  1   8   0   0      516   3 
  1   9  -1   0     1700   0 
  1  10  -1   0     1700   1 
  1  11   0   0      488   3 
  1  12  -1   0     1700   0 
  1  13  -1   0     1700   0 
  1  14   0   0      515   2 
  1  15   0   0      472   3 
  1  16   0   0      543   2 
  1  17  -1   0     1700   0 
  1  18  -1   0     1700   1 
  1  19  -1   0     1700   0 
  1  20   0   0      459   2 
  1  21   0   0      486   3 
  1  22  -1   0     1700   1 
  1  23  -1   0     1700   1 
  1  24   0   0      480   2 
  1  25  -1   0     1700   0 
  1  26   0   0      469   3 
  1  27  -1   0     1700   0 
  1  28   0   0      477   2 
  1  29   0   0      479   3 
  1  30  -1   0     1700   0 
  1  31  -1   0     1700   1 
  1  32   0   0      437   2 
  1  33  -1   0     1700   0 
  1  34   0   0      474   2 
  1  35  -1   0     1700   1 
  1  36   0   0      558   3 
  1  37   0   0      497   3 
  1  38   0   0      495   2 
  1  39   0   0      468   3 
  1  40   0   0      467   3 
  1  41  -1   0     1700   1 
  1  42   0   0      462   2 
  1  43  -1   0     1700   0 
  1  44  -1   0     1700   1 
  1  45  -1   0     1700   0 
  1  46  -1   0     1700   0 
  1  47  -1   0     1700   0 
  1  48   0   0      474   2 
  1  49  -1   0     1700   1 
  1  50   0   0      516   3 
  1  51  -1   0     1700   1 
  1  52   0   0      470   3 
  1  53  -1   0     1700   1 
  1  54   0   0      546   3 
  1  55   0   2      513   1 
  1  56  -1   0     1700   1 
  1  57   0   0      548   2 
  1  58  -1   0     1700   0 
  1  59   0   0      464   3 
  1  60   0   0      542   2 
  1  61  -1   0     1700   0 
  1  62  -1   0     1700   0 
  1  63  -1   0     1700   0 
  1  64  -1   0     1700   1 
  1  65   0   0      485   2 
  1  66  -1   0     1700   1 
  1  67   0   0      493   3 
  1  68  -1   0     1700   1 
  1  69   0   0      486   3 
  1  70   0   0      545   3 
  1  71  -1   0     1700   1 
  1  72   0   0      499   3 
  1  73  -1   0     1700   1 
  1  74   0   0      446   3 
  1  75   0   0      491   3 
  1  76   0   0      402   3 
  1  77  -1   0     1700   0 
  1  78   0   0      527   2 
  1  79  -1   0     1700   0 
  1  80   0   0      485   2 
  1  81   0   0      438   3 
  1  82  -1   0     1700   1 
  1  83   0   0      465   2 
  1  84   0   0      504   3 
  1  85  -1   0     1700   1 
  1  86   0   0      432   2 
  1  87   0   0      461   2 
  1  88   0   0      432   2 
  1  89  -1   0     1700   1 
  1  90  -1   0     1700   0 
  1  91   0   0      470   2 
  1  92   0   0      480   2 
  1  93  -1   0     1700   1 
  1  94   0   0      510   3 
  1  95  -1   0     1700   1 
  1  96  -1   0     1700   1 
  1  97   0   0      427   2 
  1  98  -1   0     1700   0 
  1  99   0   0      440   2 
  1 100  -1   0     1700   1 
  1 101  -1   0     1700   0 
  1 102  -1   0     1700   0 
  1 103  -1   0     1700   1 
  1 104  -1   0     1700   0 
  1 105   0   0      467   2 
  1 106   0   0      533   3 
  1 107   0   0      490   3 
  1 108   0   0      457   2 
  1 109  -1   0     1700   1 
  1 110  -1   0     1700   0 
  1 111  -1   0     1700   0 
  1 112  -1   0     1700   0 
  1 113  -1   0     1700   0 
  1 114  -1   0     1700   1 
  1 115   0   0      469   2 
  1 116   0   0      485   2 
  1 117   0   0      451   2 
  1 118  -1   0     1700   0 
  1 119  -1   0     1700   1 
  1 120   0   0      432   2 
  1 121   0   0      486   3 
  1 122  -1   0     1700   1 
  1 123   0   0      447   2 
  1 124  -1   0     1700   0 
  1 125   0   0      441   3 
  1 126   0   0      487   3 
  1 127  -1   0     1700   0 
  2   0  -1   0     1700   0 
  2   1   0   0      425   2 
  2   2  -1   0     1700   1 
  2   3  -1   0     1700   0 
  2   4  -1   0     1700   0 
  2   5   0   0      457   2 
  2   6   0   0      481   2 
  2   7   0   0      400   3 
  2   8   0   0      494   3 
  2   9  -1   0     1700   1 
  2  10   0   0      517   3 
  2  11   0   0      503   2 
  2  12   0   0      450   2 
  2  13   0   0      469   2 
  2  14   0   0      441   2 
  2  15  -1   0     1700   1 
  2  16  -1   0     1700   1 
  2  17  -1   0     1700   1 
  2  18  -1   0     1700   0 
  2  19   0   0      471   2 
  2  20   0   0      441   2 
  2  21  -1   0     1700   0 
  2  22  -1   0     1700   1 
  2  23   0   0      552   3 
  2  24   0   0      468   3 
  2  25   0   0      430   3 
  2  26  -1   0     1700   0 
  2  27  -1   0     1700   1 
  2  28   0   0      433   2 
  2  29   0   0      490   3 
  2  30   0   0      419   2 
  2  31   0   0      454   3 
  2  32  -1   0     1700   1 
  2  33   0   0      436   2 
  2  34   0   0      485   3 
  2  35  -1   0     1700   1 
  2  36   0   2      398   0 
  2  37  -1   0     1700   0 
  2  38  -1   0     1700   0 
  2  39   0   0      474   3 
  2  40   0   0      518   3 
  2  41   0   0      421   3 
  2  42   0   0      548   2 
  2  43  -1   0     1700   0 
  2  44  -1   0     1700   0 
  2  45   0   0      445   3 
  2  46  -1   0     1700   1 
  2  47   0   0      431   2 
  2  48  -1   0     1700   0 
  2  49  -1   0     1700   0 
  2  50   0   0      430   2 
  2  51   0   0      427   3 
  2  52  -1   0     1700   1 
  2  53  -1   0     1700   1 
  2  54  -1   0     1700   1 
  2  55   0   0      510   2 
  2  56   0   0      391   3 
  2  57   0   0      422   3 
  2  58  -1   0     1700   0 
  2  59   0   0      494   2 
  2  60   0   0      484   3 
  2  61   0   2      414   0 
  2  62   0   0      444   3 
  2  63  -1   0     1700   0 
  2  64  -1   0     1700   1 
  2  65   0   0      473   3 
  2  66   0   0      474   2 
  2  67  -1   0     1700   0 
  2  68  -1   0     1700   1 
  2  69   0   0      422   3 
  2  70   0   0      436   3 
  2  71   0   0      431   2 
  2  72   0   0      429   2 
  2  73  -1   0     1700   1 
  2  74  -1   0     1700   1 
  2  75  -1   0     1700   0 
  2  76   0   0      434   3 
  2  77   0   0      443   2 
  2  78   0   0      430   3 
  2  79  -1   0     1700   0 
  2  80  -1   0     1700   0 
  2  81   0   0      430   2 
  2  82  -1   0     1700   1 
  2  83   0   0      435   3 
  2  84   0   0      426   2 
  2  85  -1   0     1700   0 
  2  86  -1   0     1700   1 
  2  87   0   0      434   2 
  2  88  -1   0     1700   0 
  2  89  -1   0     1700   1 
  2  90  -1   0     1700   1 
  2  91  -1   0     1700   0 
  2  92  -1   0     1700   1 
  2  93   0   0      483   3 
  2  94   0   0      470   2 
  2  95   0   0      454   2 
  2  96  -1   0     1700   0 
  2  97   0   0      497   3 
  2  98   0   0      418   3 
  2  99  -1   0     1700   1 
  2 100   0   0      464   2 
  2 101  -1   0     1700   1 
  2 102  -1   0     1700   1 
  2 103   0   0      450   2 
  2 104   0   0      484   2 
  2 105  -1   0     1700   0 
  2 106  -1   0     1700   0 
  2 107   0   0      445   2 
  2 108  -1   0     1700   0 
  2 109  -1   0     1700   1 
  2 110  -1   0     1700   0 
  2 111  -1   0     1700   1 
  2 112   0   0      578   3 
  2 113  -1   0     1700   0 
  2 114  -1   0     1700   1 
  2 115  -1   0     1700   1 
  2 116  -1   0     1700   1 
  2 117   0   0      466   3 
  2 118  -1   0     1700   0 
  2 119  -1   0     1700   1 
  2 120   0   0      438   3 
  2 121   0   0      453   3 
  2 122  -1   0     1700   1 
  2 123   0   0      438   2 
  2 124  -1   0     1700   0 
  2 125   0   0      522   3 
  2 126  -1   0     1700   0 
  2 127   0   0      496   2 
  3   0  -1   0     1700   1 
  3   1  -1   0     1700   1 
  3   2  -1   0     1700   0 
  3   3  -1   0     1700   1 
  3   4   0   0      534   3 
  3   5   0   0      469   2 
  3   6   0   0      464   3 
  3   7  -1   0     1700   0 
  3   8   0   0      458   3 
  3   9   0   0      442   2 
  3  10  -1   0     1700   0 
  3  11  -1   0     1700   0 
  3  12   0   0      424   3 
  3  13   0   2      413   0 
  3  14   0   0      448   2 
  3  15  -1   0     1700   1 
  3  16   0   0      488   3 
  3  17   0   0      455   2 
  3  18  -1   0     1700   0 
  3  19   0   0      456   2 
  3  20  -1   0     1700   0 
  3  21  -1   0     1700   1 
  3  22   0   0      430   3 
  3  23  -1   0     1700   1 
  3  24  -1   0     1700   1 
  3  25   0   0      451   3 
  3  26  -1   0     1700   1 
  3  27  -1   0     1700   0 
  3  28  -1   0     1700   1 
  3  29  -1   0     1700   1 
  3  30  -1   0     1700   0 
  3  31  -1   0     1700   0 
  3  32  -1   0     1700   0 
  3  33   0   0      481   2 
  3  34  -1   0     1700   1 
  3  35   0   0      486   3 
  3  36  -1   0     1700   1 
  3  37  -1   0     1700   0 
  3  38   0   0      415   2 
  3  39   0   0      579   2 
  3  40   0   0      411   3 
  3  41   0   0      404   2 
  3  42  -1   0     1700   0 
  3  43   0   0      438   3 
  3  44  -1   0     1700   1 
  3  45  -1   0     1700   1 
  3  46   0   0      412   3 
  3  47   0   0      403   3 
  3  48  -1   0     1700   0 
  3  49  -1   0     1700   0 
  3  50   0   0      427   3 
  3  51  -1   0     1700   1 
  3  52   0   0      473   3 
  3  53  -1   0     1700   1 
  3  54   0   0      490   3 
  3  55   0   0      467   2 
  3  56  -1   0     1700   0 
  3  57  -1   0     1700   0 
  3  58   0   0      467   2 
  3  59  -1   0     1700   0 
  3  60  -1   0     1700   1 
  3  61   0   0      457   2 
  3  62   0   0      442   2 
  3  63   0   0      436   2 
  3  64   0   0      418   3 
  3  65   0   0      419   2 
  3  66  -1   0     1700   1 
  3  67  -1   0     1700   1 
  3  68  -1   0     1700   1 
  3  69   0   0      464   3 
  3  70  -1   0     1700   0 
  3  71  -1   0     1700   1 
  3  72   0   0      431   3 
  3  73   0   0      468   2 
  3  74  -1   0     1700   0 
  3  75  -1   0     1700   0 
  3  76   0   0      439   3 
  3  77   0   0      422   3 
  3  78   0   0      459   2 
  3  79  -1   0     1700   1 
  3  80  -1   0     1700   0 
  3  81  -1   0     1700   1 
  3  82   0   0      461   2 
  3  83   0   0      428   2 
  3  84   0   0      459   3 
  3  85   0   0      417   2 
  3  86   0   0      414   2 
  3  87  -1   0     1700   1 
  3  88   0   0      629   3 
  3  89  -1   0     1700   1 
  3  90  -1   0     1700   0 
  3  91   0   0      433   2 
  3  92   0   0      430   2 
  3  93   0   0      409   2 
  3  94   0   0      430   3 
  3  95  -1   0     1700   0 
  3  96   0   0      441   3 
  3  97  -1   0     1700   1 
  3  98   0   0      500   2 
  3  99   0   0      458   2 
  3 100   0   0      433   2 
  3 101   0   0      477   3 
  3 102   0   0      388   2 
  3 103   0   0      426   3 
  3 104   0   0      468   2 
  3 105   0   0      402   2 
  3 106   0   2      450   1 
  3 107  -1   0     1700   0 
  3 108  -1   0     1700   1 
  3 109  -1   0     1700   0 
  3 110  -1   0     1700   0 
  3 111  -1   0     1700   0 
  3 112  -1   0     1700   0 
  3 113  -1   0     1700   1 
  3 114   0   0      474   3 
  3 115   0   0      497   3 
  3 116   0   0      432   2 
  3 117  -1   0     1700   0 
  3 118  -1   0     1700   0 
  3 119   0   0      434   3 
  3 120  -1   0     1700   1 
  3 121   0   0      468   3 
  3 122   0   0      429   3 
  3 123  -1   0     1700   0 
  3 124  -1   0     1700   1 
  3 125  -1   0     1700   1 
  3 126   0   0      493   2 
  3 127   0   0      418   3 
