# Supplementary material for: The influence of the Japanese waving cat on the joint spatial compatibility effect: A replication and extension of Dolk, Hommel, Prinz, and Liepelt (2013)
Source: PLoS One. 2017 Sep 14;12(9):e0184844. doi: 10.1371/journal.pone.0184844 (PMC5599021; doi:10.1371/journal.pone.0184844)
Supplement: S1 File — (ZIP) [file pone.0184844.s001.zip › S1 Data/raw data/20.dat]

SimonNL [04-2015]
 20    2   1 
 SRE18
 -1   0  -1   0     1700   1 
 -1   1  -1   0     1700   0 
 -1   2   0   0      663   2 
 -1   3  -1   0     1700   0 
 -1   4   0   0     1229   2 
 -1   5   0   0      854   3 
 -1   6   0   0      738   3 
 -1   7  -1   0     1700   1 
  0   0  -1   1     1700   3 
  0   1   0   0      787   2 
  0   2   0   0      732   3 
  0   3  -1   0     1700   0 
  0   4   0   0      570   2 
  0   5   0   2      553   0 
  0   6  -1   0     1700   0 
  0   7   0   0      555   2 
  0   8  -1   0     1700   1 
  0   9  -1   0     1700   1 
  0  10   0   0      702   3 
  0  11   0   0      613   2 
  0  12   0   0      581   2 
  0  13   0   0      596   3 
  0  14   0   0      613   3 
  0  15  -1   0     1700   0 
  0  16  -1   0     1700   1 
  0  17   0   0      512   2 
  0  18  -1   0     1700   0 
  0  19   0   0      932   3 
  0  20   0   0      635   3 
  0  21   0   0      584   2 
  0  22   0   0      602   3 
  0  23  -1   0     1700   1 
  0  24   0   0      489   2 
  0  25  -1   0     1700   0 
  0  26   0   0      463   2 
  0  27  -1   0     1700   1 
  0  28  -1   0     1700   1 
  0  29   0   0      625   3 
  0  30  -1   0     1700   1 
  0  31  -1   0     1700   1 
  0  32  -1   0     1700   0 
  0  33  -1   0     1700   0 
  0  34   0   0      498   2 
  0  35  -1   0     1700   1 
  0  36  -1   0     1700   1 
  0  37  -1   0     1700   1 
  0  38   0   0      466   2 
  0  39   0   0      505   2 
  0  40  -1   0     1700   0 
  0  41   0   0      492   2 
  0  42  -1   0     1700   1 
  0  43  -1   0     1700   0 
  0  44  -1   0     1700   1 
  0  45   0   0      565   3 
  0  46  -1   0     1700   1 
  0  47   0   0      539   3 
  0  48   0   0      496   3 
  0  49  -1   0     1700   0 
  0  50   0   0      461   3 
  0  51  -1   0     1700   0 
  0  52   0   0      476   3 
  0  53  -1   0     1700   1 
  0  54   0   0      484   2 
  0  55  -1   0     1700   0 
  0  56  -1   0     1700   0 
  0  57   0   0      476   3 
  0  58  -1   0     1700   0 
  0  59   0   0      441   3 
  0  60  -1   0     1700   0 
  0  61  -1   0     1700   0 
  0  62   0   0      835   2 
  0  63  -1   0     1700   0 
  0  64  -1   0     1700   0 
  0  65   0   0      451   2 
  0  66  -1   0     1700   1 
  0  67   0   0      576   2 
  0  68   0   0      580   2 
  0  69   0   0      591   3 
  0  70  -1   0     1700   1 
  0  71   0   0      746   2 
  0  72   0   0      533   2 
  0  73  -1   0     1700   1 
  0  74   0   2      509   0 
  0  75   0   0      525   3 
  0  76  -1   0     1700   1 
  0  77   0   0      777   3 
  0  78   0   0      763   2 
  0  79   0   2      591   1 
  0  80   0   0      549   3 
  0  81  -1   0     1700   1 
  0  82  -1   0     1700   0 
  0  83  -1   0     1700   1 
  0  84   0   0      751   2 
  0  85   0   0      547   3 
  0  86  -1   0     1700   0 
  0  87   0   0      525   3 
  0  88   0   0      511   3 
  0  89   0   0      593   3 
  0  90   0   0      586   3 
  0  91   0   0      645   2 
  0  92  -1   0     1700   0 
  0  93   0   0      599   3 
  0  94   0   0      603   2 
  0  95  -1   0     1700   1 
  0  96   0   0      508   2 
  0  97  -1   0     1700   1 
  0  98   0   0      764   3 
  0  99  -1   0     1700   1 
  0 100   0   0      524   3 
  0 101  -1   0     1700   1 
  0 102  -1   0     1700   1 
  0 103   0   0      436   2 
  0 104   0   0      528   2 
  0 105  -1   0     1700   1 
  0 106   0   0      442   2 
  0 107   0   0      513   3 
  0 108  -1   0     1700   0 
  0 109  -1   0     1700   0 
  0 110  -1   0     1700   0 
  0 111  -1   0     1700   1 
  0 112  -1   0     1700   1 
  0 113   0   0      521   2 
  0 114  -1   0     1700   1 
  0 115   0   0      451   2 
  0 116  -1   0     1700   0 
  0 117  -1   0     1700   0 
  0 118  -1   0     1700   0 
  0 119  -1   0     1700   0 
  0 120   0   0     1002   3 
  0 121  -1   0     1700   1 
  0 122   0   0      626   3 
  0 123  -1   0     1700   0 
  0 124  -1   0     1700   0 
  0 125   0   0      491   3 
  0 126   0   0      590   2 
  0 127   0   0      736   2 
  1   0   0   2      614   0 
  1   1   0   0      763   3 
  1   2  -1   0     1700   1 
  1   3  -1   0     1700   0 
  1   4   0   0      537   2 
  1   5  -1   0     1700   0 
  1   6   0   0      401   3 
  1   7   0   0      635   2 
  1   8   0   0      493   2 
  1   9  -1   0     1700   1 
  1  10   0   0      528   3 
  1  11  -1   0     1700   1 
  1  12   0   0      703   3 
  1  13   0   0      498   2 
  1  14  -1   0     1700   1 
  1  15  -1   0     1700   0 
  1  16  -1   0     1700   0 
  1  17   0   0      561   2 
  1  18  -1   0     1700   0 
  1  19  -1   0     1700   0 
  1  20  -1   0     1700   0 
  1  21  -1   0     1700   1 
  1  22   0   0      480   2 
  1  23  -1   0     1700   0 
  1  24  -1   0     1700   1 
  1  25  -1   0     1700   0 
  1  26   0   0      505   3 
  1  27   0   0      522   2 
  1  28   0   0      554   3 
  1  29   0   0      501   2 
  1  30   0   0      525   2 
  1  31   0   0      509   2 
  1  32  -1   0     1700   1 
  1  33  -1   0     1700   0 
  1  34   0   0      481   3 
  1  35   0   0      421   2 
  1  36   0   0      530   3 
  1  37  -1   0     1700   1 
  1  38   0   0      518   3 
  1  39   0   0      531   2 
  1  40   0   0      551   2 
  1  41   0   0      552   2 
  1  42  -1   0     1700   0 
  1  43   0   0      524   3 
  1  44   0   0      503   3 
  1  45   0   0      482   3 
  1  46   0   0      538   3 
  1  47   0   0      508   3 
  1  48  -1   0     1700   0 
  1  49   0   0      453   3 
  1  50  -1   0     1700   0 
  1  51  -1   0     1700   1 
  1  52  -1   0     1700   0 
  1  53  -1   0     1700   1 
  1  54  -1   0     1700   1 
  1  55   0   0      533   2 
  1  56   0   0      591   2 
  1  57   0   0      542   2 
  1  58  -1   0     1700   1 
  1  59  -1   0     1700   1 
  1  60  -1   0     1700   0 
  1  61   0   0      602   2 
  1  62  -1   0     1700   0 
  1  63   0   0      532   2 
  1  64   0   0      814   3 
  1  65  -1   0     1700   0 
  1  66  -1   0     1700   1 
  1  67   0   0      553   2 
  1  68   0   0     1164   3 
  1  69  -1   0     1700   1 
  1  70  -1   0     1700   0 
  1  71   0   0      545   2 
  1  72   0   0      544   2 
  1  73   0   0      526   2 
  1  74  -1   0     1700   0 
  1  75   0   2      566   1 
  1  76  -1   0     1700   0 
  1  77  -1   0     1700   1 
  1  78  -1   0     1700   0 
  1  79  -1   0     1700   0 
  1  80  -1   0     1700   0 
  1  81  -1   0     1700   1 
  1  82   0   0      558   3 
  1  83  -1   0     1700   0 
  1  84   0   0      557   3 
  1  85  -1   0     1700   0 
  1  86   0   0      832   3 
  1  87   0   0      564   3 
  1  88   0   0      615   2 
  1  89   0   0      540   3 
  1  90  -1   0     1700   0 
  1  91   0   0      500   3 
  1  92   0   0      514   3 
  1  93   0   0      638   2 
  1  94   0   0      519   3 
  1  95  -1   0     1700   0 
  1  96   0   0      557   2 
  1  97  -1   0     1700   1 
  1  98  -1   0     1700   1 
  1  99  -1   0     1700   1 
  1 100   0   0      522   2 
  1 101   0   0      557   2 
  1 102  -1   0     1700   1 
  1 103   0   0      521   3 
  1 104   0   0      551   3 
  1 105   0   2      530   1 
  1 106  -1   0     1700   1 
  1 107  -1   0     1700   1 
  1 108   0   0      582   3 
  1 109  -1   0     1700   1 
  1 110   0   0      580   2 
  1 111   0   0      568   2 
  1 112  -1   0     1700   0 
  1 113  -1   0     1700   1 
  1 114   0   0      502   2 
  1 115   0   0      587   3 
  1 116   0   0      648   3 
  1 117   0   0      573   3 
  1 118  -1   0     1700   1 
  1 119  -1   0     1700   1 
  1 120  -1   0     1700   0 
  1 121  -1   0     1700   1 
  1 122  -1   0     1700   1 
  1 123   0   0      743   3 
  1 124   0   0      577   2 
  1 125  -1   0     1700   1 
  1 126  -1   0     1700   0 
  1 127  -1   0     1700   0 
  2   0   0   0      561   2 
  2   1   0   0      627   2 
  2   2  -1   0     1700   0 
  2   3  -1   0     1700   0 
  2   4  -1   0     1700   0 
  2   5   0   0      544   2 
  2   6  -1   0     1700   0 
  2   7  -1   0     1700   1 
  2   8  -1   0     1700   0 
  2   9   0   0      539   3 
  2  10   0   0      547   3 
  2  11   0   0      492   2 
  2  12   0   0      531   2 
  2  13  -1   0     1700   0 
  2  14   0   0      533   2 
  2  15   0   0      520   3 
  2  16  -1   0     1700   1 
  2  17  -1   0     1700   0 
  2  18   0   0      597   3 
  2  19  -1   0     1700   1 
  2  20   0   0      560   3 
  2  21  -1   0     1700   1 
  2  22   0   0      760   2 
  2  23  -1   0     1700   1 
  2  24   0   0      565   2 
  2  25  -1   0     1700   0 
  2  26  -1   1     1700   2 
  2  27  -1   0     1700   1 
  2  28  -1   0     1700   1 
  2  29  -1   0     1700   1 
  2  30  -1   0     1700   0 
  2  31   0   0      572   3 
  2  32  -1   0     1700   1 
  2  33  -1   0     1700   1 
  2  34  -1   0     1700   1 
  2  35   0   0      577   3 
  2  36   0   0      654   3 
  2  37   0   0      580   3 
  2  38   0   0      584   3 
  2  39  -1   0     1700   0 
  2  40  -1   0     1700   0 
  2  41   0   0      552   2 
  2  42  -1   0     1700   1 
  2  43   0   0      720   3 
  2  44   0   0      634   3 
  2  45   0   0      733   2 
  2  46  -1   0     1700   0 
  2  47  -1   0     1700   0 
  2  48   0   0      702   2 
  2  49  -1   0     1700   1 
  2  50   0   0      791   2 
  2  51   0   0      603   2 
  2  52  -1   0     1700   1 
  2  53   0   0      595   2 
  2  54  -1   0     1700   0 
  2  55  -1   0     1700   0 
  2  56   0   0      521   2 
  2  57  -1   0     1700   0 
  2  58   0   0      704   3 
  2  59   0   0      563   3 
  2  60   0   0      527   3 
  2  61   0   0      534   3 
  2  62  -1   0     1700   0 
  2  63   0   0      778   2 
  2  64  -1   0     1700   1 
  2  65  -1   0     1700   0 
  2  66   0   0      618   3 
  2  67   0   0      573   2 
  2  68  -1   0     1700   1 
  2  69  -1   0     1700   0 
  2  70   0   0      593   3 
  2  71   0   0      589   3 
  2  72   0   0      638   2 
  2  73  -1   0     1700   1 
  2  74   0   0      746   3 
  2  75  -1   0     1700   0 
  2  76   0   0      721   2 
  2  77  -1   0     1700   1 
  2  78   0   0      615   2 
  2  79   0   0      676   3 
  2  80   0   0      657   2 
  2  81   0   0      561   2 
  2  82   0   0      541   2 
  2  83   0   0      757   2 
  2  84   0   0      582   3 
  2  85  -1   0     1700   1 
  2  86  -1   0     1700   0 
  2  87  -1   0     1700   0 
  2  88   0   0      563   2 
  2  89   0   0      585   3 
  2  90  -1   0     1700   1 
  2  91  -1   0     1700   0 
  2  92  -1   0     1700   1 
  2  93  -1   0     1700   0 
  2  94  -1   0     1700   1 
  2  95  -1   0     1700   1 
  2  96  -1   0     1700   0 
  2  97   0   0      552   3 
  2  98  -1   0     1700   0 
  2  99  -1   0     1700   0 
  2 100   0   0      611   3 
  2 101   0   0      526   2 
  2 102   0   0      600   3 
  2 103   0   0      539   3 
  2 104  -1   0     1700   1 
  2 105   0   0      558   3 
  2 106   0   0      608   2 
  2 107  -1   0     1700   0 
  2 108  -1   0     1700   1 
  2 109   0   0      533   2 
  2 110  -1   0     1700   1 
  2 111   0   0      639   3 
  2 112  -1   0     1700   0 
  2 113  -1   0     1700   1 
  2 114   0   0      526   3 
  2 115  -1   0     1700   1 
  2 116  -1   0     1700   1 
  2 117  -1   0     1700   0 
  2 118  -1   0     1700   1 
  2 119  -1   0     1700   1 
  2 120   0   0      583   2 
  2 121   0   0      475   2 
  2 122  -1   0     1700   0 
  2 123   0   0      544   3 
  2 124  -1   0     1700   0 
  2 125   0   0      540   2 
  2 126   0   0      514   3 
  2 127  -1   0     1700   1 
  3   0  -1   0     1700   1 
  3   1   0   0      558   3 
  3   2   0   0      613   2 
  3   3  -1   0     1700   0 
  3   4   0   2      577   1 
  3   5  -1   0     1700   0 
  3   6   0   0      717   2 
  3   7  -1   0     1700   1 
  3   8   0   0      697   2 
  3   9  -1   0     1700   0 
  3  10  -1   0     1700   0 
  3  11   0   0     1102   3 
  3  12  -1   0     1700   1 
  3  13   0   0      575   3 
  3  14   0   0      626   3 
  3  15   0   0      981   2 
  3  16   0   0      545   2 
  3  17   0   0      741   2 
  3  18  -1   0     1700   1 
  3  19  -1   0     1700   0 
  3  20  -1   0     1700   0 
  3  21  -1   0     1700   0 
  3  22  -1   0     1700   0 
  3  23   0   0      589   2 
  3  24  -1   0     1700   0 
  3  25  -1   0     1700   0 
  3  26  -1   0     1700   1 
  3  27   0   0      614   3 
  3  28   0   0      442   2 
  3  29  -1   0     1700   0 
  3  30  -1   0     1700   1 
  3  31  -1   0     1700   1 
  3  32  -1   0     1700   0 
  3  33  -1   0     1700   1 
  3  34  -1   0     1700   0 
  3  35   0   0      686   3 
  3  36   0   0      542   3 
  3  37   0   0      604   3 
  3  38   0   0      571   3 
  3  39   0   0      595   2 
  3  40  -1   0     1700   1 
  3  41  -1   0     1700   1 
  3  42  -1   0     1700   1 
  3  43   0   0      608   2 
  3  44   0   0      649   2 
  3  45  -1   0     1700   1 
  3  46   0   0      759   3 
  3  47  -1   0     1700   0 
  3  48  -1   0     1700   1 
  3  49  -1   0     1700   1 
  3  50  -1   0     1700   0 
  3  51  -1   0     1700   1 
  3  52  -1   0     1700   1 
  3  53   0   0      642   2 
  3  54   0   0      679   2 
  3  55  -1   0     1700   1 
  3  56  -1   0     1700   0 
  3  57  -1   0     1700   0 
  3  58  -1   0     1700   1 
  3  59   0   0      800   2 
  3  60   0   0      501   3 
  3  61  -1   0     1700   1 
  3  62  -1   0     1700   0 
  3  63   0   0      625   2 
  3  64   0   0      638   3 
  3  65   0   0      564   3 
  3  66  -1   0     1700   1 
  3  67  -1   0     1700   1 
  3  68   0   0      471   3 
  3  69   0   0      549   2 
  3  70   0   0      561   3 
  3  71   0   0      611   3 
  3  72   0   0      547   3 
  3  73  -1   0     1700   1 
  3  74   0   0      523   2 
  3  75   0   0      482   2 
  3  76   0   0      593   3 
  3  77  -1   0     1700   0 
  3  78   0   0      621   3 
  3  79   0   0      561   3 
  3  80   0   0      603   2 
  3  81  -1   0     1700   1 
  3  82   0   0      864   2 
  3  83   0   0      599   2 
  3  84  -1   0     1700   1 
  3  85  -1   0     1700   0 
  3  86   0   0      686   3 
  3  87   0   0      658   2 
  3  88   0   0      676   2 
  3  89   0   0      652   3 
  3  90   0   0      552   3 
  3  91   0   0      769   2 
  3  92  -1   0     1700   1 
  3  93   0   0      744   3 
  3  94  -1   0     1700   0 
  3  95  -1   0     1700   1 
  3  96   0   0      621   3 
  3  97   0   0      561   3 
  3  98  -1   0     1700   0 
  3  99   0   0      590   2 
  3 100  -1   0     1700   1 
  3 101   0   0      701   3 
  3 102  -1   0     1700   0 
  3 103  -1   0     1700   0 
  3 104   0   0      495   3 
  3 105  -1   0     1700   1 
  3 106   0   0      807   2 
  3 107  -1   0     1700   1 
  3 108   0   0      885   3 
  3 109   0   0      740   2 
  3 110  -1   0     1700   0 
  3 111  -1   0     1700   0 
  3 112   0   0      754   2 
  3 113   0   0      607   3 
  3 114  -1   0     1700   0 
  3 115   0   2      644   0 
  3 116   0   0      588   2 
  3 117  -1   0     1700   0 
  3 118   0   0      745   2 
  3 119  -1   0     1700   1 
  3 120  -1   0     1700   1 
  3 121  -1   0     1700   0 
  3 122  -1   0     1700   0 
  3 123   0   0     1031   2 
  3 124  -1   0     1700   0 
  3 125   0   0      737   3 
  3 126   0   0      652   3 
  3 127   0   0      777   2 
