# Supplementary material for: The influence of the Japanese waving cat on the joint spatial compatibility effect: A replication and extension of Dolk, Hommel, Prinz, and Liepelt (2013)
Source: PLoS One. 2017 Sep 14;12(9):e0184844. doi: 10.1371/journal.pone.0184844 (PMC5599021; doi:10.1371/journal.pone.0184844)
Supplement: S1 File — (ZIP) [file pone.0184844.s001.zip › S1 Data/raw data/21.dat]

SimonNL [04-2015]
 21    0   1 
 RAI14
 -1   0  -1   1     1700   3 
 -1   1   0   0      620   3 
 -1   2   0   0      810   2 
 -1   3   0   0      809   2 
 -1   4  -1   0     1700   0 
 -1   5  -1   0     1700   1 
 -1   6  -1   0     1700   1 
 -1   7  -1   0     1700   0 
  0   0  -1   0     1700   1 
  0   1   0   0      698   2 
  0   2  -1   0     1700   1 
  0   3  -1   0     1700   1 
  0   4  -1   0     1700   0 
  0   5   0   0      574   3 
  0   6   0   0      536   2 
  0   7   0   0      612   3 
  0   8  -1   0     1700   0 
  0   9   0   0      769   3 
  0  10   0   0      638   2 
  0  11  -1   0     1700   0 
  0  12  -1   0     1700   1 
  0  13  -1   0     1700   1 
  0  14   0   0      600   3 
  0  15   0   0      649   3 
  0  16  -1   0     1700   1 
  0  17  -1   0     1700   0 
  0  18  -1   0     1700   1 
  0  19  -1   0     1700   1 
  0  20   0   0      667   2 
  0  21   0   0      560   3 
  0  22  -1   0     1700   1 
  0  23   0   0      547   2 
  0  24   0   0      663   2 
  0  25  -1   0     1700   0 
  0  26  -1   0     1700   1 
  0  27  -1   0     1700   1 
  0  28   0   0      705   3 
  0  29  -1   0     1700   1 
  0  30   0   0      570   2 
  0  31  -1   0     1700   0 
  0  32   0   0      638   2 
  0  33  -1   0     1700   0 
  0  34   0   0      622   3 
  0  35  -1   0     1700   1 
  0  36  -1   0     1700   1 
  0  37  -1   0     1700   1 
  0  38  -1   0     1700   1 
  0  39   0   0      577   3 
  0  40  -1   0     1700   1 
  0  41   0   0      543   2 
  0  42  -1   0     1700   0 
  0  43   0   0      538   3 
  0  44  -1   0     1700   1 
  0  45  -1   0     1700   0 
  0  46  -1   0     1700   0 
  0  47   0   0      624   3 
  0  48   0   0      556   3 
  0  49   0   0      659   2 
  0  50   0   0      650   2 
  0  51   0   0      617   3 
  0  52  -1   0     1700   0 
  0  53   0   0      579   2 
  0  54  -1   0     1700   0 
  0  55   0   0      699   2 
  0  56   0   0      659   2 
  0  57  -1   0     1700   1 
  0  58  -1   0     1700   0 
  0  59   0   0      726   2 
  0  60  -1   0     1700   1 
  0  61  -1   0     1700   0 
  0  62   0   0      810   3 
  0  63   0   0      622   3 
  0  64  -1   0     1700   0 
  0  65  -1   0     1700   1 
  0  66   0   0      606   3 
  0  67   0   0      773   2 
  0  68  -1   0     1700   1 
  0  69  -1   0     1700   0 
  0  70   0   0      772   2 
  0  71  -1   0     1700   0 
  0  72  -1   0     1700   0 
  0  73   0   0      683   2 
  0  74  -1   0     1700   0 
  0  75   0   0      576   2 
  0  76   0   0      584   2 
  0  77   0   0      709   2 
  0  78  -1   0     1700   1 
  0  79   0   0      670   3 
  0  80   0   0      625   3 
  0  81   0   0      709   3 
  0  82   0   0      742   3 
  0  83   0   0      547   3 
  0  84   0   0      593   3 
  0  85  -1   0     1700   0 
  0  86  -1   0     1700   0 
  0  87   0   0      615   2 
  0  88  -1   0     1700   1 
  0  89   0   0      731   2 
  0  90   0   0      782   3 
  0  91  -1   0     1700   0 
  0  92  -1   0     1700   0 
  0  93   0   0      628   3 
  0  94   0   0      600   2 
  0  95  -1   0     1700   0 
  0  96   0   0      714   3 
  0  97   0   0      645   3 
  0  98   0   0      664   2 
  0  99   0   0      602   3 
  0 100   0   0      562   3 
  0 101   0   0      757   2 
  0 102  -1   0     1700   1 
  0 103  -1   0     1700   1 
  0 104  -1   0     1700   1 
  0 105   0   0      563   2 
  0 106   0   0      594   2 
  0 107  -1   0     1700   0 
  0 108   0   0      562   3 
  0 109  -1   0     1700   1 
  0 110   0   2      715   1 
  0 111  -1   0     1700   0 
  0 112  -1   0     1700   0 
  0 113   0   0      747   3 
  0 114  -1   0     1700   1 
  0 115  -1   0     1700   0 
  0 116   0   0      642   2 
  0 117   0   0      736   3 
  0 118   0   0      630   2 
  0 119   0   0      746   2 
  0 120  -1   0     1700   1 
  0 121   0   0      671   2 
  0 122  -1   0     1700   1 
  0 123  -1   0     1700   0 
  0 124  -1   0     1700   0 
  0 125  -1   0     1700   0 
  0 126   0   0      594   3 
  0 127  -1   0     1700   0 
  1   0   0   0      583   3 
  1   1   0   0      605   2 
  1   2   0   0      664   2 
  1   3  -1   0     1700   1 
  1   4  -1   0     1700   1 
  1   5   0   0      664   3 
  1   6   0   0      799   2 
  1   7  -1   0     1700   1 
  1   8   0   0      611   2 
  1   9   0   0      558   3 
  1  10  -1   0     1700   0 
  1  11  -1   0     1700   0 
  1  12   0   0      733   3 
  1  13   0   0      505   2 
  1  14   0   0      737   3 
  1  15   0   0      625   3 
  1  16  -1   0     1700   1 
  1  17  -1   0     1700   0 
  1  18   0   0      706   3 
  1  19   0   0      846   3 
  1  20  -1   0     1700   1 
  1  21   0   0      529   3 
  1  22  -1   0     1700   0 
  1  23  -1   0     1700   1 
  1  24   0   0      582   3 
  1  25  -1   0     1700   0 
  1  26   0   0     1152   3 
  1  27   0   0     1069   2 
  1  28   0   0      709   2 
  1  29  -1   0     1700   1 
  1  30   0   0      575   2 
  1  31  -1   0     1700   0 
  1  32   0   0      614   3 
  1  33   0   0      806   2 
  1  34  -1   0     1700   0 
  1  35   0   0      855   2 
  1  36  -1   0     1700   0 
  1  37  -1   0     1700   0 
  1  38   0   0      919   3 
  1  39  -1   0     1700   1 
  1  40   0   0      616   2 
  1  41   0   0      711   3 
  1  42  -1   0     1700   0 
  1  43  -1   0     1700   1 
  1  44   0   0      613   2 
  1  45  -1   0     1700   0 
  1  46  -1   0     1700   0 
  1  47   0   0      627   2 
  1  48  -1   0     1700   0 
  1  49   0   0      566   2 
  1  50  -1   0     1700   0 
  1  51  -1   0     1700   1 
  1  52   0   0      567   3 
  1  53   0   0      570   2 
  1  54  -1   0     1700   0 
  1  55  -1   0     1700   1 
  1  56  -1   0     1700   0 
  1  57   0   0      685   3 
  1  58   0   0      645   2 
  1  59  -1   0     1700   1 
  1  60   0   0      670   3 
  1  61   0   0      565   3 
  1  62  -1   0     1700   1 
  1  63   0   0      696   3 
  1  64  -1   0     1700   1 
  1  65  -1   0     1700   1 
  1  66  -1   0     1700   0 
  1  67  -1   0     1700   1 
  1  68   0   0      526   2 
  1  69   0   0      534   2 
  1  70   0   0      698   2 
  1  71  -1   0     1700   1 
  1  72   0   0      661   2 
  1  73  -1   0     1700   1 
  1  74  -1   0     1700   0 
  1  75  -1   0     1700   1 
  1  76  -1   0     1700   1 
  1  77   0   0      545   2 
  1  78   0   0      582   3 
  1  79  -1   0     1700   0 
  1  80   0   0      607   2 
  1  81  -1   0     1700   0 
  1  82  -1   0     1700   0 
  1  83   0   0      571   2 
  1  84  -1   0     1700   1 
  1  85  -1   0     1700   1 
  1  86   0   0      706   3 
  1  87   0   0      598   3 
  1  88  -1   0     1700   0 
  1  89   0   0      886   3 
  1  90  -1   0     1700   1 
  1  91   0   0      678   3 
  1  92  -1   0     1700   1 
  1  93  -1   0     1700   1 
  1  94  -1   0     1700   0 
  1  95  -1   0     1700   0 
  1  96  -1   0     1700   0 
  1  97   0   0      568   3 
  1  98   0   0      572   3 
  1  99  -1   0     1700   0 
  1 100   0   0     1348   2 
  1 101   0   0      644   3 
  1 102   0   0      607   3 
  1 103  -1   0     1700   1 
  1 104  -1   0     1700   1 
  1 105   0   0      583   2 
  1 106  -1   0     1700   1 
  1 107  -1   0     1700   0 
  1 108   0   0      585   2 
  1 109   0   0      589   3 
  1 110   0   0      637   2 
  1 111   0   0      651   2 
  1 112  -1   0     1700   0 
  1 113   0   0      669   2 
  1 114  -1   0     1700   1 
  1 115  -1   0     1700   0 
  1 116   0   0      646   3 
  1 117  -1   0     1700   0 
  1 118  -1   0     1700   0 
  1 119  -1   0     1700   1 
  1 120  -1   0     1700   1 
  1 121  -1   0     1700   0 
  1 122   0   0      545   3 
  1 123  -1   0     1700   1 
  1 124   0   0      633   2 
  1 125   0   0      598   3 
  1 126   0   0      673   2 
  1 127   0   0      596   2 
  2   0   0   0      611   2 
  2   1   0   0      532   2 
  2   2  -1   0     1700   0 
  2   3  -1   0     1700   0 
  2   4  -1   0     1700   0 
  2   5  -1   0     1700   0 
  2   6  -1   0     1700   0 
  2   7   0   0      535   3 
  2   8   0   0      708   2 
  2   9   0   0      561   2 
  2  10   0   0      551   2 
  2  11  -1   0     1700   1 
  2  12   0   0      587   2 
  2  13  -1   0     1700   1 
  2  14   0   0      598   3 
  2  15   0   0      546   2 
  2  16  -1   0     1700   0 
  2  17  -1   0     1700   1 
  2  18   0   0      595   3 
  2  19  -1   0     1700   0 
  2  20   0   0      543   3 
  2  21   0   0      529   3 
  2  22   0   0      567   3 
  2  23   0   0      549   3 
  2  24   0   0      623   3 
  2  25   0   0      704   3 
  2  26  -1   0     1700   1 
  2  27   0   0      571   2 
  2  28   0   0      713   3 
  2  29   0   0      646   2 
  2  30   0   0      541   3 
  2  31  -1   0     1700   0 
  2  32   0   0      654   2 
  2  33   0   0      527   3 
  2  34  -1   0     1700   0 
  2  35  -1   0     1700   0 
  2  36   0   0      770   3 
  2  37   0   0      585   2 
  2  38  -1   0     1700   1 
  2  39   0   0      582   3 
  2  40  -1   0     1700   0 
  2  41  -1   0     1700   1 
  2  42  -1   0     1700   1 
  2  43   0   0      573   2 
  2  44   0   0      536   3 
  2  45   0   0      677   2 
  2  46  -1   0     1700   0 
  2  47  -1   0     1700   1 
  2  48  -1   0     1700   0 
  2  49  -1   0     1700   0 
  2  50  -1   0     1700   1 
  2  51   0   0      612   2 
  2  52  -1   0     1700   0 
  2  53   0   0      555   3 
  2  54  -1   0     1700   1 
  2  55  -1   0     1700   1 
  2  56  -1   0     1700   1 
  2  57  -1   0     1700   0 
  2  58  -1   0     1700   0 
  2  59  -1   0     1700   1 
  2  60  -1   0     1700   1 
  2  61  -1   0     1700   0 
  2  62   0   0      601   2 
  2  63  -1   0     1700   0 
  2  64   0   0      550   3 
  2  65  -1   0     1700   1 
  2  66  -1   0     1700   1 
  2  67  -1   0     1700   0 
  2  68   0   0      603   3 
  2  69  -1   0     1700   1 
  2  70  -1   0     1700   0 
  2  71  -1   0     1700   0 
  2  72   0   0     1036   2 
  2  73   0   0      547   2 
  2  74   0   0      594   3 
  2  75   0   0      571   2 
  2  76  -1   0     1700   1 
  2  77  -1   0     1700   1 
  2  78   0   0      583   3 
  2  79  -1   0     1700   1 
  2  80   0   0      508   2 
  2  81  -1   0     1700   1 
  2  82   0   0      598   2 
  2  83   0   0      626   3 
  2  84  -1   0     1700   1 
  2  85   0   0      608   2 
  2  86  -1   0     1700   1 
  2  87  -1   0     1700   0 
  2  88  -1   0     1700   0 
  2  89   0   0      566   2 
  2  90   0   0      519   3 
  2  91  -1   0     1700   0 
  2  92   0   0      570   3 
  2  93  -1   0     1700   1 
  2  94   0   0      567   3 
  2  95   0   0      653   2 
  2  96   0   0      573   2 
  2  97  -1   0     1700   1 
  2  98   0   0      891   2 
  2  99   0   0      642   2 
  2 100  -1   0     1700   1 
  2 101   0   0      829   2 
  2 102   0   0      508   3 
  2 103   0   0      560   3 
  2 104   0   0      562   3 
  2 105   0   0      629   3 
  2 106   0   0      632   2 
  2 107   0   0      583   2 
  2 108   0   2      625   0 
  2 109   0   0      794   2 
  2 110  -1   0     1700   0 
  2 111  -1   0     1700   0 
  2 112  -1   0     1700   0 
  2 113  -1   0     1700   0 
  2 114   0   0      777   3 
  2 115  -1   0     1700   1 
  2 116  -1   0     1700   1 
  2 117  -1   0     1700   0 
  2 118  -1   0     1700   0 
  2 119   0   0      807   2 
  2 120  -1   0     1700   1 
  2 121   0   0      602   3 
  2 122  -1   0     1700   1 
  2 123  -1   0     1700   1 
  2 124   0   0      628   3 
  2 125  -1   0     1700   1 
  2 126   0   0      690   2 
  2 127   0   0      683   3 
  3   0  -1   0     1700   1 
  3   1   0   0      552   2 
  3   2  -1   0     1700   1 
  3   3  -1   0     1700   0 
  3   4  -1   0     1700   0 
  3   5   0   0      610   2 
  3   6   0   0      579   2 
  3   7   0   0      654   2 
  3   8  -1   0     1700   1 
  3   9  -1   0     1700   1 
  3  10  -1   0     1700   0 
  3  11  -1   0     1700   0 
  3  12  -1   0     1700   0 
  3  13  -1   0     1700   0 
  3  14   0   0      700   3 
  3  15  -1   0     1700   0 
  3  16   0   0      571   2 
  3  17   0   0      618   2 
  3  18  -1   0     1700   1 
  3  19   0   0      608   3 
  3  20   0   0      557   3 
  3  21   0   0      653   3 
  3  22  -1   0     1700   0 
  3  23  -1   0     1700   0 
  3  24   0   0      630   2 
  3  25  -1   0     1700   0 
  3  26  -1   0     1700   1 
  3  27   0   0      745   2 
  3  28  -1   0     1700   1 
  3  29   0   0      530   2 
  3  30   0   0      574   3 
  3  31  -1   0     1700   1 
  3  32  -1   0     1700   0 
  3  33   0   0      662   3 
  3  34   0   0      677   2 
  3  35  -1   0     1700   1 
  3  36   0   0      746   3 
  3  37  -1   0     1700   0 
  3  38  -1   0     1700   0 
  3  39  -1   0     1700   0 
  3  40   0   0      604   3 
  3  41  -1   0     1700   1 
  3  42  -1   0     1700   0 
  3  43  -1   0     1700   1 
  3  44  -1   0     1700   0 
  3  45  -1   0     1700   0 
  3  46  -1   0     1700   1 
  3  47   0   0      569   3 
  3  48   0   0      561   3 
  3  49   0   0      604   3 
  3  50   0   0      732   2 
  3  51  -1   0     1700   1 
  3  52   0   0      961   2 
  3  53   0   0      524   2 
  3  54   0   0      628   3 
  3  55  -1   0     1700   1 
  3  56  -1   0     1700   1 
  3  57   0   0      581   2 
  3  58   0   0      923   3 
  3  59   0   0      593   2 
  3  60   0   0      697   2 
  3  61  -1   0     1700   0 
  3  62  -1   0     1700   0 
  3  63  -1   0     1700   1 
  3  64  -1   0     1700   0 
  3  65   0   0      697   3 
  3  66  -1   0     1700   0 
  3  67  -1   0     1700   1 
  3  68  -1   0     1700   1 
  3  69   0   0      499   2 
  3  70  -1   0     1700   0 
  3  71   0   0      673   3 
  3  72  -1   0     1700   1 
  3  73   0   0      895   2 
  3  74   0   0      710   2 
  3  75   0   0      948   3 
  3  76   0   0     1093   3 
  3  77  -1   0     1700   0 
  3  78  -1   0     1700   1 
  3  79   0   0      703   2 
  3  80  -1   0     1700   1 
  3  81   0   0      870   2 
  3  82   0   0     1048   2 
  3  83   0   0      900   2 
  3  84   0   0      873   3 
  3  85  -1   0     1700   1 
  3  86   0   0     1073   3 
  3  87   0   0      606   3 
  3  88   0   0      580   3 
  3  89  -1   0     1700   0 
  3  90  -1   0     1700   1 
  3  91   0   0      668   3 
  3  92  -1   0     1700   0 
  3  93  -1   0     1700   0 
  3  94   0   0     1170   2 
  3  95  -1   0     1700   1 
  3  96  -1   0     1700   1 
  3  97  -1   0     1700   1 
  3  98  -1   0     1700   0 
  3  99   0   0      609   3 
  3 100   0   0      537   3 
  3 101  -1   0     1700   0 
  3 102  -1   0     1700   1 
  3 103  -1   0     1700   1 
  3 104  -1   0     1700   0 
  3 105  -1   0     1700   1 
  3 106  -1   0     1700   1 
  3 107   0   0      723   2 
  3 108   0   0      717   2 
  3 109   0   0      536   2 
  3 110  -1   0     1700   0 
  3 111   0   0      801   2 
  3 112   0   0      498   3 
  3 113   0   0      720   2 
  3 114   0   0      560   3 
  3 115  -1   0     1700   0 
  3 116  -1   0     1700   0 
  3 117   0   0      741   2 
  3 118   0   0      610   3 
  3 119   0   0      565   3 
  3 120   0   0      548   3 
  3 121   0   0      633   2 
  3 122  -1   0     1700   1 
  3 123   0   0      630   3 
  3 124   0   0      531   3 
  3 125  -1   0     1700   1 
  3 126   0   0      631   2 
  3 127   0   0      608   3 
