# Supplementary material for: The influence of the Japanese waving cat on the joint spatial compatibility effect: A replication and extension of Dolk, Hommel, Prinz, and Liepelt (2013)
Source: PLoS One. 2017 Sep 14;12(9):e0184844. doi: 10.1371/journal.pone.0184844 (PMC5599021; doi:10.1371/journal.pone.0184844)
Supplement: S1 File — (ZIP) [file pone.0184844.s001.zip › S1 Data/raw data/22.dat]

SimonNL [04-2015]
 22    2   1 
 MAAI28
 -1   0  -1   0     1700   0 
 -1   1   0   0      634   3 
 -1   2  -1   1     1700   2 
 -1   3  -1   0     1700   1 
 -1   4   0   2      529   1 
 -1   5   0   0      725   3 
 -1   6  -1   0     1700   0 
 -1   7   0   0      623   2 
  0   0   0   0      712   2 
  0   1  -1   0     1700   1 
  0   2  -1   0     1700   0 
  0   3  -1   0     1700   1 
  0   4   0   0      479   3 
  0   5   0   0      611   2 
  0   6  -1   0     1700   0 
  0   7   0   0      506   3 
  0   8  -1   0     1700   0 
  0   9  -1   0     1700   0 
  0  10  -1   0     1700   1 
  0  11  -1   0     1700   0 
  0  12  -1   0     1700   0 
  0  13  -1   0     1700   0 
  0  14  -1   0     1700   1 
  0  15  -1   0     1700   0 
  0  16   0   0      570   3 
  0  17   0   0      579   3 
  0  18   0   0      536   3 
  0  19  -1   0     1700   1 
  0  20   0   0      536   3 
  0  21   0   0      456   3 
  0  22   0   0      564   2 
  0  23  -1   0     1700   1 
  0  24   0   0      519   2 
  0  25   0   0      545   2 
  0  26  -1   0     1700   1 
  0  27   0   0      539   3 
  0  28   0   0      508   2 
  0  29  -1   0     1700   0 
  0  30   0   0      480   2 
  0  31   0   0      567   3 
  0  32   0   0      478   3 
  0  33  -1   0     1700   0 
  0  34   0   0      479   2 
  0  35  -1   0     1700   1 
  0  36  -1   0     1700   0 
  0  37  -1   0     1700   0 
  0  38   0   0      492   3 
  0  39   0   0      607   2 
  0  40   0   0      527   2 
  0  41   0   0      483   3 
  0  42  -1   0     1700   0 
  0  43  -1   0     1700   1 
  0  44  -1   0     1700   1 
  0  45   0   0      440   2 
  0  46   0   0      472   2 
  0  47   0   0      450   2 
  0  48  -1   0     1700   1 
  0  49  -1   0     1700   1 
  0  50  -1   0     1700   1 
  0  51  -1   0     1700   1 
  0  52   0   0      501   3 
  0  53   0   0      402   3 
  0  54   0   0      431   3 
  0  55  -1   0     1700   1 
  0  56  -1   0     1700   0 
  0  57   0   0      511   2 
  0  58  -1   0     1700   1 
  0  59   0   0      472   2 
  0  60   0   0      526   2 
  0  61  -1   0     1700   0 
  0  62  -1   0     1700   1 
  0  63   0   0      487   2 
  0  64   0   0      599   3 
  0  65   0   0      500   3 
  0  66  -1   0     1700   0 
  0  67  -1   0     1700   0 
  0  68   0   0      427   3 
  0  69   0   0      424   3 
  0  70   0   0      525   2 
  0  71   0   0      535   2 
  0  72  -1   0     1700   0 
  0  73  -1   0     1700   1 
  0  74   0   0      450   3 
  0  75  -1   0     1700   1 
  0  76  -1   0     1700   1 
  0  77   0   0      513   3 
  0  78  -1   0     1700   0 
  0  79  -1   0     1700   0 
  0  80  -1   0     1700   1 
  0  81   0   0      579   2 
  0  82   0   0      499   2 
  0  83  -1   0     1700   0 
  0  84  -1   0     1700   0 
  0  85   0   0      574   3 
  0  86  -1   0     1700   1 
  0  87  -1   0     1700   0 
  0  88  -1   0     1700   0 
  0  89  -1   0     1700   1 
  0  90   0   0      546   3 
  0  91   0   0      456   3 
  0  92   0   0      424   3 
  0  93   0   0      530   2 
  0  94  -1   0     1700   1 
  0  95   0   0      506   3 
  0  96  -1   0     1700   0 
  0  97   0   0      444   3 
  0  98  -1   0     1700   1 
  0  99  -1   0     1700   0 
  0 100   0   0      497   2 
  0 101  -1   0     1700   0 
  0 102  -1   0     1700   0 
  0 103  -1   0     1700   1 
  0 104  -1   0     1700   0 
  0 105   0   0      512   3 
  0 106   0   0      432   3 
  0 107  -1   0     1700   1 
  0 108  -1   0     1700   1 
  0 109  -1   0     1700   1 
  0 110   0   0      474   2 
  0 111   0   0      493   2 
  0 112   0   0      455   2 
  0 113   0   0      443   3 
  0 114   0   0      479   2 
  0 115   0   0      678   2 
  0 116   0   0      406   3 
  0 117  -1   0     1700   0 
  0 118   0   0      488   3 
  0 119  -1   0     1700   0 
  0 120   0   0      479   2 
  0 121  -1   0     1700   0 
  0 122   0   2      467   1 
  0 123   0   0      527   2 
  0 124   0   0      593   2 
  0 125   0   0      577   2 
  0 126  -1   0     1700   1 
  0 127  -1   0     1700   1 
  1   0   0   0      524   3 
  1   1   0   2      493   1 
  1   2  -1   0     1700   1 
  1   3   0   0      558   3 
  1   4   0   0      574   2 
  1   5   0   2      534   0 
  1   6   0   0      550   2 
  1   7   0   0      694   3 
  1   8   0   0      600   2 
  1   9  -1   0     1700   1 
  1  10   0   0      579   3 
  1  11   0   0      484   3 
  1  12   0   0      583   2 
  1  13   0   0      508   2 
  1  14   0   0      552   3 
  1  15  -1   0     1700   1 
  1  16  -1   0     1700   1 
  1  17  -1   0     1700   0 
  1  18   0   0      515   2 
  1  19   0   0      523   3 
  1  20  -1   0     1700   1 
  1  21  -1   0     1700   0 
  1  22  -1   0     1700   1 
  1  23  -1   0     1700   1 
  1  24   0   0      555   2 
  1  25  -1   0     1700   1 
  1  26   0   0      497   2 
  1  27   0   0      513   2 
  1  28  -1   0     1700   0 
  1  29  -1   0     1700   0 
  1  30   0   0      499   3 
  1  31  -1   0     1700   0 
  1  32   0   0      524   3 
  1  33  -1   0     1700   0 
  1  34   0   0      483   2 
  1  35  -1   0     1700   0 
  1  36   0   0      450   3 
  1  37  -1   0     1700   0 
  1  38   0   0      507   2 
  1  39   0   0      607   2 
  1  40  -1   0     1700   0 
  1  41  -1   0     1700   1 
  1  42  -1   0     1700   1 
  1  43  -1   0     1700   1 
  1  44   0   0      540   2 
  1  45  -1   0     1700   0 
  1  46   0   0      503   3 
  1  47   0   0      452   3 
  1  48   0   0      539   2 
  1  49   0   0      543   3 
  1  50   0   0      466   3 
  1  51  -1   0     1700   0 
  1  52   0   2      536   1 
  1  53  -1   0     1700   0 
  1  54   0   0      543   3 
  1  55  -1   0     1700   1 
  1  56   0   0      533   2 
  1  57  -1   0     1700   1 
  1  58   0   0      573   2 
  1  59   0   0      571   3 
  1  60   0   0      520   3 
  1  61   0   0      459   3 
  1  62   0   0      546   3 
  1  63  -1   0     1700   1 
  1  64  -1   0     1700   1 
  1  65   0   0      600   2 
  1  66   0   0      527   2 
  1  67  -1   0     1700   0 
  1  68   0   0      523   2 
  1  69  -1   0     1700   1 
  1  70   0   0      682   2 
  1  71   0   0      569   3 
  1  72  -1   0     1700   1 
  1  73  -1   0     1700   0 
  1  74  -1   0     1700   1 
  1  75   0   0      500   3 
  1  76  -1   0     1700   0 
  1  77   0   0      498   3 
  1  78  -1   0     1700   0 
  1  79   0   0      550   2 
  1  80   0   0      548   2 
  1  81  -1   0     1700   1 
  1  82  -1   0     1700   1 
  1  83   0   0      528   3 
  1  84   0   0      545   2 
  1  85   0   0      634   2 
  1  86  -1   0     1700   1 
  1  87   0   0      554   2 
  1  88  -1   0     1700   1 
  1  89  -1   0     1700   0 
  1  90  -1   0     1700   1 
  1  91  -1   0     1700   0 
  1  92  -1   0     1700   0 
  1  93   0   0      559   2 
  1  94  -1   0     1700   0 
  1  95   0   0      503   3 
  1  96  -1   0     1700   0 
  1  97  -1   0     1700   0 
  1  98   0   0      537   2 
  1  99  -1   0     1700   0 
  1 100  -1   0     1700   0 
  1 101   0   0      502   3 
  1 102   0   0      570   2 
  1 103  -1   0     1700   0 
  1 104  -1   0     1700   1 
  1 105   0   0      513   3 
  1 106  -1   0     1700   1 
  1 107   0   0      485   3 
  1 108   0   0      513   3 
  1 109   0   0      478   2 
  1 110  -1   0     1700   0 
  1 111   0   0      487   3 
  1 112  -1   0     1700   1 
  1 113  -1   0     1700   1 
  1 114  -1   0     1700   0 
  1 115   0   0      554   3 
  1 116  -1   0     1700   0 
  1 117   0   0      574   2 
  1 118  -1   0     1700   1 
  1 119  -1   0     1700   1 
  1 120  -1   0     1700   0 
  1 121   0   0      493   2 
  1 122   0   0      528   2 
  1 123  -1   0     1700   1 
  1 124   0   0      488   3 
  1 125   0   0      471   3 
  1 126  -1   0     1700   0 
  1 127  -1   0     1700   0 
  2   0   0   0      803   2 
  2   1  -1   0     1700   1 
  2   2   0   0      519   3 
  2   3   0   0      590   2 
  2   4  -1   0     1700   0 
  2   5   0   0      472   2 
  2   6  -1   0     1700   0 
  2   7  -1   0     1700   1 
  2   8   0   0      502   3 
  2   9  -1   0     1700   0 
  2  10   0   0      560   2 
  2  11  -1   0     1700   0 
  2  12  -1   0     1700   1 
  2  13   0   0      505   3 
  2  14   0   0      509   3 
  2  15   0   0      511   2 
  2  16  -1   0     1700   1 
  2  17   0   0      479   2 
  2  18   0   0      491   2 
  2  19   0   0      467   3 
  2  20   0   0      529   2 
  2  21  -1   0     1700   0 
  2  22  -1   0     1700   0 
  2  23  -1   0     1700   0 
  2  24   0   0      541   2 
  2  25  -1   0     1700   0 
  2  26  -1   0     1700   1 
  2  27  -1   0     1700   1 
  2  28  -1   0     1700   0 
  2  29  -1   0     1700   0 
  2  30  -1   0     1700   0 
  2  31   0   0      589   2 
  2  32   0   0      552   2 
  2  33  -1   0     1700   0 
  2  34   0   0      526   3 
  2  35   0   0      463   2 
  2  36  -1   0     1700   0 
  2  37  -1   0     1700   1 
  2  38   0   0      472   3 
  2  39   0   0      527   3 
  2  40  -1   0     1700   1 
  2  41   0   0      480   2 
  2  42  -1   0     1700   1 
  2  43   0   0      470   2 
  2  44  -1   0     1700   1 
  2  45  -1   0     1700   0 
  2  46   0   0      460   3 
  2  47   0   0      563   2 
  2  48  -1   0     1700   0 
  2  49   0   0      467   3 
  2  50  -1   0     1700   0 
  2  51  -1   0     1700   0 
  2  52  -1   0     1700   0 
  2  53  -1   0     1700   0 
  2  54  -1   0     1700   0 
  2  55   0   0      573   2 
  2  56   0   0      453   2 
  2  57  -1   0     1700   0 
  2  58  -1   0     1700   1 
  2  59   0   0      502   3 
  2  60  -1   0     1700   1 
  2  61   0   0      475   2 
  2  62   0   0      545   3 
  2  63  -1   0     1700   0 
  2  64  -1   0     1700   1 
  2  65   0   0      532   3 
  2  66  -1   0     1700   1 
  2  67  -1   0     1700   1 
  2  68   0   0      488   3 
  2  69  -1   0     1700   0 
  2  70  -1   0     1700   0 
  2  71  -1   0     1700   0 
  2  72  -1   0     1700   1 
  2  73   0   0      461   3 
  2  74   0   0      606   3 
  2  75   0   0      445   3 
  2  76   0   0      529   2 
  2  77   0   0      469   2 
  2  78   0   0      490   2 
  2  79   0   0      426   3 
  2  80  -1   0     1700   1 
  2  81  -1   0     1700   1 
  2  82  -1   0     1700   1 
  2  83   0   0      526   3 
  2  84  -1   0     1700   1 
  2  85   0   0      467   3 
  2  86  -1   0     1700   1 
  2  87  -1   0     1700   1 
  2  88   0   0      538   2 
  2  89   0   0      558   2 
  2  90   0   2      521   0 
  2  91  -1   0     1700   1 
  2  92   0   0      494   2 
  2  93  -1   0     1700   0 
  2  94  -1   0     1700   0 
  2  95   0   0      528   2 
  2  96   0   0      679   3 
  2  97   0   0      532   3 
  2  98   0   0      539   3 
  2  99  -1   0     1700   0 
  2 100   0   0      491   3 
  2 101   0   0      507   2 
  2 102  -1   0     1700   1 
  2 103   0   0      489   3 
  2 104  -1   0     1700   1 
  2 105   0   0      505   2 
  2 106  -1   0     1700   0 
  2 107   0   0      585   3 
  2 108  -1   0     1700   1 
  2 109   0   0      542   3 
  2 110   0   0      533   3 
  2 111   0   0      514   3 
  2 112  -1   0     1700   1 
  2 113   0   0      526   2 
  2 114   0   0      543   2 
  2 115  -1   0     1700   1 
  2 116   0   0      525   2 
  2 117   0   0      501   3 
  2 118  -1   0     1700   0 
  2 119   0   0      519   2 
  2 120   0   0      500   2 
  2 121  -1   0     1700   0 
  2 122   0   0      459   3 
  2 123   0   0      515   3 
  2 124  -1   0     1700   1 
  2 125  -1   0     1700   1 
  2 126  -1   0     1700   1 
  2 127  -1   0     1700   1 
  3   0   0   0     1124   2 
  3   1  -1   0     1700   0 
  3   2  -1   0     1700   1 
  3   3  -1   0     1700   0 
  3   4  -1   0     1700   1 
  3   5   0   0      546   2 
  3   6  -1   0     1700   0 
  3   7   0   0      497   2 
  3   8  -1   0     1700   0 
  3   9   0   0      459   2 
  3  10  -1   0     1700   0 
  3  11   0   0      462   2 
  3  12   0   0      581   3 
  3  13   0   0      508   2 
  3  14  -1   0     1700   1 
  3  15   0   0      507   2 
  3  16   0   0      628   3 
  3  17  -1   0     1700   1 
  3  18   0   0      492   2 
  3  19  -1   0     1700   0 
  3  20   0   0      495   2 
  3  21  -1   0     1700   1 
  3  22   0   0      479   2 
  3  23  -1   0     1700   0 
  3  24   0   0      479   3 
  3  25   0   0      489   2 
  3  26  -1   0     1700   1 
  3  27  -1   0     1700   0 
  3  28  -1   0     1700   1 
  3  29  -1   0     1700   0 
  3  30   0   0      547   3 
  3  31   0   0      578   3 
  3  32  -1   0     1700   1 
  3  33   0   0      708   2 
  3  34  -1   0     1700   1 
  3  35   0   0      482   3 
  3  36  -1   0     1700   1 
  3  37  -1   0     1700   0 
  3  38  -1   0     1700   0 
  3  39   0   0      473   2 
  3  40  -1   0     1700   1 
  3  41  -1   0     1700   1 
  3  42   0   0      469   3 
  3  43   0   0      518   2 
  3  44  -1   0     1700   0 
  3  45   0   0      621   2 
  3  46  -1   0     1700   0 
  3  47   0   0      470   2 
  3  48   0   0      493   2 
  3  49   0   0      493   3 
  3  50   0   0      464   3 
  3  51   0   0      430   3 
  3  52  -1   0     1700   0 
  3  53   0   0      517   3 
  3  54   0   0      522   2 
  3  55  -1   0     1700   0 
  3  56   0   0      526   3 
  3  57   0   0      517   2 
  3  58  -1   0     1700   1 
  3  59   0   0      485   3 
  3  60   0   0      479   3 
  3  61  -1   0     1700   0 
  3  62   0   0      488   2 
  3  63  -1   0     1700   1 
  3  64  -1   0     1700   0 
  3  65   0   0      499   3 
  3  66  -1   0     1700   1 
  3  67   0   0      528   2 
  3  68  -1   0     1700   1 
  3  69  -1   0     1700   1 
  3  70  -1   0     1700   1 
  3  71   0   0      488   2 
  3  72   0   0      497   2 
  3  73  -1   0     1700   1 
  3  74  -1   0     1700   1 
  3  75   0   0      454   3 
  3  76   0   0      545   2 
  3  77   0   0      567   3 
  3  78  -1   0     1700   0 
  3  79   0   0      452   3 
  3  80   0   0      489   3 
  3  81   0   0      420   3 
  3  82  -1   0     1700   1 
  3  83  -1   0     1700   0 
  3  84  -1   0     1700   0 
  3  85   0   0      439   3 
  3  86  -1   0     1700   1 
  3  87  -1   0     1700   0 
  3  88   0   0      520   2 
  3  89   0   0      457   3 
  3  90   0   0      463   3 
  3  91   0   0      441   3 
  3  92  -1   0     1700   1 
  3  93   0   0      559   3 
  3  94   0   0      440   3 
  3  95  -1   0     1700   0 
  3  96   0   0      572   3 
  3  97  -1   0     1700   0 
  3  98  -1   0     1700   1 
  3  99  -1   0     1700   0 
  3 100   0   0      539   2 
  3 101   0   0      527   2 
  3 102  -1   0     1700   1 
  3 103   0   0      456   2 
  3 104  -1   0     1700   0 
  3 105  -1   0     1700   1 
  3 106  -1   0     1700   0 
  3 107   0   0      475   2 
  3 108  -1   0     1700   0 
  3 109  -1   0     1700   0 
  3 110   0   0      469   3 
  3 111   0   0      488   2 
  3 112   0   2      505   0 
  3 113  -1   0     1700   0 
  3 114  -1   0     1700   1 
  3 115  -1   0     1700   1 
  3 116   0   0      505   2 
  3 117  -1   0     1700   1 
  3 118   0   0      500   3 
  3 119  -1   0     1700   1 
  3 120   0   0      506   3 
  3 121   0   0      526   2 
  3 122   0   0      837   3 
  3 123   0   0      482   3 
  3 124  -1   0     1700   1 
  3 125  -1   0     1700   0 
  3 126  -1   0     1700   0 
  3 127  -1   0     1700   1 
