# Supplementary material for: The influence of the Japanese waving cat on the joint spatial compatibility effect: A replication and extension of Dolk, Hommel, Prinz, and Liepelt (2013)
Source: PLoS One. 2017 Sep 14;12(9):e0184844. doi: 10.1371/journal.pone.0184844 (PMC5599021; doi:10.1371/journal.pone.0184844)
Supplement: S1 File — (ZIP) [file pone.0184844.s001.zip › S1 Data/raw data/23.dat]

SimonNL [04-2015]
 23    3   0 
 A0E26
 -1   0   0   0      634   0 
 -1   1   0   2      384   3 
 -1   2  -1   1     1700   1 
 -1   3  -1   0     1700   3 
 -1   4  -1   0     1700   2 
 -1   5   0   0      617   0 
 -1   6  -1   0     1700   2 
 -1   7   0   0      647   1 
  0   0   0   0      805   0 
  0   1  -1   0     1700   3 
  0   2  -1   0     1700   2 
  0   3  -1   0     1700   3 
  0   4   0   0      577   1 
  0   5   0   0      894   0 
  0   6  -1   0     1700   3 
  0   7  -1   0     1700   3 
  0   8  -1   0     1700   2 
  0   9   0   0      567   0 
  0  10  -1   0     1700   2 
  0  11   0   0      566   0 
  0  12   0   0      523   0 
  0  13  -1   0     1700   2 
  0  14   0   0      742   0 
  0  15   0   0      672   1 
  0  16   0   0      543   1 
  0  17  -1   0     1700   3 
  0  18   0   0      562   1 
  0  19   0   0      530   0 
  0  20  -1   0     1700   2 
  0  21  -1   0     1700   2 
  0  22  -1   0     1700   3 
  0  23   0   0      534   0 
  0  24  -1   0     1700   3 
  0  25  -1   0     1700   3 
  0  26  -1   0     1700   2 
  0  27  -1   0     1700   2 
  0  28  -1   0     1700   3 
  0  29   0   0      548   1 
  0  30   0   0      721   0 
  0  31   0   0      534   1 
  0  32  -1   0     1700   2 
  0  33  -1   0     1700   3 
  0  34   0   0      565   0 
  0  35   0   0      557   0 
  0  36   0   0      560   0 
  0  37   0   0      748   1 
  0  38   0   0      596   1 
  0  39  -1   0     1700   3 
  0  40  -1   0     1700   2 
  0  41   0   0      720   0 
  0  42   0   0      628   1 
  0  43   0   0      524   1 
  0  44   0   0      577   0 
  0  45  -1   0     1700   3 
  0  46  -1   0     1700   2 
  0  47   0   0      538   0 
  0  48  -1   0     1700   3 
  0  49   0   0      551   1 
  0  50  -1   0     1700   2 
  0  51  -1   0     1700   2 
  0  52   0   0      514   1 
  0  53  -1   0     1700   3 
  0  54   0   0      661   1 
  0  55   0   0      612   1 
  0  56   0   0      596   0 
  0  57  -1   0     1700   2 
  0  58   0   0      527   1 
  0  59  -1   0     1700   3 
  0  60   0   0      578   0 
  0  61   0   0      574   1 
  0  62   0   0      714   1 
  0  63  -1   0     1700   2 
  0  64  -1   0     1700   2 
  0  65   0   0      548   0 
  0  66   0   0      527   0 
  0  67   0   0      649   1 
  0  68   0   0      587   0 
  0  69   0   0      536   0 
  0  70   0   0      593   1 
  0  71  -1   0     1700   3 
  0  72  -1   0     1700   2 
  0  73  -1   0     1700   3 
  0  74  -1   0     1700   3 
  0  75   0   0      613   1 
  0  76   0   0      608   1 
  0  77   0   0      568   0 
  0  78  -1   0     1700   3 
  0  79  -1   0     1700   2 
  0  80  -1   0     1700   3 
  0  81  -1   0     1700   2 
  0  82  -1   0     1700   3 
  0  83  -1   0     1700   2 
  0  84   0   0      574   1 
  0  85   0   0      615   1 
  0  86   0   0      530   0 
  0  87  -1   0     1700   3 
  0  88   0   0      541   1 
  0  89  -1   0     1700   3 
  0  90  -1   0     1700   2 
  0  91   0   0      611   0 
  0  92   0   0      541   0 
  0  93   0   0      744   1 
  0  94  -1   0     1700   2 
  0  95  -1   0     1700   2 
  0  96  -1   0     1700   3 
  0  97  -1   0     1700   2 
  0  98  -1   0     1700   3 
  0  99  -1   0     1700   3 
  0 100   0   0      616   1 
  0 101  -1   1     1700   0 
  0 102   0   0      715   1 
  0 103   0   0      462   0 
  0 104  -1   0     1700   2 
  0 105  -1   0     1700   2 
  0 106  -1   0     1700   3 
  0 107  -1   0     1700   2 
  0 108   0   0      528   1 
  0 109  -1   0     1700   2 
  0 110  -1   0     1700   3 
  0 111  -1   0     1700   2 
  0 112  -1   0     1700   3 
  0 113   0   0      634   1 
  0 114   0   0      646   0 
  0 115   0   0      559   1 
  0 116   0   0      519   0 
  0 117  -1   0     1700   2 
  0 118  -1   0     1700   2 
  0 119  -1   0     1700   2 
  0 120   0   0      613   0 
  0 121   0   0      600   1 
  0 122   0   0      553   0 
  0 123   0   0      546   0 
  0 124  -1   0     1700   3 
  0 125  -1   0     1700   3 
  0 126   0   0      583   1 
  0 127  -1   0     1700   3 
  1   0  -1   0     1700   2 
  1   1   0   0      522   1 
  1   2  -1   0     1700   3 
  1   3   0   0      520   0 
  1   4   0   0      639   0 
  1   5  -1   0     1700   2 
  1   6  -1   0     1700   2 
  1   7  -1   0     1700   3 
  1   8  -1   0     1700   3 
  1   9   0   0      573   1 
  1  10   0   0      560   1 
  1  11   0   0      681   0 
  1  12   0   0      570   0 
  1  13   0   0      618   1 
  1  14   0   0      643   0 
  1  15  -1   0     1700   2 
  1  16   0   0      599   0 
  1  17  -1   0     1700   2 
  1  18  -1   0     1700   2 
  1  19   0   0      513   1 
  1  20   0   0      606   0 
  1  21  -1   0     1700   2 
  1  22  -1   0     1700   3 
  1  23   0   0      516   0 
  1  24  -1   0     1700   3 
  1  25  -1   0     1700   2 
  1  26   0   0      531   0 
  1  27   0   0      569   1 
  1  28  -1   0     1700   3 
  1  29   0   0      585   0 
  1  30   0   0      555   1 
  1  31  -1   0     1700   3 
  1  32  -1   0     1700   2 
  1  33  -1   0     1700   2 
  1  34  -1   0     1700   3 
  1  35   0   0      484   1 
  1  36   0   0      568   0 
  1  37  -1   0     1700   3 
  1  38  -1   0     1700   3 
  1  39  -1   0     1700   2 
  1  40   0   0      568   1 
  1  41   0   0      594   0 
  1  42   0   0      546   0 
  1  43  -1   0     1700   3 
  1  44   0   0      586   1 
  1  45   0   0      532   0 
  1  46  -1   0     1700   3 
  1  47  -1   0     1700   3 
  1  48  -1   0     1700   3 
  1  49  -1   0     1700   3 
  1  50  -1   0     1700   3 
  1  51   0   0      576   0 
  1  52   0   0      560   1 
  1  53   0   0      616   1 
  1  54   0   0      544   1 
  1  55   0   0      592   0 
  1  56   0   0      505   0 
  1  57   0   0      619   1 
  1  58  -1   0     1700   3 
  1  59  -1   0     1700   3 
  1  60   0   0      553   0 
  1  61  -1   0     1700   3 
  1  62  -1   0     1700   2 
  1  63  -1   0     1700   2 
  1  64  -1   0     1700   2 
  1  65   0   0      648   0 
  1  66  -1   0     1700   3 
  1  67   0   0      570   0 
  1  68   0   0      576   0 
  1  69   0   0      606   1 
  1  70   0   0      587   1 
  1  71  -1   0     1700   2 
  1  72  -1   0     1700   2 
  1  73   0   0      610   1 
  1  74   0   0      580   0 
  1  75  -1   0     1700   2 
  1  76   0   0      569   1 
  1  77   0   0      574   1 
  1  78  -1   0     1700   3 
  1  79  -1   0     1700   2 
  1  80   0   0      519   0 
  1  81   0   0      537   0 
  1  82   0   0      577   1 
  1  83  -1   0     1700   2 
  1  84  -1   0     1700   3 
  1  85   0   0      619   0 
  1  86  -1   0     1700   2 
  1  87  -1   0     1700   2 
  1  88  -1   0     1700   3 
  1  89  -1   0     1700   2 
  1  90   0   0      541   1 
  1  91  -1   0     1700   2 
  1  92  -1   0     1700   2 
  1  93   0   0      540   1 
  1  94   0   0      544   0 
  1  95  -1   0     1700   2 
  1  96   0   0      566   0 
  1  97   0   0      566   0 
  1  98   0   0      520   1 
  1  99  -1   0     1700   3 
  1 100  -1   0     1700   2 
  1 101   0   0      550   1 
  1 102  -1   0     1700   3 
  1 103   0   0      587   1 
  1 104   0   0      524   1 
  1 105   0   0      528   1 
  1 106  -1   0     1700   3 
  1 107   0   0      525   0 
  1 108   0   0      517   0 
  1 109  -1   0     1700   3 
  1 110  -1   0     1700   3 
  1 111   0   0      544   1 
  1 112  -1   0     1700   2 
  1 113  -1   0     1700   3 
  1 114  -1   0     1700   2 
  1 115   0   0      562   1 
  1 116   0   0      498   1 
  1 117   0   0      654   0 
  1 118  -1   0     1700   3 
  1 119  -1   0     1700   2 
  1 120  -1   0     1700   3 
  1 121   0   0      553   1 
  1 122  -1   0     1700   2 
  1 123   0   0      500   1 
  1 124  -1   0     1700   2 
  1 125   0   0      551   0 
  1 126  -1   0     1700   3 
  1 127  -1   0     1700   2 
  2   0   0   0      705   1 
  2   1  -1   0     1700   2 
  2   2   0   0      520   0 
  2   3   0   0      592   1 
  2   4  -1   0     1700   2 
  2   5  -1   0     1700   2 
  2   6  -1   0     1700   3 
  2   7   0   0      490   0 
  2   8  -1   0     1700   2 
  2   9  -1   0     1700   3 
  2  10   0   0      516   0 
  2  11   0   0      542   1 
  2  12   0   0      497   1 
  2  13   0   0      547   1 
  2  14   0   0      533   1 
  2  15  -1   0     1700   2 
  2  16  -1   0     1700   2 
  2  17  -1   0     1700   3 
  2  18   0   0      532   1 
  2  19   0   0      531   1 
  2  20  -1   0     1700   3 
  2  21  -1   0     1700   3 
  2  22   0   0      560   0 
  2  23   0   0      553   0 
  2  24   0   0      487   0 
  2  25  -1   0     1700   2 
  2  26   0   0      548   1 
  2  27  -1   0     1700   3 
  2  28   0   0      493   1 
  2  29  -1   0     1700   3 
  2  30  -1   0     1700   3 
  2  31  -1   0     1700   2 
  2  32  -1   0     1700   3 
  2  33  -1   0     1700   3 
  2  34  -1   0     1700   3 
  2  35   0   0      561   1 
  2  36  -1   0     1700   2 
  2  37  -1   0     1700   2 
  2  38   0   0      547   0 
  2  39   0   0      543   0 
  2  40   0   0      555   1 
  2  41   0   0      544   0 
  2  42   0   0      531   1 
  2  43  -1   0     1700   2 
  2  44   0   0      533   1 
  2  45   0   0      575   0 
  2  46  -1   0     1700   2 
  2  47  -1   0     1700   2 
  2  48  -1   0     1700   3 
  2  49  -1   0     1700   2 
  2  50  -1   0     1700   2 
  2  51   0   0      571   0 
  2  52   0   0      606   0 
  2  53   0   0      522   0 
  2  54  -1   0     1700   3 
  2  55  -1   0     1700   3 
  2  56   0   0      600   1 
  2  57  -1   0     1700   2 
  2  58  -1   0     1700   3 
  2  59   0   0      538   0 
  2  60   0   0      590   1 
  2  61  -1   0     1700   3 
  2  62  -1   0     1700   2 
  2  63  -1   0     1700   3 
  2  64   0   0      594   0 
  2  65   0   0      544   0 
  2  66  -1   0     1700   3 
  2  67  -1   0     1700   3 
  2  68   0   0      484   0 
  2  69   0   0      547   0 
  2  70  -1   0     1700   2 
  2  71   0   0      588   0 
  2  72   0   0      576   1 
  2  73   0   0      553   1 
  2  74   0   0      523   1 
  2  75  -1   0     1700   2 
  2  76  -1   0     1700   2 
  2  77   0   0      494   1 
  2  78  -1   0     1700   2 
  2  79   0   0      506   1 
  2  80  -1   0     1700   2 
  2  81  -1   0     1700   3 
  2  82   0   0      446   1 
  2  83   0   0      542   1 
  2  84  -1   0     1700   3 
  2  85   0   0      566   1 
  2  86  -1   0     1700   2 
  2  87   0   0      521   0 
  2  88   0   0      545   0 
  2  89   0   0      546   0 
  2  90  -1   0     1700   2 
  2  91  -1   0     1700   3 
  2  92   0   0      539   1 
  2  93   0   0      546   0 
  2  94  -1   0     1700   2 
  2  95   0   0      477   0 
  2  96   0   0      542   1 
  2  97  -1   0     1700   2 
  2  98   0   0      526   1 
  2  99  -1   0     1700   3 
  2 100  -1   0     1700   2 
  2 101  -1   0     1700   3 
  2 102   0   0      474   0 
  2 103   0   0      563   1 
  2 104  -1   0     1700   3 
  2 105  -1   0     1700   2 
  2 106  -1   0     1700   3 
  2 107   0   0      505   0 
  2 108   0   0      478   0 
  2 109   0   0      532   1 
  2 110   0   0      485   1 
  2 111   0   0      467   0 
  2 112  -1   0     1700   3 
  2 113  -1   0     1700   3 
  2 114  -1   0     1700   3 
  2 115  -1   0     1700   2 
  2 116   0   0      480   0 
  2 117  -1   0     1700   3 
  2 118   0   0      474   0 
  2 119  -1   0     1700   3 
  2 120   0   0      492   1 
  2 121  -1   0     1700   2 
  2 122  -1   0     1700   2 
  2 123   0   0      489   0 
  2 124  -1   0     1700   3 
  2 125  -1   0     1700   2 
  2 126   0   0      560   1 
  2 127   0   0      526   0 
  3   0   0   0      582   1 
  3   1  -1   0     1700   2 
  3   2   0   0      530   1 
  3   3  -1   0     1700   2 
  3   4   0   0      530   1 
  3   5  -1   0     1700   2 
  3   6   0   0      496   0 
  3   7   0   0      522   1 
  3   8  -1   0     1700   2 
  3   9  -1   0     1700   3 
  3  10   0   0      495   0 
  3  11   0   0      480   0 
  3  12  -1   0     1700   3 
  3  13  -1   0     1700   3 
  3  14   0   0      498   0 
  3  15  -1   0     1700   3 
  3  16  -1   0     1700   3 
  3  17  -1   0     1700   3 
  3  18  -1   0     1700   3 
  3  19  -1   0     1700   2 
  3  20  -1   0     1700   3 
  3  21   0   0      522   1 
  3  22   0   0      537   0 
  3  23   0   0      514   1 
  3  24  -1   0     1700   2 
  3  25  -1   0     1700   3 
  3  26   0   0      553   0 
  3  27   0   0      594   0 
  3  28  -1   0     1700   2 
  3  29   0   0      526   0 
  3  30  -1   0     1700   3 
  3  31   0   0      506   1 
  3  32  -1   0     1700   3 
  3  33   0   0      498   1 
  3  34  -1   0     1700   3 
  3  35   0   0      531   1 
  3  36   0   0      537   0 
  3  37  -1   0     1700   3 
  3  38   0   0      527   1 
  3  39   0   0      530   0 
  3  40   0   0      493   0 
  3  41  -1   0     1700   3 
  3  42  -1   0     1700   3 
  3  43  -1   0     1700   2 
  3  44  -1   0     1700   2 
  3  45   0   0      592   1 
  3  46   0   0      548   0 
  3  47  -1   0     1700   3 
  3  48  -1   0     1700   2 
  3  49   0   0      527   0 
  3  50  -1   0     1700   3 
  3  51   0   0      601   1 
  3  52  -1   0     1700   2 
  3  53   0   0      548   1 
  3  54  -1   0     1700   2 
  3  55  -1   0     1700   3 
  3  56   0   0      487   0 
  3  57   0   0      576   1 
  3  58   0   0      547   1 
  3  59  -1   0     1700   3 
  3  60   0   0      511   0 
  3  61  -1   0     1700   3 
  3  62   0   0      452   1 
  3  63  -1   0     1700   2 
  3  64   0   0      476   1 
  3  65   0   0      533   1 
  3  66   0   0      476   1 
  3  67   0   0      530   0 
  3  68  -1   0     1700   2 
  3  69   0   0      485   0 
  3  70  -1   0     1700   2 
  3  71  -1   0     1700   3 
  3  72   0   0      494   1 
  3  73  -1   0     1700   3 
  3  74  -1   0     1700   2 
  3  75  -1   0     1700   3 
  3  76  -1   0     1700   2 
  3  77   0   0      469   1 
  3  78  -1   0     1700   3 
  3  79   0   0      475   1 
  3  80   0   0      545   1 
  3  81  -1   0     1700   2 
  3  82   0   0      551   1 
  3  83   0   0      525   0 
  3  84   0   0      504   0 
  3  85   0   0      444   0 
  3  86  -1   0     1700   3 
  3  87   0   0      486   0 
  3  88   0   0      524   0 
  3  89  -1   0     1700   2 
  3  90   0   0      536   1 
  3  91   0   0      506   1 
  3  92   0   0      476   0 
  3  93  -1   0     1700   2 
  3  94   0   0      530   0 
  3  95  -1   0     1700   3 
  3  96   0   0      504   0 
  3  97  -1   0     1700   3 
  3  98  -1   0     1700   2 
  3  99   0   0      575   0 
  3 100   0   0      553   0 
  3 101  -1   0     1700   3 
  3 102   0   0      570   1 
  3 103   0   0      692   0 
  3 104  -1   0     1700   2 
  3 105  -1   0     1700   2 
  3 106   0   0      532   1 
  3 107   0   0      548   1 
  3 108  -1   0     1700   2 
  3 109  -1   0     1700   3 
  3 110   0   0      485   1 
  3 111  -1   0     1700   3 
  3 112  -1   0     1700   2 
  3 113  -1   0     1700   2 
  3 114  -1   0     1700   2 
  3 115  -1   0     1700   2 
  3 116  -1   0     1700   2 
  3 117  -1   0     1700   3 
  3 118   0   0      576   0 
  3 119   0   0      534   0 
  3 120  -1   0     1700   2 
  3 121  -1   0     1700   2 
  3 122   0   0      473   0 
  3 123  -1   0     1700   2 
  3 124   0   0      496   1 
  3 125   0   0      540   1 
  3 126  -1   0     1700   3 
  3 127   0   0      527   0 
