# Supplementary material for: The influence of the Japanese waving cat on the joint spatial compatibility effect: A replication and extension of Dolk, Hommel, Prinz, and Liepelt (2013)
Source: PLoS One. 2017 Sep 14;12(9):e0184844. doi: 10.1371/journal.pone.0184844 (PMC5599021; doi:10.1371/journal.pone.0184844)
Supplement: S1 File — (ZIP) [file pone.0184844.s001.zip › S1 Data/raw data/24.dat]

SimonNL [04-2015]
 24    0   0 
 ZSOI14
 -1   0   0   0      220   1 
 -1   1  -1   1     1700   1 
 -1   2   0   2     1348   3 
 -1   3   0   0      318   0 
 -1   4   0   2      230   2 
 -1   5   0   0     1084   0 
 -1   6  -1   0     1700   3 
 -1   7   0   2      230   2 
  0   0   0   2     1243   2 
  0   1   0   2      220   2 
  0   2  -1   1     1700   1 
  0   3  -1   0     1700   3 
  0   4  -1   0     1700   2 
  0   5  -1   0     1700   3 
  0   6  -1   1     1700   1 
  0   7  -1   1     1700   1 
  0   8  -1   0     1700   3 
  0   9  -1   0     1700   2 
  0  10  -1   0     1700   2 
  0  11   0   2      760   2 
  0  12   0   0      237   1 
  0  13  -1   1     1700   1 
  0  14  -1   0     1700   3 
  0  15  -1   0     1700   2 
  0  16  -1   1     1700   0 
  0  17  -1   1     1700   1 
  0  18   0   2      230   2 
  0  19   0   2      220   3 
  0  20   0   0     1455   0 
  0  21  -1   1     1700   1 
  0  22  -1   1     1700   1 
  0  23   0   0      755   1 
  0  24   0   2      396   3 
  0  25   0   2      647   3 
  0  26   0   2      537   3 
  0  27  -1   1     1700   0 
  0  28  -1   0     1700   3 
  0  29   0   0      443   0 
  0  30   0   0      471   0 
  0  31   0   2      231   3 
  0  32   0   0     1049   1 
  0  33  -1   0     1700   3 
  0  34   0   2      418   3 
  0  35  -1   0     1700   3 
  0  36   0   2      567   2 
  0  37   0   0      670   0 
  0  38   0   0     1105   0 
  0  39   0   0      504   0 
  0  40  -1   0     1700   3 
  0  41  -1   0     1700   3 
  0  42  -1   0     1700   2 
  0  43   0   0      480   1 
  0  44   0   0      529   0 
  0  45   0   0      518   1 
  0  46  -1   0     1700   2 
  0  47  -1   0     1700   2 
  0  48   0   0      668   0 
  0  49  -1   0     1700   3 
  0  50   0   0      482   0 
  0  51  -1   0     1700   3 
  0  52   0   0      597   1 
  0  53   0   2      658   2 
  0  54  -1   0     1700   3 
  0  55   0   2      477   2 
  0  56  -1   1     1700   1 
  0  57  -1   0     1700   3 
  0  58   0   0      601   0 
  0  59   0   0      606   1 
  0  60   0   0      479   0 
  0  61   0   0      561   0 
  0  62   0   2      528   2 
  0  63  -1   0     1700   2 
  0  64   0   0      451   1 
  0  65   0   2      631   3 
  0  66  -1   0     1700   2 
  0  67   0   0      524   1 
  0  68   0   0      461   1 
  0  69   0   0      456   1 
  0  70   0   0      492   0 
  0  71   0   0      425   1 
  0  72   0   0      462   0 
  0  73   0   0      434   0 
  0  74  -1   0     1700   2 
  0  75   0   0      510   0 
  0  76  -1   0     1700   2 
  0  77   0   0      531   0 
  0  78  -1   0     1700   2 
  0  79   0   0      455   1 
  0  80  -1   0     1700   2 
  0  81  -1   0     1700   2 
  0  82   0   0      588   0 
  0  83   0   0      597   0 
  0  84   0   0      809   1 
  0  85  -1   0     1700   2 
  0  86   0   0      576   0 
  0  87   0   0      448   0 
  0  88   0   0      609   1 
  0  89  -1   0     1700   3 
  0  90   0   0      501   1 
  0  91   0   0      564   0 
  0  92  -1   0     1700   2 
  0  93   0   2      602   2 
  0  94  -1   0     1700   3 
  0  95  -1   0     1700   2 
  0  96  -1   0     1700   2 
  0  97  -1   0     1700   3 
  0  98  -1   0     1700   3 
  0  99   0   0      665   0 
  0 100  -1   0     1700   2 
  0 101  -1   0     1700   2 
  0 102  -1   0     1700   3 
  0 103   0   0      880   1 
  0 104   0   0      514   1 
  0 105   0   0      552   1 
  0 106  -1   0     1700   3 
  0 107  -1   0     1700   3 
  0 108   0   0      555   1 
  0 109   0   0      624   1 
  0 110   0   0      598   0 
  0 111  -1   0     1700   3 
  0 112  -1   0     1700   3 
  0 113   0   0      513   1 
  0 114  -1   0     1700   2 
  0 115   0   0      524   0 
  0 116   0   0      544   0 
  0 117   0   0      584   0 
  0 118   0   2      539   3 
  0 119   0   0      798   1 
  0 120  -1   0     1700   2 
  0 121  -1   0     1700   2 
  0 122   0   0      511   0 
  0 123   0   0      768   1 
  0 124   0   0      529   0 
  0 125  -1   0     1700   3 
  0 126   0   0      697   0 
  0 127  -1   0     1700   3 
  1   0   0   0      937   0 
  1   1   0   2      453   3 
  1   2   0   2      581   3 
  1   3  -1   0     1700   3 
  1   4  -1   0     1700   2 
  1   5  -1   0     1700   2 
  1   6  -1   0     1700   2 
  1   7   0   0      606   0 
  1   8   0   0      559   0 
  1   9   0   0      669   1 
  1  10   0   0      476   1 
  1  11  -1   0     1700   2 
  1  12   0   0      456   1 
  1  13   0   0      508   1 
  1  14   0   0      648   0 
  1  15   0   0      501   0 
  1  16   0   0      493   0 
  1  17   0   2      468   3 
  1  18   0   0     1103   0 
  1  19   0   0      503   0 
  1  20  -1   0     1700   3 
  1  21  -1   0     1700   2 
  1  22   0   0      502   0 
  1  23  -1   0     1700   2 
  1  24  -1   0     1700   3 
  1  25  -1   0     1700   2 
  1  26  -1   0     1700   2 
  1  27  -1   0     1700   2 
  1  28  -1   0     1700   3 
  1  29   0   0      587   1 
  1  30  -1   0     1700   2 
  1  31  -1   0     1700   2 
  1  32   0   0      482   1 
  1  33   0   0      432   1 
  1  34   0   0      529   0 
  1  35  -1   0     1700   3 
  1  36   0   0      550   0 
  1  37   0   0      487   1 
  1  38  -1   0     1700   3 
  1  39  -1   0     1700   2 
  1  40   0   0      544   0 
  1  41   0   0      481   0 
  1  42   0   0      486   0 
  1  43   0   0      306   1 
  1  44   0   0      397   0 
  1  45   0   0      338   0 
  1  46   0   0      230   1 
  1  47   0   0      416   1 
  1  48  -1   0     1700   2 
  1  49   0   0      655   1 
  1  50   0   0      534   0 
  1  51  -1   0     1700   3 
  1  52  -1   0     1700   3 
  1  53  -1   0     1700   2 
  1  54   0   0      531   0 
  1  55   0   0      475   1 
  1  56   0   0      491   0 
  1  57   0   2      388   3 
  1  58   0   2      572   3 
  1  59   0   0      663   0 
  1  60  -1   0     1700   3 
  1  61   0   0      549   0 
  1  62  -1   0     1700   2 
  1  63  -1   0     1700   2 
  1  64  -1   0     1700   2 
  1  65  -1   0     1700   2 
  1  66   0   0      503   1 
  1  67  -1   0     1700   3 
  1  68  -1   0     1700   2 
  1  69   0   0      497   1 
  1  70  -1   0     1700   2 
  1  71   0   0      418   1 
  1  72  -1   0     1700   3 
  1  73   0   0      600   0 
  1  74  -1   0     1700   2 
  1  75   0   0      725   0 
  1  76  -1   0     1700   2 
  1  77   0   0      789   1 
  1  78  -1   0     1700   3 
  1  79  -1   0     1700   3 
  1  80  -1   0     1700   3 
  1  81  -1   0     1700   3 
  1  82  -1   0     1700   2 
  1  83  -1   0     1700   2 
  1  84  -1   0     1700   2 
  1  85   0   0      670   0 
  1  86   0   0      672   1 
  1  87  -1   0     1700   3 
  1  88  -1   0     1700   3 
  1  89  -1   0     1700   3 
  1  90   0   0      503   1 
  1  91  -1   0     1700   3 
  1  92   0   0      709   0 
  1  93  -1   0     1700   2 
  1  94   0   2      460   3 
  1  95  -1   0     1700   3 
  1  96   0   0      490   0 
  1  97  -1   0     1700   2 
  1  98   0   0      478   1 
  1  99   0   0      530   1 
  1 100   0   0      485   1 
  1 101   0   0      495   1 
  1 102   0   0      374   1 
  1 103   0   0      575   0 
  1 104   0   0      498   0 
  1 105   0   0      415   1 
  1 106  -1   0     1700   3 
  1 107  -1   0     1700   3 
  1 108   0   0      415   1 
  1 109  -1   0     1700   2 
  1 110   0   0      553   0 
  1 111   0   0      527   1 
  1 112  -1   0     1700   2 
  1 113   0   2      397   3 
  1 114  -1   0     1700   3 
  1 115  -1   0     1700   3 
  1 116   0   0      505   1 
  1 117   0   0      546   1 
  1 118   0   0      480   1 
  1 119   0   0      499   0 
  1 120   0   2      280   2 
  1 121   0   0      503   1 
  1 122  -1   0     1700   3 
  1 123  -1   0     1700   2 
  1 124   0   0      528   1 
  1 125   0   0      586   0 
  1 126   0   0      637   0 
  1 127  -1   0     1700   2 
  2   0  -1   0     1700   3 
  2   1   0   0      519   1 
  2   2   0   0      501   1 
  2   3   0   0      497   0 
  2   4  -1   0     1700   3 
  2   5   0   2      428   3 
  2   6  -1   0     1700   2 
  2   7  -1   0     1700   3 
  2   8  -1   0     1700   3 
  2   9   0   0      492   0 
  2  10  -1   0     1700   2 
  2  11  -1   0     1700   2 
  2  12   0   0      588   0 
  2  13  -1   0     1700   2 
  2  14   0   0      413   0 
  2  15  -1   0     1700   2 
  2  16   0   0      479   1 
  2  17  -1   0     1700   2 
  2  18  -1   0     1700   3 
  2  19  -1   0     1700   2 
  2  20   0   0      447   1 
  2  21   0   0      507   0 
  2  22  -1   0     1700   3 
  2  23   0   0      525   1 
  2  24  -1   0     1700   3 
  2  25  -1   0     1700   3 
  2  26   0   0      477   0 
  2  27  -1   0     1700   2 
  2  28   0   0      521   0 
  2  29   0   0      430   0 
  2  30   0   0      230   0 
  2  31   0   0      237   1 
  2  32   0   2      380   3 
  2  33   0   0      591   0 
  2  34   0   0      566   0 
  2  35  -1   0     1700   3 
  2  36  -1   0     1700   3 
  2  37   0   0      441   0 
  2  38  -1   0     1700   2 
  2  39  -1   0     1700   3 
  2  40   0   0      488   1 
  2  41   0   0      525   0 
  2  42   0   0      551   0 
  2  43  -1   0     1700   2 
  2  44  -1   0     1700   2 
  2  45  -1   0     1700   3 
  2  46  -1   0     1700   2 
  2  47   0   0      550   0 
  2  48   0   2      396   3 
  2  49   0   0      584   1 
  2  50  -1   0     1700   2 
  2  51   0   0      471   1 
  2  52   0   0      491   1 
  2  53  -1   0     1700   3 
  2  54  -1   0     1700   2 
  2  55  -1   0     1700   2 
  2  56  -1   0     1700   2 
  2  57  -1   0     1700   3 
  2  58  -1   0     1700   3 
  2  59   0   0      509   1 
  2  60  -1   0     1700   2 
  2  61  -1   0     1700   2 
  2  62   0   0      514   0 
  2  63  -1   0     1700   2 
  2  64   0   0      552   0 
  2  65  -1   0     1700   2 
  2  66   0   0      469   1 
  2  67   0   0      549   0 
  2  68  -1   0     1700   2 
  2  69  -1   0     1700   2 
  2  70  -1   0     1700   2 
  2  71  -1   0     1700   3 
  2  72   0   0      537   1 
  2  73  -1   0     1700   3 
  2  74   0   0      494   1 
  2  75   0   0      453   1 
  2  76   0   0      508   0 
  2  77   0   2      564   2 
  2  78   0   0      473   0 
  2  79   0   0      588   1 
  2  80   0   0      558   1 
  2  81   0   0      509   0 
  2  82   0   0      480   0 
  2  83   0   0      480   1 
  2  84   0   0      451   0 
  2  85   0   0      429   1 
  2  86  -1   0     1700   3 
  2  87  -1   0     1700   3 
  2  88   0   0      788   1 
  2  89  -1   0     1700   3 
  2  90   0   0      536   1 
  2  91   0   0      682   0 
  2  92  -1   0     1700   3 
  2  93   0   0      501   1 
  2  94   0   0      547   1 
  2  95   0   0      571   0 
  2  96   0   0      446   1 
  2  97   0   0      471   0 
  2  98   0   2      554   2 
  2  99   0   0      775   1 
  2 100  -1   0     1700   2 
  2 101   0   0      418   1 
  2 102   0   0      491   1 
  2 103  -1   0     1700   3 
  2 104   0   0      456   1 
  2 105   0   0      538   0 
  2 106  -1   0     1700   2 
  2 107  -1   0     1700   3 
  2 108   0   0      548   0 
  2 109   0   0      538   1 
  2 110   0   0      458   0 
  2 111   0   2      276   3 
  2 112  -1   0     1700   2 
  2 113   0   0      514   1 
  2 114   0   0      463   1 
  2 115   0   0      746   0 
  2 116  -1   0     1700   2 
  2 117  -1   0     1700   3 
  2 118  -1   0     1700   2 
  2 119   0   0      519   0 
  2 120  -1   0     1700   2 
  2 121   0   0      499   0 
  2 122   0   0      581   1 
  2 123  -1   0     1700   3 
  2 124  -1   0     1700   3 
  2 125  -1   0     1700   3 
  2 126  -1   0     1700   2 
  2 127  -1   0     1700   3 
  3   0  -1   0     1700   3 
  3   1  -1   0     1700   2 
  3   2   0   0      448   1 
  3   3   0   0      523   0 
  3   4   0   0      509   1 
  3   5   0   0      466   1 
  3   6   0   0      552   0 
  3   7  -1   0     1700   2 
  3   8  -1   0     1700   2 
  3   9   0   0      550   0 
  3  10   0   0      523   0 
  3  11  -1   0     1700   2 
  3  12  -1   0     1700   3 
  3  13  -1   0     1700   2 
  3  14  -1   0     1700   2 
  3  15   0   0      484   1 
  3  16  -1   0     1700   2 
  3  17   0   0      462   1 
  3  18  -1   0     1700   2 
  3  19  -1   0     1700   3 
  3  20  -1   0     1700   2 
  3  21   0   0      511   1 
  3  22  -1   0     1700   2 
  3  23   0   0      538   1 
  3  24  -1   0     1700   3 
  3  25  -1   0     1700   2 
  3  26   0   0      536   0 
  3  27   0   0      452   0 
  3  28   0   0      484   0 
  3  29  -1   0     1700   3 
  3  30   0   0      588   1 
  3  31   0   0      501   0 
  3  32  -1   0     1700   2 
  3  33  -1   0     1700   2 
  3  34   0   2      403   3 
  3  35   0   0      588   0 
  3  36  -1   0     1700   2 
  3  37  -1   0     1700   3 
  3  38  -1   0     1700   3 
  3  39   0   0      487   0 
  3  40  -1   0     1700   2 
  3  41  -1   0     1700   2 
  3  42   0   0      497   1 
  3  43  -1   0     1700   3 
  3  44  -1   0     1700   3 
  3  45  -1   0     1700   3 
  3  46  -1   0     1700   2 
  3  47  -1   0     1700   3 
  3  48  -1   0     1700   2 
  3  49  -1   0     1700   3 
  3  50  -1   0     1700   2 
  3  51   0   0      531   0 
  3  52   0   0      519   0 
  3  53  -1   0     1700   3 
  3  54  -1   0     1700   3 
  3  55  -1   0     1700   2 
  3  56   0   0      510   1 
  3  57   0   0      537   0 
  3  58  -1   0     1700   3 
  3  59   0   0      626   0 
  3  60  -1   0     1700   3 
  3  61   0   0      529   1 
  3  62  -1   0     1700   3 
  3  63   0   0      467   1 
  3  64  -1   0     1700   2 
  3  65  -1   0     1700   3 
  3  66  -1   0     1700   2 
  3  67   0   0      531   0 
  3  68   0   0      473   0 
  3  69  -1   0     1700   2 
  3  70   0   0      521   1 
  3  71   0   0      512   1 
  3  72   0   0      519   1 
  3  73  -1   0     1700   3 
  3  74  -1   0     1700   3 
  3  75   0   0      475   0 
  3  76  -1   0     1700   3 
  3  77   0   0      483   1 
  3  78  -1   0     1700   3 
  3  79   0   0      442   0 
  3  80   0   0      445   0 
  3  81   0   2      535   2 
  3  82   0   0      496   1 
  3  83   0   0      676   0 
  3  84   0   0      589   1 
  3  85  -1   0     1700   2 
  3  86   0   0      511   0 
  3  87   0   0      576   1 
  3  88  -1   0     1700   3 
  3  89  -1   0     1700   3 
  3  90   0   0      518   1 
  3  91   0   0      628   0 
  3  92   0   0      501   1 
  3  93   0   0      449   0 
  3  94   0   0      520   0 
  3  95   0   0      546   0 
  3  96  -1   0     1700   3 
  3  97   0   0      489   0 
  3  98   0   0      459   0 
  3  99   0   0      488   0 
  3 100  -1   0     1700   2 
  3 101   0   0      515   1 
  3 102   0   0      448   1 
  3 103   0   0      503   1 
  3 104   0   0      511   1 
  3 105  -1   0     1700   3 
  3 106  -1   0     1700   3 
  3 107  -1   0     1700   3 
  3 108   0   2      596   2 
  3 109   0   0      589   1 
  3 110  -1   0     1700   2 
  3 111   0   0      595   0 
  3 112  -1   0     1700   2 
  3 113   0   2      555   3 
  3 114   0   0      719   1 
  3 115   0   0      619   0 
  3 116  -1   0     1700   2 
  3 117  -1   0     1700   2 
  3 118  -1   0     1700   2 
  3 119   0   0      622   1 
  3 120   0   0      568   0 
  3 121   0   0      450   1 
  3 122  -1   0     1700   3 
  3 123   0   0      720   1 
  3 124   0   0      592   1 
  3 125  -1   0     1700   3 
  3 126   0   0      509   1 
  3 127   0   0      760   0 
