# Supplementary material for: The influence of the Japanese waving cat on the joint spatial compatibility effect: A replication and extension of Dolk, Hommel, Prinz, and Liepelt (2013)
Source: PLoS One. 2017 Sep 14;12(9):e0184844. doi: 10.1371/journal.pone.0184844 (PMC5599021; doi:10.1371/journal.pone.0184844)
Supplement: S1 File — (ZIP) [file pone.0184844.s001.zip › S1 Data/raw data/25.dat]

SimonNL [04-2015]
 25    0   0 
 AAL16
 -1   0   0   2      864   2 
 -1   1   0   0      483   0 
 -1   2  -1   1     1700   1 
 -1   3  -1   1     1700   1 
 -1   4   0   2      474   2 
 -1   5   0   2      598   3 
 -1   6   0   2      467   3 
 -1   7   0   0      479   0 
  0   0  -1   0     1700   3 
  0   1   0   2      470   2 
  0   2  -1   0     1700   3 
  0   3   0   0      492   0 
  0   4  -1   0     1700   2 
  0   5   0   0      503   1 
  0   6   0   0      551   1 
  0   7   0   0      515   0 
  0   8   0   0      480   0 
  0   9  -1   0     1700   3 
  0  10   0   0      503   0 
  0  11  -1   0     1700   2 
  0  12  -1   0     1700   3 
  0  13   0   0      480   0 
  0  14  -1   0     1700   3 
  0  15  -1   0     1700   3 
  0  16  -1   0     1700   2 
  0  17   0   0      453   0 
  0  18   0   2      573   2 
  0  19   0   0      653   1 
  0  20  -1   0     1700   2 
  0  21  -1   0     1700   2 
  0  22   0   0      526   1 
  0  23  -1   0     1700   3 
  0  24  -1   0     1700   2 
  0  25  -1   0     1700   3 
  0  26   0   0      500   1 
  0  27  -1   0     1700   3 
  0  28   0   0      493   0 
  0  29   0   0      605   1 
  0  30  -1   0     1700   2 
  0  31   0   0      479   1 
  0  32   0   0      554   0 
  0  33   0   0      440   1 
  0  34  -1   0     1700   3 
  0  35   0   0      469   0 
  0  36   0   0      440   1 
  0  37   0   0      532   0 
  0  38  -1   0     1700   2 
  0  39  -1   0     1700   2 
  0  40  -1   0     1700   3 
  0  41   0   0      470   0 
  0  42  -1   0     1700   2 
  0  43   0   0      465   0 
  0  44   0   0      461   1 
  0  45   0   0      467   0 
  0  46  -1   0     1700   2 
  0  47   0   0      538   1 
  0  48  -1   0     1700   2 
  0  49  -1   0     1700   3 
  0  50  -1   0     1700   3 
  0  51   0   0      459   0 
  0  52  -1   0     1700   3 
  0  53  -1   0     1700   3 
  0  54   0   0      566   1 
  0  55   0   0      533   0 
  0  56  -1   0     1700   2 
  0  57  -1   0     1700   2 
  0  58  -1   0     1700   3 
  0  59  -1   0     1700   2 
  0  60   0   0      514   0 
  0  61   0   0      475   1 
  0  62   0   0      515   1 
  0  63   0   0      570   0 
  0  64   0   0      503   0 
  0  65  -1   0     1700   3 
  0  66  -1   0     1700   3 
  0  67   0   0      510   1 
  0  68  -1   0     1700   2 
  0  69  -1   0     1700   2 
  0  70  -1   0     1700   2 
  0  71   0   2      500   3 
  0  72  -1   0     1700   3 
  0  73  -1   0     1700   3 
  0  74   0   0      493   0 
  0  75  -1   0     1700   2 
  0  76   0   0      696   0 
  0  77   0   0     1002   1 
  0  78  -1   0     1700   2 
  0  79   0   0      491   1 
  0  80  -1   0     1700   3 
  0  81   0   0      536   1 
  0  82   0   0      576   0 
  0  83  -1   0     1700   2 
  0  84   0   0      529   0 
  0  85  -1   0     1700   2 
  0  86  -1   0     1700   3 
  0  87   0   0      521   1 
  0  88   0   0      543   1 
  0  89   0   0      501   0 
  0  90   0   0      506   1 
  0  91   0   0      466   1 
  0  92   0   0      475   1 
  0  93   0   0      516   0 
  0  94   0   0      457   1 
  0  95  -1   0     1700   2 
  0  96  -1   0     1700   3 
  0  97  -1   0     1700   3 
  0  98   0   0      547   0 
  0  99   0   0      619   1 
  0 100   0   2      552   2 
  0 101   0   0      528   1 
  0 102   0   0      630   0 
  0 103  -1   0     1700   2 
  0 104  -1   0     1700   3 
  0 105   0   0      516   0 
  0 106   0   0      553   0 
  0 107  -1   0     1700   2 
  0 108  -1   0     1700   2 
  0 109   0   0      532   1 
  0 110   0   2      683   3 
  0 111  -1   0     1700   2 
  0 112  -1   0     1700   2 
  0 113  -1   0     1700   3 
  0 114  -1   0     1700   2 
  0 115   0   0      556   1 
  0 116   0   0      505   1 
  0 117   0   0      444   1 
  0 118  -1   0     1700   3 
  0 119  -1   0     1700   3 
  0 120   0   0      526   1 
  0 121  -1   0     1700   3 
  0 122   0   0      654   0 
  0 123  -1   0     1700   3 
  0 124   0   0      505   0 
  0 125   0   0      619   0 
  0 126   0   0      527   0 
  0 127   0   0      617   1 
  1   0   0   0      500   1 
  1   1  -1   0     1700   3 
  1   2  -1   0     1700   2 
  1   3  -1   0     1700   2 
  1   4  -1   0     1700   3 
  1   5   0   0      465   0 
  1   6   0   0      560   0 
  1   7   0   0      472   0 
  1   8  -1   0     1700   3 
  1   9  -1   0     1700   2 
  1  10   0   0      510   1 
  1  11  -1   0     1700   3 
  1  12  -1   0     1700   2 
  1  13  -1   0     1700   3 
  1  14   0   0      546   0 
  1  15  -1   0     1700   2 
  1  16  -1   0     1700   3 
  1  17   0   0      773   1 
  1  18  -1   0     1700   3 
  1  19   0   0      510   0 
  1  20  -1   0     1700   2 
  1  21   0   0      520   1 
  1  22  -1   0     1700   3 
  1  23   0   0      548   1 
  1  24  -1   0     1700   3 
  1  25  -1   0     1700   3 
  1  26   0   0      501   1 
  1  27  -1   0     1700   3 
  1  28   0   0      494   0 
  1  29   0   0      536   1 
  1  30  -1   0     1700   2 
  1  31   0   0      484   0 
  1  32   0   0      465   1 
  1  33  -1   0     1700   2 
  1  34   0   0      557   0 
  1  35  -1   0     1700   3 
  1  36  -1   0     1700   2 
  1  37   0   0      474   0 
  1  38  -1   0     1700   3 
  1  39  -1   0     1700   3 
  1  40   0   0      523   1 
  1  41  -1   0     1700   3 
  1  42   0   0      499   0 
  1  43  -1   0     1700   3 
  1  44   0   0      566   0 
  1  45  -1   0     1700   2 
  1  46  -1   0     1700   2 
  1  47   0   0      527   0 
  1  48   0   0      637   1 
  1  49  -1   0     1700   3 
  1  50  -1   0     1700   2 
  1  51  -1   0     1700   3 
  1  52  -1   0     1700   2 
  1  53  -1   0     1700   2 
  1  54  -1   0     1700   2 
  1  55   0   0      518   1 
  1  56   0   0      519   0 
  1  57  -1   0     1700   2 
  1  58   0   0      491   1 
  1  59  -1   0     1700   3 
  1  60  -1   0     1700   3 
  1  61  -1   0     1700   2 
  1  62   0   0      536   1 
  1  63   0   0      497   0 
  1  64   0   0      491   0 
  1  65   0   0      457   0 
  1  66  -1   0     1700   2 
  1  67  -1   0     1700   3 
  1  68   0   0      459   0 
  1  69   0   0      537   1 
  1  70  -1   0     1700   2 
  1  71   0   0      439   1 
  1  72  -1   0     1700   3 
  1  73   0   0      510   1 
  1  74   0   0      472   1 
  1  75   0   0      524   0 
  1  76   0   0      450   1 
  1  77   0   0      505   1 
  1  78   0   0      449   1 
  1  79  -1   0     1700   2 
  1  80  -1   0     1700   2 
  1  81  -1   0     1700   3 
  1  82  -1   0     1700   2 
  1  83   0   0      468   1 
  1  84   0   0      503   1 
  1  85   0   0      523   0 
  1  86   0   0      428   0 
  1  87   0   0      457   0 
  1  88   0   0      497   1 
  1  89   0   0      467   1 
  1  90  -1   0     1700   2 
  1  91  -1   0     1700   3 
  1  92  -1   0     1700   3 
  1  93  -1   0     1700   2 
  1  94   0   0      556   1 
  1  95   0   0      461   1 
  1  96  -1   0     1700   2 
  1  97   0   0      495   1 
  1  98   0   2      531   3 
  1  99  -1   0     1700   2 
  1 100   0   0      560   0 
  1 101  -1   0     1700   3 
  1 102   0   0      504   1 
  1 103   0   0      462   0 
  1 104  -1   0     1700   2 
  1 105   0   0      512   1 
  1 106   0   0      482   0 
  1 107   0   0      473   0 
  1 108  -1   0     1700   3 
  1 109   0   0      511   0 
  1 110  -1   0     1700   2 
  1 111   0   0      478   0 
  1 112  -1   0     1700   2 
  1 113   0   0      506   0 
  1 114  -1   0     1700   2 
  1 115   0   0      541   1 
  1 116   0   0      455   0 
  1 117   0   0      619   0 
  1 118   0   0      454   0 
  1 119  -1   0     1700   3 
  1 120   0   0      494   0 
  1 121   0   0      552   1 
  1 122  -1   0     1700   3 
  1 123   0   0      506   1 
  1 124  -1   0     1700   3 
  1 125  -1   0     1700   2 
  1 126  -1   0     1700   2 
  1 127  -1   0     1700   3 
  2   0   0   0      738   1 
  2   1   0   0      444   1 
  2   2  -1   0     1700   2 
  2   3  -1   0     1700   2 
  2   4   0   0      523   1 
  2   5  -1   0     1700   3 
  2   6  -1   0     1700   3 
  2   7   0   0      472   0 
  2   8   0   0      493   1 
  2   9   0   2      391   2 
  2  10   0   0      523   0 
  2  11   0   0      503   1 
  2  12  -1   0     1700   3 
  2  13  -1   0     1700   3 
  2  14   0   0      532   1 
  2  15   0   0      466   1 
  2  16   0   0      551   0 
  2  17  -1   0     1700   3 
  2  18  -1   0     1700   3 
  2  19  -1   0     1700   2 
  2  20   0   0      466   1 
  2  21   0   0      519   0 
  2  22   0   0      477   1 
  2  23   0   0      466   1 
  2  24   0   0      478   1 
  2  25   0   0      442   0 
  2  26  -1   0     1700   3 
  2  27   0   0      495   0 
  2  28   0   0      566   1 
  2  29  -1   0     1700   3 
  2  30   0   0      448   0 
  2  31  -1   0     1700   2 
  2  32  -1   0     1700   2 
  2  33   0   0      515   0 
  2  34  -1   0     1700   2 
  2  35  -1   0     1700   2 
  2  36  -1   0     1700   3 
  2  37   0   0      495   1 
  2  38  -1   0     1700   2 
  2  39   0   0      499   1 
  2  40   0   2      534   3 
  2  41  -1   0     1700   2 
  2  42  -1   0     1700   2 
  2  43  -1   0     1700   2 
  2  44  -1   0     1700   2 
  2  45   0   0      533   0 
  2  46  -1   0     1700   3 
  2  47   0   0      441   0 
  2  48  -1   0     1700   3 
  2  49   0   0      455   0 
  2  50  -1   0     1700   3 
  2  51  -1   0     1700   2 
  2  52   0   0      481   0 
  2  53   0   0      566   1 
  2  54   0   0      426   1 
  2  55   0   2      291   3 
  2  56  -1   0     1700   2 
  2  57   0   0      442   0 
  2  58  -1   0     1700   2 
  2  59   0   0      510   0 
  2  60  -1   0     1700   2 
  2  61   0   0      448   0 
  2  62  -1   0     1700   2 
  2  63   0   0      411   0 
  2  64   0   0      524   1 
  2  65  -1   0     1700   3 
  2  66  -1   0     1700   2 
  2  67  -1   0     1700   3 
  2  68   0   0      492   0 
  2  69  -1   0     1700   3 
  2  70  -1   0     1700   3 
  2  71  -1   0     1700   3 
  2  72   0   0      452   0 
  2  73   0   2      525   2 
  2  74  -1   0     1700   3 
  2  75   0   0      467   0 
  2  76   0   0      508   1 
  2  77  -1   0     1700   2 
  2  78   0   0      631   0 
  2  79   0   0      597   1 
  2  80   0   0      458   1 
  2  81   0   0      520   1 
  2  82   0   0      477   1 
  2  83  -1   0     1700   2 
  2  84   0   0      463   1 
  2  85   0   0      508   1 
  2  86  -1   0     1700   2 
  2  87   0   0      559   0 
  2  88   0   0      531   1 
  2  89  -1   0     1700   2 
  2  90  -1   0     1700   3 
  2  91  -1   0     1700   3 
  2  92  -1   0     1700   3 
  2  93   0   0      789   1 
  2  94   0   0      502   1 
  2  95   0   2      412   3 
  2  96   0   0      472   1 
  2  97   0   0      532   0 
  2  98   0   0      490   0 
  2  99   0   0      466   0 
  2 100  -1   0     1700   3 
  2 101  -1   0     1700   2 
  2 102  -1   0     1700   3 
  2 103   0   0      464   0 
  2 104   0   0      459   0 
  2 105  -1   0     1700   2 
  2 106  -1   0     1700   3 
  2 107   0   0      486   0 
  2 108  -1   0     1700   3 
  2 109  -1   0     1700   2 
  2 110   0   0      480   0 
  2 111   0   0      578   1 
  2 112   0   0      505   1 
  2 113  -1   0     1700   2 
  2 114  -1   0     1700   2 
  2 115   0   0      512   0 
  2 116  -1   0     1700   3 
  2 117  -1   0     1700   3 
  2 118  -1   0     1700   2 
  2 119   0   0      491   0 
  2 120   0   2      511   2 
  2 121  -1   0     1700   3 
  2 122   0   0      546   1 
  2 123  -1   0     1700   2 
  2 124   0   0      536   0 
  2 125   0   0      507   0 
  2 126  -1   0     1700   3 
  2 127   0   0      722   1 
  3   0   0   0      559   1 
  3   1   0   0      456   0 
  3   2  -1   0     1700   3 
  3   3  -1   0     1700   2 
  3   4   0   0      444   0 
  3   5   0   0      497   1 
  3   6  -1   0     1700   2 
  3   7   0   0      395   1 
  3   8   0   0      518   1 
  3   9  -1   0     1700   3 
  3  10  -1   0     1700   2 
  3  11  -1   0     1700   2 
  3  12  -1   0     1700   2 
  3  13   0   0      494   1 
  3  14  -1   0     1700   3 
  3  15   0   0      497   1 
  3  16   0   0      416   1 
  3  17   0   0      521   0 
  3  18   0   0      446   1 
  3  19   0   0      474   1 
  3  20   0   0      471   0 
  3  21   0   0      523   0 
  3  22   0   0      471   0 
  3  23  -1   0     1700   2 
  3  24   0   0      536   1 
  3  25   0   2      515   3 
  3  26  -1   0     1700   2 
  3  27   0   0      521   0 
  3  28   0   0      492   1 
  3  29   0   0      505   1 
  3  30   0   0      472   0 
  3  31   0   0      487   0 
  3  32  -1   0     1700   3 
  3  33   0   0      516   1 
  3  34   0   0      544   0 
  3  35   0   0      459   1 
  3  36   0   0      453   0 
  3  37   0   0      480   0 
  3  38   0   0      490   1 
  3  39  -1   0     1700   2 
  3  40   0   0      572   0 
  3  41  -1   0     1700   3 
  3  42  -1   0     1700   3 
  3  43   0   0      538   1 
  3  44  -1   0     1700   2 
  3  45   0   0      597   0 
  3  46   0   0      520   1 
  3  47  -1   0     1700   2 
  3  48   0   0      521   1 
  3  49  -1   0     1700   2 
  3  50  -1   0     1700   2 
  3  51   0   0      520   1 
  3  52  -1   0     1700   3 
  3  53   0   0      467   1 
  3  54  -1   0     1700   2 
  3  55  -1   0     1700   3 
  3  56  -1   0     1700   2 
  3  57  -1   0     1700   2 
  3  58  -1   0     1700   2 
  3  59   0   0      597   0 
  3  60  -1   0     1700   3 
  3  61   0   0      690   1 
  3  62   0   0      568   0 
  3  63   0   0      398   0 
  3  64  -1   0     1700   2 
  3  65  -1   0     1700   3 
  3  66   0   0      480   1 
  3  67  -1   0     1700   3 
  3  68  -1   0     1700   3 
  3  69   0   0      465   0 
  3  70   0   0      534   0 
  3  71   0   0      689   0 
  3  72   0   0      489   0 
  3  73  -1   0     1700   3 
  3  74  -1   0     1700   2 
  3  75  -1   0     1700   2 
  3  76   0   0      488   0 
  3  77   0   0      500   1 
  3  78   0   2      256   2 
  3  79   0   0      529   0 
  3  80  -1   0     1700   3 
  3  81  -1   0     1700   2 
  3  82   0   0      468   0 
  3  83   0   0      561   0 
  3  84   0   0      496   0 
  3  85   0   0      528   1 
  3  86  -1   0     1700   2 
  3  87  -1   0     1700   3 
  3  88  -1   0     1700   3 
  3  89   0   0      528   0 
  3  90   0   0      479   1 
  3  91  -1   0     1700   2 
  3  92   0   0      466   0 
  3  93   0   0      540   1 
  3  94  -1   0     1700   2 
  3  95   0   2      450   2 
  3  96   0   0      526   1 
  3  97  -1   0     1700   2 
  3  98  -1   0     1700   2 
  3  99   0   0      514   0 
  3 100  -1   0     1700   3 
  3 101  -1   0     1700   3 
  3 102  -1   0     1700   3 
  3 103   0   0      547   0 
  3 104  -1   0     1700   3 
  3 105   0   0      468   0 
  3 106  -1   0     1700   2 
  3 107   0   0      459   1 
  3 108   0   0      554   1 
  3 109  -1   0     1700   3 
  3 110   0   0      570   1 
  3 111   0   0      591   1 
  3 112  -1   0     1700   3 
  3 113  -1   0     1700   3 
  3 114  -1   0     1700   3 
  3 115  -1   0     1700   2 
  3 116  -1   0     1700   3 
  3 117  -1   0     1700   2 
  3 118   0   0      498   0 
  3 119  -1   0     1700   3 
  3 120  -1   0     1700   3 
  3 121   0   0      459   1 
  3 122  -1   0     1700   2 
  3 123  -1   0     1700   3 
  3 124  -1   0     1700   3 
  3 125  -1   0     1700   2 
  3 126  -1   0     1700   3 
  3 127  -1   0     1700   3 
