# Supplementary material for: The influence of the Japanese waving cat on the joint spatial compatibility effect: A replication and extension of Dolk, Hommel, Prinz, and Liepelt (2013)
Source: PLoS One. 2017 Sep 14;12(9):e0184844. doi: 10.1371/journal.pone.0184844 (PMC5599021; doi:10.1371/journal.pone.0184844)
Supplement: S1 File — (ZIP) [file pone.0184844.s001.zip › S1 Data/raw data/26.dat]

SimonNL [04-2015]
 26    1   1 
 BER13
 -1   0   0   0     1067   3 
 -1   1  -1   0     1700   0 
 -1   2   0   0      808   3 
 -1   3   0   0      854   2 
 -1   4  -1   0     1700   1 
 -1   5  -1   0     1700   0 
 -1   6  -1   0     1700   1 
 -1   7   0   0      787   2 
  0   0  -1   0     1700   0 
  0   1  -1   0     1700   0 
  0   2   0   0      701   2 
  0   3   0   0      794   3 
  0   4  -1   0     1700   1 
  0   5  -1   0     1700   0 
  0   6  -1   0     1700   0 
  0   7  -1   0     1700   1 
  0   8  -1   0     1700   1 
  0   9  -1   0     1700   1 
  0  10   0   0      727   2 
  0  11  -1   0     1700   1 
  0  12  -1   0     1700   1 
  0  13   0   0      623   2 
  0  14   0   0      888   3 
  0  15   0   0      920   2 
  0  16  -1   0     1700   1 
  0  17  -1   0     1700   0 
  0  18  -1   0     1700   0 
  0  19  -1   0     1700   1 
  0  20   0   0      622   2 
  0  21   0   0      747   2 
  0  22  -1   0     1700   1 
  0  23  -1   0     1700   0 
  0  24  -1   0     1700   0 
  0  25   0   0      816   3 
  0  26  -1   0     1700   1 
  0  27   0   0      705   3 
  0  28   0   0      718   3 
  0  29  -1   0     1700   1 
  0  30   0   0      633   3 
  0  31   0   0      752   2 
  0  32   0   0      691   2 
  0  33  -1   0     1700   0 
  0  34   0   0      681   3 
  0  35  -1   0     1700   0 
  0  36  -1   0     1700   1 
  0  37  -1   0     1700   0 
  0  38   0   0      597   3 
  0  39  -1   0     1700   1 
  0  40   0   0      564   2 
  0  41  -1   0     1700   1 
  0  42  -1   0     1700   0 
  0  43  -1   0     1700   0 
  0  44   0   0      587   3 
  0  45  -1   0     1700   0 
  0  46  -1   0     1700   1 
  0  47   0   0      770   3 
  0  48  -1   0     1700   1 
  0  49   0   0      568   3 
  0  50   0   0      706   2 
  0  51  -1   0     1700   1 
  0  52  -1   0     1700   0 
  0  53  -1   0     1700   0 
  0  54   0   0      548   3 
  0  55   0   0      739   3 
  0  56  -1   0     1700   0 
  0  57  -1   0     1700   1 
  0  58   0   0      616   2 
  0  59  -1   0     1700   0 
  0  60   0   0      630   2 
  0  61   0   0      763   3 
  0  62   0   0      715   3 
  0  63  -1   0     1700   1 
  0  64   0   0      574   2 
  0  65   0   0      661   2 
  0  66   0   0      809   3 
  0  67   0   0      813   3 
  0  68   0   0      723   3 
  0  69   0   0      737   3 
  0  70  -1   0     1700   1 
  0  71  -1   0     1700   0 
  0  72  -1   0     1700   1 
  0  73  -1   0     1700   1 
  0  74   0   0      575   3 
  0  75   0   0      742   3 
  0  76   0   0      808   2 
  0  77   0   0      732   2 
  0  78  -1   0     1700   0 
  0  79   0   0      591   3 
  0  80  -1   0     1700   1 
  0  81  -1   0     1700   0 
  0  82   0   0      641   2 
  0  83  -1   0     1700   1 
  0  84   0   0      767   2 
  0  85  -1   0     1700   1 
  0  86  -1   0     1700   0 
  0  87   0   0      652   3 
  0  88   0   0      812   2 
  0  89   0   0      866   3 
  0  90  -1   0     1700   1 
  0  91  -1   0     1700   1 
  0  92   0   0      797   3 
  0  93   0   0     1413   2 
  0  94   0   0      859   2 
  0  95   0   0      742   2 
  0  96   0   0      772   3 
  0  97   0   0      657   2 
  0  98   0   0      709   2 
  0  99   0   0      822   2 
  0 100  -1   0     1700   1 
  0 101  -1   0     1700   0 
  0 102  -1   0     1700   0 
  0 103   0   0      711   2 
  0 104  -1   0     1700   1 
  0 105  -1   0     1700   0 
  0 106  -1   1     1700   3 
  0 107   0   0      851   2 
  0 108  -1   0     1700   0 
  0 109   0   0      783   2 
  0 110   0   0      672   3 
  0 111  -1   0     1700   1 
  0 112   0   0      731   3 
  0 113  -1   0     1700   1 
  0 114   0   2      625   1 
  0 115   0   0      727   3 
  0 116  -1   0     1700   0 
  0 117   0   0      754   2 
  0 118   0   0     1062   2 
  0 119  -1   0     1700   0 
  0 120   0   0      723   3 
  0 121   0   0      878   2 
  0 122  -1   0     1700   0 
  0 123   0   0      660   3 
  0 124  -1   0     1700   0 
  0 125  -1   0     1700   0 
  0 126   0   0      592   2 
  0 127  -1   0     1700   0 
  1   0  -1   0     1700   1 
  1   1  -1   0     1700   1 
  1   2   0   0      758   3 
  1   3  -1   0     1700   0 
  1   4   0   0      571   3 
  1   5   0   0      893   2 
  1   6  -1   0     1700   0 
  1   7  -1   0     1700   0 
  1   8   0   0      602   2 
  1   9  -1   0     1700   1 
  1  10  -1   0     1700   0 
  1  11   0   0      529   2 
  1  12   0   0      814   3 
  1  13  -1   0     1700   1 
  1  14   0   0      768   2 
  1  15  -1   0     1700   1 
  1  16  -1   0     1700   0 
  1  17  -1   0     1700   1 
  1  18   0   0      726   2 
  1  19   0   0      751   2 
  1  20  -1   0     1700   0 
  1  21   0   0      825   2 
  1  22   0   0     1153   3 
  1  23   0   0      737   2 
  1  24  -1   0     1700   1 
  1  25  -1   0     1700   1 
  1  26  -1   0     1700   1 
  1  27  -1   0     1700   1 
  1  28  -1   0     1700   1 
  1  29   0   0      548   2 
  1  30  -1   0     1700   1 
  1  31  -1   0     1700   0 
  1  32  -1   0     1700   1 
  1  33   0   0      619   2 
  1  34   0   0      711   3 
  1  35   0   0      709   3 
  1  36   0   0      792   2 
  1  37  -1   0     1700   0 
  1  38   0   2      662   0 
  1  39   0   0      686   3 
  1  40   0   0      806   2 
  1  41  -1   0     1700   1 
  1  42  -1   0     1700   0 
  1  43   0   0      738   3 
  1  44  -1   0     1700   0 
  1  45  -1   0     1700   0 
  1  46  -1   0     1700   1 
  1  47   0   0      657   2 
  1  48  -1   0     1700   1 
  1  49  -1   0     1700   1 
  1  50   0   0      594   3 
  1  51  -1   0     1700   1 
  1  52  -1   0     1700   0 
  1  53  -1   0     1700   1 
  1  54   0   0      693   3 
  1  55   0   0      737   2 
  1  56   0   0      586   3 
  1  57  -1   0     1700   0 
  1  58   0   0      899   3 
  1  59  -1   0     1700   0 
  1  60  -1   0     1700   0 
  1  61   0   0      620   3 
  1  62  -1   0     1700   0 
  1  63   0   0      689   3 
  1  64   0   0      838   2 
  1  65  -1   0     1700   0 
  1  66  -1   0     1700   1 
  1  67   0   0      844   2 
  1  68   0   0      785   3 
  1  69   0   0      644   3 
  1  70   0   0      820   3 
  1  71   0   0      744   3 
  1  72  -1   0     1700   1 
  1  73   0   0      681   3 
  1  74  -1   0     1700   0 
  1  75   0   0      784   2 
  1  76   0   0      809   3 
  1  77   0   0     1123   3 
  1  78  -1   0     1700   0 
  1  79  -1   0     1700   0 
  1  80   0   0      754   2 
  1  81   0   0      823   3 
  1  82  -1   0     1700   0 
  1  83   0   0      731   3 
  1  84   0   0      827   3 
  1  85   0   0      690   3 
  1  86  -1   0     1700   1 
  1  87   0   0      688   2 
  1  88  -1   0     1700   0 
  1  89   0   0      793   2 
  1  90   0   0     1044   2 
  1  91   0   0      871   3 
  1  92  -1   0     1700   0 
  1  93  -1   0     1700   1 
  1  94  -1   0     1700   0 
  1  95   0   0      787   3 
  1  96  -1   0     1700   0 
  1  97   0   0      650   2 
  1  98  -1   0     1700   0 
  1  99  -1   0     1700   0 
  1 100   0   0      890   2 
  1 101   0   0      833   2 
  1 102   0   0      709   3 
  1 103   0   0      590   3 
  1 104   0   0      694   3 
  1 105   0   0      641   2 
  1 106  -1   0     1700   1 
  1 107   0   0      696   2 
  1 108  -1   0     1700   0 
  1 109  -1   0     1700   1 
  1 110   0   0      684   2 
  1 111   0   0      799   3 
  1 112  -1   0     1700   1 
  1 113   0   0      546   2 
  1 114  -1   0     1700   0 
  1 115  -1   0     1700   1 
  1 116  -1   0     1700   1 
  1 117   0   0     1161   2 
  1 118   0   0      653   2 
  1 119  -1   0     1700   1 
  1 120   0   0      792   3 
  1 121  -1   0     1700   1 
  1 122  -1   0     1700   0 
  1 123   0   0      751   2 
  1 124  -1   0     1700   1 
  1 125  -1   0     1700   1 
  1 126   0   0      686   2 
  1 127  -1   0     1700   0 
  2   0   0   0      596   3 
  2   1  -1   0     1700   1 
  2   2   0   0      607   2 
  2   3  -1   0     1700   0 
  2   4   0   0      609   3 
  2   5  -1   0     1700   1 
  2   6   0   0      490   3 
  2   7   0   0      738   2 
  2   8   0   0      654   3 
  2   9  -1   0     1700   1 
  2  10   0   0      527   3 
  2  11   0   0      680   3 
  2  12  -1   0     1700   1 
  2  13  -1   0     1700   0 
  2  14  -1   0     1700   0 
  2  15  -1   0     1700   0 
  2  16   0   0      599   2 
  2  17   0   0      803   3 
  2  18  -1   0     1700   0 
  2  19  -1   0     1700   1 
  2  20  -1   0     1700   0 
  2  21  -1   0     1700   1 
  2  22   0   0      658   2 
  2  23   0   0      727   3 
  2  24  -1   0     1700   1 
  2  25   0   0      576   3 
  2  26   0   0      657   3 
  2  27  -1   0     1700   1 
  2  28   0   0      593   2 
  2  29   0   0      688   2 
  2  30  -1   0     1700   1 
  2  31   0   0      509   3 
  2  32   0   0      690   2 
  2  33  -1   0     1700   1 
  2  34   0   0      495   2 
  2  35  -1   0     1700   0 
  2  36  -1   0     1700   0 
  2  37  -1   0     1700   1 
  2  38  -1   0     1700   1 
  2  39  -1   0     1700   1 
  2  40  -1   0     1700   0 
  2  41   0   0      541   2 
  2  42   0   0      655   2 
  2  43  -1   0     1700   0 
  2  44   0   0      678   3 
  2  45   0   0      658   3 
  2  46   0   0      627   2 
  2  47  -1   0     1700   1 
  2  48   0   0      662   3 
  2  49   0   0      604   2 
  2  50   0   0      603   3 
  2  51   0   0      649   3 
  2  52   0   0      817   3 
  2  53  -1   0     1700   1 
  2  54   0   0      575   2 
  2  55  -1   0     1700   1 
  2  56  -1   0     1700   1 
  2  57  -1   0     1700   0 
  2  58   0   0      593   2 
  2  59  -1   0     1700   0 
  2  60   0   0      679   3 
  2  61   0   0      660   2 
  2  62  -1   0     1700   0 
  2  63   0   0      519   3 
  2  64  -1   0     1700   1 
  2  65   0   0      568   3 
  2  66  -1   0     1700   0 
  2  67  -1   0     1700   1 
  2  68   0   0      541   3 
  2  69  -1   0     1700   0 
  2  70   0   0      540   3 
  2  71   0   0      729   2 
  2  72   0   0      594   2 
  2  73  -1   0     1700   0 
  2  74   0   0      557   3 
  2  75   0   0      729   2 
  2  76  -1   0     1700   0 
  2  77   0   0      513   2 
  2  78  -1   0     1700   1 
  2  79   0   0      627   3 
  2  80  -1   0     1700   0 
  2  81   0   0      552   2 
  2  82   0   0      668   2 
  2  83   0   0      645   2 
  2  84   0   0      495   2 
  2  85  -1   0     1700   0 
  2  86   0   0      577   2 
  2  87   0   0      618   3 
  2  88  -1   0     1700   0 
  2  89  -1   0     1700   0 
  2  90  -1   0     1700   0 
  2  91  -1   0     1700   0 
  2  92   0   0      614   2 
  2  93  -1   0     1700   1 
  2  94   0   2      625   0 
  2  95   0   0      664   2 
  2  96   0   0     1046   3 
  2  97  -1   0     1700   1 
  2  98  -1   0     1700   0 
  2  99   0   0      657   3 
  2 100   0   0      706   3 
  2 101  -1   0     1700   0 
  2 102  -1   0     1700   0 
  2 103   0   0      540   3 
  2 104  -1   0     1700   0 
  2 105   0   0      981   2 
  2 106  -1   0     1700   0 
  2 107  -1   0     1700   1 
  2 108   0   0      837   2 
  2 109  -1   0     1700   1 
  2 110  -1   0     1700   0 
  2 111   0   0      492   3 
  2 112   0   0      649   3 
  2 113   0   0      668   2 
  2 114  -1   0     1700   1 
  2 115  -1   0     1700   1 
  2 116  -1   0     1700   1 
  2 117   0   0      583   2 
  2 118   0   0      704   2 
  2 119  -1   0     1700   1 
  2 120   0   0      569   3 
  2 121   0   0      686   2 
  2 122  -1   0     1700   1 
  2 123  -1   0     1700   1 
  2 124  -1   0     1700   0 
  2 125  -1   0     1700   0 
  2 126  -1   0     1700   1 
  2 127  -1   0     1700   1 
  3   0  -1   0     1700   1 
  3   1   0   0      621   2 
  3   2   0   0      571   2 
  3   3   0   0      601   3 
  3   4   0   0      538   3 
  3   5  -1   0     1700   1 
  3   6  -1   0     1700   0 
  3   7   0   0      556   3 
  3   8   0   0      713   2 
  3   9  -1   0     1700   1 
  3  10  -1   0     1700   0 
  3  11  -1   0     1700   1 
  3  12  -1   0     1700   0 
  3  13   0   0      513   2 
  3  14   0   0      744   2 
  3  15  -1   0     1700   1 
  3  16   0   0      504   2 
  3  17  -1   0     1700   1 
  3  18   0   0      541   2 
  3  19  -1   0     1700   1 
  3  20  -1   0     1700   1 
  3  21  -1   0     1700   0 
  3  22  -1   0     1700   0 
  3  23   0   0      620   3 
  3  24  -1   0     1700   0 
  3  25   0   0      544   3 
  3  26   0   0      680   3 
  3  27   0   0      607   3 
  3  28   0   0      785   2 
  3  29  -1   0     1700   1 
  3  30  -1   0     1700   1 
  3  31  -1   0     1700   0 
  3  32   0   0      573   2 
  3  33  -1   0     1700   0 
  3  34   0   0      786   2 
  3  35  -1   0     1700   1 
  3  36  -1   0     1700   0 
  3  37  -1   0     1700   1 
  3  38  -1   0     1700   0 
  3  39   0   0      660   3 
  3  40   0   0      732   3 
  3  41   0   0      733   2 
  3  42   0   0      908   3 
  3  43   0   0      766   3 
  3  44  -1   0     1700   1 
  3  45  -1   0     1700   1 
  3  46   0   0      609   3 
  3  47  -1   0     1700   0 
  3  48  -1   0     1700   0 
  3  49   0   0      496   2 
  3  50   0   0      644   2 
  3  51   0   0      571   2 
  3  52  -1   0     1700   0 
  3  53   0   0      607   2 
  3  54  -1   0     1700   0 
  3  55  -1   0     1700   0 
  3  56  -1   0     1700   0 
  3  57  -1   0     1700   1 
  3  58  -1   0     1700   1 
  3  59   0   0      649   2 
  3  60   0   0      894   3 
  3  61  -1   0     1700   1 
  3  62  -1   0     1700   0 
  3  63   0   0      617   3 
  3  64   0   0      674   3 
  3  65  -1   0     1700   1 
  3  66   0   0      622   2 
  3  67   0   0      651   3 
  3  68   0   0      715   3 
  3  69  -1   0     1700   0 
  3  70  -1   0     1700   0 
  3  71   0   0      746   3 
  3  72   0   0      749   2 
  3  73  -1   0     1700   0 
  3  74  -1   0     1700   1 
  3  75   0   0      777   3 
  3  76  -1   0     1700   1 
  3  77   0   0      671   3 
  3  78   0   0      779   2 
  3  79  -1   0     1700   0 
  3  80   0   0      656   3 
  3  81  -1   0     1700   0 
  3  82   0   0      641   2 
  3  83   0   0      931   2 
  3  84  -1   0     1700   1 
  3  85   0   0      561   3 
  3  86  -1   0     1700   0 
  3  87   0   0      640   3 
  3  88  -1   0     1700   1 
  3  89  -1   0     1700   1 
  3  90  -1   0     1700   0 
  3  91  -1   0     1700   0 
  3  92   0   0      546   2 
  3  93   0   0      581   3 
  3  94  -1   0     1700   1 
  3  95   0   0      629   3 
  3  96   0   0      739   3 
  3  97  -1   0     1700   1 
  3  98   0   0      806   3 
  3  99  -1   0     1700   1 
  3 100  -1   0     1700   1 
  3 101  -1   0     1700   0 
  3 102  -1   0     1700   0 
  3 103  -1   0     1700   1 
  3 104   0   0      574   2 
  3 105   0   0      864   3 
  3 106  -1   0     1700   0 
  3 107   0   2      555   1 
  3 108  -1   0     1700   1 
  3 109   0   0      622   3 
  3 110  -1   0     1700   1 
  3 111   0   0      701   2 
  3 112   0   0      633   2 
  3 113   0   0      847   2 
  3 114  -1   0     1700   1 
  3 115   0   0      495   3 
  3 116   0   0      546   3 
  3 117   0   0      640   2 
  3 118  -1   0     1700   0 
  3 119   0   0      661   2 
  3 120  -1   0     1700   0 
  3 121  -1   0     1700   0 
  3 122  -1   0     1700   0 
  3 123   0   0      553   3 
  3 124   0   0      521   2 
  3 125   0   0      478   2 
  3 126   0   0      656   2 
  3 127   0   0      695   2 
