# Supplementary material for: The influence of the Japanese waving cat on the joint spatial compatibility effect: A replication and extension of Dolk, Hommel, Prinz, and Liepelt (2013)
Source: PLoS One. 2017 Sep 14;12(9):e0184844. doi: 10.1371/journal.pone.0184844 (PMC5599021; doi:10.1371/journal.pone.0184844)
Supplement: S1 File — (ZIP) [file pone.0184844.s001.zip › S1 Data/raw data/27.dat]

SimonNL [04-2015]
 27    3   1 
 RAH08
 -1   0   0   0      834   3 
 -1   1  -1   0     1700   0 
 -1   2   0   0     1036   2 
 -1   3  -1   0     1700   0 
 -1   4  -1   0     1700   1 
 -1   5   0   0      551   2 
 -1   6   0   0      692   3 
 -1   7  -1   0     1700   1 
  0   0  -1   0     1700   0 
  0   1   0   0      550   3 
  0   2  -1   0     1700   1 
  0   3   0   0      549   2 
  0   4   0   0      554   3 
  0   5   0   0      667   3 
  0   6   0   0      732   2 
  0   7   0   0      590   3 
  0   8   0   0      720   3 
  0   9   0   0      917   2 
  0  10  -1   0     1700   1 
  0  11   0   0      658   3 
  0  12   0   0      533   3 
  0  13   0   0      501   3 
  0  14  -1   0     1700   0 
  0  15   0   0      664   2 
  0  16   0   0      526   2 
  0  17   0   0      599   3 
  0  18  -1   0     1700   0 
  0  19   0   0      665   2 
  0  20   0   0      556   3 
  0  21   0   0      530   2 
  0  22  -1   0     1700   1 
  0  23  -1   0     1700   1 
  0  24  -1   0     1700   0 
  0  25   0   0      560   2 
  0  26   0   0      631   2 
  0  27   0   0      690   2 
  0  28  -1   0     1700   1 
  0  29  -1   0     1700   0 
  0  30  -1   0     1700   0 
  0  31   0   0      544   3 
  0  32  -1   0     1700   1 
  0  33   0   0      755   3 
  0  34  -1   0     1700   0 
  0  35  -1   0     1700   1 
  0  36  -1   0     1700   1 
  0  37   0   0      645   2 
  0  38   0   0      576   2 
  0  39  -1   0     1700   0 
  0  40   0   0     1058   2 
  0  41   0   0      605   2 
  0  42  -1   0     1700   0 
  0  43   0   0      639   3 
  0  44  -1   0     1700   0 
  0  45   0   2      935   1 
  0  46   0   0      606   2 
  0  47   0   0      621   3 
  0  48   0   0      651   3 
  0  49  -1   0     1700   1 
  0  50   0   0      634   3 
  0  51   0   0      632   2 
  0  52  -1   0     1700   1 
  0  53  -1   0     1700   0 
  0  54   0   0      505   3 
  0  55  -1   0     1700   1 
  0  56  -1   0     1700   1 
  0  57  -1   0     1700   0 
  0  58   0   0      773   2 
  0  59   0   0      964   2 
  0  60  -1   0     1700   0 
  0  61  -1   0     1700   1 
  0  62  -1   0     1700   0 
  0  63  -1   0     1700   0 
  0  64  -1   0     1700   0 
  0  65   0   0      746   3 
  0  66   0   0      896   3 
  0  67  -1   0     1700   1 
  0  68  -1   0     1700   1 
  0  69  -1   0     1700   0 
  0  70  -1   0     1700   0 
  0  71   0   0      494   3 
  0  72   0   0      518   3 
  0  73  -1   0     1700   1 
  0  74  -1   0     1700   1 
  0  75  -1   0     1700   1 
  0  76   0   0      511   2 
  0  77   0   0      666   2 
  0  78   0   0      758   2 
  0  79  -1   0     1700   1 
  0  80   0   0      735   3 
  0  81  -1   0     1700   1 
  0  82   0   0      499   2 
  0  83  -1   0     1700   1 
  0  84   0   0      559   2 
  0  85  -1   0     1700   1 
  0  86  -1   0     1700   1 
  0  87  -1   0     1700   1 
  0  88   0   0      708   2 
  0  89  -1   0     1700   0 
  0  90  -1   0     1700   1 
  0  91   0   0      596   2 
  0  92  -1   0     1700   0 
  0  93  -1   0     1700   0 
  0  94   0   0      591   3 
  0  95  -1   0     1700   0 
  0  96   0   0      723   3 
  0  97  -1   0     1700   0 
  0  98   0   0      581   2 
  0  99  -1   0     1700   0 
  0 100   0   0      589   2 
  0 101  -1   0     1700   0 
  0 102   0   0      847   2 
  0 103  -1   0     1700   0 
  0 104  -1   0     1700   1 
  0 105   0   0      822   3 
  0 106  -1   0     1700   1 
  0 107  -1   0     1700   1 
  0 108   0   0     1294   3 
  0 109  -1   0     1700   1 
  0 110  -1   0     1700   0 
  0 111  -1   0     1700   1 
  0 112   0   0      699   3 
  0 113  -1   0     1700   1 
  0 114   0   0      974   3 
  0 115   0   0     1054   2 
  0 116  -1   0     1700   0 
  0 117   0   0      842   2 
  0 118  -1   0     1700   0 
  0 119   0   0      749   3 
  0 120   0   0     1046   3 
  0 121  -1   0     1700   0 
  0 122  -1   0     1700   0 
  0 123   0   0      518   3 
  0 124   0   0      694   3 
  0 125   0   0      658   2 
  0 126   0   0      610   2 
  0 127  -1   0     1700   0 
  1   0   0   0      802   2 
  1   1  -1   0     1700   0 
  1   2  -1   0     1700   0 
  1   3  -1   0     1700   1 
  1   4  -1   0     1700   1 
  1   5   0   0      582   3 
  1   6  -1   0     1700   1 
  1   7  -1   0     1700   1 
  1   8   0   0      562   2 
  1   9  -1   0     1700   0 
  1  10  -1   0     1700   0 
  1  11  -1   0     1700   1 
  1  12  -1   0     1700   1 
  1  13   0   0      598   2 
  1  14  -1   0     1700   1 
  1  15  -1   0     1700   1 
  1  16  -1   0     1700   1 
  1  17  -1   0     1700   1 
  1  18   0   0      558   3 
  1  19  -1   0     1700   0 
  1  20   0   0      732   3 
  1  21   0   0      762   2 
  1  22  -1   0     1700   1 
  1  23  -1   0     1700   1 
  1  24  -1   0     1700   1 
  1  25   0   0      577   3 
  1  26  -1   0     1700   0 
  1  27   0   0      553   3 
  1  28   0   0      652   2 
  1  29   0   0      640   3 
  1  30   0   0      454   2 
  1  31  -1   0     1700   0 
  1  32  -1   0     1700   0 
  1  33   0   0      560   2 
  1  34  -1   0     1700   1 
  1  35  -1   0     1700   1 
  1  36  -1   0     1700   1 
  1  37  -1   0     1700   0 
  1  38  -1   0     1700   1 
  1  39   0   0      541   3 
  1  40  -1   0     1700   1 
  1  41   0   0      648   2 
  1  42   0   0      853   3 
  1  43   0   0      588   2 
  1  44   0   0      561   2 
  1  45   0   0      907   2 
  1  46  -1   0     1700   1 
  1  47  -1   0     1700   1 
  1  48   0   0      581   3 
  1  49  -1   0     1700   0 
  1  50  -1   0     1700   0 
  1  51   0   0      479   3 
  1  52   0   0      767   2 
  1  53  -1   0     1700   0 
  1  54  -1   0     1700   1 
  1  55   0   0      538   3 
  1  56   0   0      615   3 
  1  57  -1   0     1700   1 
  1  58   0   0      545   3 
  1  59  -1   0     1700   1 
  1  60   0   0      688   3 
  1  61  -1   0     1700   1 
  1  62  -1   0     1700   1 
  1  63   0   0      494   3 
  1  64  -1   0     1700   0 
  1  65  -1   0     1700   0 
  1  66   0   0      510   3 
  1  67   0   0      817   2 
  1  68   0   0      760   3 
  1  69  -1   0     1700   0 
  1  70   0   0      617   2 
  1  71  -1   0     1700   0 
  1  72  -1   0     1700   0 
  1  73   0   0      772   3 
  1  74   0   0      889   2 
  1  75  -1   0     1700   0 
  1  76  -1   0     1700   1 
  1  77  -1   0     1700   1 
  1  78  -1   0     1700   1 
  1  79   0   0      690   2 
  1  80  -1   0     1700   0 
  1  81  -1   0     1700   0 
  1  82   0   0      771   3 
  1  83  -1   0     1700   0 
  1  84   0   0      700   3 
  1  85  -1   0     1700   0 
  1  86   0   0      583   2 
  1  87   0   0      670   3 
  1  88   0   0      678   2 
  1  89  -1   0     1700   0 
  1  90  -1   0     1700   0 
  1  91   0   0      747   3 
  1  92  -1   0     1700   1 
  1  93   0   0      536   2 
  1  94   0   0      841   3 
  1  95   0   0      640   2 
  1  96   0   0      724   3 
  1  97   0   0      569   3 
  1  98   0   0      843   2 
  1  99  -1   0     1700   0 
  1 100   0   0      621   3 
  1 101  -1   0     1700   1 
  1 102   0   0      948   3 
  1 103  -1   0     1700   0 
  1 104   0   0      968   3 
  1 105   0   0      881   2 
  1 106   0   0      794   2 
  1 107   0   0      808   2 
  1 108  -1   0     1700   0 
  1 109  -1   0     1700   0 
  1 110   0   0      661   2 
  1 111   0   0      543   3 
  1 112   0   0      569   2 
  1 113   0   0      604   2 
  1 114   0   0      633   2 
  1 115   0   0      609   3 
  1 116  -1   0     1700   1 
  1 117  -1   0     1700   0 
  1 118  -1   0     1700   0 
  1 119   0   0      552   3 
  1 120  -1   0     1700   1 
  1 121   0   0      873   2 
  1 122   0   0      688   2 
  1 123   0   0      731   2 
  1 124   0   0      996   2 
  1 125  -1   0     1700   0 
  1 126  -1   0     1700   0 
  1 127   0   0      738   3 
  2   0   0   0     1007   2 
  2   1  -1   0     1700   0 
  2   2  -1   0     1700   0 
  2   3   0   0      856   3 
  2   4  -1   0     1700   1 
  2   5   0   0      560   2 
  2   6  -1   0     1700   0 
  2   7  -1   0     1700   1 
  2   8   0   0      869   2 
  2   9   0   0      766   2 
  2  10  -1   0     1700   1 
  2  11  -1   0     1700   0 
  2  12  -1   0     1700   0 
  2  13  -1   0     1700   0 
  2  14   0   0      588   2 
  2  15   0   0     1024   2 
  2  16   0   0      948   3 
  2  17  -1   0     1700   1 
  2  18  -1   0     1700   1 
  2  19   0   0      803   3 
  2  20   0   0      683   3 
  2  21  -1   0     1700   1 
  2  22  -1   0     1700   0 
  2  23   0   0      766   2 
  2  24  -1   0     1700   0 
  2  25  -1   0     1700   1 
  2  26   0   0      640   2 
  2  27   0   0      765   3 
  2  28  -1   0     1700   0 
  2  29  -1   0     1700   0 
  2  30  -1   0     1700   1 
  2  31   0   0      770   3 
  2  32  -1   0     1700   1 
  2  33   0   0      886   3 
  2  34   0   0      778   3 
  2  35  -1   0     1700   1 
  2  36  -1   0     1700   0 
  2  37   0   0      956   3 
  2  38  -1   0     1700   1 
  2  39   0   0      990   3 
  2  40   0   0      986   2 
  2  41  -1   0     1700   1 
  2  42  -1   0     1700   1 
  2  43   0   0      933   2 
  2  44  -1   0     1700   0 
  2  45  -1   0     1700   0 
  2  46   0   0      756   3 
  2  47  -1   0     1700   0 
  2  48  -1   0     1700   1 
  2  49  -1   0     1700   1 
  2  50  -1   0     1700   0 
  2  51  -1   0     1700   1 
  2  52  -1   0     1700   0 
  2  53  -1   0     1700   0 
  2  54  -1   0     1700   1 
  2  55  -1   0     1700   1 
  2  56   0   0      832   3 
  2  57   0   0      865   3 
  2  58  -1   0     1700   0 
  2  59   0   0      760   2 
  2  60   0   0      926   2 
  2  61   0   0      658   3 
  2  62   0   0      764   3 
  2  63  -1   0     1700   0 
  2  64   0   0      530   3 
  2  65   0   0     1177   2 
  2  66   0   0     1370   2 
  2  67   0   0      935   3 
  2  68   0   0      913   2 
  2  69   0   0      833   3 
  2  70  -1   0     1700   1 
  2  71  -1   0     1700   1 
  2  72   0   0     1000   2 
  2  73   0   0     1047   3 
  2  74   0   0      745   2 
  2  75   0   0      855   2 
  2  76  -1   0     1700   0 
  2  77   0   0      776   2 
  2  78  -1   0     1700   0 
  2  79  -1   0     1700   0 
  2  80   0   0      874   2 
  2  81  -1   0     1700   0 
  2  82   0   0      702   3 
  2  83  -1   0     1700   1 
  2  84   0   0      985   3 
  2  85   0   0     1006   2 
  2  86   0   0      841   3 
  2  87   0   0      982   3 
  2  88   0   0      784   3 
  2  89  -1   0     1700   1 
  2  90  -1   0     1700   1 
  2  91   0   0      613   2 
  2  92  -1   0     1700   1 
  2  93  -1   0     1700   1 
  2  94  -1   0     1700   1 
  2  95   0   0      951   3 
  2  96   0   0      857   2 
  2  97  -1   0     1700   1 
  2  98  -1   0     1700   0 
  2  99   0   0      883   2 
  2 100  -1   0     1700   0 
  2 101   0   0      757   3 
  2 102  -1   0     1700   0 
  2 103   0   0      786   3 
  2 104   0   0      956   2 
  2 105  -1   0     1700   0 
  2 106   0   0      611   3 
  2 107   0   0      650   2 
  2 108  -1   0     1700   1 
  2 109   0   0      858   3 
  2 110  -1   0     1700   1 
  2 111  -1   0     1700   0 
  2 112   0   0      962   2 
  2 113   0   0      934   2 
  2 114   0   0      901   2 
  2 115   0   0      724   3 
  2 116  -1   0     1700   1 
  2 117  -1   0     1700   0 
  2 118  -1   0     1700   1 
  2 119   0   0      984   2 
  2 120   0   0      904   3 
  2 121   0   0     1088   2 
  2 122  -1   0     1700   0 
  2 123  -1   0     1700   0 
  2 124   0   0      604   2 
  2 125   0   0      894   3 
  2 126  -1   0     1700   1 
  2 127  -1   0     1700   0 
  3   0   0   0      654   3 
  3   1   0   0      644   2 
  3   2   0   0     1000   2 
  3   3  -1   0     1700   1 
  3   4  -1   0     1700   1 
  3   5  -1   0     1700   0 
  3   6   0   0      470   2 
  3   7   0   0      677   3 
  3   8  -1   0     1700   0 
  3   9   0   0      814   2 
  3  10  -1   0     1700   0 
  3  11  -1   0     1700   0 
  3  12  -1   0     1700   0 
  3  13  -1   0     1700   0 
  3  14   0   0      849   2 
  3  15   0   0      904   3 
  3  16   0   0      714   3 
  3  17  -1   0     1700   0 
  3  18  -1   0     1700   1 
  3  19   0   2      715   1 
  3  20  -1   0     1700   0 
  3  21   0   0      761   2 
  3  22  -1   0     1700   0 
  3  23   0   0      784   3 
  3  24  -1   0     1700   1 
  3  25  -1   0     1700   0 
  3  26  -1   0     1700   0 
  3  27   0   0      840   3 
  3  28  -1   0     1700   0 
  3  29  -1   0     1700   1 
  3  30  -1   1     1700   2 
  3  31   0   0      848   3 
  3  32  -1   0     1700   0 
  3  33  -1   0     1700   1 
  3  34   0   0      616   2 
  3  35  -1   0     1700   0 
  3  36   0   0      628   2 
  3  37  -1   0     1700   1 
  3  38   0   0      554   3 
  3  39  -1   0     1700   1 
  3  40   0   0      934   3 
  3  41   0   0      948   3 
  3  42   0   0      890   2 
  3  43   0   0      888   2 
  3  44   0   0      725   2 
  3  45   0   0      707   3 
  3  46  -1   0     1700   1 
  3  47  -1   0     1700   0 
  3  48   0   0      694   2 
  3  49   0   0      681   2 
  3  50   0   0      863   2 
  3  51  -1   0     1700   1 
  3  52  -1   0     1700   0 
  3  53  -1   0     1700   1 
  3  54   0   0      868   2 
  3  55  -1   0     1700   0 
  3  56  -1   0     1700   0 
  3  57   0   0      740   3 
  3  58   0   0      847   2 
  3  59  -1   0     1700   0 
  3  60  -1   0     1700   1 
  3  61  -1   0     1700   1 
  3  62  -1   0     1700   0 
  3  63   0   0     1021   2 
  3  64  -1   0     1700   1 
  3  65  -1   0     1700   1 
  3  66   0   0      947   3 
  3  67   0   0      814   2 
  3  68   0   0      618   3 
  3  69   0   0      766   2 
  3  70  -1   0     1700   0 
  3  71   0   0     1058   2 
  3  72  -1   0     1700   1 
  3  73  -1   0     1700   1 
  3  74   0   0      685   2 
  3  75   0   0     1006   3 
  3  76  -1   0     1700   0 
  3  77  -1   0     1700   1 
  3  78  -1   0     1700   1 
  3  79   0   0      832   2 
  3  80  -1   0     1700   1 
  3  81   0   0      763   3 
  3  82   0   0      968   2 
  3  83  -1   0     1700   1 
  3  84  -1   0     1700   0 
  3  85   0   0      840   2 
  3  86  -1   0     1700   1 
  3  87   0   0      934   2 
  3  88  -1   0     1700   1 
  3  89   0   0      953   3 
  3  90  -1   0     1700   0 
  3  91   0   0      692   3 
  3  92   0   0      915   3 
  3  93  -1   0     1700   1 
  3  94  -1   0     1700   1 
  3  95   0   0      782   2 
  3  96   0   0      763   3 
  3  97  -1   0     1700   0 
  3  98   0   0      699   2 
  3  99  -1   1     1700   2 
  3 100  -1   0     1700   0 
  3 101   0   0      698   3 
  3 102   0   0      970   3 
  3 103  -1   0     1700   0 
  3 104  -1   0     1700   1 
  3 105  -1   0     1700   0 
  3 106   0   0      831   3 
  3 107  -1   0     1700   0 
  3 108   0   0      575   3 
  3 109   0   0      861   3 
  3 110   0   0      798   3 
  3 111   0   0      854   3 
  3 112   0   0      950   3 
  3 113   0   0     1066   2 
  3 114  -1   0     1700   1 
  3 115  -1   0     1700   0 
  3 116  -1   0     1700   1 
  3 117   0   0      789   3 
  3 118   0   0      992   2 
  3 119  -1   0     1700   1 
  3 120  -1   0     1700   1 
  3 121  -1   0     1700   0 
  3 122   0   0     1053   3 
  3 123  -1   0     1700   1 
  3 124   0   0      720   3 
  3 125  -1   0     1700   0 
  3 126   0   0     1008   3 
  3 127   0   0     1417   2 
