# Supplementary material for: The influence of the Japanese waving cat on the joint spatial compatibility effect: A replication and extension of Dolk, Hommel, Prinz, and Liepelt (2013)
Source: PLoS One. 2017 Sep 14;12(9):e0184844. doi: 10.1371/journal.pone.0184844 (PMC5599021; doi:10.1371/journal.pone.0184844)
Supplement: S1 File — (ZIP) [file pone.0184844.s001.zip › S1 Data/raw data/29.dat]

SimonNL [04-2015]
 29    3   1 
 SRO27
 -1   0  -1   1     1700   2 
 -1   1   0   0      713   3 
 -1   2  -1   0     1700   0 
 -1   3   0   0      641   3 
 -1   4  -1   0     1700   1 
 -1   5  -1   0     1700   1 
 -1   6   0   0      470   2 
 -1   7   0   2      695   0 
  0   0   0   0      531   3 
  0   1  -1   0     1700   1 
  0   2   0   0      488   2 
  0   3   0   0      583   2 
  0   4  -1   0     1700   0 
  0   5   0   0      520   3 
  0   6   0   0      662   2 
  0   7   0   0      485   3 
  0   8   0   2      552   0 
  0   9  -1   0     1700   1 
  0  10  -1   0     1700   1 
  0  11  -1   0     1700   0 
  0  12  -1   0     1700   0 
  0  13  -1   0     1700   1 
  0  14  -1   0     1700   0 
  0  15   0   0      558   2 
  0  16   0   0      529   2 
  0  17  -1   0     1700   1 
  0  18  -1   0     1700   0 
  0  19   0   0      588   3 
  0  20   0   0      698   3 
  0  21   0   0      693   3 
  0  22   0   2      544   1 
  0  23  -1   0     1700   0 
  0  24   0   0      485   3 
  0  25  -1   0     1700   1 
  0  26   0   0      500   3 
  0  27   0   0      623   3 
  0  28   0   0      559   3 
  0  29  -1   0     1700   0 
  0  30  -1   0     1700   0 
  0  31   0   0      645   2 
  0  32   0   0      656   3 
  0  33   0   0      715   3 
  0  34  -1   0     1700   0 
  0  35   0   0      467   3 
  0  36  -1   0     1700   0 
  0  37  -1   0     1700   1 
  0  38  -1   0     1700   0 
  0  39  -1   0     1700   0 
  0  40   0   0      549   3 
  0  41  -1   0     1700   0 
  0  42  -1   0     1700   1 
  0  43   0   0      557   3 
  0  44   0   0      727   2 
  0  45  -1   0     1700   1 
  0  46  -1   0     1700   1 
  0  47  -1   0     1700   1 
  0  48   0   0      568   2 
  0  49  -1   0     1700   1 
  0  50   0   0      577   2 
  0  51  -1   0     1700   1 
  0  52   0   0      576   3 
  0  53  -1   0     1700   0 
  0  54   0   0      574   2 
  0  55   0   0      631   3 
  0  56   0   0      763   2 
  0  57   0   0      708   2 
  0  58   0   0      622   3 
  0  59   0   0      487   2 
  0  60   0   0      495   2 
  0  61   0   0      469   2 
  0  62  -1   0     1700   1 
  0  63  -1   0     1700   0 
  0  64  -1   0     1700   1 
  0  65   0   0      774   3 
  0  66   0   0      575   3 
  0  67   0   0      600   2 
  0  68   0   0      567   2 
  0  69   0   0      513   3 
  0  70   0   0      536   2 
  0  71  -1   0     1700   0 
  0  72  -1   0     1700   1 
  0  73  -1   0     1700   1 
  0  74  -1   0     1700   1 
  0  75   0   0      684   2 
  0  76   0   0     1061   3 
  0  77  -1   0     1700   1 
  0  78   0   0      528   3 
  0  79  -1   0     1700   1 
  0  80  -1   0     1700   0 
  0  81  -1   0     1700   1 
  0  82   0   0      487   2 
  0  83  -1   0     1700   0 
  0  84  -1   0     1700   0 
  0  85  -1   0     1700   1 
  0  86   0   0      595   2 
  0  87   0   0      709   2 
  0  88  -1   0     1700   1 
  0  89  -1   0     1700   1 
  0  90  -1   0     1700   0 
  0  91   0   0      489   3 
  0  92  -1   0     1700   0 
  0  93  -1   0     1700   0 
  0  94   0   0      589   3 
  0  95   0   0      745   2 
  0  96  -1   0     1700   1 
  0  97  -1   0     1700   1 
  0  98  -1   0     1700   1 
  0  99   0   0      609   2 
  0 100  -1   0     1700   1 
  0 101  -1   0     1700   0 
  0 102  -1   0     1700   1 
  0 103  -1   0     1700   0 
  0 104   0   0      524   3 
  0 105   0   0      582   2 
  0 106   0   0      598   2 
  0 107   0   0      571   2 
  0 108  -1   0     1700   1 
  0 109   0   0      729   2 
  0 110   0   0      618   2 
  0 111   0   0      496   2 
  0 112  -1   0     1700   0 
  0 113  -1   0     1700   0 
  0 114   0   0      585   3 
  0 115  -1   0     1700   0 
  0 116   0   0      543   2 
  0 117   0   0      564   3 
  0 118  -1   0     1700   0 
  0 119   0   0      479   3 
  0 120  -1   0     1700   0 
  0 121   0   0      565   3 
  0 122   0   0      554   3 
  0 123  -1   0     1700   0 
  0 124   0   0      567   3 
  0 125   0   0      621   2 
  0 126  -1   0     1700   0 
  0 127  -1   0     1700   1 
  1   0  -1   0     1700   1 
  1   1   0   0      564   3 
  1   2  -1   0     1700   1 
  1   3  -1   0     1700   0 
  1   4  -1   0     1700   1 
  1   5   0   0      583   3 
  1   6   0   0      483   3 
  1   7   0   0      560   2 
  1   8   0   0      563   3 
  1   9   0   0      417   2 
  1  10  -1   0     1700   0 
  1  11   0   0      714   2 
  1  12   0   0      528   2 
  1  13   0   0      461   2 
  1  14  -1   0     1700   1 
  1  15   0   0      552   3 
  1  16  -1   0     1700   1 
  1  17  -1   0     1700   0 
  1  18  -1   0     1700   0 
  1  19   0   0      732   3 
  1  20  -1   0     1700   0 
  1  21   0   0      550   2 
  1  22  -1   0     1700   1 
  1  23  -1   0     1700   0 
  1  24   0   0      469   2 
  1  25   0   0      647   2 
  1  26  -1   0     1700   0 
  1  27  -1   0     1700   0 
  1  28   0   0      646   3 
  1  29   0   0      511   2 
  1  30   0   0      430   2 
  1  31   0   0      634   2 
  1  32  -1   0     1700   0 
  1  33   0   0      519   2 
  1  34  -1   0     1700   0 
  1  35   0   0      547   2 
  1  36   0   0      574   3 
  1  37  -1   0     1700   1 
  1  38   0   0      449   2 
  1  39  -1   0     1700   0 
  1  40   0   0      507   3 
  1  41   0   0      511   2 
  1  42   0   0      476   2 
  1  43   0   0      536   3 
  1  44   0   0      405   2 
  1  45   0   0      472   3 
  1  46   0   0      522   2 
  1  47   0   0      461   3 
  1  48   0   2      491   1 
  1  49   0   0      727   3 
  1  50  -1   0     1700   0 
  1  51  -1   0     1700   0 
  1  52   0   0      515   3 
  1  53  -1   0     1700   0 
  1  54  -1   0     1700   1 
  1  55  -1   0     1700   0 
  1  56  -1   0     1700   0 
  1  57   0   0      474   2 
  1  58   0   0      506   2 
  1  59   0   0      511   2 
  1  60  -1   0     1700   1 
  1  61   0   0      545   2 
  1  62  -1   0     1700   1 
  1  63  -1   0     1700   1 
  1  64   0   0      554   2 
  1  65  -1   0     1700   1 
  1  66  -1   0     1700   1 
  1  67   0   0      542   2 
  1  68  -1   0     1700   1 
  1  69  -1   0     1700   0 
  1  70  -1   0     1700   0 
  1  71   0   0      552   3 
  1  72  -1   0     1700   1 
  1  73  -1   0     1700   0 
  1  74  -1   0     1700   0 
  1  75  -1   0     1700   0 
  1  76  -1   0     1700   1 
  1  77  -1   0     1700   0 
  1  78  -1   0     1700   1 
  1  79   0   0      540   2 
  1  80   0   0      528   2 
  1  81  -1   0     1700   1 
  1  82  -1   0     1700   1 
  1  83  -1   0     1700   0 
  1  84  -1   0     1700   1 
  1  85   0   0      533   3 
  1  86  -1   0     1700   1 
  1  87   0   0      598   2 
  1  88   0   0      586   3 
  1  89  -1   0     1700   1 
  1  90  -1   0     1700   0 
  1  91  -1   0     1700   1 
  1  92   0   0      547   2 
  1  93   0   0      534   3 
  1  94   0   0      631   2 
  1  95   0   0      509   3 
  1  96   0   0      510   3 
  1  97  -1   0     1700   0 
  1  98  -1   0     1700   0 
  1  99  -1   0     1700   0 
  1 100   0   0      570   3 
  1 101   0   0      565   3 
  1 102  -1   0     1700   1 
  1 103   0   0      507   3 
  1 104  -1   0     1700   0 
  1 105   0   0      455   3 
  1 106  -1   0     1700   1 
  1 107   0   0      480   3 
  1 108   0   0      539   3 
  1 109   0   0      499   3 
  1 110   0   0      466   3 
  1 111  -1   0     1700   0 
  1 112  -1   0     1700   1 
  1 113  -1   0     1700   0 
  1 114   0   0      576   2 
  1 115   0   0      607   3 
  1 116  -1   0     1700   1 
  1 117  -1   0     1700   1 
  1 118   0   0      474   2 
  1 119  -1   0     1700   0 
  1 120   0   0      548   3 
  1 121   0   0      473   3 
  1 122  -1   0     1700   1 
  1 123   0   2      559   1 
  1 124  -1   0     1700   0 
  1 125   0   0      685   3 
  1 126  -1   0     1700   1 
  1 127   0   0      620   2 
  2   0  -1   0     1700   1 
  2   1   0   0      467   2 
  2   2   0   0      441   2 
  2   3   0   0      513   2 
  2   4   0   0      684   3 
  2   5  -1   0     1700   1 
  2   6   0   0      508   3 
  2   7  -1   0     1700   0 
  2   8  -1   0     1700   0 
  2   9  -1   0     1700   1 
  2  10   0   0      520   3 
  2  11   0   0      695   2 
  2  12  -1   0     1700   0 
  2  13  -1   0     1700   1 
  2  14   0   0      701   3 
  2  15  -1   0     1700   0 
  2  16  -1   0     1700   1 
  2  17  -1   0     1700   0 
  2  18  -1   0     1700   1 
  2  19   0   0      511   3 
  2  20  -1   0     1700   0 
  2  21   0   0      669   2 
  2  22  -1   0     1700   0 
  2  23  -1   0     1700   0 
  2  24  -1   0     1700   0 
  2  25  -1   0     1700   1 
  2  26  -1   0     1700   0 
  2  27   0   0      579   2 
  2  28  -1   0     1700   1 
  2  29   0   0      643   2 
  2  30   0   0      552   3 
  2  31  -1   0     1700   0 
  2  32  -1   0     1700   0 
  2  33  -1   0     1700   1 
  2  34  -1   0     1700   1 
  2  35   0   0      566   3 
  2  36   0   0      534   3 
  2  37   0   0      436   2 
  2  38  -1   0     1700   0 
  2  39   0   0      591   2 
  2  40  -1   0     1700   0 
  2  41  -1   0     1700   0 
  2  42   0   0      569   2 
  2  43  -1   0     1700   0 
  2  44   0   0      579   3 
  2  45  -1   0     1700   0 
  2  46   0   0      472   3 
  2  47   0   0      668   2 
  2  48  -1   0     1700   0 
  2  49   0   0      527   3 
  2  50  -1   0     1700   0 
  2  51   0   0      497   3 
  2  52   0   0      657   2 
  2  53   0   0      554   2 
  2  54   0   0      637   2 
  2  55   0   0      566   3 
  2  56   0   0      504   3 
  2  57  -1   0     1700   1 
  2  58  -1   0     1700   1 
  2  59  -1   0     1700   1 
  2  60  -1   0     1700   0 
  2  61  -1   0     1700   0 
  2  62  -1   0     1700   1 
  2  63   0   0      468   2 
  2  64   0   0      527   2 
  2  65   0   0      533   3 
  2  66   0   0      493   2 
  2  67  -1   0     1700   1 
  2  68  -1   0     1700   1 
  2  69   0   0      748   3 
  2  70   0   0      528   2 
  2  71   0   0      507   3 
  2  72  -1   0     1700   1 
  2  73   0   0      671   3 
  2  74   0   0      509   3 
  2  75   0   0      456   3 
  2  76   0   0      702   2 
  2  77  -1   0     1700   0 
  2  78  -1   0     1700   0 
  2  79  -1   0     1700   0 
  2  80   0   0      624   2 
  2  81  -1   0     1700   1 
  2  82  -1   0     1700   1 
  2  83   0   0      481   2 
  2  84   0   0      549   3 
  2  85  -1   0     1700   1 
  2  86   0   0      456   2 
  2  87   0   0      567   3 
  2  88   0   0      507   3 
  2  89  -1   0     1700   1 
  2  90   0   0      505   2 
  2  91  -1   0     1700   1 
  2  92  -1   0     1700   1 
  2  93  -1   0     1700   0 
  2  94  -1   0     1700   1 
  2  95  -1   0     1700   1 
  2  96  -1   0     1700   1 
  2  97  -1   0     1700   1 
  2  98  -1   0     1700   0 
  2  99   0   0      560   3 
  2 100   0   0      513   3 
  2 101   0   0      558   3 
  2 102   0   0      699   3 
  2 103   0   0      571   2 
  2 104  -1   0     1700   0 
  2 105   0   0      527   2 
  2 106   0   0      481   2 
  2 107  -1   0     1700   1 
  2 108   0   0      475   3 
  2 109   0   0      449   3 
  2 110  -1   0     1700   0 
  2 111   0   0      543   2 
  2 112  -1   0     1700   1 
  2 113  -1   0     1700   1 
  2 114  -1   0     1700   0 
  2 115  -1   0     1700   0 
  2 116   0   0      542   2 
  2 117   0   0      509   2 
  2 118   0   0      537   2 
  2 119  -1   0     1700   1 
  2 120  -1   0     1700   0 
  2 121  -1   0     1700   1 
  2 122   0   0      571   3 
  2 123   0   0      514   2 
  2 124   0   0      672   3 
  2 125   0   0      477   3 
  2 126   0   0      478   2 
  2 127  -1   0     1700   0 
  3   0  -1   0     1700   1 
  3   1  -1   0     1700   1 
  3   2  -1   0     1700   1 
  3   3  -1   0     1700   1 
  3   4   0   0      522   2 
  3   5  -1   0     1700   0 
  3   6  -1   0     1700   1 
  3   7  -1   0     1700   1 
  3   8  -1   0     1700   0 
  3   9  -1   0     1700   0 
  3  10   0   0      488   2 
  3  11  -1   0     1700   1 
  3  12   0   0      551   3 
  3  13   0   0      511   2 
  3  14   0   0      470   2 
  3  15   0   0      482   3 
  3  16  -1   0     1700   0 
  3  17   0   0      484   3 
  3  18   0   0      523   3 
  3  19   0   0      579   3 
  3  20   0   0      483   2 
  3  21   0   0      483   2 
  3  22   0   0      526   3 
  3  23   0   0      524   2 
  3  24  -1   0     1700   0 
  3  25   0   0      516   3 
  3  26  -1   0     1700   1 
  3  27  -1   0     1700   1 
  3  28   0   0      694   3 
  3  29  -1   0     1700   0 
  3  30  -1   0     1700   1 
  3  31   0   0      632   3 
  3  32   0   0      579   2 
  3  33   0   0      639   3 
  3  34  -1   0     1700   0 
  3  35   0   0      485   3 
  3  36  -1   0     1700   0 
  3  37  -1   0     1700   0 
  3  38   0   0      476   3 
  3  39  -1   0     1700   1 
  3  40   0   0      509   2 
  3  41   0   0      591   2 
  3  42  -1   0     1700   0 
  3  43   0   0      548   2 
  3  44  -1   0     1700   1 
  3  45  -1   0     1700   1 
  3  46   0   0      546   3 
  3  47   0   0      619   2 
  3  48  -1   0     1700   0 
  3  49  -1   0     1700   0 
  3  50  -1   0     1700   1 
  3  51  -1   0     1700   0 
  3  52   0   0      551   3 
  3  53  -1   0     1700   1 
  3  54   0   0      548   3 
  3  55  -1   0     1700   0 
  3  56  -1   0     1700   1 
  3  57  -1   0     1700   1 
  3  58   0   0      573   3 
  3  59   0   0      637   3 
  3  60   0   0      693   2 
  3  61  -1   0     1700   0 
  3  62  -1   0     1700   0 
  3  63  -1   0     1700   0 
  3  64   0   0      574   2 
  3  65  -1   0     1700   0 
  3  66   0   0      440   3 
  3  67  -1   0     1700   0 
  3  68   0   0      607   2 
  3  69  -1   0     1700   0 
  3  70  -1   0     1700   0 
  3  71   0   0      518   3 
  3  72  -1   0     1700   1 
  3  73   0   0      545   3 
  3  74  -1   0     1700   1 
  3  75   0   0      698   2 
  3  76  -1   0     1700   1 
  3  77  -1   0     1700   0 
  3  78  -1   0     1700   1 
  3  79   0   0      495   3 
  3  80   0   0      485   3 
  3  81   0   0      653   2 
  3  82  -1   0     1700   1 
  3  83   0   0      444   2 
  3  84  -1   0     1700   0 
  3  85   0   0      484   2 
  3  86  -1   0     1700   1 
  3  87   0   0      458   2 
  3  88   0   0      565   3 
  3  89   0   0      470   3 
  3  90  -1   0     1700   1 
  3  91  -1   0     1700   1 
  3  92  -1   0     1700   0 
  3  93  -1   0     1700   0 
  3  94   0   0      561   2 
  3  95  -1   0     1700   0 
  3  96  -1   0     1700   1 
  3  97   0   0      461   2 
  3  98  -1   0     1700   0 
  3  99  -1   0     1700   1 
  3 100  -1   0     1700   1 
  3 101   0   2      493   0 
  3 102   0   0      773   2 
  3 103   0   0      542   2 
  3 104   0   0      621   3 
  3 105   0   0      554   3 
  3 106   0   0      585   3 
  3 107   0   0      508   2 
  3 108   0   2      502   0 
  3 109  -1   0     1700   1 
  3 110   0   0      519   2 
  3 111   0   0      593   3 
  3 112  -1   0     1700   1 
  3 113   0   0     1015   2 
  3 114   0   0      703   3 
  3 115  -1   0     1700   1 
  3 116  -1   0     1700   0 
  3 117   0   0      561   3 
  3 118   0   0      547   3 
  3 119   0   0      592   3 
  3 120  -1   0     1700   0 
  3 121   0   0      579   2 
  3 122   0   0      732   2 
  3 123  -1   0     1700   1 
  3 124   0   0      529   2 
  3 125   0   0      665   2 
  3 126   0   0      561   2 
  3 127  -1   0     1700   0 
