# Supplementary material for: The influence of the Japanese waving cat on the joint spatial compatibility effect: A replication and extension of Dolk, Hommel, Prinz, and Liepelt (2013)
Source: PLoS One. 2017 Sep 14;12(9):e0184844. doi: 10.1371/journal.pone.0184844 (PMC5599021; doi:10.1371/journal.pone.0184844)
Supplement: S1 File — (ZIP) [file pone.0184844.s001.zip › S1 Data/raw data/3.dat]

SimonNL [04-2015]
  3    1   1 
 TIA30
 -1   0   0   0      854   3 
 -1   1   0   0      756   2 
 -1   2  -1   0     1700   1 
 -1   3   0   0      706   3 
 -1   4  -1   0     1700   1 
 -1   5  -1   0     1700   0 
 -1   6  -1   0     1700   0 
 -1   7   0   0      607   2 
  0   0   0   0      548   2 
  0   1  -1   0     1700   1 
  0   2   0   0      683   2 
  0   3   0   0      607   2 
  0   4  -1   0     1700   1 
  0   5   0   0      711   2 
  0   6  -1   0     1700   1 
  0   7   0   0      708   2 
  0   8  -1   0     1700   1 
  0   9   0   0      742   2 
  0  10   0   0      855   3 
  0  11  -1   0     1700   0 
  0  12  -1   0     1700   1 
  0  13   0   0      612   2 
  0  14   0   0     1184   2 
  0  15   0   0      638   2 
  0  16   0   0      587   2 
  0  17  -1   0     1700   0 
  0  18   0   0      657   3 
  0  19  -1   0     1700   1 
  0  20  -1   0     1700   0 
  0  21   0   0      745   3 
  0  22  -1   0     1700   1 
  0  23   0   0      850   2 
  0  24  -1   0     1700   1 
  0  25   0   0      574   3 
  0  26   0   0      823   3 
  0  27  -1   0     1700   0 
  0  28  -1   0     1700   0 
  0  29   0   0      570   3 
  0  30  -1   0     1700   1 
  0  31  -1   0     1700   0 
  0  32   0   0      667   2 
  0  33   0   0      728   3 
  0  34   0   0      649   3 
  0  35  -1   0     1700   1 
  0  36  -1   0     1700   1 
  0  37  -1   0     1700   0 
  0  38   0   0      662   3 
  0  39   0   0      661   3 
  0  40   0   0      778   2 
  0  41   0   0      573   3 
  0  42   0   0      725   3 
  0  43   0   0      644   2 
  0  44  -1   0     1700   1 
  0  45  -1   0     1700   0 
  0  46   0   0      573   2 
  0  47  -1   0     1700   0 
  0  48   0   0      512   3 
  0  49   0   0      656   2 
  0  50   0   0      568   2 
  0  51  -1   0     1700   0 
  0  52  -1   0     1700   1 
  0  53   0   0      634   3 
  0  54   0   0      573   3 
  0  55   0   0      555   3 
  0  56   0   0      579   2 
  0  57  -1   0     1700   0 
  0  58   0   0      589   3 
  0  59   0   0      601   3 
  0  60   0   0      607   2 
  0  61  -1   0     1700   1 
  0  62  -1   0     1700   1 
  0  63  -1   0     1700   1 
  0  64  -1   0     1700   1 
  0  65  -1   0     1700   0 
  0  66   0   0      673   2 
  0  67   0   0      641   2 
  0  68  -1   0     1700   1 
  0  69  -1   0     1700   0 
  0  70   0   0      659   3 
  0  71   0   0      703   3 
  0  72  -1   0     1700   0 
  0  73  -1   0     1700   0 
  0  74   0   0      629   3 
  0  75  -1   0     1700   0 
  0  76  -1   0     1700   1 
  0  77   0   0      686   2 
  0  78  -1   0     1700   0 
  0  79   0   0     1122   3 
  0  80   0   0      770   2 
  0  81  -1   0     1700   0 
  0  82  -1   0     1700   1 
  0  83  -1   0     1700   0 
  0  84  -1   0     1700   1 
  0  85  -1   0     1700   0 
  0  86   0   0      529   2 
  0  87   0   0      673   3 
  0  88  -1   0     1700   0 
  0  89  -1   0     1700   0 
  0  90   0   0      626   3 
  0  91  -1   0     1700   0 
  0  92  -1   0     1700   0 
  0  93  -1   0     1700   1 
  0  94  -1   0     1700   1 
  0  95   0   0      546   2 
  0  96  -1   0     1700   0 
  0  97   0   0      751   3 
  0  98   0   0      728   2 
  0  99   0   0      711   2 
  0 100   0   0      584   3 
  0 101  -1   0     1700   0 
  0 102  -1   0     1700   0 
  0 103   0   0      542   3 
  0 104  -1   0     1700   1 
  0 105   0   0      490   3 
  0 106  -1   0     1700   1 
  0 107  -1   0     1700   1 
  0 108  -1   0     1700   1 
  0 109  -1   0     1700   0 
  0 110  -1   0     1700   1 
  0 111  -1   0     1700   1 
  0 112  -1   0     1700   1 
  0 113  -1   0     1700   1 
  0 114   0   0      603   3 
  0 115   0   0      596   3 
  0 116   0   0      627   2 
  0 117   0   0      760   2 
  0 118   0   0      560   2 
  0 119   0   0      594   3 
  0 120   0   0      545   2 
  0 121   0   0      525   3 
  0 122   0   0      626   2 
  0 123  -1   0     1700   1 
  0 124  -1   0     1700   0 
  0 125  -1   0     1700   0 
  0 126  -1   0     1700   0 
  0 127  -1   0     1700   0 
  1   0  -1   0     1700   1 
  1   1  -1   0     1700   0 
  1   2   0   0      570   3 
  1   3   0   0      636   2 
  1   4  -1   0     1700   1 
  1   5  -1   0     1700   0 
  1   6  -1   0     1700   0 
  1   7   0   0      517   3 
  1   8  -1   0     1700   1 
  1   9  -1   0     1700   0 
  1  10   0   0      540   2 
  1  11   0   0      697   3 
  1  12  -1   0     1700   0 
  1  13   0   0      524   2 
  1  14  -1   0     1700   1 
  1  15   0   0      756   3 
  1  16  -1   0     1700   1 
  1  17  -1   0     1700   1 
  1  18   0   0      512   2 
  1  19  -1   0     1700   1 
  1  20   0   0      460   2 
  1  21  -1   0     1700   0 
  1  22   0   0      740   2 
  1  23   0   0      612   3 
  1  24   0   0      526   3 
  1  25   0   0      551   2 
  1  26  -1   0     1700   0 
  1  27  -1   0     1700   1 
  1  28  -1   0     1700   1 
  1  29  -1   0     1700   0 
  1  30   0   0      532   2 
  1  31   0   0      581   2 
  1  32  -1   0     1700   1 
  1  33  -1   0     1700   1 
  1  34   0   0      481   2 
  1  35  -1   0     1700   1 
  1  36   0   0      525   3 
  1  37  -1   0     1700   0 
  1  38  -1   0     1700   1 
  1  39   0   0      441   2 
  1  40  -1   0     1700   0 
  1  41  -1   0     1700   1 
  1  42   0   0      488   2 
  1  43   0   0      564   3 
  1  44  -1   0     1700   0 
  1  45   0   0      543   2 
  1  46  -1   0     1700   1 
  1  47   0   0      520   3 
  1  48  -1   0     1700   1 
  1  49   0   0      512   3 
  1  50  -1   0     1700   0 
  1  51   0   0      524   2 
  1  52  -1   0     1700   0 
  1  53  -1   0     1700   1 
  1  54   0   0      565   3 
  1  55   0   0      534   2 
  1  56   0   0      462   2 
  1  57   0   0      462   2 
  1  58  -1   0     1700   0 
  1  59   0   0      729   2 
  1  60   0   0      538   3 
  1  61   0   0      495   3 
  1  62   0   0      514   2 
  1  63   0   2      344   0 
  1  64   0   0      493   3 
  1  65   0   0      505   3 
  1  66  -1   0     1700   0 
  1  67   0   0      555   3 
  1  68   0   0      699   3 
  1  69   0   0      705   2 
  1  70   0   0      549   2 
  1  71   0   0      592   3 
  1  72  -1   0     1700   0 
  1  73  -1   0     1700   0 
  1  74   0   0      510   2 
  1  75  -1   0     1700   1 
  1  76  -1   0     1700   0 
  1  77   0   0      699   2 
  1  78  -1   0     1700   0 
  1  79   0   0      502   2 
  1  80  -1   0     1700   1 
  1  81   0   0      686   3 
  1  82   0   0      640   3 
  1  83   0   0      593   2 
  1  84   0   0      590   3 
  1  85   0   0      550   3 
  1  86  -1   0     1700   0 
  1  87  -1   0     1700   1 
  1  88   0   0      522   2 
  1  89  -1   0     1700   1 
  1  90  -1   0     1700   0 
  1  91  -1   0     1700   1 
  1  92   0   0      468   3 
  1  93   0   0      547   3 
  1  94  -1   0     1700   1 
  1  95   0   0      482   3 
  1  96   0   0      551   2 
  1  97   0   0      562   2 
  1  98  -1   0     1700   1 
  1  99   0   0      535   3 
  1 100  -1   0     1700   0 
  1 101   0   0      510   3 
  1 102  -1   0     1700   0 
  1 103   0   0      680   2 
  1 104  -1   0     1700   0 
  1 105  -1   0     1700   0 
  1 106  -1   0     1700   0 
  1 107   0   0      475   3 
  1 108  -1   0     1700   1 
  1 109  -1   0     1700   1 
  1 110  -1   0     1700   0 
  1 111   0   0      484   3 
  1 112   0   0      645   3 
  1 113  -1   0     1700   0 
  1 114  -1   0     1700   1 
  1 115  -1   0     1700   0 
  1 116   0   0      538   3 
  1 117  -1   0     1700   1 
  1 118  -1   0     1700   1 
  1 119  -1   0     1700   1 
  1 120  -1   0     1700   0 
  1 121   0   0      577   3 
  1 122   0   0      619   2 
  1 123  -1   0     1700   0 
  1 124   0   0      602   2 
  1 125   0   0      517   2 
  1 126  -1   0     1700   1 
  1 127  -1   0     1700   1 
  2   0   0   0     1088   2 
  2   1  -1   0     1700   1 
  2   2  -1   0     1700   0 
  2   3  -1   0     1700   1 
  2   4   0   0      471   2 
  2   5  -1   0     1700   1 
  2   6  -1   0     1700   1 
  2   7   0   0      493   2 
  2   8  -1   0     1700   1 
  2   9   0   0      648   3 
  2  10  -1   0     1700   1 
  2  11  -1   0     1700   1 
  2  12  -1   0     1700   1 
  2  13  -1   0     1700   1 
  2  14   0   0      482   3 
  2  15   0   0      559   3 
  2  16   0   0      514   3 
  2  17   0   0      521   3 
  2  18  -1   0     1700   0 
  2  19  -1   0     1700   1 
  2  20   0   0      496   3 
  2  21   0   0      517   3 
  2  22   0   0      572   2 
  2  23   0   0      622   3 
  2  24  -1   0     1700   1 
  2  25  -1   0     1700   1 
  2  26  -1   0     1700   1 
  2  27  -1   0     1700   1 
  2  28   0   0      507   3 
  2  29   0   0      578   2 
  2  30  -1   0     1700   0 
  2  31  -1   0     1700   1 
  2  32  -1   0     1700   0 
  2  33   0   0      505   2 
  2  34   0   0      622   2 
  2  35   0   0      573   3 
  2  36   0   0      490   2 
  2  37  -1   0     1700   1 
  2  38  -1   0     1700   1 
  2  39   0   0      803   2 
  2  40   0   0      494   2 
  2  41  -1   0     1700   0 
  2  42   0   0      596   3 
  2  43  -1   0     1700   1 
  2  44  -1   0     1700   1 
  2  45   0   0      537   3 
  2  46   0   0      583   2 
  2  47  -1   0     1700   0 
  2  48   0   0      712   3 
  2  49   0   0      526   2 
  2  50   0   0      473   2 
  2  51   0   0      639   3 
  2  52   0   0      586   2 
  2  53   0   0      464   3 
  2  54  -1   0     1700   0 
  2  55   0   0      535   2 
  2  56  -1   0     1700   0 
  2  57  -1   0     1700   1 
  2  58   0   0      479   3 
  2  59   0   0      607   3 
  2  60  -1   0     1700   0 
  2  61   0   0      476   3 
  2  62  -1   0     1700   0 
  2  63  -1   0     1700   1 
  2  64  -1   0     1700   1 
  2  65   0   0      535   2 
  2  66  -1   0     1700   0 
  2  67  -1   0     1700   0 
  2  68  -1   0     1700   0 
  2  69   0   0      557   3 
  2  70   0   0      892   2 
  2  71  -1   0     1700   0 
  2  72  -1   0     1700   0 
  2  73  -1   0     1700   1 
  2  74  -1   0     1700   0 
  2  75  -1   0     1700   0 
  2  76   0   0      668   2 
  2  77  -1   0     1700   0 
  2  78   0   0      474   2 
  2  79  -1   0     1700   0 
  2  80  -1   0     1700   1 
  2  81  -1   0     1700   0 
  2  82  -1   0     1700   1 
  2  83   0   0      529   3 
  2  84   0   0      462   3 
  2  85   0   0      573   2 
  2  86  -1   0     1700   1 
  2  87   0   0      474   2 
  2  88   0   0      565   2 
  2  89   0   0      573   3 
  2  90   0   0      782   2 
  2  91   0   0      537   3 
  2  92   0   0      496   2 
  2  93  -1   0     1700   1 
  2  94  -1   0     1700   1 
  2  95  -1   0     1700   0 
  2  96   0   0      653   3 
  2  97   0   0      477   3 
  2  98  -1   0     1700   1 
  2  99   0   0      542   3 
  2 100   0   0      568   2 
  2 101   0   0      590   3 
  2 102   0   0      479   2 
  2 103   0   0      628   2 
  2 104   0   0      504   2 
  2 105  -1   0     1700   1 
  2 106   0   0      521   3 
  2 107  -1   0     1700   0 
  2 108  -1   0     1700   0 
  2 109   0   0      479   3 
  2 110   0   0      705   2 
  2 111   0   0      817   2 
  2 112  -1   0     1700   0 
  2 113   0   0      484   3 
  2 114  -1   0     1700   0 
  2 115  -1   0     1700   0 
  2 116   0   0      732   3 
  2 117  -1   0     1700   0 
  2 118  -1   0     1700   1 
  2 119  -1   0     1700   0 
  2 120   0   0      474   3 
  2 121   0   0      540   2 
  2 122  -1   0     1700   0 
  2 123  -1   0     1700   0 
  2 124  -1   0     1700   0 
  2 125   0   0      502   2 
  2 126  -1   0     1700   0 
  2 127  -1   0     1700   1 
  3   0  -1   0     1700   0 
  3   1   0   0      576   2 
  3   2  -1   0     1700   1 
  3   3   0   0      520   2 
  3   4  -1   0     1700   0 
  3   5  -1   0     1700   1 
  3   6  -1   0     1700   1 
  3   7   0   0      480   2 
  3   8  -1   0     1700   1 
  3   9  -1   0     1700   1 
  3  10  -1   0     1700   0 
  3  11   0   0      561   2 
  3  12  -1   0     1700   0 
  3  13  -1   0     1700   0 
  3  14  -1   0     1700   1 
  3  15   0   0      458   2 
  3  16  -1   0     1700   1 
  3  17   0   0      469   3 
  3  18   0   0      657   2 
  3  19   0   0      558   3 
  3  20   0   0      512   2 
  3  21   0   0      572   3 
  3  22  -1   0     1700   0 
  3  23   0   0      606   3 
  3  24  -1   0     1700   0 
  3  25   0   0      453   3 
  3  26  -1   0     1700   0 
  3  27   0   0      563   2 
  3  28  -1   0     1700   1 
  3  29  -1   0     1700   1 
  3  30   0   0      544   2 
  3  31  -1   0     1700   1 
  3  32  -1   0     1700   0 
  3  33   0   0      554   3 
  3  34   0   0      610   3 
  3  35  -1   0     1700   0 
  3  36  -1   0     1700   1 
  3  37   0   0      447   3 
  3  38   0   0      579   3 
  3  39   0   0      544   2 
  3  40   0   0      636   3 
  3  41   0   0      484   3 
  3  42  -1   0     1700   0 
  3  43  -1   0     1700   0 
  3  44   0   0      534   2 
  3  45   0   0      441   2 
  3  46  -1   0     1700   0 
  3  47  -1   0     1700   0 
  3  48   0   0      476   3 
  3  49   0   0      608   3 
  3  50   0   0      628   2 
  3  51   0   0      480   3 
  3  52   0   0      502   3 
  3  53   0   0      549   3 
  3  54  -1   0     1700   0 
  3  55  -1   0     1700   1 
  3  56  -1   0     1700   0 
  3  57  -1   0     1700   1 
  3  58   0   0      531   2 
  3  59  -1   0     1700   0 
  3  60   0   0      519   2 
  3  61  -1   0     1700   0 
  3  62  -1   0     1700   1 
  3  63  -1   0     1700   0 
  3  64   0   0      479   2 
  3  65   0   0      583   2 
  3  66   0   0      445   2 
  3  67  -1   0     1700   1 
  3  68  -1   0     1700   1 
  3  69   0   0      580   3 
  3  70   0   0      757   3 
  3  71   0   0      490   2 
  3  72  -1   0     1700   0 
  3  73  -1   0     1700   0 
  3  74   0   0      447   3 
  3  75  -1   0     1700   1 
  3  76   0   0      549   2 
  3  77  -1   0     1700   0 
  3  78   0   0      543   3 
  3  79  -1   0     1700   1 
  3  80  -1   0     1700   1 
  3  81   0   0      490   2 
  3  82  -1   0     1700   1 
  3  83  -1   0     1700   0 
  3  84   0   0      564   3 
  3  85   0   0      480   3 
  3  86  -1   0     1700   0 
  3  87  -1   0     1700   1 
  3  88  -1   0     1700   0 
  3  89   0   0      493   2 
  3  90   0   0      537   3 
  3  91  -1   0     1700   1 
  3  92  -1   0     1700   0 
  3  93   0   0      493   3 
  3  94  -1   0     1700   1 
  3  95   0   0      474   3 
  3  96   0   0      518   2 
  3  97   0   0      526   3 
  3  98  -1   0     1700   1 
  3  99  -1   0     1700   1 
  3 100  -1   0     1700   1 
  3 101  -1   0     1700   1 
  3 102  -1   0     1700   0 
  3 103   0   0      589   3 
  3 104   0   0      526   2 
  3 105   0   0      471   3 
  3 106   0   0      494   2 
  3 107  -1   0     1700   1 
  3 108  -1   0     1700   1 
  3 109   0   0      451   2 
  3 110   0   0      537   2 
  3 111   0   0      505   3 
  3 112  -1   0     1700   1 
  3 113  -1   0     1700   0 
  3 114  -1   0     1700   1 
  3 115  -1   0     1700   0 
  3 116   0   0      632   2 
  3 117   0   0      475   2 
  3 118   0   0      454   2 
  3 119  -1   0     1700   0 
  3 120   0   0      463   3 
  3 121  -1   0     1700   0 
  3 122   0   0      581   2 
  3 123   0   0      599   2 
  3 124  -1   0     1700   1 
  3 125   0   0      495   3 
  3 126  -1   0     1700   0 
  3 127   0   0      447   3 
