# Supplementary material for: The influence of the Japanese waving cat on the joint spatial compatibility effect: A replication and extension of Dolk, Hommel, Prinz, and Liepelt (2013)
Source: PLoS One. 2017 Sep 14;12(9):e0184844. doi: 10.1371/journal.pone.0184844 (PMC5599021; doi:10.1371/journal.pone.0184844)
Supplement: S1 File — (ZIP) [file pone.0184844.s001.zip › S1 Data/raw data/30.dat]

SimonNL [04-2015]
 30    3   1 
 HLOR20
 -1   0   0   0      850   3 
 -1   1  -1   0     1700   0 
 -1   2   0   0      603   3 
 -1   3  -1   0     1700   0 
 -1   4   0   2      700   1 
 -1   5   0   0      782   2 
 -1   6   0   0      707   2 
 -1   7  -1   0     1700   1 
  0   0   0   0      772   2 
  0   1   0   0      511   2 
  0   2   0   0      477   2 
  0   3  -1   0     1700   0 
  0   4  -1   0     1700   1 
  0   5  -1   0     1700   0 
  0   6   0   0      511   3 
  0   7   0   0      629   3 
  0   8   0   0      532   2 
  0   9   0   0      513   2 
  0  10   0   0      474   2 
  0  11   0   0      435   3 
  0  12   0   2      437   1 
  0  13  -1   0     1700   1 
  0  14   0   0      443   2 
  0  15  -1   0     1700   1 
  0  16   0   2      535   0 
  0  17  -1   0     1700   1 
  0  18   0   0      585   3 
  0  19   0   0      733   3 
  0  20  -1   0     1700   1 
  0  21  -1   0     1700   0 
  0  22   0   0      438   3 
  0  23  -1   0     1700   1 
  0  24   0   0      607   3 
  0  25   0   0      571   2 
  0  26  -1   0     1700   1 
  0  27   0   0      577   3 
  0  28   0   0      754   2 
  0  29  -1   0     1700   1 
  0  30   0   0      432   3 
  0  31  -1   0     1700   1 
  0  32   0   0      864   3 
  0  33   0   0      539   2 
  0  34   0   0      447   3 
  0  35  -1   0     1700   1 
  0  36   0   0      449   3 
  0  37  -1   0     1700   1 
  0  38   0   0      302   2 
  0  39  -1   0     1700   1 
  0  40   0   0      548   2 
  0  41  -1   0     1700   1 
  0  42   0   0      884   3 
  0  43  -1   0     1700   0 
  0  44  -1   0     1700   0 
  0  45   0   0      455   3 
  0  46  -1   0     1700   0 
  0  47   0   0      588   2 
  0  48  -1   0     1700   0 
  0  49  -1   0     1700   0 
  0  50   0   0      766   3 
  0  51   0   2      572   1 
  0  52   0   0      728   3 
  0  53  -1   0     1700   0 
  0  54   0   0      479   3 
  0  55   0   0      698   2 
  0  56   0   0      593   2 
  0  57  -1   0     1700   1 
  0  58   0   0      803   3 
  0  59  -1   0     1700   0 
  0  60  -1   0     1700   0 
  0  61   0   0      740   2 
  0  62  -1   0     1700   0 
  0  63  -1   0     1700   1 
  0  64   0   0      529   2 
  0  65   0   0      679   3 
  0  66  -1   0     1700   1 
  0  67  -1   0     1700   0 
  0  68  -1   0     1700   0 
  0  69  -1   0     1700   1 
  0  70  -1   0     1700   1 
  0  71   0   0      884   2 
  0  72  -1   0     1700   1 
  0  73  -1   0     1700   1 
  0  74  -1   0     1700   1 
  0  75  -1   0     1700   1 
  0  76  -1   0     1700   0 
  0  77   0   0      635   3 
  0  78  -1   0     1700   0 
  0  79   0   0      594   2 
  0  80  -1   0     1700   0 
  0  81   0   0      524   2 
  0  82   0   0      639   2 
  0  83   0   0      443   2 
  0  84  -1   0     1700   0 
  0  85   0   0      594   2 
  0  86  -1   0     1700   0 
  0  87  -1   0     1700   0 
  0  88   0   0      611   2 
  0  89   0   0      723   3 
  0  90  -1   0     1700   0 
  0  91   0   0      816   2 
  0  92   0   2      594   0 
  0  93   0   0      641   2 
  0  94  -1   0     1700   0 
  0  95   0   0      538   2 
  0  96   0   0      577   2 
  0  97   0   0      686   3 
  0  98   0   0      601   3 
  0  99   0   0      507   2 
  0 100  -1   0     1700   0 
  0 101  -1   0     1700   1 
  0 102   0   0      899   3 
  0 103   0   0      698   3 
  0 104  -1   0     1700   0 
  0 105   0   0      525   3 
  0 106   0   0      700   2 
  0 107   0   2      571   1 
  0 108  -1   0     1700   1 
  0 109   0   0      832   3 
  0 110  -1   0     1700   0 
  0 111   0   0      486   3 
  0 112   0   0      808   3 
  0 113   0   0      440   3 
  0 114  -1   0     1700   1 
  0 115  -1   0     1700   0 
  0 116  -1   0     1700   1 
  0 117   0   0      908   2 
  0 118   0   2      574   1 
  0 119   0   0      722   2 
  0 120  -1   0     1700   1 
  0 121   0   2      825   0 
  0 122  -1   0     1700   0 
  0 123  -1   0     1700   0 
  0 124  -1   0     1700   1 
  0 125  -1   0     1700   0 
  0 126   0   0      833   3 
  0 127   0   0      754   3 
  1   0   0   0      644   3 
  1   1   0   0      505   2 
  1   2   0   0      539   2 
  1   3  -1   0     1700   1 
  1   4   0   0      803   3 
  1   5   0   0      579   3 
  1   6  -1   0     1700   0 
  1   7  -1   0     1700   0 
  1   8   0   0      835   2 
  1   9  -1   0     1700   1 
  1  10  -1   0     1700   1 
  1  11   0   0      450   2 
  1  12  -1   0     1700   1 
  1  13   0   0      615   3 
  1  14  -1   0     1700   1 
  1  15   0   0      475   2 
  1  16  -1   0     1700   1 
  1  17  -1   0     1700   1 
  1  18  -1   0     1700   0 
  1  19   0   0      515   3 
  1  20  -1   0     1700   0 
  1  21  -1   0     1700   1 
  1  22   0   0      776   3 
  1  23  -1   0     1700   0 
  1  24  -1   0     1700   1 
  1  25   0   0      687   2 
  1  26  -1   0     1700   0 
  1  27  -1   0     1700   1 
  1  28   0   0      502   2 
  1  29  -1   0     1700   0 
  1  30  -1   0     1700   1 
  1  31   0   0      461   3 
  1  32  -1   0     1700   0 
  1  33  -1   0     1700   0 
  1  34  -1   0     1700   0 
  1  35  -1   0     1700   1 
  1  36   0   0      485   2 
  1  37   0   0      534   2 
  1  38   0   0      449   3 
  1  39  -1   0     1700   1 
  1  40  -1   0     1700   1 
  1  41   0   0      851   2 
  1  42   0   0      560   2 
  1  43   0   0      438   2 
  1  44  -1   0     1700   0 
  1  45   0   0      677   2 
  1  46  -1   0     1700   0 
  1  47  -1   0     1700   1 
  1  48   0   0      694   3 
  1  49  -1   0     1700   0 
  1  50  -1   0     1700   0 
  1  51   0   0      503   3 
  1  52  -1   0     1700   0 
  1  53  -1   0     1700   0 
  1  54  -1   0     1700   1 
  1  55   0   0      523   3 
  1  56   0   0      705   2 
  1  57   0   0      602   2 
  1  58   0   0      554   3 
  1  59   0   0      566   2 
  1  60   0   2      558   1 
  1  61  -1   0     1700   0 
  1  62  -1   0     1700   0 
  1  63   0   0      598   2 
  1  64   0   0      514   3 
  1  65   0   0      483   3 
  1  66   0   0      473   3 
  1  67   0   0      444   3 
  1  68  -1   0     1700   0 
  1  69  -1   0     1700   0 
  1  70   0   0      658   2 
  1  71   0   0      554   2 
  1  72   0   0      448   2 
  1  73   0   0      530   3 
  1  74  -1   0     1700   1 
  1  75   0   0      495   2 
  1  76   0   0      473   3 
  1  77   0   0      424   3 
  1  78  -1   0     1700   0 
  1  79   0   2      544   1 
  1  80   0   0      737   3 
  1  81  -1   0     1700   0 
  1  82   0   2      624   1 
  1  83  -1   0     1700   0 
  1  84  -1   0     1700   0 
  1  85  -1   0     1700   1 
  1  86   0   0      564   3 
  1  87  -1   0     1700   1 
  1  88   0   0      696   2 
  1  89   0   0      666   2 
  1  90  -1   0     1700   0 
  1  91   0   0      650   2 
  1  92   0   0      521   3 
  1  93   0   2      572   1 
  1  94  -1   0     1700   0 
  1  95  -1   0     1700   1 
  1  96   0   0      805   2 
  1  97   0   0      568   3 
  1  98  -1   0     1700   1 
  1  99  -1   0     1700   1 
  1 100   0   0      746   3 
  1 101  -1   0     1700   1 
  1 102  -1   0     1700   1 
  1 103   0   0      541   2 
  1 104   0   0      613   2 
  1 105   0   0      582   3 
  1 106   0   0      570   2 
  1 107  -1   0     1700   1 
  1 108  -1   0     1700   0 
  1 109   0   0      482   3 
  1 110  -1   0     1700   0 
  1 111   0   0      532   3 
  1 112  -1   0     1700   1 
  1 113  -1   0     1700   1 
  1 114  -1   0     1700   0 
  1 115   0   0      606   2 
  1 116   0   0      514   3 
  1 117   0   0      486   2 
  1 118   0   0      514   3 
  1 119   0   0      591   3 
  1 120  -1   0     1700   0 
  1 121  -1   0     1700   0 
  1 122  -1   0     1700   0 
  1 123   0   0      563   2 
  1 124   0   0      690   2 
  1 125   0   2      520   1 
  1 126   0   0      649   3 
  1 127   0   0      534   3 
  2   0  -1   0     1700   1 
  2   1  -1   0     1700   1 
  2   2   0   0      763   3 
  2   3   0   0      592   2 
  2   4  -1   0     1700   1 
  2   5  -1   0     1700   0 
  2   6   0   0      566   2 
  2   7  -1   0     1700   0 
  2   8  -1   0     1700   0 
  2   9   0   0      543   2 
  2  10   0   0      579   2 
  2  11   0   0      505   2 
  2  12  -1   0     1700   1 
  2  13   0   0      633   2 
  2  14   0   0      567   3 
  2  15  -1   0     1700   0 
  2  16   0   0      522   3 
  2  17   0   0      717   2 
  2  18   0   0      509   2 
  2  19   0   0      502   3 
  2  20   0   0      495   3 
  2  21   0   0      539   3 
  2  22  -1   0     1700   0 
  2  23  -1   0     1700   0 
  2  24   0   0      433   3 
  2  25   0   0      653   3 
  2  26  -1   0     1700   1 
  2  27   0   0      449   3 
  2  28   0   0      552   2 
  2  29   0   0      492   3 
  2  30   0   0      484   3 
  2  31   0   0      485   3 
  2  32  -1   0     1700   0 
  2  33  -1   0     1700   0 
  2  34  -1   0     1700   1 
  2  35  -1   0     1700   0 
  2  36  -1   0     1700   1 
  2  37   0   0      624   2 
  2  38  -1   0     1700   1 
  2  39   0   2      426   0 
  2  40   0   0      604   3 
  2  41   0   0      712   2 
  2  42  -1   0     1700   1 
  2  43   0   0      230   3 
  2  44   0   0      632   2 
  2  45  -1   0     1700   1 
  2  46   0   0      589   3 
  2  47   0   0      608   2 
  2  48   0   0      481   3 
  2  49   0   0      520   3 
  2  50  -1   0     1700   0 
  2  51  -1   0     1700   0 
  2  52  -1   0     1700   0 
  2  53  -1   0     1700   1 
  2  54  -1   0     1700   1 
  2  55  -1   0     1700   0 
  2  56   0   0      631   3 
  2  57   0   0      745   2 
  2  58   0   0      674   2 
  2  59   0   2      569   0 
  2  60   0   0      632   2 
  2  61   0   0      702   3 
  2  62   0   0      567   3 
  2  63  -1   0     1700   0 
  2  64  -1   0     1700   1 
  2  65  -1   0     1700   0 
  2  66   0   0      496   2 
  2  67  -1   0     1700   1 
  2  68   0   0      523   3 
  2  69   0   0      538   3 
  2  70  -1   0     1700   1 
  2  71  -1   0     1700   1 
  2  72   0   0      501   3 
  2  73   0   0      490   3 
  2  74   0   0      551   2 
  2  75   0   2      441   1 
  2  76   0   2      643   0 
  2  77   0   0      756   2 
  2  78  -1   0     1700   0 
  2  79  -1   0     1700   1 
  2  80   0   0      541   2 
  2  81   0   0      597   3 
  2  82  -1   0     1700   1 
  2  83   0   2      556   0 
  2  84   0   0      696   2 
  2  85  -1   0     1700   0 
  2  86  -1   0     1700   1 
  2  87  -1   0     1700   1 
  2  88   0   0      533   2 
  2  89   0   0      575   3 
  2  90   0   0      532   2 
  2  91  -1   0     1700   1 
  2  92   0   0      699   3 
  2  93   0   0      544   2 
  2  94  -1   0     1700   0 
  2  95  -1   0     1700   0 
  2  96  -1   0     1700   1 
  2  97   0   0      694   2 
  2  98   0   0      598   3 
  2  99   0   0      626   2 
  2 100  -1   0     1700   1 
  2 101   0   2      520   0 
  2 102  -1   0     1700   0 
  2 103   0   0      563   2 
  2 104   0   0      507   3 
  2 105  -1   0     1700   0 
  2 106  -1   0     1700   1 
  2 107   0   0      554   3 
  2 108  -1   0     1700   1 
  2 109  -1   0     1700   0 
  2 110  -1   0     1700   0 
  2 111   0   0      568   2 
  2 112  -1   0     1700   1 
  2 113   0   2      597   0 
  2 114  -1   0     1700   0 
  2 115   0   0      780   2 
  2 116  -1   0     1700   0 
  2 117  -1   0     1700   0 
  2 118  -1   0     1700   1 
  2 119   0   0      656   3 
  2 120   0   0      525   3 
  2 121   0   0      552   2 
  2 122  -1   0     1700   1 
  2 123  -1   0     1700   1 
  2 124   0   0      486   2 
  2 125   0   0      466   2 
  2 126  -1   0     1700   1 
  2 127  -1   0     1700   1 
  3   0   0   2      500   0 
  3   1   0   0      529   2 
  3   2  -1   0     1700   1 
  3   3  -1   0     1700   0 
  3   4   0   0      735   3 
  3   5  -1   0     1700   1 
  3   6  -1   0     1700   0 
  3   7   0   0      617   3 
  3   8   0   0      543   2 
  3   9   0   0      501   3 
  3  10   0   0      463   2 
  3  11  -1   0     1700   0 
  3  12  -1   0     1700   0 
  3  13   0   0      418   3 
  3  14  -1   0     1700   1 
  3  15   0   0      528   3 
  3  16  -1   0     1700   0 
  3  17   0   2      491   1 
  3  18  -1   0     1700   1 
  3  19   0   0      842   3 
  3  20  -1   0     1700   0 
  3  21   0   0      513   3 
  3  22  -1   0     1700   1 
  3  23   0   0      456   2 
  3  24  -1   0     1700   0 
  3  25   0   0      479   3 
  3  26   0   0      682   3 
  3  27   0   0      516   3 
  3  28  -1   0     1700   0 
  3  29  -1   0     1700   1 
  3  30   0   0      526   2 
  3  31  -1   0     1700   1 
  3  32   0   0      489   2 
  3  33  -1   0     1700   1 
  3  34   0   0      573   3 
  3  35   0   0      596   3 
  3  36   0   0      528   3 
  3  37   0   0      465   3 
  3  38  -1   0     1700   1 
  3  39   0   0      520   2 
  3  40   0   2      542   1 
  3  41   0   0      833   3 
  3  42   0   0      767   3 
  3  43   0   0      517   3 
  3  44  -1   0     1700   1 
  3  45   0   0      705   3 
  3  46   0   0      569   3 
  3  47  -1   0     1700   0 
  3  48  -1   0     1700   0 
  3  49  -1   0     1700   0 
  3  50  -1   0     1700   0 
  3  51  -1   0     1700   0 
  3  52   0   0      564   2 
  3  53   0   0      531   3 
  3  54  -1   0     1700   0 
  3  55   0   0      624   2 
  3  56   0   0      606   2 
  3  57   0   0      422   2 
  3  58  -1   0     1700   1 
  3  59   0   0      571   2 
  3  60   0   0      415   2 
  3  61   0   0      424   2 
  3  62   0   0      536   3 
  3  63  -1   0     1700   1 
  3  64   0   0      541   2 
  3  65   0   0      675   3 
  3  66  -1   0     1700   1 
  3  67  -1   0     1700   0 
  3  68   0   0      618   3 
  3  69   0   0      514   3 
  3  70   0   0      697   2 
  3  71  -1   0     1700   1 
  3  72   0   0      552   3 
  3  73  -1   0     1700   1 
  3  74   0   0      564   2 
  3  75   0   0      577   2 
  3  76  -1   0     1700   0 
  3  77  -1   0     1700   1 
  3  78   0   0      867   2 
  3  79   0   0      723   3 
  3  80   0   2      528   0 
  3  81  -1   0     1700   1 
  3  82  -1   0     1700   0 
  3  83  -1   0     1700   0 
  3  84  -1   0     1700   1 
  3  85  -1   0     1700   1 
  3  86  -1   0     1700   1 
  3  87   0   0      624   3 
  3  88   0   0      558   3 
  3  89  -1   0     1700   1 
  3  90  -1   0     1700   0 
  3  91   0   0      681   2 
  3  92   0   0      575   2 
  3  93   0   0      552   2 
  3  94  -1   0     1700   1 
  3  95   0   0      444   2 
  3  96   0   0      510   3 
  3  97  -1   0     1700   0 
  3  98  -1   0     1700   0 
  3  99   0   0      571   2 
  3 100   0   0      512   2 
  3 101   0   0      440   2 
  3 102   0   0      460   2 
  3 103  -1   0     1700   0 
  3 104  -1   0     1700   1 
  3 105  -1   0     1700   1 
  3 106  -1   0     1700   1 
  3 107  -1   0     1700   0 
  3 108  -1   0     1700   0 
  3 109  -1   0     1700   1 
  3 110  -1   0     1700   0 
  3 111   0   0      959   3 
  3 112   0   0      505   2 
  3 113   0   0      552   2 
  3 114   0   0      230   3 
  3 115   0   0      480   2 
  3 116  -1   0     1700   1 
  3 117  -1   0     1700   0 
  3 118   0   0      627   3 
  3 119   0   2      531   0 
  3 120  -1   0     1700   0 
  3 121  -1   0     1700   0 
  3 122   0   0      589   2 
  3 123   0   2      547   0 
  3 124   0   0      706   2 
  3 125  -1   0     1700   1 
  3 126  -1   0     1700   1 
  3 127  -1   0     1700   1 
