# Supplementary material for: The influence of the Japanese waving cat on the joint spatial compatibility effect: A replication and extension of Dolk, Hommel, Prinz, and Liepelt (2013)
Source: PLoS One. 2017 Sep 14;12(9):e0184844. doi: 10.1371/journal.pone.0184844 (PMC5599021; doi:10.1371/journal.pone.0184844)
Supplement: S1 File — (ZIP) [file pone.0184844.s001.zip › S1 Data/raw data/31.dat]

SimonNL [04-2015]
 31    2   0 
 CLA11
 -1   0   0   0     1326   1 
 -1   1   0   2     1066   3 
 -1   2  -1   0     1700   2 
 -1   3   0   0     1202   1 
 -1   4  -1   0     1700   3 
 -1   5   0   0     1197   0 
 -1   6  -1   0     1700   2 
 -1   7   0   0      456   0 
  0   0   0   0      721   0 
  0   1   0   0      723   1 
  0   2   0   0      585   0 
  0   3   0   0      561   0 
  0   4   0   0      738   1 
  0   5   0   0      596   1 
  0   6  -1   0     1700   2 
  0   7  -1   0     1700   3 
  0   8   0   0      577   1 
  0   9   0   0      548   1 
  0  10  -1   0     1700   3 
  0  11   0   0      535   0 
  0  12   0   0      551   0 
  0  13  -1   0     1700   3 
  0  14   0   0      794   1 
  0  15  -1   0     1700   3 
  0  16  -1   0     1700   2 
  0  17  -1   0     1700   2 
  0  18   0   0      570   0 
  0  19  -1   0     1700   2 
  0  20  -1   0     1700   3 
  0  21   0   0      467   0 
  0  22  -1   0     1700   2 
  0  23   0   0      537   1 
  0  24   0   0      610   1 
  0  25  -1   0     1700   3 
  0  26  -1   0     1700   2 
  0  27   0   0      626   1 
  0  28   0   0      555   0 
  0  29   0   0      540   0 
  0  30  -1   0     1700   3 
  0  31  -1   0     1700   2 
  0  32  -1   0     1700   3 
  0  33   0   0      555   1 
  0  34  -1   0     1700   3 
  0  35  -1   0     1700   2 
  0  36  -1   0     1700   3 
  0  37  -1   0     1700   3 
  0  38   0   0      528   1 
  0  39  -1   0     1700   3 
  0  40  -1   0     1700   3 
  0  41  -1   0     1700   2 
  0  42  -1   0     1700   2 
  0  43   0   0      470   1 
  0  44  -1   0     1700   2 
  0  45   0   0      528   0 
  0  46  -1   0     1700   3 
  0  47   0   0      481   0 
  0  48  -1   0     1700   3 
  0  49   0   0      552   0 
  0  50   0   0      750   1 
  0  51  -1   0     1700   2 
  0  52   0   0      530   0 
  0  53   0   0      687   1 
  0  54   0   0      571   0 
  0  55   0   0      571   0 
  0  56   0   0      595   0 
  0  57   0   0      547   1 
  0  58  -1   0     1700   3 
  0  59  -1   0     1700   3 
  0  60   0   0      523   1 
  0  61   0   0      697   1 
  0  62   0   0      603   0 
  0  63  -1   0     1700   3 
  0  64  -1   0     1700   2 
  0  65   0   0      535   1 
  0  66  -1   0     1700   3 
  0  67  -1   0     1700   2 
  0  68   0   0      555   0 
  0  69  -1   0     1700   2 
  0  70  -1   0     1700   3 
  0  71  -1   0     1700   3 
  0  72  -1   0     1700   3 
  0  73   0   0      436   0 
  0  74   0   0      545   1 
  0  75   0   0      601   1 
  0  76   0   0      561   1 
  0  77  -1   0     1700   2 
  0  78  -1   0     1700   2 
  0  79  -1   0     1700   3 
  0  80  -1   0     1700   3 
  0  81   0   0      488   0 
  0  82  -1   0     1700   3 
  0  83   0   0      556   1 
  0  84  -1   0     1700   2 
  0  85   0   0      575   1 
  0  86   0   0      610   1 
  0  87   0   0      601   1 
  0  88   0   0      633   0 
  0  89  -1   0     1700   2 
  0  90   0   0      478   1 
  0  91   0   0      620   0 
  0  92  -1   0     1700   2 
  0  93  -1   0     1700   2 
  0  94  -1   0     1700   2 
  0  95  -1   0     1700   2 
  0  96  -1   0     1700   3 
  0  97   0   0      548   0 
  0  98  -1   0     1700   2 
  0  99  -1   0     1700   3 
  0 100   0   0      493   0 
  0 101   0   0      603   0 
  0 102  -1   0     1700   3 
  0 103   0   0      593   1 
  0 104   0   0      662   0 
  0 105   0   0      619   1 
  0 106   0   0      561   0 
  0 107  -1   0     1700   2 
  0 108   0   0      522   1 
  0 109   0   0      572   1 
  0 110   0   0      582   0 
  0 111  -1   0     1700   2 
  0 112  -1   0     1700   2 
  0 113   0   0      520   1 
  0 114   0   0      573   0 
  0 115  -1   0     1700   3 
  0 116  -1   0     1700   3 
  0 117  -1   0     1700   2 
  0 118  -1   0     1700   2 
  0 119  -1   0     1700   2 
  0 120   0   0      550   0 
  0 121   0   0      599   0 
  0 122  -1   0     1700   3 
  0 123   0   0      706   1 
  0 124   0   0      510   0 
  0 125  -1   0     1700   3 
  0 126  -1   0     1700   2 
  0 127  -1   0     1700   2 
  1   0  -1   0     1700   3 
  1   1  -1   0     1700   2 
  1   2  -1   0     1700   2 
  1   3   0   0      603   0 
  1   4   0   0      686   1 
  1   5   0   0      607   1 
  1   6  -1   0     1700   2 
  1   7  -1   0     1700   2 
  1   8  -1   0     1700   3 
  1   9  -1   0     1700   2 
  1  10   0   0      554   1 
  1  11  -1   0     1700   2 
  1  12   0   0      564   0 
  1  13   0   0      776   0 
  1  14  -1   0     1700   2 
  1  15   0   0      597   1 
  1  16   0   0      519   1 
  1  17  -1   0     1700   2 
  1  18  -1   0     1700   2 
  1  19   0   0      599   0 
  1  20  -1   0     1700   3 
  1  21  -1   0     1700   2 
  1  22  -1   0     1700   3 
  1  23   0   0      464   0 
  1  24   0   0      537   1 
  1  25  -1   0     1700   2 
  1  26   0   0      783   0 
  1  27   0   0      607   0 
  1  28  -1   0     1700   2 
  1  29  -1   0     1700   2 
  1  30  -1   0     1700   3 
  1  31   0   0      485   0 
  1  32   0   0      589   0 
  1  33   0   0      566   0 
  1  34  -1   0     1700   2 
  1  35  -1   0     1700   3 
  1  36   0   0      656   0 
  1  37  -1   0     1700   2 
  1  38   0   0      450   0 
  1  39  -1   0     1700   3 
  1  40  -1   0     1700   3 
  1  41  -1   0     1700   3 
  1  42  -1   0     1700   3 
  1  43   0   0      500   0 
  1  44   0   0      557   1 
  1  45   0   0      553   1 
  1  46  -1   0     1700   2 
  1  47   0   0      611   0 
  1  48  -1   0     1700   3 
  1  49   0   0      638   1 
  1  50   0   0      551   1 
  1  51   0   0      556   1 
  1  52   0   0      737   1 
  1  53   0   0      503   1 
  1  54  -1   0     1700   3 
  1  55  -1   0     1700   2 
  1  56  -1   0     1700   2 
  1  57  -1   0     1700   2 
  1  58   0   0      525   0 
  1  59   0   0      627   1 
  1  60  -1   0     1700   2 
  1  61   0   0      476   1 
  1  62  -1   0     1700   2 
  1  63   0   2      535   3 
  1  64  -1   0     1700   3 
  1  65   0   0      592   1 
  1  66   0   0      631   1 
  1  67  -1   0     1700   3 
  1  68   0   0      657   1 
  1  69   0   0      677   0 
  1  70   0   0      586   1 
  1  71   0   0      574   1 
  1  72   0   0      483   1 
  1  73   0   0      576   0 
  1  74  -1   0     1700   2 
  1  75  -1   0     1700   2 
  1  76   0   0      616   0 
  1  77  -1   0     1700   3 
  1  78  -1   0     1700   2 
  1  79   0   0      555   0 
  1  80   0   0      580   1 
  1  81  -1   0     1700   2 
  1  82   0   0      655   0 
  1  83  -1   0     1700   3 
  1  84  -1   0     1700   3 
  1  85  -1   0     1700   3 
  1  86   0   0      518   1 
  1  87   0   0      547   0 
  1  88   0   0      727   1 
  1  89  -1   0     1700   3 
  1  90  -1   0     1700   3 
  1  91   0   0      483   0 
  1  92   0   0      649   1 
  1  93  -1   0     1700   2 
  1  94   0   0      538   0 
  1  95   0   0      561   0 
  1  96   0   0      658   1 
  1  97  -1   0     1700   3 
  1  98   0   0      508   0 
  1  99  -1   0     1700   3 
  1 100  -1   0     1700   3 
  1 101  -1   0     1700   3 
  1 102  -1   0     1700   3 
  1 103   0   0      507   0 
  1 104  -1   0     1700   2 
  1 105  -1   0     1700   2 
  1 106   0   0      502   0 
  1 107  -1   0     1700   2 
  1 108  -1   0     1700   3 
  1 109  -1   0     1700   3 
  1 110   0   0      580   0 
  1 111   0   0      576   1 
  1 112  -1   0     1700   3 
  1 113   0   0      590   1 
  1 114   0   0      639   0 
  1 115   0   0      546   1 
  1 116  -1   0     1700   3 
  1 117   0   0      573   1 
  1 118   0   0      600   1 
  1 119  -1   0     1700   3 
  1 120   0   0      634   1 
  1 121   0   0      534   0 
  1 122  -1   0     1700   2 
  1 123   0   0      521   0 
  1 124  -1   0     1700   3 
  1 125  -1   0     1700   2 
  1 126   0   0      605   0 
  1 127  -1   0     1700   2 
  2   0  -1   0     1700   3 
  2   1  -1   0     1700   2 
  2   2   0   0      522   1 
  2   3   0   0      521   0 
  2   4   0   0      620   1 
  2   5  -1   0     1700   3 
  2   6  -1   0     1700   2 
  2   7   0   0      657   1 
  2   8   0   0      550   0 
  2   9   0   0      741   0 
  2  10  -1   0     1700   2 
  2  11   0   0      495   1 
  2  12   0   0      732   0 
  2  13   0   0      617   1 
  2  14  -1   0     1700   3 
  2  15  -1   0     1700   3 
  2  16   0   0      716   1 
  2  17  -1   0     1700   3 
  2  18  -1   0     1700   3 
  2  19   0   0      722   0 
  2  20  -1   0     1700   2 
  2  21   0   0      528   0 
  2  22  -1   0     1700   2 
  2  23   0   0      513   0 
  2  24  -1   0     1700   2 
  2  25  -1   0     1700   2 
  2  26   0   0      750   0 
  2  27   0   0      657   1 
  2  28   0   0      595   1 
  2  29   0   0      599   1 
  2  30  -1   0     1700   2 
  2  31  -1   0     1700   2 
  2  32   0   0      575   0 
  2  33  -1   0     1700   2 
  2  34   0   0      539   0 
  2  35  -1   0     1700   2 
  2  36   0   0      812   1 
  2  37  -1   0     1700   2 
  2  38  -1   0     1700   2 
  2  39   0   2      627   3 
  2  40   0   0      821   1 
  2  41  -1   0     1700   3 
  2  42  -1   0     1700   2 
  2  43   0   0      529   1 
  2  44  -1   0     1700   3 
  2  45  -1   0     1700   3 
  2  46   0   0      490   0 
  2  47  -1   0     1700   3 
  2  48   0   0      590   1 
  2  49  -1   0     1700   2 
  2  50  -1   0     1700   2 
  2  51  -1   0     1700   3 
  2  52   0   0      492   0 
  2  53   0   0      652   0 
  2  54  -1   0     1700   3 
  2  55   0   0      690   1 
  2  56  -1   0     1700   2 
  2  57  -1   0     1700   3 
  2  58   0   0      545   0 
  2  59   0   0      672   0 
  2  60   0   0      486   1 
  2  61   0   0      587   1 
  2  62  -1   0     1700   2 
  2  63   0   2      504   3 
  2  64   0   0      627   1 
  2  65   0   0      572   0 
  2  66   0   0      729   0 
  2  67  -1   0     1700   2 
  2  68   0   0      587   1 
  2  69   0   0      528   0 
  2  70  -1   0     1700   3 
  2  71  -1   0     1700   3 
  2  72  -1   0     1700   3 
  2  73   0   0      752   0 
  2  74  -1   0     1700   2 
  2  75  -1   0     1700   3 
  2  76   0   0      595   0 
  2  77  -1   0     1700   3 
  2  78   0   0      538   1 
  2  79  -1   0     1700   2 
  2  80   0   0      536   1 
  2  81  -1   0     1700   3 
  2  82   0   0      529   0 
  2  83  -1   0     1700   2 
  2  84  -1   0     1700   2 
  2  85   0   0      505   1 
  2  86  -1   0     1700   2 
  2  87   0   0      631   1 
  2  88  -1   0     1700   2 
  2  89  -1   0     1700   3 
  2  90   0   0      619   0 
  2  91   0   0      836   0 
  2  92   0   0      715   1 
  2  93  -1   0     1700   3 
  2  94   0   0      563   1 
  2  95  -1   0     1700   2 
  2  96   0   0      671   0 
  2  97   0   0      698   1 
  2  98  -1   0     1700   3 
  2  99  -1   0     1700   2 
  2 100  -1   0     1700   3 
  2 101   0   0      479   0 
  2 102   0   0      647   0 
  2 103  -1   0     1700   2 
  2 104   0   0      510   1 
  2 105   0   0      770   1 
  2 106   0   0      583   1 
  2 107  -1   0     1700   3 
  2 108  -1   0     1700   2 
  2 109   0   0      503   0 
  2 110  -1   0     1700   3 
  2 111   0   0      620   1 
  2 112   0   0      734   1 
  2 113  -1   0     1700   2 
  2 114  -1   0     1700   2 
  2 115   0   0      661   0 
  2 116   0   0      684   1 
  2 117   0   0      729   0 
  2 118   0   0      620   0 
  2 119  -1   0     1700   3 
  2 120  -1   0     1700   3 
  2 121  -1   0     1700   3 
  2 122   0   0      502   1 
  2 123   0   0      699   0 
  2 124  -1   0     1700   3 
  2 125  -1   0     1700   2 
  2 126   0   0      601   0 
  2 127  -1   0     1700   3 
  3   0   0   0      706   0 
  3   1  -1   0     1700   3 
  3   2  -1   0     1700   3 
  3   3   0   0      495   0 
  3   4   0   0      681   1 
  3   5  -1   0     1700   2 
  3   6   0   0      546   0 
  3   7  -1   0     1700   3 
  3   8   0   0      649   0 
  3   9  -1   0     1700   3 
  3  10   0   0      463   1 
  3  11   0   0      795   1 
  3  12  -1   0     1700   3 
  3  13   0   0      660   0 
  3  14  -1   0     1700   3 
  3  15   0   0      494   1 
  3  16   0   0      675   0 
  3  17  -1   0     1700   3 
  3  18  -1   0     1700   3 
  3  19   0   0      497   0 
  3  20   0   0      624   1 
  3  21  -1   0     1700   3 
  3  22  -1   0     1700   3 
  3  23   0   0      552   0 
  3  24  -1   0     1700   3 
  3  25  -1   0     1700   3 
  3  26  -1   0     1700   3 
  3  27   0   0      532   0 
  3  28   0   0      772   1 
  3  29  -1   0     1700   2 
  3  30  -1   0     1700   2 
  3  31   0   0      495   0 
  3  32  -1   0     1700   2 
  3  33  -1   0     1700   3 
  3  34  -1   0     1700   2 
  3  35   0   0      568   1 
  3  36  -1   0     1700   2 
  3  37  -1   0     1700   3 
  3  38  -1   0     1700   3 
  3  39   0   0      537   1 
  3  40  -1   0     1700   3 
  3  41   0   0      539   0 
  3  42  -1   0     1700   3 
  3  43   0   0      596   1 
  3  44   0   0      595   1 
  3  45   0   0      783   1 
  3  46   0   0      571   1 
  3  47  -1   0     1700   3 
  3  48   0   0      648   0 
  3  49  -1   0     1700   3 
  3  50  -1   0     1700   2 
  3  51  -1   0     1700   2 
  3  52   0   0      529   1 
  3  53  -1   0     1700   3 
  3  54   0   0      537   1 
  3  55   0   0      744   1 
  3  56  -1   0     1700   3 
  3  57  -1   0     1700   3 
  3  58   0   0      568   1 
  3  59   0   0      637   1 
  3  60  -1   0     1700   2 
  3  61  -1   0     1700   2 
  3  62   0   0      532   0 
  3  63   0   0      740   0 
  3  64  -1   0     1700   3 
  3  65  -1   0     1700   2 
  3  66   0   0      553   0 
  3  67  -1   0     1700   2 
  3  68  -1   0     1700   2 
  3  69  -1   0     1700   2 
  3  70  -1   0     1700   3 
  3  71  -1   0     1700   2 
  3  72   0   0      509   0 
  3  73   0   0      686   1 
  3  74  -1   0     1700   2 
  3  75  -1   0     1700   2 
  3  76  -1   0     1700   2 
  3  77   0   0      553   1 
  3  78  -1   0     1700   3 
  3  79   0   0      605   0 
  3  80   0   0      743   1 
  3  81  -1   0     1700   2 
  3  82   0   0     1011   0 
  3  83   0   0      665   0 
  3  84   0   0      620   0 
  3  85   0   0      602   1 
  3  86   0   0      729   0 
  3  87   0   0      718   1 
  3  88  -1   0     1700   2 
  3  89   0   0      534   0 
  3  90  -1   0     1700   2 
  3  91   0   0      582   0 
  3  92   0   0      689   0 
  3  93   0   0      728   1 
  3  94  -1   0     1700   2 
  3  95  -1   0     1700   2 
  3  96  -1   0     1700   3 
  3  97   0   0      513   1 
  3  98   0   0      573   1 
  3  99   0   0      617   1 
  3 100  -1   0     1700   2 
  3 101  -1   0     1700   3 
  3 102   0   0      713   1 
  3 103  -1   0     1700   3 
  3 104  -1   0     1700   3 
  3 105  -1   0     1700   3 
  3 106   0   0      537   0 
  3 107  -1   0     1700   2 
  3 108   0   0      592   0 
  3 109  -1   0     1700   2 
  3 110  -1   0     1700   2 
  3 111  -1   0     1700   2 
  3 112  -1   0     1700   2 
  3 113   0   0      498   0 
  3 114  -1   0     1700   2 
  3 115   0   0      537   1 
  3 116   0   0      624   1 
  3 117   0   0      540   1 
  3 118  -1   0     1700   2 
  3 119   0   0      799   0 
  3 120  -1   0     1700   3 
  3 121   0   0     1107   1 
  3 122   0   0      597   0 
  3 123  -1   0     1700   2 
  3 124   0   0      572   0 
  3 125   0   0      586   1 
  3 126  -1   1     1700   0 
  3 127   0   0      801   0 
