# Supplementary material for: The influence of the Japanese waving cat on the joint spatial compatibility effect: A replication and extension of Dolk, Hommel, Prinz, and Liepelt (2013)
Source: PLoS One. 2017 Sep 14;12(9):e0184844. doi: 10.1371/journal.pone.0184844 (PMC5599021; doi:10.1371/journal.pone.0184844)
Supplement: S1 File — (ZIP) [file pone.0184844.s001.zip › S1 Data/raw data/32.dat]

SimonNL [04-2015]
 32    1   0 
 RLA27
 -1   0  -1   0     1700   2 
 -1   1  -1   0     1700   2 
 -1   2   0   0      698   0 
 -1   3   0   0      694   1 
 -1   4   0   0      724   0 
 -1   5  -1   0     1700   3 
 -1   6  -1   0     1700   3 
 -1   7   0   0     1220   1 
  0   0  -1   0     1700   2 
  0   1   0   0      623   0 
  0   2  -1   0     1700   3 
  0   3  -1   0     1700   2 
  0   4  -1   0     1700   3 
  0   5  -1   0     1700   2 
  0   6   0   0      600   0 
  0   7  -1   0     1700   3 
  0   8  -1   0     1700   2 
  0   9   0   0      632   0 
  0  10  -1   0     1700   3 
  0  11   0   0      649   1 
  0  12  -1   0     1700   3 
  0  13   0   0      726   0 
  0  14   0   0      608   0 
  0  15  -1   0     1700   3 
  0  16  -1   0     1700   3 
  0  17   0   0      640   1 
  0  18  -1   0     1700   2 
  0  19   0   0      573   1 
  0  20   0   0      583   0 
  0  21   0   0      565   1 
  0  22  -1   0     1700   3 
  0  23   0   0      610   0 
  0  24  -1   0     1700   2 
  0  25   0   0      622   1 
  0  26   0   2      706   3 
  0  27  -1   0     1700   2 
  0  28   0   0      555   1 
  0  29  -1   0     1700   2 
  0  30   0   0      662   0 
  0  31   0   0      549   1 
  0  32   0   0      571   0 
  0  33  -1   0     1700   2 
  0  34  -1   0     1700   2 
  0  35  -1   0     1700   2 
  0  36  -1   0     1700   2 
  0  37  -1   0     1700   3 
  0  38  -1   0     1700   2 
  0  39  -1   0     1700   3 
  0  40   0   0      578   0 
  0  41   0   0      568   0 
  0  42   0   0      544   0 
  0  43  -1   0     1700   2 
  0  44  -1   0     1700   3 
  0  45   0   0      545   0 
  0  46   0   0      566   0 
  0  47  -1   0     1700   3 
  0  48   0   0      673   1 
  0  49  -1   0     1700   2 
  0  50   0   0      628   0 
  0  51   0   0      551   0 
  0  52   0   0      689   1 
  0  53  -1   0     1700   2 
  0  54   0   0      649   0 
  0  55  -1   0     1700   3 
  0  56  -1   0     1700   2 
  0  57  -1   0     1700   3 
  0  58   0   0      679   1 
  0  59   0   0      572   1 
  0  60   0   0      563   1 
  0  61   0   0      589   1 
  0  62   0   0      629   1 
  0  63   0   0      662   0 
  0  64  -1   0     1700   3 
  0  65  -1   0     1700   3 
  0  66   0   0      659   0 
  0  67  -1   0     1700   2 
  0  68   0   0      595   0 
  0  69  -1   0     1700   2 
  0  70  -1   0     1700   3 
  0  71  -1   0     1700   3 
  0  72   0   0      736   0 
  0  73   0   0      670   1 
  0  74   0   0      614   1 
  0  75   0   0      639   1 
  0  76   0   0      536   0 
  0  77   0   0      537   1 
  0  78  -1   0     1700   3 
  0  79   0   0      650   1 
  0  80  -1   0     1700   3 
  0  81  -1   0     1700   2 
  0  82  -1   0     1700   2 
  0  83   0   0      746   1 
  0  84   0   0      722   0 
  0  85  -1   0     1700   2 
  0  86   0   0      615   1 
  0  87  -1   0     1700   2 
  0  88  -1   0     1700   2 
  0  89   0   0      703   1 
  0  90   0   0      584   1 
  0  91   0   0      596   0 
  0  92   0   0      581   1 
  0  93   0   0      626   1 
  0  94  -1   0     1700   3 
  0  95  -1   0     1700   3 
  0  96   0   0      694   1 
  0  97  -1   0     1700   2 
  0  98  -1   0     1700   3 
  0  99   0   0      627   0 
  0 100  -1   0     1700   2 
  0 101   0   0      622   0 
  0 102   0   0      660   0 
  0 103   0   0      617   1 
  0 104  -1   0     1700   3 
  0 105  -1   0     1700   3 
  0 106  -1   0     1700   2 
  0 107  -1   0     1700   2 
  0 108  -1   0     1700   3 
  0 109  -1   0     1700   2 
  0 110  -1   0     1700   2 
  0 111   0   0      656   0 
  0 112   0   0      565   1 
  0 113  -1   0     1700   3 
  0 114   0   0      797   0 
  0 115  -1   0     1700   2 
  0 116  -1   0     1700   3 
  0 117   0   0      609   1 
  0 118  -1   0     1700   3 
  0 119   0   0      810   0 
  0 120   0   0      516   1 
  0 121  -1   0     1700   3 
  0 122   0   0      599   0 
  0 123   0   0      517   1 
  0 124  -1   0     1700   3 
  0 125   0   0      755   0 
  0 126  -1   0     1700   2 
  0 127   0   0      522   1 
  1   0  -1   0     1700   2 
  1   1   0   0      657   0 
  1   2  -1   0     1700   2 
  1   3   0   0      575   0 
  1   4  -1   0     1700   3 
  1   5  -1   0     1700   2 
  1   6  -1   0     1700   2 
  1   7   0   0      623   1 
  1   8   0   0      564   0 
  1   9  -1   0     1700   3 
  1  10   0   0      575   0 
  1  11  -1   0     1700   3 
  1  12  -1   0     1700   2 
  1  13   0   0      630   1 
  1  14   0   0      579   1 
  1  15   0   0      636   1 
  1  16  -1   0     1700   3 
  1  17   0   0      569   1 
  1  18   0   0      534   1 
  1  19   0   0      539   1 
  1  20   0   0      569   1 
  1  21   0   0      637   0 
  1  22   0   0      670   0 
  1  23  -1   0     1700   3 
  1  24  -1   0     1700   2 
  1  25   0   0      678   1 
  1  26   0   0      534   1 
  1  27  -1   0     1700   3 
  1  28  -1   0     1700   3 
  1  29   0   0      760   1 
  1  30  -1   0     1700   2 
  1  31  -1   0     1700   3 
  1  32  -1   0     1700   3 
  1  33  -1   0     1700   3 
  1  34  -1   0     1700   2 
  1  35  -1   0     1700   3 
  1  36  -1   0     1700   3 
  1  37   0   0      607   1 
  1  38   0   0      608   0 
  1  39  -1   0     1700   3 
  1  40   0   0      664   0 
  1  41   0   0      600   0 
  1  42   0   0      577   0 
  1  43   0   0      555   0 
  1  44  -1   0     1700   2 
  1  45  -1   0     1700   3 
  1  46   0   0      675   0 
  1  47  -1   0     1700   2 
  1  48  -1   0     1700   3 
  1  49  -1   0     1700   2 
  1  50  -1   0     1700   3 
  1  51   0   0      564   1 
  1  52   0   0      588   1 
  1  53  -1   0     1700   2 
  1  54   0   0      639   0 
  1  55   0   0      556   1 
  1  56   0   0      593   0 
  1  57   0   0      822   1 
  1  58   0   0      555   1 
  1  59   0   0      596   0 
  1  60   0   0      632   0 
  1  61  -1   0     1700   3 
  1  62   0   0      894   1 
  1  63  -1   0     1700   2 
  1  64  -1   0     1700   2 
  1  65  -1   0     1700   3 
  1  66   0   0      796   1 
  1  67   0   0      569   1 
  1  68   0   0      593   0 
  1  69  -1   0     1700   3 
  1  70   0   0      599   0 
  1  71   0   0      736   0 
  1  72  -1   0     1700   2 
  1  73  -1   0     1700   2 
  1  74   0   0      575   1 
  1  75   0   0      610   1 
  1  76  -1   0     1700   3 
  1  77   0   0      570   1 
  1  78   0   0      615   0 
  1  79   0   0      658   1 
  1  80  -1   0     1700   3 
  1  81  -1   0     1700   2 
  1  82   0   0      920   0 
  1  83  -1   0     1700   2 
  1  84   0   0      553   0 
  1  85  -1   0     1700   3 
  1  86  -1   0     1700   2 
  1  87  -1   0     1700   2 
  1  88  -1   0     1700   2 
  1  89  -1   0     1700   3 
  1  90   0   0      613   1 
  1  91   0   0      508   1 
  1  92  -1   0     1700   3 
  1  93  -1   0     1700   3 
  1  94   0   0      573   1 
  1  95   0   0      527   0 
  1  96  -1   0     1700   2 
  1  97   0   0      540   1 
  1  98   0   0      571   0 
  1  99   0   0      682   1 
  1 100   0   0      568   1 
  1 101  -1   0     1700   2 
  1 102   0   0      627   0 
  1 103  -1   0     1700   3 
  1 104  -1   0     1700   3 
  1 105   0   0      638   0 
  1 106   0   0      497   0 
  1 107  -1   0     1700   3 
  1 108  -1   0     1700   2 
  1 109  -1   0     1700   2 
  1 110  -1   0     1700   3 
  1 111  -1   0     1700   3 
  1 112   0   0      628   0 
  1 113   0   0      499   0 
  1 114   0   0      515   1 
  1 115  -1   0     1700   2 
  1 116  -1   0     1700   2 
  1 117  -1   0     1700   2 
  1 118  -1   0     1700   3 
  1 119   0   0      820   0 
  1 120  -1   0     1700   2 
  1 121  -1   0     1700   2 
  1 122   0   0      902   0 
  1 123  -1   0     1700   2 
  1 124  -1   0     1700   3 
  1 125   0   0     1108   0 
  1 126  -1   0     1700   2 
  1 127   0   0      676   1 
  2   0  -1   0     1700   2 
  2   1  -1   0     1700   3 
  2   2  -1   0     1700   2 
  2   3   0   0      868   0 
  2   4   0   0      584   1 
  2   5  -1   0     1700   2 
  2   6  -1   0     1700   3 
  2   7   0   0      603   0 
  2   8   0   0      497   0 
  2   9   0   0      762   1 
  2  10   0   0      620   0 
  2  11  -1   0     1700   2 
  2  12  -1   0     1700   2 
  2  13  -1   0     1700   2 
  2  14   0   0      510   1 
  2  15  -1   0     1700   2 
  2  16  -1   0     1700   2 
  2  17   0   0      840   1 
  2  18  -1   0     1700   2 
  2  19  -1   0     1700   3 
  2  20   0   0      557   0 
  2  21  -1   0     1700   3 
  2  22   0   0      718   1 
  2  23   0   0      609   0 
  2  24  -1   0     1700   2 
  2  25   0   0      555   1 
  2  26  -1   0     1700   2 
  2  27   0   0      542   0 
  2  28  -1   0     1700   3 
  2  29   0   0      527   0 
  2  30   0   0      540   1 
  2  31  -1   0     1700   2 
  2  32   0   0      642   1 
  2  33  -1   0     1700   3 
  2  34   0   0      722   1 
  2  35  -1   0     1700   3 
  2  36   0   0      576   0 
  2  37  -1   0     1700   3 
  2  38   0   0      518   0 
  2  39  -1   0     1700   3 
  2  40   0   0      850   1 
  2  41   0   0      536   0 
  2  42   0   0      500   1 
  2  43  -1   0     1700   2 
  2  44   0   0      529   0 
  2  45   0   0      585   1 
  2  46  -1   0     1700   3 
  2  47   0   0      570   0 
  2  48   0   0      640   1 
  2  49  -1   0     1700   2 
  2  50   0   0      531   1 
  2  51   0   0      726   1 
  2  52   0   0      736   0 
  2  53   0   0      631   1 
  2  54   0   2      561   3 
  2  55   0   0      741   1 
  2  56  -1   0     1700   2 
  2  57  -1   0     1700   3 
  2  58   0   0      670   1 
  2  59   0   0      520   1 
  2  60   0   0      532   0 
  2  61   0   0      739   1 
  2  62   0   0      724   1 
  2  63   0   0      597   0 
  2  64  -1   0     1700   2 
  2  65   0   0      526   1 
  2  66  -1   0     1700   2 
  2  67   0   0      546   0 
  2  68   0   0      743   1 
  2  69  -1   0     1700   2 
  2  70  -1   0     1700   2 
  2  71   0   0      583   0 
  2  72   0   0      760   0 
  2  73  -1   0     1700   3 
  2  74  -1   0     1700   2 
  2  75  -1   0     1700   3 
  2  76   0   0      601   1 
  2  77   0   0      574   0 
  2  78   0   0      606   1 
  2  79  -1   0     1700   3 
  2  80   0   0      528   0 
  2  81  -1   0     1700   3 
  2  82  -1   0     1700   3 
  2  83   0   0      601   1 
  2  84   0   0      532   0 
  2  85   0   0      598   0 
  2  86  -1   0     1700   2 
  2  87  -1   0     1700   2 
  2  88   0   0      549   0 
  2  89   0   0      652   0 
  2  90  -1   0     1700   2 
  2  91  -1   0     1700   2 
  2  92  -1   0     1700   3 
  2  93  -1   0     1700   2 
  2  94  -1   0     1700   3 
  2  95  -1   0     1700   3 
  2  96  -1   0     1700   3 
  2  97  -1   0     1700   2 
  2  98  -1   0     1700   3 
  2  99  -1   0     1700   3 
  2 100  -1   0     1700   3 
  2 101   0   0      529   1 
  2 102  -1   0     1700   2 
  2 103   0   0      674   0 
  2 104  -1   0     1700   3 
  2 105   0   0      502   1 
  2 106   0   0      488   1 
  2 107  -1   0     1700   3 
  2 108  -1   0     1700   3 
  2 109   0   0      567   0 
  2 110   0   0      518   0 
  2 111   0   0      604   1 
  2 112  -1   0     1700   3 
  2 113   0   0      551   0 
  2 114   0   2      229   2 
  2 115   0   0      563   0 
  2 116  -1   0     1700   3 
  2 117  -1   0     1700   2 
  2 118  -1   0     1700   3 
  2 119  -1   0     1700   2 
  2 120   0   0      627   1 
  2 121   0   0      507   1 
  2 122  -1   0     1700   3 
  2 123  -1   0     1700   2 
  2 124   0   0      657   0 
  2 125  -1   0     1700   2 
  2 126   0   0      622   0 
  2 127  -1   0     1700   3 
  3   0   0   0      827   0 
  3   1   0   0      613   0 
  3   2  -1   0     1700   3 
  3   3   0   0      821   1 
  3   4   0   0      601   1 
  3   5  -1   0     1700   2 
  3   6   0   0      593   1 
  3   7  -1   0     1700   2 
  3   8  -1   0     1700   2 
  3   9  -1   0     1700   2 
  3  10   0   0      873   0 
  3  11  -1   0     1700   2 
  3  12  -1   0     1700   2 
  3  13  -1   0     1700   3 
  3  14  -1   0     1700   3 
  3  15  -1   0     1700   2 
  3  16   0   0      740   0 
  3  17  -1   0     1700   3 
  3  18  -1   0     1700   3 
  3  19  -1   0     1700   2 
  3  20   0   0      669   1 
  3  21   0   0      646   1 
  3  22  -1   0     1700   2 
  3  23   0   0      824   1 
  3  24   0   0      667   0 
  3  25  -1   0     1700   2 
  3  26   0   0      946   1 
  3  27  -1   0     1700   3 
  3  28   0   0      572   1 
  3  29  -1   0     1700   2 
  3  30   0   0      667   1 
  3  31   0   0      675   0 
  3  32  -1   0     1700   2 
  3  33   0   0      717   0 
  3  34  -1   0     1700   3 
  3  35   0   0      585   1 
  3  36  -1   0     1700   2 
  3  37   0   0      585   0 
  3  38  -1   0     1700   2 
  3  39   0   0      614   0 
  3  40   0   0      740   1 
  3  41   0   0      532   1 
  3  42   0   0      569   0 
  3  43   0   0      538   1 
  3  44  -1   0     1700   3 
  3  45  -1   0     1700   3 
  3  46  -1   0     1700   3 
  3  47  -1   0     1700   2 
  3  48  -1   0     1700   3 
  3  49   0   0      726   1 
  3  50  -1   0     1700   3 
  3  51  -1   0     1700   2 
  3  52   0   0      604   1 
  3  53   0   0      684   0 
  3  54   0   0      568   0 
  3  55  -1   0     1700   3 
  3  56  -1   0     1700   2 
  3  57  -1   0     1700   2 
  3  58   0   0      517   1 
  3  59   0   0      541   0 
  3  60   0   0      595   0 
  3  61   0   0      563   1 
  3  62  -1   0     1700   3 
  3  63   0   0      482   0 
  3  64  -1   0     1700   2 
  3  65   0   0      496   0 
  3  66   0   0      508   0 
  3  67  -1   0     1700   3 
  3  68   0   0      547   0 
  3  69  -1   0     1700   2 
  3  70  -1   0     1700   2 
  3  71   0   0      792   1 
  3  72   0   0      630   1 
  3  73  -1   0     1700   3 
  3  74   0   0      615   0 
  3  75   0   0      782   1 
  3  76  -1   0     1700   3 
  3  77   0   0      543   0 
  3  78  -1   0     1700   2 
  3  79   0   0      516   0 
  3  80  -1   0     1700   3 
  3  81  -1   0     1700   3 
  3  82  -1   0     1700   2 
  3  83   0   0      526   0 
  3  84  -1   0     1700   2 
  3  85   0   2      539   3 
  3  86   0   0      533   1 
  3  87   0   0      519   1 
  3  88  -1   0     1700   3 
  3  89  -1   0     1700   2 
  3  90   0   0      520   1 
  3  91   0   0      546   1 
  3  92  -1   0     1700   3 
  3  93  -1   0     1700   2 
  3  94   0   0      565   0 
  3  95  -1   0     1700   3 
  3  96   0   0      524   1 
  3  97  -1   0     1700   3 
  3  98  -1   0     1700   3 
  3  99   0   0      700   1 
  3 100   0   0      650   0 
  3 101  -1   0     1700   3 
  3 102   0   0      525   0 
  3 103   0   0      575   1 
  3 104  -1   0     1700   3 
  3 105  -1   0     1700   3 
  3 106  -1   0     1700   3 
  3 107   0   0      591   0 
  3 108   0   0      508   1 
  3 109   0   0      516   0 
  3 110  -1   0     1700   3 
  3 111  -1   0     1700   2 
  3 112  -1   0     1700   2 
  3 113   0   0      600   0 
  3 114   0   0      596   0 
  3 115  -1   0     1700   3 
  3 116   0   0      562   0 
  3 117   0   0      555   1 
  3 118  -1   0     1700   3 
  3 119   0   0      494   1 
  3 120   0   0      568   0 
  3 121  -1   0     1700   2 
  3 122   0   0      547   0 
  3 123  -1   0     1700   2 
  3 124  -1   0     1700   2 
  3 125   0   0      665   1 
  3 126   0   0      505   1 
  3 127  -1   0     1700   2 
