# Supplementary material for: The influence of the Japanese waving cat on the joint spatial compatibility effect: A replication and extension of Dolk, Hommel, Prinz, and Liepelt (2013)
Source: PLoS One. 2017 Sep 14;12(9):e0184844. doi: 10.1371/journal.pone.0184844 (PMC5599021; doi:10.1371/journal.pone.0184844)
Supplement: S1 File — (ZIP) [file pone.0184844.s001.zip › S1 Data/raw data/34.dat]

SimonNL [04-2015]
 34    0   1 
 SHL16
 -1   0  -1   0     1700   0 
 -1   1   0   0      620   2 
 -1   2  -1   0     1700   0 
 -1   3   0   0      537   3 
 -1   4   0   0      594   2 
 -1   5  -1   0     1700   1 
 -1   6   0   0      543   3 
 -1   7  -1   0     1700   1 
  0   0  -1   0     1700   1 
  0   1   0   0      521   2 
  0   2   0   0      508   2 
  0   3  -1   0     1700   0 
  0   4  -1   0     1700   0 
  0   5   0   0      459   3 
  0   6   0   0      534   3 
  0   7  -1   0     1700   1 
  0   8   0   0      488   3 
  0   9  -1   0     1700   0 
  0  10  -1   0     1700   0 
  0  11   0   0      495   2 
  0  12  -1   0     1700   0 
  0  13   0   0      433   3 
  0  14   0   0      497   2 
  0  15   0   0      563   2 
  0  16   0   0      477   2 
  0  17   0   0      549   3 
  0  18   0   0      477   3 
  0  19  -1   0     1700   1 
  0  20   0   0      497   2 
  0  21   0   0      425   3 
  0  22   0   0      481   2 
  0  23  -1   0     1700   0 
  0  24  -1   0     1700   0 
  0  25   0   0      512   2 
  0  26  -1   0     1700   0 
  0  27  -1   0     1700   0 
  0  28  -1   0     1700   0 
  0  29   0   0      517   2 
  0  30  -1   0     1700   1 
  0  31  -1   0     1700   0 
  0  32  -1   0     1700   1 
  0  33   0   0      537   3 
  0  34  -1   0     1700   0 
  0  35  -1   0     1700   0 
  0  36   0   0      507   2 
  0  37  -1   0     1700   1 
  0  38  -1   0     1700   1 
  0  39  -1   0     1700   1 
  0  40  -1   0     1700   0 
  0  41   0   0      499   3 
  0  42  -1   0     1700   1 
  0  43  -1   0     1700   0 
  0  44  -1   0     1700   1 
  0  45  -1   0     1700   0 
  0  46   0   0      469   3 
  0  47  -1   0     1700   0 
  0  48   0   0      520   2 
  0  49  -1   0     1700   0 
  0  50   0   0      450   3 
  0  51   0   0      521   3 
  0  52   0   0      512   2 
  0  53   0   0      475   2 
  0  54  -1   0     1700   1 
  0  55  -1   0     1700   1 
  0  56   0   0      567   3 
  0  57  -1   0     1700   1 
  0  58  -1   0     1700   1 
  0  59  -1   0     1700   0 
  0  60   0   0      482   3 
  0  61   0   0      492   2 
  0  62   0   0      490   3 
  0  63  -1   0     1700   1 
  0  64   0   0      454   3 
  0  65   0   0      435   2 
  0  66  -1   0     1700   1 
  0  67   0   0      503   2 
  0  68  -1   0     1700   0 
  0  69   0   0      482   3 
  0  70   0   0      466   2 
  0  71  -1   0     1700   1 
  0  72  -1   0     1700   0 
  0  73   0   0      515   3 
  0  74  -1   0     1700   1 
  0  75   0   0      550   2 
  0  76   0   0      535   2 
  0  77   0   0      496   3 
  0  78  -1   0     1700   1 
  0  79   0   0      546   2 
  0  80  -1   0     1700   0 
  0  81  -1   0     1700   0 
  0  82   0   0      525   3 
  0  83  -1   0     1700   1 
  0  84   0   0      452   2 
  0  85  -1   0     1700   1 
  0  86  -1   0     1700   1 
  0  87   0   0      499   3 
  0  88   0   0      507   3 
  0  89  -1   0     1700   1 
  0  90  -1   0     1700   1 
  0  91  -1   0     1700   1 
  0  92  -1   0     1700   1 
  0  93   0   0      475   2 
  0  94   0   0      500   2 
  0  95   0   0      459   2 
  0  96  -1   0     1700   0 
  0  97   0   0      476   3 
  0  98   0   0      458   3 
  0  99  -1   0     1700   0 
  0 100   0   0      508   2 
  0 101  -1   0     1700   0 
  0 102  -1   0     1700   0 
  0 103   0   0      555   2 
  0 104  -1   0     1700   0 
  0 105   0   0      428   3 
  0 106   0   0      476   2 
  0 107   0   0      514   2 
  0 108   0   0      496   2 
  0 109   0   0      487   3 
  0 110  -1   0     1700   1 
  0 111  -1   0     1700   0 
  0 112  -1   0     1700   1 
  0 113   0   0      534   2 
  0 114   0   0      474   3 
  0 115   0   0      475   3 
  0 116   0   0      534   3 
  0 117   0   0      555   3 
  0 118  -1   0     1700   1 
  0 119   0   0      440   3 
  0 120   0   0      481   2 
  0 121  -1   0     1700   0 
  0 122   0   0      438   3 
  0 123   0   2      496   0 
  0 124  -1   0     1700   1 
  0 125  -1   0     1700   1 
  0 126  -1   0     1700   0 
  0 127  -1   0     1700   1 
  1   0   0   0     1189   3 
  1   1  -1   0     1700   1 
  1   2  -1   0     1700   1 
  1   3   0   0      540   3 
  1   4  -1   0     1700   0 
  1   5  -1   0     1700   0 
  1   6   0   0      452   3 
  1   7   0   0      468   3 
  1   8  -1   0     1700   0 
  1   9   0   0      472   3 
  1  10   0   0      674   2 
  1  11  -1   0     1700   0 
  1  12  -1   0     1700   0 
  1  13  -1   0     1700   0 
  1  14  -1   0     1700   1 
  1  15   0   0      490   3 
  1  16  -1   0     1700   0 
  1  17  -1   0     1700   1 
  1  18  -1   0     1700   1 
  1  19  -1   0     1700   1 
  1  20   0   0      525   2 
  1  21   0   0      497   3 
  1  22  -1   0     1700   0 
  1  23   0   0      473   3 
  1  24   0   0      512   3 
  1  25  -1   0     1700   1 
  1  26  -1   0     1700   0 
  1  27  -1   0     1700   1 
  1  28  -1   0     1700   0 
  1  29   0   0      426   3 
  1  30   0   0      466   3 
  1  31   0   0      488   3 
  1  32  -1   0     1700   1 
  1  33  -1   0     1700   1 
  1  34   0   0      449   2 
  1  35  -1   0     1700   0 
  1  36  -1   0     1700   0 
  1  37   0   0      629   2 
  1  38   0   0      490   2 
  1  39  -1   0     1700   0 
  1  40   0   0      522   2 
  1  41  -1   0     1700   0 
  1  42   0   0      467   3 
  1  43   0   0      551   3 
  1  44  -1   0     1700   1 
  1  45   0   0      480   2 
  1  46   0   0      509   2 
  1  47   0   0      470   2 
  1  48  -1   0     1700   1 
  1  49   0   0      493   3 
  1  50   0   0      459   2 
  1  51  -1   0     1700   0 
  1  52  -1   0     1700   0 
  1  53   0   0      484   2 
  1  54  -1   0     1700   1 
  1  55  -1   0     1700   0 
  1  56   0   0      462   3 
  1  57  -1   0     1700   1 
  1  58   0   0      498   3 
  1  59   0   0      440   3 
  1  60   0   0      527   2 
  1  61   0   0      428   3 
  1  62   0   0      534   2 
  1  63  -1   0     1700   1 
  1  64  -1   0     1700   1 
  1  65  -1   0     1700   1 
  1  66  -1   0     1700   0 
  1  67  -1   0     1700   0 
  1  68   0   0      526   2 
  1  69   0   0      442   2 
  1  70  -1   0     1700   0 
  1  71  -1   0     1700   0 
  1  72   0   0      459   3 
  1  73  -1   0     1700   0 
  1  74  -1   0     1700   0 
  1  75  -1   0     1700   0 
  1  76  -1   0     1700   1 
  1  77  -1   0     1700   0 
  1  78   0   0      569   3 
  1  79   0   0      446   3 
  1  80   0   0      487   2 
  1  81  -1   0     1700   0 
  1  82   0   0      435   3 
  1  83   0   2      499   0 
  1  84  -1   0     1700   0 
  1  85   0   0      511   2 
  1  86   0   0      504   3 
  1  87   0   0      553   2 
  1  88  -1   0     1700   0 
  1  89  -1   0     1700   0 
  1  90  -1   0     1700   1 
  1  91   0   0      598   2 
  1  92   0   0      470   3 
  1  93  -1   0     1700   1 
  1  94  -1   0     1700   0 
  1  95  -1   0     1700   1 
  1  96   0   0      519   3 
  1  97   0   0      590   3 
  1  98   0   0      536   2 
  1  99   0   0      518   3 
  1 100   0   0      517   3 
  1 101  -1   0     1700   1 
  1 102   0   0      526   2 
  1 103   0   0      548   2 
  1 104  -1   0     1700   1 
  1 105  -1   0     1700   0 
  1 106   0   0      484   3 
  1 107  -1   0     1700   1 
  1 108   0   0      479   2 
  1 109  -1   0     1700   1 
  1 110   0   0      495   2 
  1 111  -1   0     1700   1 
  1 112  -1   0     1700   1 
  1 113  -1   0     1700   1 
  1 114  -1   0     1700   1 
  1 115  -1   0     1700   1 
  1 116   0   0      459   2 
  1 117   0   0      479   3 
  1 118   0   0      492   2 
  1 119   0   0      514   2 
  1 120  -1   0     1700   1 
  1 121   0   0      450   2 
  1 122   0   0      491   3 
  1 123   0   0      483   2 
  1 124   0   0      566   2 
  1 125   0   0      468   2 
  1 126   0   0      495   2 
  1 127  -1   0     1700   1 
  2   0  -1   0     1700   1 
  2   1   0   0      470   2 
  2   2   0   0      443   2 
  2   3   0   0      501   3 
  2   4  -1   0     1700   0 
  2   5   0   0      502   2 
  2   6  -1   0     1700   1 
  2   7   0   0      455   2 
  2   8   0   0      457   3 
  2   9  -1   0     1700   0 
  2  10   0   0      480   3 
  2  11   0   0      439   2 
  2  12   0   0      449   3 
  2  13   0   0      484   2 
  2  14  -1   0     1700   0 
  2  15   0   0      501   2 
  2  16   0   0      462   2 
  2  17  -1   0     1700   1 
  2  18  -1   0     1700   0 
  2  19   0   0      502   3 
  2  20  -1   0     1700   0 
  2  21  -1   0     1700   1 
  2  22   0   0      466   2 
  2  23   0   0      480   2 
  2  24   0   0      463   3 
  2  25   0   0      481   3 
  2  26  -1   0     1700   1 
  2  27  -1   0     1700   1 
  2  28   0   0      551   3 
  2  29   0   0      464   3 
  2  30  -1   0     1700   0 
  2  31   0   0      451   3 
  2  32  -1   0     1700   1 
  2  33   0   0      498   3 
  2  34  -1   0     1700   1 
  2  35   0   0      547   2 
  2  36  -1   0     1700   0 
  2  37   0   0      488   2 
  2  38   0   0      435   3 
  2  39   0   0      481   2 
  2  40  -1   0     1700   1 
  2  41  -1   0     1700   1 
  2  42   0   0      439   2 
  2  43  -1   0     1700   1 
  2  44  -1   0     1700   0 
  2  45   0   0      461   3 
  2  46   0   0      569   3 
  2  47  -1   0     1700   1 
  2  48   0   0      475   3 
  2  49   0   0      443   3 
  2  50   0   0      478   2 
  2  51  -1   0     1700   0 
  2  52  -1   0     1700   0 
  2  53   0   0      460   3 
  2  54  -1   0     1700   0 
  2  55   0   0      522   2 
  2  56   0   0      446   3 
  2  57   0   2      538   1 
  2  58   0   0      502   2 
  2  59  -1   0     1700   0 
  2  60   0   0      527   3 
  2  61   0   0      517   3 
  2  62  -1   0     1700   0 
  2  63   0   0      496   3 
  2  64   0   0      489   2 
  2  65  -1   0     1700   1 
  2  66   0   0      568   2 
  2  67   0   0      508   2 
  2  68   0   0      460   3 
  2  69  -1   0     1700   1 
  2  70   0   0      493   2 
  2  71  -1   0     1700   1 
  2  72  -1   0     1700   1 
  2  73  -1   0     1700   0 
  2  74  -1   0     1700   0 
  2  75  -1   0     1700   0 
  2  76   0   0      527   2 
  2  77  -1   0     1700   1 
  2  78  -1   0     1700   0 
  2  79  -1   0     1700   1 
  2  80   0   0      481   3 
  2  81   0   0      488   2 
  2  82   0   0      452   2 
  2  83  -1   0     1700   1 
  2  84  -1   0     1700   0 
  2  85  -1   0     1700   0 
  2  86   0   0      460   3 
  2  87   0   0      473   2 
  2  88  -1   0     1700   1 
  2  89   0   0      520   3 
  2  90  -1   0     1700   0 
  2  91  -1   0     1700   0 
  2  92  -1   0     1700   1 
  2  93  -1   0     1700   0 
  2  94  -1   0     1700   0 
  2  95   0   0      481   3 
  2  96   0   0      478   2 
  2  97   0   0      440   3 
  2  98   0   0      503   3 
  2  99  -1   0     1700   0 
  2 100  -1   0     1700   0 
  2 101  -1   0     1700   0 
  2 102   0   0      483   3 
  2 103  -1   0     1700   1 
  2 104  -1   0     1700   0 
  2 105  -1   0     1700   1 
  2 106   0   0      485   2 
  2 107  -1   0     1700   1 
  2 108  -1   0     1700   0 
  2 109  -1   0     1700   1 
  2 110   0   0      462   2 
  2 111   0   0      460   2 
  2 112  -1   0     1700   0 
  2 113  -1   0     1700   1 
  2 114  -1   0     1700   1 
  2 115   0   0      650   3 
  2 116  -1   0     1700   0 
  2 117   0   0      444   3 
  2 118   0   0      516   2 
  2 119   0   0      449   3 
  2 120  -1   0     1700   1 
  2 121  -1   0     1700   1 
  2 122  -1   0     1700   0 
  2 123   0   0      555   2 
  2 124   0   0      499   2 
  2 125  -1   0     1700   1 
  2 126  -1   0     1700   0 
  2 127  -1   0     1700   1 
  3   0  -1   0     1700   1 
  3   1   0   0      549   2 
  3   2  -1   0     1700   0 
  3   3   0   0      504   3 
  3   4  -1   0     1700   0 
  3   5  -1   0     1700   0 
  3   6   0   0      531   2 
  3   7  -1   0     1700   0 
  3   8  -1   0     1700   0 
  3   9  -1   0     1700   0 
  3  10   0   0      410   3 
  3  11  -1   0     1700   1 
  3  12   0   0      469   2 
  3  13   0   0      475   2 
  3  14  -1   0     1700   0 
  3  15   0   0      438   3 
  3  16   0   0      507   3 
  3  17  -1   0     1700   1 
  3  18   0   0      468   2 
  3  19   0   0      560   2 
  3  20   0   0      448   3 
  3  21  -1   0     1700   0 
  3  22  -1   0     1700   0 
  3  23   0   0      427   3 
  3  24   0   0      482   2 
  3  25   0   0      500   2 
  3  26   0   0      480   3 
  3  27  -1   0     1700   0 
  3  28   0   0      499   2 
  3  29  -1   0     1700   0 
  3  30  -1   0     1700   1 
  3  31   0   0      421   2 
  3  32   0   0      471   2 
  3  33  -1   0     1700   0 
  3  34  -1   0     1700   1 
  3  35   0   0      479   3 
  3  36  -1   0     1700   1 
  3  37   0   0      454   2 
  3  38  -1   0     1700   0 
  3  39  -1   0     1700   0 
  3  40   0   0      481   2 
  3  41   0   0      492   3 
  3  42  -1   0     1700   1 
  3  43  -1   0     1700   1 
  3  44  -1   0     1700   1 
  3  45  -1   0     1700   0 
  3  46  -1   0     1700   1 
  3  47   0   0      451   2 
  3  48  -1   0     1700   1 
  3  49   0   0      494   2 
  3  50   0   0      450   2 
  3  51  -1   0     1700   0 
  3  52  -1   0     1700   0 
  3  53  -1   0     1700   1 
  3  54   0   0      474   2 
  3  55   0   0      467   3 
  3  56  -1   0     1700   0 
  3  57   0   0      442   3 
  3  58   0   0      458   2 
  3  59   0   0      451   2 
  3  60   0   0      475   2 
  3  61  -1   0     1700   1 
  3  62  -1   0     1700   1 
  3  63  -1   0     1700   0 
  3  64   0   0      434   3 
  3  65   0   0      445   3 
  3  66   0   0      444   3 
  3  67   0   0      551   2 
  3  68   0   0      423   3 
  3  69  -1   0     1700   1 
  3  70   0   0      483   2 
  3  71  -1   0     1700   1 
  3  72  -1   0     1700   0 
  3  73  -1   0     1700   0 
  3  74  -1   0     1700   0 
  3  75   0   0      465   3 
  3  76   0   0      452   3 
  3  77  -1   0     1700   1 
  3  78  -1   0     1700   1 
  3  79   0   0      503   2 
  3  80   0   0      433   3 
  3  81   0   0      440   3 
  3  82   0   0      462   2 
  3  83  -1   0     1700   1 
  3  84  -1   0     1700   1 
  3  85  -1   0     1700   0 
  3  86  -1   0     1700   1 
  3  87   0   0      532   3 
  3  88  -1   0     1700   0 
  3  89  -1   0     1700   1 
  3  90  -1   0     1700   1 
  3  91  -1   0     1700   1 
  3  92  -1   0     1700   0 
  3  93   0   0      541   2 
  3  94  -1   0     1700   1 
  3  95  -1   0     1700   1 
  3  96   0   0      454   3 
  3  97  -1   0     1700   0 
  3  98   0   0      498   2 
  3  99   0   0      475   3 
  3 100   0   0      471   2 
  3 101  -1   0     1700   1 
  3 102  -1   0     1700   0 
  3 103   0   0      434   3 
  3 104   0   0      521   3 
  3 105   0   0      483   2 
  3 106  -1   0     1700   1 
  3 107   0   0      431   3 
  3 108   0   0      446   3 
  3 109  -1   0     1700   0 
  3 110  -1   0     1700   1 
  3 111   0   0      468   3 
  3 112   0   0      469   2 
  3 113  -1   0     1700   1 
  3 114   0   0      467   3 
  3 115   0   0      482   3 
  3 116   0   0      443   3 
  3 117   0   0      445   3 
  3 118   0   0      506   2 
  3 119  -1   0     1700   0 
  3 120  -1   0     1700   0 
  3 121  -1   0     1700   0 
  3 122  -1   0     1700   1 
  3 123   0   0      514   3 
  3 124  -1   0     1700   0 
  3 125   0   0      529   2 
  3 126   0   0      493   2 
  3 127  -1   0     1700   1 
