# Supplementary material for: The influence of the Japanese waving cat on the joint spatial compatibility effect: A replication and extension of Dolk, Hommel, Prinz, and Liepelt (2013)
Source: PLoS One. 2017 Sep 14;12(9):e0184844. doi: 10.1371/journal.pone.0184844 (PMC5599021; doi:10.1371/journal.pone.0184844)
Supplement: S1 File — (ZIP) [file pone.0184844.s001.zip › S1 Data/raw data/35.dat]

SimonNL [04-2015]
 35    0   1 
 LRR20
 -1   0  -1   0     1700   1 
 -1   1  -1   0     1700   0 
 -1   2   0   0      779   2 
 -1   3   0   0      687   3 
 -1   4  -1   0     1700   1 
 -1   5  -1   0     1700   0 
 -1   6   0   0      641   3 
 -1   7   0   0      618   2 
  0   0   0   0      549   3 
  0   1  -1   0     1700   1 
  0   2  -1   0     1700   1 
  0   3   0   0      542   3 
  0   4   0   0      638   3 
  0   5   0   0      586   2 
  0   6   0   0      633   3 
  0   7  -1   0     1700   1 
  0   8   0   0      670   3 
  0   9  -1   0     1700   1 
  0  10   0   0      566   3 
  0  11  -1   0     1700   0 
  0  12   0   0      532   3 
  0  13  -1   0     1700   0 
  0  14   0   0      575   2 
  0  15   0   0      626   3 
  0  16   0   0      575   2 
  0  17  -1   0     1700   1 
  0  18   0   0      524   2 
  0  19  -1   0     1700   0 
  0  20  -1   0     1700   1 
  0  21  -1   0     1700   1 
  0  22  -1   0     1700   1 
  0  23  -1   0     1700   0 
  0  24  -1   0     1700   0 
  0  25   0   0      616   2 
  0  26   0   0      584   2 
  0  27  -1   0     1700   1 
  0  28   0   0      620   3 
  0  29  -1   0     1700   1 
  0  30  -1   0     1700   0 
  0  31   0   0      532   3 
  0  32  -1   0     1700   1 
  0  33   0   0      605   3 
  0  34  -1   0     1700   1 
  0  35  -1   0     1700   1 
  0  36   0   0      557   2 
  0  37  -1   0     1700   0 
  0  38   0   0      585   2 
  0  39  -1   0     1700   0 
  0  40   0   0      497   2 
  0  41  -1   0     1700   0 
  0  42  -1   0     1700   1 
  0  43  -1   0     1700   0 
  0  44   0   0      536   3 
  0  45  -1   0     1700   0 
  0  46  -1   0     1700   1 
  0  47   0   0      622   3 
  0  48   0   0      737   2 
  0  49  -1   0     1700   1 
  0  50   0   0      529   3 
  0  51   0   0      529   3 
  0  52   0   0      502   3 
  0  53   0   0      581   2 
  0  54  -1   0     1700   0 
  0  55  -1   0     1700   1 
  0  56   0   0      504   3 
  0  57   0   0      609   2 
  0  58  -1   0     1700   0 
  0  59   0   0      550   2 
  0  60   0   0      483   3 
  0  61  -1   0     1700   0 
  0  62   0   0      488   2 
  0  63   0   0      495   3 
  0  64   0   0      565   2 
  0  65  -1   0     1700   0 
  0  66   0   0      468   3 
  0  67   0   0      480   2 
  0  68  -1   0     1700   1 
  0  69  -1   0     1700   0 
  0  70   0   0      538   2 
  0  71  -1   0     1700   1 
  0  72   0   0      570   3 
  0  73  -1   0     1700   0 
  0  74  -1   0     1700   0 
  0  75   0   0      570   3 
  0  76   0   0      573   3 
  0  77   0   0      931   2 
  0  78   0   0      670   2 
  0  79  -1   0     1700   0 
  0  80   0   0      579   3 
  0  81   0   0      537   2 
  0  82   0   0      605   3 
  0  83   0   0      558   2 
  0  84  -1   0     1700   1 
  0  85  -1   0     1700   1 
  0  86  -1   0     1700   0 
  0  87   0   0      473   3 
  0  88  -1   0     1700   1 
  0  89  -1   0     1700   0 
  0  90  -1   0     1700   0 
  0  91  -1   1     1700   3 
  0  92  -1   0     1700   1 
  0  93  -1   0     1700   0 
  0  94  -1   0     1700   1 
  0  95  -1   0     1700   1 
  0  96  -1   0     1700   0 
  0  97  -1   0     1700   1 
  0  98   0   0      815   3 
  0  99  -1   0     1700   0 
  0 100  -1   0     1700   1 
  0 101   0   0      683   2 
  0 102   0   0      745   2 
  0 103  -1   0     1700   0 
  0 104  -1   0     1700   0 
  0 105   0   0      504   3 
  0 106   0   0      516   3 
  0 107  -1   0     1700   1 
  0 108   0   0      687   2 
  0 109   0   0      552   2 
  0 110  -1   0     1700   1 
  0 111   0   0      609   2 
  0 112   0   0      485   2 
  0 113   0   0      672   2 
  0 114   0   0      642   3 
  0 115  -1   0     1700   0 
  0 116  -1   0     1700   0 
  0 117  -1   0     1700   0 
  0 118  -1   0     1700   0 
  0 119  -1   0     1700   0 
  0 120   0   0      566   3 
  0 121  -1   0     1700   1 
  0 122  -1   0     1700   1 
  0 123   0   0      571   2 
  0 124   0   0      631   2 
  0 125   0   0      646   2 
  0 126  -1   0     1700   1 
  0 127   0   0      527   2 
  1   0  -1   0     1700   0 
  1   1  -1   0     1700   0 
  1   2   0   0      632   2 
  1   3   0   0      558   3 
  1   4  -1   0     1700   1 
  1   5   0   0      503   2 
  1   6  -1   0     1700   0 
  1   7   0   0      612   2 
  1   8  -1   0     1700   1 
  1   9  -1   0     1700   1 
  1  10   0   0      512   3 
  1  11  -1   0     1700   1 
  1  12   0   0      550   3 
  1  13   0   0      653   3 
  1  14   0   0      530   3 
  1  15  -1   0     1700   1 
  1  16   0   0      506   2 
  1  17   0   0      479   3 
  1  18  -1   0     1700   0 
  1  19  -1   0     1700   0 
  1  20  -1   0     1700   1 
  1  21   0   0      674   2 
  1  22   0   0      498   2 
  1  23   0   0      747   2 
  1  24  -1   0     1700   0 
  1  25   0   0      608   2 
  1  26   0   0      636   3 
  1  27  -1   0     1700   1 
  1  28   0   0      929   3 
  1  29   0   0      674   2 
  1  30   0   0      546   2 
  1  31   0   0      597   2 
  1  32   0   0      480   3 
  1  33   0   2      490   1 
  1  34  -1   0     1700   0 
  1  35  -1   0     1700   1 
  1  36   0   0      536   2 
  1  37  -1   0     1700   1 
  1  38  -1   0     1700   0 
  1  39   0   0      566   3 
  1  40  -1   0     1700   0 
  1  41  -1   0     1700   0 
  1  42  -1   0     1700   1 
  1  43  -1   0     1700   0 
  1  44   0   0      641   2 
  1  45   0   0      589   3 
  1  46  -1   0     1700   1 
  1  47   0   0      542   2 
  1  48   0   0      859   2 
  1  49   0   0      672   3 
  1  50   0   0      631   3 
  1  51  -1   0     1700   1 
  1  52   0   0      532   3 
  1  53  -1   0     1700   0 
  1  54   0   0      555   3 
  1  55  -1   0     1700   1 
  1  56   0   0      501   3 
  1  57  -1   0     1700   1 
  1  58   0   0      481   3 
  1  59  -1   0     1700   0 
  1  60  -1   0     1700   0 
  1  61  -1   0     1700   1 
  1  62  -1   0     1700   0 
  1  63  -1   0     1700   0 
  1  64  -1   0     1700   0 
  1  65   0   0      566   3 
  1  66   0   0      693   2 
  1  67  -1   0     1700   0 
  1  68   0   0      528   3 
  1  69  -1   0     1700   0 
  1  70   0   0      544   2 
  1  71   0   0      598   2 
  1  72  -1   0     1700   0 
  1  73  -1   0     1700   1 
  1  74   0   0      535   2 
  1  75   0   0      614   2 
  1  76  -1   0     1700   0 
  1  77   0   0      607   3 
  1  78  -1   0     1700   1 
  1  79   0   0      546   2 
  1  80   0   0      818   2 
  1  81  -1   0     1700   0 
  1  82  -1   0     1700   0 
  1  83   0   0      570   3 
  1  84   0   0      766   3 
  1  85   0   0      660   2 
  1  86  -1   0     1700   1 
  1  87  -1   0     1700   1 
  1  88  -1   0     1700   0 
  1  89  -1   0     1700   1 
  1  90   0   0      531   2 
  1  91  -1   0     1700   1 
  1  92   0   0      770   2 
  1  93  -1   0     1700   0 
  1  94   0   0      685   3 
  1  95   0   0      621   2 
  1  96   0   2      549   1 
  1  97   0   0      482   3 
  1  98   0   0      604   3 
  1  99  -1   0     1700   1 
  1 100   0   0      637   2 
  1 101  -1   0     1700   0 
  1 102  -1   1     1700   2 
  1 103   0   0      845   3 
  1 104  -1   0     1700   0 
  1 105  -1   0     1700   0 
  1 106   0   0      546   2 
  1 107  -1   0     1700   1 
  1 108  -1   0     1700   0 
  1 109   0   0      585   3 
  1 110  -1   0     1700   0 
  1 111   0   0     1138   3 
  1 112   0   0      810   2 
  1 113   0   0      561   3 
  1 114  -1   0     1700   1 
  1 115   0   0      607   2 
  1 116   0   0      540   3 
  1 117   0   0      553   3 
  1 118  -1   0     1700   0 
  1 119  -1   0     1700   1 
  1 120  -1   0     1700   0 
  1 121   0   0      492   3 
  1 122  -1   0     1700   1 
  1 123  -1   0     1700   1 
  1 124  -1   0     1700   1 
  1 125  -1   0     1700   1 
  1 126   0   0      658   2 
  1 127  -1   0     1700   1 
  2   0   0   0      628   2 
  2   1   0   0      652   3 
  2   2  -1   0     1700   1 
  2   3   0   0      723   3 
  2   4   0   0      860   3 
  2   5  -1   0     1700   1 
  2   6   0   0      590   2 
  2   7   0   2     1018   0 
  2   8  -1   0     1700   1 
  2   9  -1   0     1700   0 
  2  10  -1   0     1700   0 
  2  11   0   0     1367   2 
  2  12  -1   1     1700   3 
  2  13   0   0     1337   2 
  2  14   0   0      554   2 
  2  15  -1   1     1700   2 
  2  16  -1   0     1700   0 
  2  17  -1   0     1700   0 
  2  18  -1   0     1700   0 
  2  19  -1   0     1700   1 
  2  20   0   0      531   3 
  2  21  -1   0     1700   1 
  2  22   0   0      630   3 
  2  23   0   0      682   3 
  2  24  -1   0     1700   0 
  2  25  -1   0     1700   1 
  2  26   0   0      749   2 
  2  27   0   0      510   2 
  2  28  -1   0     1700   0 
  2  29  -1   0     1700   0 
  2  30   0   0      500   2 
  2  31  -1   0     1700   0 
  2  32   0   0      525   2 
  2  33   0   0      852   2 
  2  34   0   0      558   3 
  2  35   0   0      461   3 
  2  36  -1   0     1700   0 
  2  37   0   0      647   2 
  2  38  -1   0     1700   1 
  2  39   0   0      566   3 
  2  40   0   0      750   2 
  2  41   0   0      569   3 
  2  42  -1   0     1700   1 
  2  43   0   0      543   2 
  2  44   0   0      512   3 
  2  45  -1   0     1700   0 
  2  46  -1   0     1700   0 
  2  47  -1   0     1700   1 
  2  48  -1   0     1700   0 
  2  49  -1   0     1700   0 
  2  50   0   0      558   2 
  2  51   0   0      527   3 
  2  52  -1   0     1700   0 
  2  53  -1   0     1700   0 
  2  54   0   0      594   2 
  2  55   0   0     1694   2 
  2  56  -1   0     1700   1 
  2  57   0   0     1059   3 
  2  58  -1   0     1700   1 
  2  59  -1   0     1700   1 
  2  60   0   0      556   3 
  2  61  -1   0     1700   1 
  2  62   0   0      636   2 
  2  63   0   0      731   3 
  2  64   0   2      823   0 
  2  65  -1   0     1700   1 
  2  66  -1   0     1700   0 
  2  67  -1   0     1700   0 
  2  68   0   0      584   2 
  2  69  -1   0     1700   0 
  2  70  -1   0     1700   1 
  2  71  -1   0     1700   1 
  2  72   0   0      539   3 
  2  73   0   0      630   2 
  2  74  -1   0     1700   1 
  2  75  -1   0     1700   0 
  2  76  -1   0     1700   1 
  2  77   0   0      582   3 
  2  78  -1   0     1700   1 
  2  79   0   0      501   3 
  2  80  -1   0     1700   0 
  2  81   0   0      591   3 
  2  82  -1   0     1700   1 
  2  83  -1   0     1700   0 
  2  84   0   0      538   3 
  2  85  -1   0     1700   1 
  2  86   0   0      544   2 
  2  87  -1   0     1700   0 
  2  88  -1   0     1700   1 
  2  89   0   0      779   2 
  2  90   0   0      709   3 
  2  91   0   0      572   2 
  2  92   0   0      590   2 
  2  93   0   0      663   3 
  2  94   0   0      497   3 
  2  95   0   0      613   3 
  2  96   0   0      778   3 
  2  97  -1   0     1700   1 
  2  98   0   0      534   3 
  2  99  -1   0     1700   1 
  2 100   0   0      490   2 
  2 101  -1   0     1700   1 
  2 102   0   0      471   3 
  2 103  -1   0     1700   0 
  2 104   0   0      593   2 
  2 105  -1   0     1700   1 
  2 106  -1   0     1700   1 
  2 107  -1   0     1700   0 
  2 108  -1   0     1700   0 
  2 109   0   0      773   2 
  2 110   0   0      663   2 
  2 111  -1   0     1700   0 
  2 112  -1   0     1700   0 
  2 113   0   2      822   1 
  2 114  -1   0     1700   1 
  2 115   0   0      544   2 
  2 116  -1   0     1700   1 
  2 117   0   0      472   3 
  2 118   0   0      622   3 
  2 119   0   0      612   3 
  2 120   0   0      524   3 
  2 121  -1   0     1700   0 
  2 122   0   0      520   2 
  2 123   0   0      642   2 
  2 124   0   0      786   2 
  2 125  -1   0     1700   1 
  2 126  -1   0     1700   1 
  2 127  -1   0     1700   0 
  3   0  -1   0     1700   0 
  3   1  -1   0     1700   0 
  3   2  -1   0     1700   1 
  3   3   0   0     1097   2 
  3   4   0   0      921   3 
  3   5  -1   0     1700   1 
  3   6  -1   0     1700   1 
  3   7   0   0      924   2 
  3   8  -1   0     1700   1 
  3   9   0   0      786   2 
  3  10  -1   0     1700   0 
  3  11  -1   0     1700   1 
  3  12   0   0     1069   3 
  3  13   0   0      611   3 
  3  14  -1   0     1700   0 
  3  15   0   0      584   3 
  3  16  -1   0     1700   0 
  3  17   0   0      684   3 
  3  18   0   0      668   3 
  3  19  -1   0     1700   0 
  3  20  -1   0     1700   1 
  3  21  -1   0     1700   0 
  3  22   0   0      750   2 
  3  23   0   0      716   2 
  3  24   0   0      660   3 
  3  25  -1   0     1700   1 
  3  26   0   0      760   3 
  3  27   0   0     1025   2 
  3  28  -1   0     1700   1 
  3  29   0   0      503   2 
  3  30  -1   0     1700   1 
  3  31  -1   0     1700   0 
  3  32   0   2      705   0 
  3  33   0   0      456   2 
  3  34   0   0      523   3 
  3  35   0   0      604   3 
  3  36  -1   0     1700   1 
  3  37   0   0      851   3 
  3  38  -1   0     1700   0 
  3  39   0   0      870   3 
  3  40  -1   0     1700   1 
  3  41  -1   0     1700   0 
  3  42  -1   0     1700   0 
  3  43   0   0      824   2 
  3  44  -1   0     1700   0 
  3  45   0   0      935   2 
  3  46  -1   0     1700   0 
  3  47   0   0      679   3 
  3  48  -1   0     1700   1 
  3  49  -1   0     1700   0 
  3  50  -1   0     1700   1 
  3  51   0   0      672   2 
  3  52  -1   0     1700   1 
  3  53   0   0      839   2 
  3  54  -1   0     1700   0 
  3  55   0   0      651   3 
  3  56  -1   0     1700   0 
  3  57   0   0      742   3 
  3  58  -1   0     1700   1 
  3  59   0   0     1422   2 
  3  60  -1   0     1700   0 
  3  61  -1   0     1700   1 
  3  62  -1   0     1700   0 
  3  63   0   0      530   3 
  3  64  -1   0     1700   1 
  3  65   0   0      496   2 
  3  66   0   0      563   3 
  3  67   0   0      518   3 
  3  68  -1   0     1700   0 
  3  69   0   0      503   3 
  3  70  -1   0     1700   0 
  3  71  -1   0     1700   0 
  3  72  -1   0     1700   0 
  3  73  -1   0     1700   1 
  3  74   0   0      616   2 
  3  75   0   0      570   3 
  3  76   0   0      790   3 
  3  77   0   0      679   3 
  3  78   0   0      605   2 
  3  79  -1   0     1700   0 
  3  80   0   0      509   3 
  3  81  -1   0     1700   1 
  3  82   0   0      559   3 
  3  83  -1   0     1700   1 
  3  84   0   0      550   2 
  3  85  -1   0     1700   1 
  3  86   0   0      544   3 
  3  87  -1   0     1700   0 
  3  88   0   0      930   3 
  3  89   0   0     1009   2 
  3  90  -1   0     1700   1 
  3  91  -1   0     1700   0 
  3  92   0   0      785   2 
  3  93  -1   0     1700   0 
  3  94   0   0      728   2 
  3  95   0   0      800   2 
  3  96  -1   0     1700   1 
  3  97   0   0      825   2 
  3  98   0   0      914   2 
  3  99   0   0     1016   3 
  3 100   0   0      893   2 
  3 101  -1   0     1700   0 
  3 102  -1   0     1700   1 
  3 103   0   0      815   2 
  3 104  -1   0     1700   0 
  3 105   0   0     1103   3 
  3 106   0   0      607   2 
  3 107   0   0      774   2 
  3 108   0   0      729   2 
  3 109   0   0      499   2 
  3 110   0   0      559   3 
  3 111  -1   0     1700   1 
  3 112  -1   0     1700   1 
  3 113  -1   0     1700   1 
  3 114   0   0      768   3 
  3 115  -1   0     1700   0 
  3 116  -1   0     1700   1 
  3 117   0   0      571   2 
  3 118  -1   0     1700   1 
  3 119  -1   0     1700   0 
  3 120   0   0      593   2 
  3 121  -1   0     1700   1 
  3 122   0   0      552   3 
  3 123   0   0      582   3 
  3 124  -1   0     1700   0 
  3 125  -1   0     1700   1 
  3 126   0   0      508   2 
  3 127  -1   0     1700   1 
