# Supplementary material for: The influence of the Japanese waving cat on the joint spatial compatibility effect: A replication and extension of Dolk, Hommel, Prinz, and Liepelt (2013)
Source: PLoS One. 2017 Sep 14;12(9):e0184844. doi: 10.1371/journal.pone.0184844 (PMC5599021; doi:10.1371/journal.pone.0184844)
Supplement: S1 File — (ZIP) [file pone.0184844.s001.zip › S1 Data/raw data/36.dat]

SimonNL [04-2015]
 36    1   1 
 SIIH010
 -1   0   0   0      368   3 
 -1   1  -1   0     1700   1 
 -1   2   0   0      230   3 
 -1   3  -1   0     1700   1 
 -1   4  -1   1     1700   2 
 -1   5  -1   1     1700   2 
 -1   6  -1   0     1700   0 
 -1   7  -1   0     1700   0 
  0   0  -1   0     1700   0 
  0   1  -1   1     1700   2 
  0   2   0   2     1113   0 
  0   3  -1   0     1700   0 
  0   4   0   0      618   3 
  0   5   0   0      645   3 
  0   6   0   0      230   3 
  0   7  -1   0     1700   1 
  0   8  -1   1     1700   3 
  0   9  -1   0     1700   1 
  0  10  -1   1     1700   3 
  0  11  -1   0     1700   1 
  0  12  -1   0     1700   0 
  0  13  -1   1     1700   2 
  0  14  -1   0     1700   0 
  0  15  -1   1     1700   2 
  0  16  -1   1     1700   2 
  0  17  -1   0     1700   1 
  0  18  -1   1     1700   2 
  0  19  -1   0     1700   0 
  0  20  -1   0     1700   0 
  0  21  -1   0     1700   0 
  0  22  -1   0     1700   1 
  0  23   0   0      596   2 
  0  24   0   0      641   2 
  0  25   0   0      588   2 
  0  26   0   2      503   0 
  0  27   0   2      535   0 
  0  28  -1   0     1700   1 
  0  29   0   0      546   3 
  0  30   0   2     1293   1 
  0  31   0   0     1646   3 
  0  32  -1   0     1700   0 
  0  33  -1   0     1700   0 
  0  34   0   0      484   3 
  0  35  -1   1     1700   3 
  0  36  -1   1     1700   3 
  0  37  -1   0     1700   1 
  0  38   0   0      643   3 
  0  39   0   0      732   2 
  0  40   0   0      651   3 
  0  41  -1   0     1700   0 
  0  42   0   0      485   3 
  0  43   0   0      644   3 
  0  44  -1   0     1700   1 
  0  45  -1   0     1700   1 
  0  46   0   0      514   2 
  0  47  -1   0     1700   1 
  0  48  -1   0     1700   0 
  0  49   0   0      587   3 
  0  50  -1   0     1700   1 
  0  51  -1   0     1700   0 
  0  52   0   0      478   3 
  0  53   0   0      671   2 
  0  54   0   0      644   3 
  0  55  -1   0     1700   1 
  0  56   0   0      580   2 
  0  57  -1   0     1700   1 
  0  58  -1   0     1700   1 
  0  59   0   0      468   2 
  0  60   0   0      826   3 
  0  61   0   0      783   2 
  0  62   0   0      677   3 
  0  63  -1   0     1700   1 
  0  64   0   0      582   2 
  0  65   0   0      765   2 
  0  66   0   0      881   3 
  0  67  -1   0     1700   0 
  0  68   0   0      766   2 
  0  69   0   0      906   3 
  0  70  -1   0     1700   1 
  0  71   0   0      612   2 
  0  72  -1   0     1700   0 
  0  73   0   0      538   2 
  0  74   0   0      778   3 
  0  75  -1   0     1700   1 
  0  76  -1   0     1700   0 
  0  77  -1   0     1700   0 
  0  78   0   0      681   2 
  0  79  -1   0     1700   0 
  0  80   0   0      552   3 
  0  81  -1   0     1700   0 
  0  82   0   0      742   3 
  0  83   0   0      646   3 
  0  84  -1   0     1700   1 
  0  85   0   0      679   3 
  0  86  -1   0     1700   1 
  0  87   0   0      589   3 
  0  88   0   0      743   2 
  0  89  -1   0     1700   1 
  0  90  -1   0     1700   1 
  0  91   0   0      840   3 
  0  92  -1   0     1700   1 
  0  93  -1   0     1700   0 
  0  94  -1   0     1700   1 
  0  95  -1   0     1700   0 
  0  96   0   0      615   3 
  0  97   0   0      572   2 
  0  98   0   0      728   3 
  0  99  -1   0     1700   0 
  0 100  -1   0     1700   0 
  0 101  -1   0     1700   0 
  0 102  -1   0     1700   1 
  0 103   0   0      874   2 
  0 104  -1   0     1700   1 
  0 105   0   0      566   2 
  0 106   0   0      688   2 
  0 107  -1   0     1700   1 
  0 108  -1   0     1700   0 
  0 109  -1   0     1700   0 
  0 110   0   0      636   2 
  0 111   0   0      763   2 
  0 112   0   0      641   3 
  0 113  -1   0     1700   0 
  0 114   0   0      764   2 
  0 115   0   0      595   2 
  0 116  -1   0     1700   0 
  0 117  -1   0     1700   1 
  0 118   0   0      500   2 
  0 119   0   0      555   2 
  0 120  -1   0     1700   0 
  0 121   0   0      529   2 
  0 122  -1   0     1700   1 
  0 123  -1   0     1700   1 
  0 124  -1   0     1700   1 
  0 125   0   0      571   3 
  0 126  -1   0     1700   0 
  0 127  -1   0     1700   1 
  1   0  -1   0     1700   0 
  1   1  -1   0     1700   1 
  1   2   0   0      735   3 
  1   3  -1   0     1700   0 
  1   4  -1   0     1700   0 
  1   5   0   0      671   3 
  1   6   0   0      709   2 
  1   7   0   0      738   2 
  1   8  -1   0     1700   0 
  1   9   0   0      681   3 
  1  10   0   0      641   2 
  1  11  -1   0     1700   1 
  1  12  -1   0     1700   0 
  1  13   0   0      552   2 
  1  14   0   0      665   3 
  1  15   0   0      669   3 
  1  16  -1   0     1700   1 
  1  17  -1   0     1700   1 
  1  18  -1   0     1700   0 
  1  19   0   0      620   2 
  1  20   0   0      543   2 
  1  21  -1   0     1700   1 
  1  22   0   0      749   3 
  1  23  -1   0     1700   0 
  1  24   0   0      555   3 
  1  25  -1   0     1700   0 
  1  26  -1   0     1700   1 
  1  27  -1   0     1700   0 
  1  28   0   0      627   3 
  1  29   0   0      679   2 
  1  30  -1   0     1700   1 
  1  31  -1   0     1700   1 
  1  32  -1   0     1700   0 
  1  33   0   0      680   2 
  1  34  -1   0     1700   0 
  1  35   0   0      695   3 
  1  36   0   0      758   3 
  1  37  -1   0     1700   1 
  1  38   0   0      772   3 
  1  39   0   0      648   2 
  1  40   0   0      652   2 
  1  41   0   0      618   2 
  1  42   0   0      619   3 
  1  43   0   0      552   3 
  1  44   0   0      630   3 
  1  45   0   0      628   2 
  1  46   0   2      618   1 
  1  47  -1   0     1700   1 
  1  48  -1   0     1700   1 
  1  49  -1   0     1700   0 
  1  50  -1   0     1700   1 
  1  51   0   0      618   2 
  1  52  -1   0     1700   1 
  1  53   0   0      617   3 
  1  54   0   0      625   3 
  1  55   0   0      653   2 
  1  56   0   0      610   3 
  1  57  -1   0     1700   0 
  1  58  -1   0     1700   1 
  1  59  -1   0     1700   1 
  1  60   0   0      748   3 
  1  61  -1   0     1700   0 
  1  62  -1   0     1700   1 
  1  63   0   0      603   2 
  1  64  -1   0     1700   0 
  1  65  -1   0     1700   1 
  1  66  -1   0     1700   1 
  1  67   0   0      630   2 
  1  68  -1   0     1700   0 
  1  69   0   0      611   2 
  1  70  -1   0     1700   1 
  1  71   0   0      507   2 
  1  72  -1   0     1700   0 
  1  73   0   0      666   3 
  1  74   0   0      726   2 
  1  75   0   0      563   2 
  1  76  -1   0     1700   1 
  1  77   0   0      649   3 
  1  78   0   0      610   2 
  1  79  -1   0     1700   0 
  1  80  -1   0     1700   0 
  1  81  -1   0     1700   1 
  1  82  -1   0     1700   1 
  1  83  -1   0     1700   0 
  1  84  -1   0     1700   0 
  1  85   0   0      563   3 
  1  86   0   0      564   3 
  1  87   0   0      626   2 
  1  88   0   0      614   3 
  1  89   0   0      581   3 
  1  90  -1   0     1700   1 
  1  91  -1   0     1700   0 
  1  92   0   0      640   3 
  1  93  -1   0     1700   1 
  1  94   0   0      588   2 
  1  95  -1   0     1700   0 
  1  96   0   0      635   2 
  1  97   0   0      568   2 
  1  98  -1   0     1700   0 
  1  99  -1   0     1700   0 
  1 100  -1   0     1700   1 
  1 101   0   0      648   3 
  1 102   0   0      605   2 
  1 103  -1   0     1700   0 
  1 104  -1   0     1700   0 
  1 105   0   0      713   3 
  1 106  -1   0     1700   1 
  1 107   0   0      590   3 
  1 108  -1   0     1700   1 
  1 109   0   0      745   3 
  1 110  -1   0     1700   1 
  1 111  -1   0     1700   1 
  1 112  -1   0     1700   0 
  1 113   0   0      633   3 
  1 114   0   0      656   2 
  1 115  -1   0     1700   0 
  1 116  -1   0     1700   0 
  1 117  -1   0     1700   0 
  1 118  -1   0     1700   1 
  1 119   0   0      648   3 
  1 120   0   0      603   3 
  1 121   0   0      610   2 
  1 122  -1   0     1700   1 
  1 123  -1   0     1700   0 
  1 124   0   0      616   2 
  1 125   0   0      591   2 
  1 126   0   0      768   2 
  1 127   0   0      657   2 
  2   0  -1   0     1700   1 
  2   1   0   0      590   3 
  2   2   0   0      558   3 
  2   3  -1   0     1700   1 
  2   4  -1   0     1700   1 
  2   5  -1   0     1700   0 
  2   6   0   0      589   2 
  2   7  -1   0     1700   1 
  2   8   0   0      590   3 
  2   9  -1   0     1700   1 
  2  10  -1   0     1700   1 
  2  11  -1   0     1700   0 
  2  12   0   0      583   2 
  2  13   0   0      708   3 
  2  14  -1   0     1700   0 
  2  15   0   0      548   3 
  2  16   0   0      555   3 
  2  17   0   0      642   2 
  2  18   0   0      628   3 
  2  19   0   0      574   3 
  2  20  -1   0     1700   1 
  2  21   0   0      518   2 
  2  22   0   0      550   3 
  2  23   0   0      597   2 
  2  24   0   0      634   2 
  2  25   0   0      583   3 
  2  26  -1   0     1700   0 
  2  27  -1   0     1700   0 
  2  28  -1   0     1700   0 
  2  29   0   0      622   2 
  2  30  -1   0     1700   1 
  2  31  -1   0     1700   1 
  2  32   0   0      568   2 
  2  33   0   0      576   2 
  2  34  -1   0     1700   1 
  2  35   0   0      877   3 
  2  36   0   0      508   2 
  2  37  -1   0     1700   0 
  2  38   0   0      631   3 
  2  39   0   0      611   2 
  2  40  -1   0     1700   1 
  2  41  -1   0     1700   0 
  2  42  -1   0     1700   1 
  2  43   0   0      628   3 
  2  44  -1   0     1700   1 
  2  45  -1   0     1700   0 
  2  46  -1   0     1700   1 
  2  47   0   0      647   3 
  2  48   0   0      561   3 
  2  49   0   0      583   2 
  2  50   0   0      548   3 
  2  51   0   0      612   3 
  2  52   0   0      585   3 
  2  53   0   0      594   3 
  2  54  -1   0     1700   0 
  2  55   0   0      661   2 
  2  56  -1   0     1700   1 
  2  57  -1   0     1700   1 
  2  58  -1   0     1700   1 
  2  59  -1   0     1700   1 
  2  60  -1   0     1700   1 
  2  61  -1   0     1700   1 
  2  62  -1   0     1700   1 
  2  63   0   0      583   2 
  2  64   0   0      513   2 
  2  65  -1   0     1700   0 
  2  66  -1   0     1700   1 
  2  67   0   0      575   2 
  2  68  -1   0     1700   0 
  2  69   0   0      543   3 
  2  70   0   0      595   3 
  2  71   0   0      585   2 
  2  72  -1   0     1700   0 
  2  73  -1   0     1700   1 
  2  74   0   0      584   2 
  2  75   0   0      544   2 
  2  76  -1   0     1700   1 
  2  77   0   0      606   2 
  2  78  -1   0     1700   1 
  2  79  -1   0     1700   0 
  2  80   0   0      564   2 
  2  81  -1   0     1700   0 
  2  82   0   0      626   3 
  2  83   0   0      618   2 
  2  84   0   0      706   2 
  2  85   0   0      612   2 
  2  86  -1   0     1700   0 
  2  87   0   0      665   3 
  2  88  -1   0     1700   0 
  2  89   0   0      714   2 
  2  90  -1   0     1700   0 
  2  91  -1   0     1700   0 
  2  92   0   0      737   2 
  2  93  -1   0     1700   0 
  2  94   0   0      696   3 
  2  95  -1   0     1700   0 
  2  96   0   0      617   3 
  2  97  -1   0     1700   0 
  2  98   0   0      664   2 
  2  99   0   0      543   3 
  2 100  -1   0     1700   1 
  2 101  -1   0     1700   0 
  2 102   0   0      611   2 
  2 103   0   0      762   3 
  2 104   0   0      691   3 
  2 105  -1   0     1700   1 
  2 106  -1   0     1700   0 
  2 107  -1   0     1700   0 
  2 108   0   0      527   2 
  2 109   0   0      577   3 
  2 110  -1   0     1700   1 
  2 111   0   0      538   3 
  2 112  -1   0     1700   0 
  2 113  -1   0     1700   1 
  2 114   0   0      781   3 
  2 115  -1   0     1700   0 
  2 116  -1   0     1700   1 
  2 117   0   0      567   2 
  2 118   0   0      560   2 
  2 119  -1   0     1700   0 
  2 120  -1   0     1700   0 
  2 121  -1   0     1700   0 
  2 122  -1   0     1700   1 
  2 123  -1   0     1700   0 
  2 124   0   0      608   3 
  2 125  -1   0     1700   1 
  2 126  -1   0     1700   0 
  2 127   0   0      555   2 
  3   0   0   0      764   3 
  3   1   0   0      519   2 
  3   2  -1   0     1700   1 
  3   3   0   0      638   2 
  3   4   0   0      501   2 
  3   5  -1   0     1700   1 
  3   6   0   0      573   3 
  3   7   0   0      568   2 
  3   8  -1   0     1700   0 
  3   9  -1   0     1700   1 
  3  10   0   0      642   3 
  3  11  -1   0     1700   1 
  3  12   0   0      823   3 
  3  13   0   0      467   3 
  3  14  -1   0     1700   1 
  3  15  -1   0     1700   0 
  3  16  -1   0     1700   1 
  3  17   0   0      613   2 
  3  18   0   0      796   2 
  3  19  -1   0     1700   0 
  3  20  -1   0     1700   1 
  3  21  -1   0     1700   0 
  3  22  -1   0     1700   0 
  3  23   0   0      656   2 
  3  24  -1   0     1700   0 
  3  25  -1   0     1700   1 
  3  26   0   0      481   2 
  3  27  -1   0     1700   1 
  3  28  -1   0     1700   1 
  3  29   0   0      618   3 
  3  30  -1   0     1700   1 
  3  31   0   0      551   2 
  3  32   0   0      528   3 
  3  33   0   0      622   3 
  3  34  -1   0     1700   0 
  3  35   0   0      624   2 
  3  36   0   0      496   2 
  3  37  -1   0     1700   1 
  3  38   0   0      557   2 
  3  39   0   0      656   3 
  3  40   0   0      650   2 
  3  41  -1   0     1700   1 
  3  42  -1   0     1700   1 
  3  43   0   0      518   2 
  3  44   0   0      583   2 
  3  45   0   0      748   3 
  3  46   0   0      473   3 
  3  47   0   0      466   3 
  3  48  -1   0     1700   1 
  3  49  -1   0     1700   1 
  3  50  -1   0     1700   1 
  3  51   0   0      601   3 
  3  52  -1   0     1700   0 
  3  53  -1   0     1700   0 
  3  54  -1   0     1700   0 
  3  55  -1   0     1700   1 
  3  56  -1   0     1700   1 
  3  57  -1   0     1700   0 
  3  58   0   0      499   2 
  3  59   0   0      523   3 
  3  60   0   0      630   2 
  3  61   0   2      584   0 
  3  62  -1   0     1700   1 
  3  63  -1   0     1700   0 
  3  64  -1   0     1700   0 
  3  65   0   0      707   3 
  3  66   0   0      596   3 
  3  67   0   0      683   2 
  3  68  -1   0     1700   0 
  3  69  -1   0     1700   1 
  3  70   0   0      734   3 
  3  71   0   0      600   3 
  3  72   0   0      653   2 
  3  73  -1   0     1700   1 
  3  74  -1   0     1700   0 
  3  75   0   0      711   2 
  3  76   0   0      535   3 
  3  77   0   0      622   2 
  3  78   0   0      708   2 
  3  79  -1   0     1700   0 
  3  80  -1   0     1700   0 
  3  81  -1   0     1700   1 
  3  82   0   0      567   2 
  3  83  -1   0     1700   1 
  3  84   0   0      553   3 
  3  85   0   0      634   2 
  3  86   0   0      811   2 
  3  87  -1   0     1700   1 
  3  88  -1   0     1700   1 
  3  89  -1   0     1700   1 
  3  90   0   0      630   3 
  3  91  -1   0     1700   0 
  3  92   0   0      590   2 
  3  93   0   0      547   3 
  3  94  -1   0     1700   1 
  3  95   0   0      567   3 
  3  96   0   0      558   3 
  3  97  -1   0     1700   0 
  3  98  -1   0     1700   1 
  3  99  -1   0     1700   0 
  3 100  -1   0     1700   0 
  3 101  -1   0     1700   1 
  3 102  -1   0     1700   0 
  3 103   0   0      624   3 
  3 104   0   0      553   3 
  3 105  -1   0     1700   0 
  3 106   0   0      834   2 
  3 107  -1   0     1700   0 
  3 108   0   0      581   2 
  3 109  -1   0     1700   0 
  3 110  -1   0     1700   0 
  3 111  -1   0     1700   0 
  3 112  -1   0     1700   0 
  3 113   0   0      694   3 
  3 114   0   0      644   2 
  3 115  -1   0     1700   0 
  3 116   0   0      664   2 
  3 117   0   0      533   3 
  3 118   0   0      728   3 
  3 119   0   0      611   2 
  3 120  -1   0     1700   0 
  3 121   0   0      816   2 
  3 122   0   0      505   3 
  3 123  -1   0     1700   0 
  3 124   0   2      567   1 
  3 125   0   0     1138   3 
  3 126   0   0      532   3 
  3 127  -1   0     1700   1 
