# Supplementary material for: The influence of the Japanese waving cat on the joint spatial compatibility effect: A replication and extension of Dolk, Hommel, Prinz, and Liepelt (2013)
Source: PLoS One. 2017 Sep 14;12(9):e0184844. doi: 10.1371/journal.pone.0184844 (PMC5599021; doi:10.1371/journal.pone.0184844)
Supplement: S1 File — (ZIP) [file pone.0184844.s001.zip › S1 Data/raw data/38.dat]

SimonNL [04-2015]
 38    2   1 
 RNU27
 -1   0  -1   0     1700   1 
 -1   1  -1   0     1700   0 
 -1   2   0   0      682   2 
 -1   3   0   0      501   2 
 -1   4  -1   0     1700   0 
 -1   5   0   0      455   3 
 -1   6  -1   0     1700   1 
 -1   7  -1   1     1700   3 
  0   0   0   2      685   1 
  0   1  -1   0     1700   1 
  0   2  -1   0     1700   0 
  0   3  -1   0     1700   0 
  0   4  -1   0     1700   0 
  0   5  -1   0     1700   1 
  0   6  -1   0     1700   0 
  0   7  -1   0     1700   1 
  0   8   0   0      549   2 
  0   9  -1   0     1700   0 
  0  10  -1   0     1700   1 
  0  11  -1   0     1700   1 
  0  12   0   0      612   3 
  0  13   0   0      719   3 
  0  14  -1   0     1700   1 
  0  15   0   0      634   2 
  0  16  -1   0     1700   0 
  0  17  -1   0     1700   0 
  0  18   0   0      503   2 
  0  19  -1   0     1700   0 
  0  20  -1   0     1700   0 
  0  21   0   0      499   3 
  0  22   0   0      484   3 
  0  23   0   0      555   2 
  0  24  -1   0     1700   0 
  0  25  -1   0     1700   1 
  0  26   0   0      453   2 
  0  27   0   0      555   3 
  0  28  -1   0     1700   0 
  0  29  -1   0     1700   1 
  0  30   0   0      459   2 
  0  31   0   0      415   2 
  0  32   0   0      489   3 
  0  33   0   0      512   3 
  0  34  -1   0     1700   1 
  0  35  -1   0     1700   1 
  0  36   0   0      416   2 
  0  37  -1   0     1700   1 
  0  38  -1   0     1700   0 
  0  39  -1   0     1700   1 
  0  40  -1   0     1700   1 
  0  41   0   0      453   2 
  0  42   0   0      450   2 
  0  43  -1   0     1700   0 
  0  44   0   0      440   2 
  0  45  -1   0     1700   0 
  0  46  -1   0     1700   1 
  0  47  -1   0     1700   0 
  0  48   0   0      415   3 
  0  49  -1   0     1700   1 
  0  50   0   0      554   3 
  0  51  -1   0     1700   1 
  0  52   0   0      450   2 
  0  53   0   0      379   3 
  0  54   0   0      490   3 
  0  55  -1   0     1700   0 
  0  56   0   0      409   3 
  0  57   0   0      383   3 
  0  58   0   0      383   2 
  0  59   0   0      398   2 
  0  60   0   0      393   3 
  0  61   0   0      442   2 
  0  62   0   0      533   3 
  0  63   0   0      400   2 
  0  64  -1   0     1700   1 
  0  65  -1   0     1700   1 
  0  66   0   0      416   2 
  0  67   0   0      452   2 
  0  68   0   0      409   2 
  0  69   0   2      414   0 
  0  70   0   0      540   3 
  0  71   0   0      481   2 
  0  72   0   0      405   3 
  0  73   0   0      515   2 
  0  74   0   2      492   0 
  0  75   0   0      510   3 
  0  76  -1   0     1700   0 
  0  77   0   0      474   3 
  0  78  -1   0     1700   1 
  0  79  -1   0     1700   0 
  0  80   0   0      505   2 
  0  81   0   0      412   3 
  0  82  -1   0     1700   0 
  0  83  -1   0     1700   1 
  0  84   0   0      403   3 
  0  85  -1   0     1700   1 
  0  86  -1   0     1700   0 
  0  87  -1   0     1700   1 
  0  88  -1   0     1700   0 
  0  89  -1   0     1700   1 
  0  90  -1   0     1700   1 
  0  91   0   0      531   3 
  0  92  -1   0     1700   1 
  0  93   0   0      834   3 
  0  94   0   0      378   3 
  0  95   0   0      508   2 
  0  96   0   0      431   3 
  0  97  -1   0     1700   1 
  0  98  -1   0     1700   0 
  0  99   0   0      390   3 
  0 100  -1   0     1700   1 
  0 101   0   0      407   2 
  0 102  -1   0     1700   1 
  0 103  -1   0     1700   0 
  0 104   0   0      974   2 
  0 105   0   0      517   3 
  0 106  -1   0     1700   1 
  0 107   0   0      456   2 
  0 108   0   0      637   2 
  0 109   0   0      451   2 
  0 110  -1   0     1700   1 
  0 111   0   0      387   3 
  0 112   0   0      479   2 
  0 113  -1   0     1700   0 
  0 114   0   0      546   3 
  0 115   0   0      677   3 
  0 116   0   0      444   3 
  0 117   0   0      429   3 
  0 118  -1   0     1700   0 
  0 119  -1   0     1700   0 
  0 120  -1   0     1700   0 
  0 121   0   0      886   2 
  0 122  -1   0     1700   1 
  0 123  -1   0     1700   0 
  0 124   0   0      576   2 
  0 125  -1   0     1700   0 
  0 126   0   0      502   2 
  0 127  -1   0     1700   0 
  1   0   0   2      549   0 
  1   1  -1   0     1700   1 
  1   2  -1   0     1700   0 
  1   3   0   0      391   3 
  1   4  -1   0     1700   1 
  1   5  -1   0     1700   1 
  1   6   0   0      432   2 
  1   7  -1   0     1700   0 
  1   8   0   0      671   2 
  1   9  -1   0     1700   1 
  1  10  -1   0     1700   0 
  1  11   0   0      490   3 
  1  12  -1   0     1700   1 
  1  13  -1   0     1700   1 
  1  14   0   0      422   2 
  1  15  -1   0     1700   1 
  1  16   0   0      531   3 
  1  17  -1   0     1700   0 
  1  18  -1   0     1700   1 
  1  19   0   0      402   2 
  1  20  -1   0     1700   0 
  1  21  -1   0     1700   1 
  1  22   0   0      490   3 
  1  23   0   0      633   3 
  1  24   0   0      474   2 
  1  25   0   0      492   2 
  1  26  -1   0     1700   1 
  1  27  -1   0     1700   0 
  1  28   0   0      700   2 
  1  29   0   0      433   3 
  1  30  -1   0     1700   1 
  1  31  -1   0     1700   0 
  1  32  -1   0     1700   0 
  1  33   0   0      542   3 
  1  34   0   0      548   2 
  1  35  -1   0     1700   0 
  1  36   0   0      483   2 
  1  37  -1   0     1700   1 
  1  38  -1   0     1700   0 
  1  39  -1   0     1700   0 
  1  40   0   0      580   2 
  1  41  -1   0     1700   0 
  1  42   0   0      559   3 
  1  43   0   0      630   3 
  1  44  -1   0     1700   0 
  1  45   0   0      504   2 
  1  46  -1   0     1700   0 
  1  47  -1   0     1700   1 
  1  48  -1   0     1700   1 
  1  49  -1   0     1700   1 
  1  50   0   2      404   0 
  1  51  -1   0     1700   1 
  1  52   0   0      528   3 
  1  53   0   0      518   2 
  1  54  -1   0     1700   0 
  1  55  -1   0     1700   0 
  1  56  -1   0     1700   1 
  1  57   0   0      558   2 
  1  58  -1   0     1700   0 
  1  59   0   0      642   2 
  1  60  -1   0     1700   1 
  1  61   0   0      574   2 
  1  62  -1   0     1700   1 
  1  63   0   0      478   2 
  1  64   0   0      589   3 
  1  65   0   0      623   3 
  1  66   0   2      540   0 
  1  67   0   0      661   3 
  1  68  -1   0     1700   1 
  1  69   0   0      504   3 
  1  70   0   0     1361   3 
  1  71   0   0      472   3 
  1  72   0   0      454   3 
  1  73  -1   0     1700   1 
  1  74  -1   0     1700   1 
  1  75  -1   0     1700   0 
  1  76   0   0      596   2 
  1  77  -1   0     1700   1 
  1  78   0   0      450   3 
  1  79   0   0      441   3 
  1  80   0   0      517   3 
  1  81  -1   0     1700   1 
  1  82  -1   0     1700   0 
  1  83  -1   0     1700   0 
  1  84  -1   0     1700   0 
  1  85   0   0      502   3 
  1  86   0   0      465   3 
  1  87  -1   0     1700   0 
  1  88  -1   0     1700   0 
  1  89  -1   0     1700   0 
  1  90   0   0      598   2 
  1  91   0   0      447   3 
  1  92  -1   0     1700   1 
  1  93   0   0      454   2 
  1  94   0   0      458   3 
  1  95   0   0      527   3 
  1  96   0   0      442   3 
  1  97  -1   0     1700   1 
  1  98  -1   0     1700   0 
  1  99  -1   0     1700   1 
  1 100  -1   0     1700   0 
  1 101  -1   0     1700   0 
  1 102  -1   0     1700   0 
  1 103   0   0      529   2 
  1 104   0   0      468   2 
  1 105  -1   0     1700   1 
  1 106   0   0      463   2 
  1 107   0   0      450   2 
  1 108   0   0      672   3 
  1 109   0   0      493   3 
  1 110   0   0      413   3 
  1 111   0   0      413   2 
  1 112  -1   0     1700   1 
  1 113   0   0      436   2 
  1 114   0   0      231   2 
  1 115   0   0      327   3 
  1 116   0   0      426   2 
  1 117   0   0      436   3 
  1 118   0   0      412   2 
  1 119   0   2      259   1 
  1 120  -1   0     1700   0 
  1 121   0   0      509   2 
  1 122   0   0      430   2 
  1 123   0   0      417   2 
  1 124   0   0      407   2 
  1 125   0   0      418   3 
  1 126   0   2      407   1 
  1 127  -1   0     1700   1 
  2   0  -1   0     1700   1 
  2   1   0   0      533   3 
  2   2   0   0      597   3 
  2   3   0   0      401   3 
  2   4  -1   0     1700   0 
  2   5  -1   0     1700   1 
  2   6   0   0      532   2 
  2   7  -1   0     1700   0 
  2   8  -1   0     1700   1 
  2   9   0   0      539   3 
  2  10   0   0      511   2 
  2  11  -1   0     1700   0 
  2  12  -1   0     1700   1 
  2  13  -1   0     1700   1 
  2  14   0   2      392   0 
  2  15   0   0      510   3 
  2  16  -1   0     1700   1 
  2  17   0   0      532   2 
  2  18  -1   0     1700   1 
  2  19   0   0      441   2 
  2  20   0   0      562   2 
  2  21   0   0      519   3 
  2  22  -1   0     1700   0 
  2  23  -1   0     1700   0 
  2  24   0   0      457   3 
  2  25  -1   0     1700   0 
  2  26  -1   0     1700   1 
  2  27  -1   0     1700   0 
  2  28   0   0      507   2 
  2  29  -1   0     1700   1 
  2  30   0   0      515   3 
  2  31  -1   0     1700   0 
  2  32   0   0      673   2 
  2  33   0   0      642   2 
  2  34   0   0      408   2 
  2  35   0   0      551   3 
  2  36   0   0      509   3 
  2  37  -1   0     1700   0 
  2  38   0   0      425   3 
  2  39  -1   0     1700   1 
  2  40   0   0      445   2 
  2  41   0   0      497   2 
  2  42  -1   0     1700   1 
  2  43  -1   0     1700   0 
  2  44   0   0      435   2 
  2  45   0   0      423   3 
  2  46  -1   0     1700   0 
  2  47   0   0      457   3 
  2  48   0   0      597   2 
  2  49  -1   0     1700   1 
  2  50  -1   0     1700   0 
  2  51   0   0      461   3 
  2  52  -1   0     1700   1 
  2  53  -1   0     1700   1 
  2  54  -1   0     1700   0 
  2  55  -1   0     1700   1 
  2  56  -1   0     1700   1 
  2  57   0   0      537   3 
  2  58   0   0      394   2 
  2  59  -1   0     1700   0 
  2  60  -1   0     1700   1 
  2  61   0   0      505   3 
  2  62   0   2      302   1 
  2  63   0   0      542   3 
  2  64   0   0      638   2 
  2  65  -1   0     1700   1 
  2  66  -1   0     1700   1 
  2  67   0   0      512   3 
  2  68   0   0      530   2 
  2  69   0   0      552   2 
  2  70  -1   0     1700   0 
  2  71  -1   0     1700   0 
  2  72   0   0      502   2 
  2  73   0   0      509   2 
  2  74   0   0      470   3 
  2  75   0   0      520   3 
  2  76  -1   0     1700   1 
  2  77  -1   0     1700   0 
  2  78   0   0      425   2 
  2  79  -1   0     1700   1 
  2  80   0   0      433   3 
  2  81   0   0      399   2 
  2  82   0   0      409   3 
  2  83   0   0      657   2 
  2  84  -1   0     1700   0 
  2  85   0   0      423   3 
  2  86   0   2      396   1 
  2  87  -1   0     1700   0 
  2  88  -1   1     1700   2 
  2  89  -1   0     1700   0 
  2  90  -1   0     1700   1 
  2  91  -1   0     1700   0 
  2  92  -1   0     1700   1 
  2  93  -1   0     1700   0 
  2  94  -1   0     1700   0 
  2  95  -1   0     1700   0 
  2  96   0   0      529   2 
  2  97   0   0      474   3 
  2  98  -1   0     1700   0 
  2  99  -1   0     1700   0 
  2 100   0   0      546   3 
  2 101  -1   0     1700   1 
  2 102  -1   0     1700   0 
  2 103  -1   0     1700   0 
  2 104   0   0      458   3 
  2 105  -1   0     1700   1 
  2 106   0   0      460   3 
  2 107  -1   0     1700   1 
  2 108  -1   0     1700   1 
  2 109   0   0      557   3 
  2 110   0   0      491   2 
  2 111  -1   0     1700   0 
  2 112   0   0      498   3 
  2 113  -1   0     1700   1 
  2 114   0   0      768   2 
  2 115   0   0      542   2 
  2 116  -1   0     1700   1 
  2 117  -1   0     1700   0 
  2 118   0   0      410   3 
  2 119   0   0      452   3 
  2 120  -1   0     1700   0 
  2 121   0   0      424   2 
  2 122  -1   0     1700   1 
  2 123   0   0      463   3 
  2 124   0   0      629   2 
  2 125   0   0      510   2 
  2 126   0   0      483   2 
  2 127   0   0      452   2 
  3   0   0   0      694   2 
  3   1   0   0      476   3 
  3   2  -1   0     1700   0 
  3   3   0   0      523   2 
  3   4  -1   0     1700   1 
  3   5   0   0      486   3 
  3   6   0   0      389   2 
  3   7   0   0      422   3 
  3   8  -1   0     1700   1 
  3   9  -1   0     1700   1 
  3  10  -1   0     1700   0 
  3  11  -1   0     1700   0 
  3  12   0   0      405   3 
  3  13  -1   0     1700   0 
  3  14   0   0      435   3 
  3  15   0   0      432   3 
  3  16   0   0      426   3 
  3  17   0   2      406   1 
  3  18   0   0      497   2 
  3  19   0   0      445   3 
  3  20   0   0      454   3 
  3  21  -1   0     1700   1 
  3  22   0   0      437   2 
  3  23   0   0      472   2 
  3  24  -1   0     1700   0 
  3  25  -1   0     1700   1 
  3  26  -1   0     1700   1 
  3  27   0   0      430   2 
  3  28  -1   0     1700   1 
  3  29  -1   0     1700   0 
  3  30  -1   0     1700   1 
  3  31   0   0      418   3 
  3  32   0   2      382   1 
  3  33   0   0      503   2 
  3  34   0   0      508   2 
  3  35   0   0      421   2 
  3  36  -1   0     1700   1 
  3  37   0   0      414   3 
  3  38   0   2      415   0 
  3  39  -1   0     1700   0 
  3  40   0   0      575   3 
  3  41   0   0      502   2 
  3  42   0   0      545   3 
  3  43  -1   0     1700   0 
  3  44   0   0      490   3 
  3  45  -1   0     1700   0 
  3  46   0   0      524   2 
  3  47   0   0      398   3 
  3  48   0   0      459   2 
  3  49   0   0      430   2 
  3  50   0   0      446   2 
  3  51   0   0      500   3 
  3  52   0   0      465   3 
  3  53   0   0      411   2 
  3  54   0   0      515   2 
  3  55  -1   0     1700   1 
  3  56   0   0      440   2 
  3  57  -1   0     1700   1 
  3  58  -1   0     1700   0 
  3  59   0   0      587   2 
  3  60  -1   0     1700   1 
  3  61  -1   0     1700   0 
  3  62   0   0      486   3 
  3  63  -1   0     1700   1 
  3  64   0   0      444   2 
  3  65  -1   0     1700   1 
  3  66  -1   0     1700   0 
  3  67   0   0      432   3 
  3  68   0   0      449   3 
  3  69  -1   0     1700   1 
  3  70  -1   0     1700   0 
  3  71   0   0      582   3 
  3  72  -1   0     1700   1 
  3  73   0   0      413   2 
  3  74   0   0      411   2 
  3  75  -1   0     1700   1 
  3  76  -1   0     1700   0 
  3  77   0   0      529   2 
  3  78   0   0      490   2 
  3  79  -1   0     1700   0 
  3  80  -1   0     1700   1 
  3  81   0   0      525   3 
  3  82  -1   0     1700   1 
  3  83   0   0      441   2 
  3  84   0   0      433   2 
  3  85   0   0      469   3 
  3  86  -1   0     1700   0 
  3  87  -1   0     1700   1 
  3  88  -1   0     1700   1 
  3  89  -1   0     1700   0 
  3  90  -1   0     1700   1 
  3  91  -1   0     1700   0 
  3  92  -1   0     1700   0 
  3  93   0   0      527   2 
  3  94   0   0      467   3 
  3  95   0   0      450   3 
  3  96   0   0      435   2 
  3  97  -1   0     1700   1 
  3  98   0   0      468   3 
  3  99  -1   0     1700   1 
  3 100  -1   0     1700   0 
  3 101  -1   0     1700   1 
  3 102   0   0      436   3 
  3 103  -1   0     1700   1 
  3 104  -1   0     1700   0 
  3 105   0   0      441   3 
  3 106   0   0      502   2 
  3 107  -1   0     1700   1 
  3 108  -1   0     1700   0 
  3 109  -1   0     1700   0 
  3 110  -1   0     1700   0 
  3 111   0   0      464   2 
  3 112  -1   0     1700   0 
  3 113   0   0      418   3 
  3 114   0   0      578   3 
  3 115  -1   0     1700   0 
  3 116  -1   0     1700   1 
  3 117  -1   0     1700   1 
  3 118  -1   0     1700   1 
  3 119  -1   0     1700   0 
  3 120  -1   0     1700   0 
  3 121  -1   0     1700   0 
  3 122   0   0      467   2 
  3 123  -1   0     1700   0 
  3 124   0   0      440   3 
  3 125  -1   0     1700   0 
  3 126   0   0      451   3 
  3 127   0   0      588   2 
