# Supplementary material for: The influence of the Japanese waving cat on the joint spatial compatibility effect: A replication and extension of Dolk, Hommel, Prinz, and Liepelt (2013)
Source: PLoS One. 2017 Sep 14;12(9):e0184844. doi: 10.1371/journal.pone.0184844 (PMC5599021; doi:10.1371/journal.pone.0184844)
Supplement: S1 File — (ZIP) [file pone.0184844.s001.zip › S1 Data/raw data/39.dat]

SimonNL [04-2015]
 39    2   1 
 AYUUE15
 -1   0   0   0      864   2 
 -1   1  -1   0     1700   1 
 -1   2   0   0      891   3 
 -1   3  -1   0     1700   0 
 -1   4   0   0      622   2 
 -1   5  -1   0     1700   1 
 -1   6   0   0      576   3 
 -1   7  -1   0     1700   0 
  0   0   0   2      607   0 
  0   1   0   0      618   2 
  0   2   0   0      667   2 
  0   3   0   0      639   2 
  0   4   0   0      659   3 
  0   5  -1   0     1700   1 
  0   6  -1   0     1700   1 
  0   7   0   0      574   2 
  0   8   0   0      650   3 
  0   9   0   0      541   3 
  0  10  -1   0     1700   1 
  0  11  -1   0     1700   0 
  0  12   0   0      570   2 
  0  13   0   0      601   3 
  0  14   0   0      581   2 
  0  15   0   0      561   3 
  0  16   0   0      555   2 
  0  17  -1   0     1700   1 
  0  18   0   0      500   3 
  0  19  -1   0     1700   1 
  0  20   0   0      500   2 
  0  21   0   0      559   3 
  0  22   0   2      541   0 
  0  23  -1   0     1700   1 
  0  24   0   0      463   3 
  0  25   0   0      617   2 
  0  26   0   0      593   3 
  0  27  -1   0     1700   0 
  0  28   0   0      593   2 
  0  29  -1   0     1700   0 
  0  30  -1   0     1700   1 
  0  31  -1   0     1700   0 
  0  32  -1   0     1700   1 
  0  33   0   0      562   3 
  0  34  -1   0     1700   0 
  0  35   0   0      524   2 
  0  36   0   0      586   2 
  0  37  -1   0     1700   1 
  0  38   0   0      567   2 
  0  39  -1   0     1700   1 
  0  40   0   0      457   2 
  0  41   0   0      582   3 
  0  42   0   0      497   3 
  0  43   0   0      531   3 
  0  44  -1   0     1700   1 
  0  45   0   2      625   0 
  0  46   0   0      616   3 
  0  47   0   0      867   2 
  0  48   0   0      503   2 
  0  49  -1   0     1700   0 
  0  50   0   0      608   3 
  0  51   0   0      657   2 
  0  52   0   0      529   3 
  0  53   0   0      514   3 
  0  54   0   2      511   0 
  0  55  -1   0     1700   0 
  0  56   0   0      747   3 
  0  57  -1   0     1700   1 
  0  58  -1   0     1700   0 
  0  59  -1   0     1700   0 
  0  60  -1   0     1700   0 
  0  61  -1   0     1700   1 
  0  62  -1   0     1700   0 
  0  63   0   0      482   3 
  0  64  -1   0     1700   0 
  0  65   0   0      517   3 
  0  66   0   0      625   3 
  0  67  -1   0     1700   0 
  0  68  -1   0     1700   1 
  0  69   0   0      543   3 
  0  70   0   0      784   2 
  0  71  -1   0     1700   0 
  0  72   0   0      532   3 
  0  73  -1   0     1700   0 
  0  74  -1   0     1700   0 
  0  75  -1   0     1700   1 
  0  76   0   0      475   2 
  0  77  -1   0     1700   1 
  0  78   0   0      640   2 
  0  79  -1   0     1700   0 
  0  80  -1   0     1700   1 
  0  81   0   0      615   2 
  0  82  -1   0     1700   1 
  0  83   0   0      544   3 
  0  84  -1   0     1700   0 
  0  85   0   0      575   2 
  0  86  -1   0     1700   1 
  0  87  -1   0     1700   0 
  0  88  -1   0     1700   0 
  0  89   0   0      553   3 
  0  90   0   0      536   3 
  0  91  -1   0     1700   1 
  0  92  -1   0     1700   1 
  0  93   0   0      491   3 
  0  94   0   0      522   2 
  0  95  -1   0     1700   0 
  0  96  -1   0     1700   0 
  0  97  -1   0     1700   0 
  0  98   0   0      561   2 
  0  99  -1   0     1700   1 
  0 100  -1   0     1700   1 
  0 101  -1   0     1700   1 
  0 102  -1   0     1700   1 
  0 103   0   0      538   2 
  0 104  -1   0     1700   1 
  0 105   0   0      492   2 
  0 106   0   0      628   3 
  0 107   0   0      537   3 
  0 108   0   0      599   2 
  0 109  -1   0     1700   1 
  0 110  -1   0     1700   1 
  0 111  -1   0     1700   1 
  0 112   0   0      569   2 
  0 113  -1   0     1700   0 
  0 114  -1   0     1700   0 
  0 115   0   0      546   2 
  0 116   0   0      524   3 
  0 117  -1   0     1700   0 
  0 118  -1   0     1700   1 
  0 119   0   0      561   2 
  0 120   0   0      487   2 
  0 121  -1   0     1700   0 
  0 122   0   0      465   2 
  0 123  -1   0     1700   1 
  0 124   0   0      597   3 
  0 125  -1   0     1700   1 
  0 126   0   0      492   3 
  0 127  -1   0     1700   0 
  1   0  -1   0     1700   1 
  1   1  -1   0     1700   0 
  1   2   0   0      553   3 
  1   3   0   0      566   3 
  1   4  -1   0     1700   0 
  1   5   0   0      650   3 
  1   6   0   0      528   2 
  1   7   0   0      487   2 
  1   8  -1   0     1700   1 
  1   9  -1   0     1700   0 
  1  10  -1   0     1700   1 
  1  11   0   0      496   3 
  1  12  -1   0     1700   1 
  1  13   0   0      497   2 
  1  14  -1   0     1700   1 
  1  15   0   0      491   2 
  1  16   0   0      478   3 
  1  17   0   0      478   3 
  1  18  -1   0     1700   0 
  1  19   0   0      535   2 
  1  20  -1   0     1700   0 
  1  21  -1   0     1700   0 
  1  22   0   0      496   3 
  1  23   0   0      461   3 
  1  24   0   0      567   2 
  1  25   0   0      475   3 
  1  26   0   0      476   2 
  1  27  -1   0     1700   1 
  1  28  -1   0     1700   1 
  1  29   0   0      481   2 
  1  30  -1   0     1700   0 
  1  31  -1   0     1700   1 
  1  32  -1   0     1700   1 
  1  33  -1   0     1700   0 
  1  34   0   0      485   3 
  1  35   0   0      453   3 
  1  36  -1   0     1700   0 
  1  37   0   0      575   2 
  1  38   0   0      475   2 
  1  39   0   0      440   2 
  1  40   0   0      609   3 
  1  41  -1   0     1700   1 
  1  42   0   0      467   2 
  1  43  -1   0     1700   0 
  1  44   0   0      604   3 
  1  45   0   0      503   2 
  1  46  -1   0     1700   0 
  1  47   0   0      419   3 
  1  48  -1   0     1700   0 
  1  49  -1   0     1700   1 
  1  50   0   0      506   2 
  1  51  -1   0     1700   0 
  1  52   0   0      523   2 
  1  53   0   0      445   2 
  1  54  -1   0     1700   1 
  1  55   0   0      486   3 
  1  56  -1   0     1700   1 
  1  57  -1   0     1700   1 
  1  58   0   0      459   3 
  1  59  -1   0     1700   1 
  1  60   0   0      512   3 
  1  61   0   0      588   2 
  1  62   0   0      465   3 
  1  63  -1   0     1700   0 
  1  64   0   0      459   3 
  1  65  -1   0     1700   0 
  1  66  -1   0     1700   0 
  1  67  -1   0     1700   0 
  1  68   0   0      535   2 
  1  69  -1   0     1700   1 
  1  70  -1   0     1700   0 
  1  71  -1   0     1700   0 
  1  72  -1   0     1700   1 
  1  73   0   0      577   2 
  1  74   0   0      458   2 
  1  75   0   0      580   3 
  1  76  -1   0     1700   0 
  1  77  -1   0     1700   0 
  1  78   0   0      451   2 
  1  79   0   0      404   2 
  1  80  -1   0     1700   0 
  1  81   0   0      438   2 
  1  82  -1   0     1700   1 
  1  83  -1   0     1700   0 
  1  84   0   0      407   2 
  1  85  -1   0     1700   0 
  1  86  -1   0     1700   1 
  1  87   0   0      484   2 
  1  88  -1   0     1700   1 
  1  89   0   0      525   3 
  1  90   0   0      435   3 
  1  91  -1   0     1700   1 
  1  92  -1   0     1700   1 
  1  93   0   0      582   2 
  1  94   0   0      453   3 
  1  95   0   0      546   2 
  1  96  -1   0     1700   0 
  1  97   0   0      446   3 
  1  98  -1   0     1700   1 
  1  99  -1   0     1700   0 
  1 100  -1   0     1700   0 
  1 101   0   0      448   2 
  1 102  -1   0     1700   1 
  1 103  -1   0     1700   1 
  1 104   0   0      525   3 
  1 105  -1   0     1700   0 
  1 106   0   0      444   3 
  1 107   0   0      497   3 
  1 108   0   0      538   2 
  1 109   0   0      434   2 
  1 110   0   0      472   3 
  1 111  -1   0     1700   1 
  1 112  -1   0     1700   1 
  1 113   0   0      461   2 
  1 114   0   2      420   1 
  1 115  -1   0     1700   1 
  1 116  -1   0     1700   0 
  1 117   0   0      485   3 
  1 118  -1   0     1700   1 
  1 119  -1   0     1700   1 
  1 120  -1   0     1700   0 
  1 121  -1   0     1700   1 
  1 122   0   0      439   3 
  1 123   0   0      525   3 
  1 124  -1   0     1700   0 
  1 125   0   0      436   3 
  1 126   0   0      464   2 
  1 127  -1   0     1700   0 
  2   0  -1   0     1700   0 
  2   1   0   0      471   3 
  2   2   0   0      446   2 
  2   3   0   0      492   2 
  2   4  -1   0     1700   0 
  2   5   0   0      462   2 
  2   6   0   0      447   3 
  2   7  -1   0     1700   1 
  2   8   0   0      424   2 
  2   9  -1   0     1700   1 
  2  10   0   0      447   3 
  2  11   0   0      439   3 
  2  12  -1   0     1700   0 
  2  13  -1   0     1700   1 
  2  14  -1   0     1700   1 
  2  15   0   0      505   3 
  2  16  -1   0     1700   1 
  2  17  -1   0     1700   0 
  2  18  -1   0     1700   0 
  2  19   0   0      527   3 
  2  20   0   0      446   3 
  2  21  -1   0     1700   0 
  2  22  -1   0     1700   0 
  2  23  -1   0     1700   0 
  2  24   0   0      463   2 
  2  25   0   0      470   2 
  2  26   0   0      540   2 
  2  27  -1   0     1700   0 
  2  28  -1   0     1700   0 
  2  29  -1   0     1700   1 
  2  30  -1   0     1700   0 
  2  31   0   0      536   2 
  2  32  -1   0     1700   0 
  2  33   0   0      484   2 
  2  34  -1   0     1700   0 
  2  35   0   0      427   2 
  2  36  -1   0     1700   1 
  2  37   0   0      409   3 
  2  38   0   0      564   2 
  2  39  -1   0     1700   0 
  2  40  -1   0     1700   1 
  2  41   0   0      448   3 
  2  42   0   0      421   3 
  2  43  -1   0     1700   1 
  2  44   0   0      440   2 
  2  45  -1   0     1700   1 
  2  46   0   2      422   1 
  2  47   0   0      595   2 
  2  48   0   0      571   3 
  2  49  -1   0     1700   0 
  2  50   0   0      524   3 
  2  51  -1   0     1700   1 
  2  52   0   0      461   2 
  2  53  -1   0     1700   1 
  2  54   0   0      447   3 
  2  55   0   0      529   3 
  2  56   0   0      432   3 
  2  57  -1   0     1700   1 
  2  58   0   0      408   2 
  2  59   0   0      424   3 
  2  60  -1   0     1700   0 
  2  61   0   0      346   3 
  2  62   0   0      342   2 
  2  63   0   0      425   3 
  2  64   0   0      522   2 
  2  65  -1   0     1700   0 
  2  66   0   0      538   2 
  2  67  -1   0     1700   0 
  2  68  -1   0     1700   0 
  2  69   0   0      517   3 
  2  70   0   0      546   2 
  2  71   0   0      457   3 
  2  72  -1   0     1700   1 
  2  73   0   0      493   3 
  2  74   0   2      288   0 
  2  75   0   0      414   3 
  2  76  -1   0     1700   0 
  2  77   0   0      637   3 
  2  78  -1   0     1700   0 
  2  79   0   0      452   2 
  2  80   0   0      454   2 
  2  81  -1   0     1700   0 
  2  82  -1   0     1700   0 
  2  83  -1   0     1700   1 
  2  84   0   0      530   3 
  2  85  -1   0     1700   1 
  2  86   0   0      441   2 
  2  87  -1   0     1700   1 
  2  88  -1   0     1700   1 
  2  89   0   0      428   2 
  2  90   0   0      516   3 
  2  91   0   0      429   3 
  2  92   0   0      526   2 
  2  93   0   2      362   0 
  2  94  -1   0     1700   1 
  2  95  -1   0     1700   1 
  2  96  -1   0     1700   0 
  2  97   0   0      514   2 
  2  98   0   0      517   3 
  2  99   0   0      446   3 
  2 100   0   0      440   3 
  2 101  -1   0     1700   0 
  2 102   0   0      438   3 
  2 103   0   0      429   3 
  2 104  -1   0     1700   1 
  2 105   0   0      445   2 
  2 106   0   0      463   3 
  2 107   0   2      434   1 
  2 108  -1   0     1700   0 
  2 109   0   0      549   2 
  2 110  -1   0     1700   0 
  2 111  -1   0     1700   1 
  2 112  -1   0     1700   0 
  2 113   0   0      408   2 
  2 114  -1   0     1700   0 
  2 115   0   0      421   2 
  2 116  -1   0     1700   1 
  2 117  -1   0     1700   1 
  2 118   0   2      467   1 
  2 119  -1   0     1700   0 
  2 120  -1   0     1700   1 
  2 121   0   0      462   2 
  2 122  -1   0     1700   1 
  2 123  -1   0     1700   1 
  2 124   0   0      559   2 
  2 125  -1   0     1700   1 
  2 126  -1   0     1700   1 
  2 127   0   0      414   2 
  3   0   0   0      446   3 
  3   1  -1   0     1700   0 
  3   2   0   0      493   2 
  3   3  -1   0     1700   0 
  3   4  -1   0     1700   0 
  3   5   0   0      434   3 
  3   6  -1   0     1700   1 
  3   7  -1   0     1700   0 
  3   8   0   0      436   2 
  3   9  -1   0     1700   0 
  3  10   0   0      467   2 
  3  11   0   0      477   2 
  3  12  -1   0     1700   0 
  3  13  -1   0     1700   1 
  3  14  -1   0     1700   1 
  3  15   0   0      444   2 
  3  16  -1   0     1700   1 
  3  17   0   0      429   2 
  3  18   0   0      402   2 
  3  19  -1   0     1700   1 
  3  20  -1   0     1700   0 
  3  21  -1   0     1700   1 
  3  22  -1   0     1700   1 
  3  23   0   0      409   3 
  3  24  -1   0     1700   1 
  3  25  -1   0     1700   0 
  3  26  -1   0     1700   0 
  3  27  -1   0     1700   1 
  3  28  -1   0     1700   1 
  3  29   0   0      539   2 
  3  30   0   0      466   3 
  3  31  -1   0     1700   1 
  3  32  -1   0     1700   0 
  3  33   0   0      550   2 
  3  34   0   0      476   3 
  3  35  -1   0     1700   1 
  3  36  -1   0     1700   0 
  3  37   0   0      544   2 
  3  38   0   0      467   2 
  3  39  -1   0     1700   1 
  3  40  -1   0     1700   1 
  3  41   0   0      436   2 
  3  42   0   2      376   0 
  3  43   0   0      531   2 
  3  44   0   0      506   2 
  3  45   0   0      513   2 
  3  46   0   0      578   3 
  3  47  -1   0     1700   0 
  3  48   0   2      629   0 
  3  49   0   0      497   2 
  3  50   0   0      601   3 
  3  51   0   0      501   3 
  3  52   0   0      445   3 
  3  53   0   0      563   2 
  3  54  -1   0     1700   0 
  3  55   0   0      458   3 
  3  56  -1   0     1700   0 
  3  57   0   0      541   3 
  3  58  -1   0     1700   1 
  3  59  -1   0     1700   0 
  3  60  -1   0     1700   1 
  3  61   0   0      468   2 
  3  62  -1   0     1700   1 
  3  63   0   0      472   3 
  3  64   0   0      458   2 
  3  65  -1   0     1700   1 
  3  66   0   0      530   3 
  3  67   0   0      470   2 
  3  68  -1   0     1700   1 
  3  69  -1   0     1700   1 
  3  70   0   0      425   3 
  3  71   0   0      485   2 
  3  72  -1   0     1700   1 
  3  73   0   0      449   3 
  3  74   0   0      546   2 
  3  75  -1   0     1700   0 
  3  76   0   0      483   2 
  3  77  -1   0     1700   0 
  3  78  -1   0     1700   0 
  3  79  -1   0     1700   0 
  3  80   0   0      523   3 
  3  81   0   0      482   2 
  3  82  -1   0     1700   0 
  3  83  -1   0     1700   1 
  3  84  -1   0     1700   0 
  3  85   0   0      482   3 
  3  86  -1   0     1700   1 
  3  87  -1   0     1700   1 
  3  88   0   0      435   2 
  3  89  -1   0     1700   0 
  3  90   0   0      521   2 
  3  91  -1   0     1700   1 
  3  92   0   0      431   2 
  3  93  -1   0     1700   1 
  3  94   0   0      451   3 
  3  95   0   0      537   2 
  3  96  -1   0     1700   1 
  3  97   0   0      449   3 
  3  98   0   0      444   2 
  3  99  -1   0     1700   0 
  3 100   0   0      404   2 
  3 101  -1   0     1700   1 
  3 102   0   0      433   3 
  3 103   0   0      376   3 
  3 104  -1   0     1700   1 
  3 105  -1   0     1700   0 
  3 106   0   0      650   3 
  3 107   0   0      332   3 
  3 108   0   0      469   3 
  3 109  -1   0     1700   0 
  3 110   0   0      459   3 
  3 111  -1   0     1700   0 
  3 112  -1   0     1700   0 
  3 113  -1   0     1700   0 
  3 114  -1   0     1700   0 
  3 115   0   0      438   3 
  3 116   0   0      433   2 
  3 117  -1   0     1700   1 
  3 118   0   0      404   3 
  3 119  -1   0     1700   0 
  3 120   0   2      419   1 
  3 121   0   0      580   3 
  3 122   0   0      436   2 
  3 123  -1   0     1700   1 
  3 124   0   0      477   3 
  3 125   0   0      454   3 
  3 126   0   0      454   3 
  3 127   0   0      442   3 
