# Supplementary material for: The influence of the Japanese waving cat on the joint spatial compatibility effect: A replication and extension of Dolk, Hommel, Prinz, and Liepelt (2013)
Source: PLoS One. 2017 Sep 14;12(9):e0184844. doi: 10.1371/journal.pone.0184844 (PMC5599021; doi:10.1371/journal.pone.0184844)
Supplement: S1 File — (ZIP) [file pone.0184844.s001.zip › S1 Data/raw data/40.dat]

SimonNL [04-2015]
 40    2   0 
 BAL24
 -1   0  -1   0     1700   2 
 -1   1   0   0      670   0 
 -1   2   0   0      703   1 
 -1   3   0   0      609   0 
 -1   4  -1   0     1700   3 
 -1   5  -1   0     1700   2 
 -1   6   0   0      650   1 
 -1   7  -1   0     1700   3 
  0   0  -1   0     1700   2 
  0   1   0   0      584   0 
  0   2  -1   0     1700   2 
  0   3  -1   0     1700   2 
  0   4  -1   0     1700   3 
  0   5   0   0      652   1 
  0   6   0   0      765   0 
  0   7  -1   0     1700   3 
  0   8  -1   0     1700   2 
  0   9  -1   0     1700   2 
  0  10  -1   0     1700   2 
  0  11   0   0      536   1 
  0  12  -1   0     1700   3 
  0  13   0   0      587   0 
  0  14  -1   0     1700   2 
  0  15  -1   0     1700   2 
  0  16   0   0      606   1 
  0  17   0   0      557   1 
  0  18   0   0      534   1 
  0  19   0   0      502   1 
  0  20   0   0      566   1 
  0  21   0   0      672   0 
  0  22  -1   0     1700   3 
  0  23  -1   0     1700   3 
  0  24   0   0      545   0 
  0  25  -1   0     1700   2 
  0  26   0   0      572   0 
  0  27  -1   0     1700   3 
  0  28  -1   0     1700   3 
  0  29  -1   0     1700   2 
  0  30  -1   0     1700   2 
  0  31   0   0      562   0 
  0  32  -1   0     1700   2 
  0  33   0   0      501   1 
  0  34   0   0      682   1 
  0  35   0   0      548   1 
  0  36  -1   0     1700   3 
  0  37  -1   0     1700   2 
  0  38   0   0      612   0 
  0  39   0   0      568   1 
  0  40   0   0      506   1 
  0  41  -1   0     1700   3 
  0  42  -1   0     1700   3 
  0  43   0   0      652   1 
  0  44  -1   0     1700   3 
  0  45   0   0      579   0 
  0  46   0   0      613   1 
  0  47  -1   0     1700   3 
  0  48   0   0      508   1 
  0  49  -1   0     1700   2 
  0  50  -1   0     1700   2 
  0  51   0   0      597   0 
  0  52  -1   0     1700   2 
  0  53   0   2      783   3 
  0  54   0   0      879   0 
  0  55  -1   0     1700   3 
  0  56   0   0      736   1 
  0  57   0   0      709   0 
  0  58   0   0      595   1 
  0  59  -1   0     1700   2 
  0  60   0   0      773   0 
  0  61  -1   0     1700   2 
  0  62  -1   0     1700   3 
  0  63  -1   0     1700   3 
  0  64  -1   0     1700   2 
  0  65  -1   0     1700   2 
  0  66   0   0      594   1 
  0  67  -1   0     1700   3 
  0  68   0   0      639   0 
  0  69   0   0      772   1 
  0  70  -1   0     1700   2 
  0  71   0   0      566   1 
  0  72  -1   0     1700   3 
  0  73  -1   0     1700   2 
  0  74   0   0      596   0 
  0  75  -1   0     1700   3 
  0  76  -1   0     1700   3 
  0  77  -1   0     1700   3 
  0  78  -1   0     1700   2 
  0  79   0   0      620   0 
  0  80   0   0      676   1 
  0  81   0   0      555   1 
  0  82   0   0      630   0 
  0  83  -1   0     1700   3 
  0  84  -1   0     1700   3 
  0  85  -1   0     1700   3 
  0  86   0   0      547   1 
  0  87   0   0      534   1 
  0  88  -1   0     1700   2 
  0  89  -1   0     1700   3 
  0  90  -1   0     1700   3 
  0  91  -1   0     1700   3 
  0  92   0   0      516   1 
  0  93   0   0      559   0 
  0  94   0   0      563   0 
  0  95   0   0      547   0 
  0  96  -1   0     1700   2 
  0  97   0   0      924   0 
  0  98   0   0      615   1 
  0  99  -1   0     1700   3 
  0 100   0   0      527   0 
  0 101   0   0      544   0 
  0 102   0   0      520   1 
  0 103   0   0      514   0 
  0 104  -1   0     1700   2 
  0 105   0   0      572   0 
  0 106   0   0      614   0 
  0 107   0   0      576   1 
  0 108  -1   0     1700   3 
  0 109  -1   0     1700   2 
  0 110  -1   0     1700   2 
  0 111   0   0      643   0 
  0 112   0   0      557   0 
  0 113  -1   0     1700   3 
  0 114  -1   0     1700   2 
  0 115  -1   0     1700   3 
  0 116  -1   0     1700   3 
  0 117  -1   0     1700   2 
  0 118   0   0      571   0 
  0 119   0   0      544   0 
  0 120  -1   0     1700   2 
  0 121   0   0      738   1 
  0 122  -1   0     1700   2 
  0 123   0   0      567   0 
  0 124   0   0      784   1 
  0 125   0   0      549   1 
  0 126   0   0      566   0 
  0 127   0   0      490   1 
  1   0   0   0      623   1 
  1   1   0   0      493   1 
  1   2   0   0      510   1 
  1   3  -1   0     1700   3 
  1   4  -1   0     1700   3 
  1   5   0   0      649   1 
  1   6   0   0      762   0 
  1   7   0   0      508   0 
  1   8  -1   0     1700   2 
  1   9   0   0      600   0 
  1  10   0   0      475   0 
  1  11  -1   0     1700   3 
  1  12  -1   0     1700   3 
  1  13   0   0      530   1 
  1  14   0   0      607   0 
  1  15  -1   0     1700   3 
  1  16   0   0      673   0 
  1  17  -1   0     1700   2 
  1  18   0   0      530   1 
  1  19  -1   0     1700   3 
  1  20   0   0      559   0 
  1  21  -1   0     1700   2 
  1  22  -1   0     1700   3 
  1  23  -1   0     1700   2 
  1  24   0   0      517   1 
  1  25  -1   0     1700   2 
  1  26   0   0      681   0 
  1  27  -1   0     1700   2 
  1  28   0   0      503   1 
  1  29   0   0      638   1 
  1  30  -1   0     1700   3 
  1  31   0   0      543   0 
  1  32   0   0      698   1 
  1  33   0   0      624   0 
  1  34  -1   0     1700   2 
  1  35   0   0      575   0 
  1  36   0   0      572   1 
  1  37  -1   0     1700   2 
  1  38  -1   0     1700   2 
  1  39  -1   0     1700   3 
  1  40  -1   0     1700   2 
  1  41  -1   0     1700   2 
  1  42  -1   0     1700   2 
  1  43   0   0      533   0 
  1  44   0   0      556   0 
  1  45  -1   0     1700   2 
  1  46   0   0      593   0 
  1  47  -1   0     1700   3 
  1  48   0   0     1208   1 
  1  49   0   0      650   1 
  1  50   0   0      525   1 
  1  51  -1   0     1700   3 
  1  52  -1   0     1700   3 
  1  53  -1   0     1700   3 
  1  54  -1   0     1700   3 
  1  55   0   0      517   0 
  1  56   0   0      522   1 
  1  57   0   0      503   0 
  1  58  -1   0     1700   3 
  1  59   0   0      539   0 
  1  60  -1   0     1700   2 
  1  61  -1   0     1700   2 
  1  62   0   0      472   1 
  1  63   0   0      563   1 
  1  64   0   0      502   1 
  1  65  -1   0     1700   3 
  1  66   0   0      607   0 
  1  67  -1   0     1700   2 
  1  68   0   0      590   0 
  1  69   0   0      516   1 
  1  70  -1   0     1700   2 
  1  71  -1   0     1700   2 
  1  72  -1   0     1700   2 
  1  73   0   0      574   0 
  1  74  -1   0     1700   3 
  1  75  -1   0     1700   2 
  1  76  -1   0     1700   2 
  1  77  -1   0     1700   3 
  1  78  -1   0     1700   2 
  1  79   0   0      517   1 
  1  80   0   0      605   0 
  1  81   0   0      525   0 
  1  82  -1   0     1700   3 
  1  83   0   0      480   0 
  1  84   0   0      503   0 
  1  85   0   0      574   1 
  1  86  -1   0     1700   3 
  1  87  -1   0     1700   3 
  1  88  -1   0     1700   2 
  1  89   0   0      514   0 
  1  90   0   0      506   1 
  1  91  -1   0     1700   3 
  1  92  -1   0     1700   3 
  1  93  -1   0     1700   2 
  1  94   0   0      490   1 
  1  95  -1   0     1700   2 
  1  96   0   0      597   0 
  1  97  -1   0     1700   3 
  1  98  -1   0     1700   3 
  1  99   0   0      493   0 
  1 100   0   0      563   1 
  1 101   0   0      529   1 
  1 102   0   0      502   0 
  1 103   0   0      519   1 
  1 104  -1   0     1700   2 
  1 105   0   0      522   0 
  1 106  -1   0     1700   2 
  1 107   0   0      480   1 
  1 108   0   0      553   1 
  1 109  -1   0     1700   2 
  1 110   0   0      542   1 
  1 111   0   0      666   0 
  1 112  -1   0     1700   3 
  1 113  -1   0     1700   2 
  1 114   0   0      678   1 
  1 115  -1   0     1700   3 
  1 116  -1   0     1700   3 
  1 117  -1   0     1700   3 
  1 118   0   0      532   1 
  1 119   0   0      651   0 
  1 120  -1   0     1700   3 
  1 121  -1   0     1700   3 
  1 122   0   0      555   0 
  1 123  -1   0     1700   2 
  1 124  -1   0     1700   2 
  1 125  -1   0     1700   3 
  1 126  -1   0     1700   2 
  1 127   0   0      540   1 
  2   0   0   0      862   0 
  2   1   0   0      487   0 
  2   2   0   0      490   0 
  2   3  -1   0     1700   2 
  2   4  -1   0     1700   3 
  2   5  -1   0     1700   3 
  2   6   0   0      591   0 
  2   7  -1   0     1700   2 
  2   8  -1   0     1700   3 
  2   9   0   0      703   1 
  2  10   0   0      625   0 
  2  11   0   0      590   1 
  2  12   0   0      540   1 
  2  13  -1   0     1700   3 
  2  14  -1   0     1700   3 
  2  15   0   0      527   0 
  2  16   0   0      535   1 
  2  17  -1   0     1700   2 
  2  18   0   0      487   1 
  2  19   0   0      684   1 
  2  20  -1   0     1700   2 
  2  21  -1   0     1700   2 
  2  22  -1   0     1700   2 
  2  23  -1   0     1700   3 
  2  24  -1   0     1700   2 
  2  25   0   0      507   0 
  2  26   0   0      446   1 
  2  27  -1   0     1700   3 
  2  28  -1   0     1700   2 
  2  29  -1   0     1700   3 
  2  30   0   0      502   0 
  2  31  -1   0     1700   3 
  2  32   0   0      606   0 
  2  33  -1   0     1700   2 
  2  34  -1   0     1700   2 
  2  35  -1   0     1700   3 
  2  36  -1   0     1700   2 
  2  37   0   0      512   0 
  2  38   0   0      570   0 
  2  39   0   0      612   1 
  2  40  -1   0     1700   2 
  2  41   0   0      489   0 
  2  42  -1   0     1700   3 
  2  43  -1   0     1700   3 
  2  44  -1   0     1700   3 
  2  45  -1   0     1700   3 
  2  46  -1   0     1700   2 
  2  47  -1   0     1700   3 
  2  48  -1   0     1700   3 
  2  49   0   0      503   1 
  2  50  -1   0     1700   3 
  2  51   0   0      536   0 
  2  52  -1   0     1700   2 
  2  53   0   0      500   1 
  2  54  -1   0     1700   2 
  2  55   0   0      492   0 
  2  56   0   0      707   0 
  2  57   0   0      670   1 
  2  58  -1   0     1700   2 
  2  59   0   0      469   1 
  2  60  -1   0     1700   3 
  2  61   0   0      486   1 
  2  62   0   0      515   1 
  2  63   0   0      503   1 
  2  64   0   0      615   0 
  2  65   0   0      547   0 
  2  66   0   0      513   1 
  2  67  -1   0     1700   2 
  2  68  -1   0     1700   2 
  2  69   0   0      520   0 
  2  70   0   0      581   0 
  2  71  -1   0     1700   3 
  2  72  -1   0     1700   3 
  2  73  -1   0     1700   3 
  2  74   0   0      501   0 
  2  75  -1   0     1700   3 
  2  76   0   0      813   1 
  2  77  -1   0     1700   3 
  2  78  -1   0     1700   2 
  2  79   0   0      494   1 
  2  80  -1   0     1700   2 
  2  81   0   0      523   1 
  2  82   0   0      608   1 
  2  83  -1   0     1700   2 
  2  84  -1   0     1700   3 
  2  85  -1   0     1700   2 
  2  86   0   0      494   1 
  2  87   0   0      476   0 
  2  88  -1   0     1700   3 
  2  89  -1   0     1700   2 
  2  90   0   0      524   0 
  2  91  -1   0     1700   2 
  2  92  -1   0     1700   2 
  2  93  -1   0     1700   2 
  2  94   0   0      546   0 
  2  95   0   0      505   1 
  2  96   0   0      515   0 
  2  97  -1   0     1700   3 
  2  98   0   0      520   1 
  2  99  -1   0     1700   2 
  2 100   0   0      617   1 
  2 101  -1   0     1700   3 
  2 102   0   0      482   1 
  2 103  -1   0     1700   2 
  2 104   0   0      580   0 
  2 105   0   0      497   1 
  2 106  -1   0     1700   3 
  2 107   0   0      450   0 
  2 108   0   0      465   0 
  2 109   0   0      459   0 
  2 110   0   0      580   1 
  2 111   0   0      525   1 
  2 112   0   0      624   0 
  2 113   0   0      543   0 
  2 114  -1   0     1700   3 
  2 115   0   0      827   1 
  2 116  -1   0     1700   2 
  2 117  -1   0     1700   2 
  2 118  -1   0     1700   2 
  2 119   0   0      638   1 
  2 120  -1   0     1700   3 
  2 121  -1   0     1700   3 
  2 122   0   0      531   1 
  2 123   0   0      616   1 
  2 124   0   0      580   0 
  2 125  -1   0     1700   3 
  2 126   0   0      485   0 
  2 127  -1   0     1700   2 
  3   0   0   0      621   0 
  3   1  -1   0     1700   2 
  3   2   0   0      458   1 
  3   3  -1   0     1700   3 
  3   4  -1   0     1700   3 
  3   5  -1   0     1700   3 
  3   6   0   0      492   0 
  3   7   0   0      557   0 
  3   8  -1   0     1700   3 
  3   9   0   0      687   0 
  3  10  -1   0     1700   3 
  3  11   0   0      505   1 
  3  12   0   0      638   0 
  3  13   0   0      513   0 
  3  14  -1   0     1700   3 
  3  15   0   0      558   0 
  3  16  -1   0     1700   2 
  3  17   0   0      509   0 
  3  18   0   0      539   1 
  3  19  -1   0     1700   3 
  3  20   0   0      496   1 
  3  21  -1   0     1700   3 
  3  22   0   0      493   1 
  3  23  -1   0     1700   2 
  3  24  -1   0     1700   3 
  3  25  -1   0     1700   2 
  3  26  -1   0     1700   2 
  3  27  -1   0     1700   3 
  3  28   0   0      513   0 
  3  29   0   0      458   0 
  3  30  -1   0     1700   3 
  3  31  -1   0     1700   2 
  3  32  -1   0     1700   2 
  3  33  -1   0     1700   3 
  3  34   0   0      453   1 
  3  35   0   0      528   0 
  3  36  -1   0     1700   3 
  3  37   0   0      712   1 
  3  38   0   0      539   0 
  3  39   0   0      505   1 
  3  40   0   0      494   0 
  3  41   0   0      494   1 
  3  42   0   0      485   0 
  3  43  -1   0     1700   2 
  3  44   0   0      519   0 
  3  45  -1   0     1700   3 
  3  46  -1   0     1700   3 
  3  47   0   0      583   1 
  3  48  -1   0     1700   2 
  3  49  -1   0     1700   3 
  3  50  -1   0     1700   2 
  3  51  -1   0     1700   3 
  3  52   0   0      539   1 
  3  53  -1   0     1700   2 
  3  54   0   0      514   1 
  3  55  -1   0     1700   3 
  3  56  -1   0     1700   2 
  3  57  -1   0     1700   3 
  3  58   0   0      522   1 
  3  59  -1   0     1700   3 
  3  60  -1   0     1700   3 
  3  61  -1   0     1700   2 
  3  62   0   0      493   0 
  3  63   0   0      532   0 
  3  64   0   0      547   0 
  3  65   0   0      465   1 
  3  66   0   2      497   2 
  3  67   0   0      803   1 
  3  68   0   0      657   0 
  3  69   0   0      527   0 
  3  70  -1   0     1700   2 
  3  71  -1   0     1700   2 
  3  72   0   0      487   1 
  3  73   0   0      548   0 
  3  74   0   0      552   1 
  3  75  -1   0     1700   2 
  3  76  -1   0     1700   2 
  3  77   0   0      567   0 
  3  78   0   0      510   0 
  3  79   0   0      615   0 
  3  80  -1   0     1700   2 
  3  81  -1   0     1700   2 
  3  82   0   0      516   1 
  3  83  -1   0     1700   2 
  3  84   0   0      564   0 
  3  85  -1   0     1700   2 
  3  86   0   0      557   0 
  3  87   0   0      560   1 
  3  88   0   0      562   0 
  3  89  -1   0     1700   2 
  3  90   0   0      478   1 
  3  91   0   0      464   1 
  3  92  -1   0     1700   3 
  3  93  -1   0     1700   2 
  3  94   0   0      574   1 
  3  95  -1   0     1700   3 
  3  96  -1   0     1700   2 
  3  97   0   0      729   1 
  3  98  -1   0     1700   2 
  3  99  -1   0     1700   2 
  3 100  -1   0     1700   2 
  3 101   0   0      505   1 
  3 102   0   0      570   0 
  3 103   0   0      485   1 
  3 104   0   0      540   1 
  3 105   0   0      607   1 
  3 106  -1   0     1700   3 
  3 107  -1   0     1700   3 
  3 108  -1   0     1700   3 
  3 109  -1   0     1700   3 
  3 110   0   0      577   0 
  3 111   0   0      530   0 
  3 112  -1   0     1700   2 
  3 113  -1   0     1700   2 
  3 114  -1   0     1700   2 
  3 115  -1   0     1700   3 
  3 116  -1   0     1700   2 
  3 117   0   0      553   1 
  3 118   0   0      543   0 
  3 119   0   0      497   1 
  3 120   0   0      509   0 
  3 121  -1   0     1700   3 
  3 122  -1   0     1700   3 
  3 123   0   0      518   1 
  3 124  -1   0     1700   3 
  3 125  -1   0     1700   3 
  3 126   0   0      696   1 
  3 127   0   0      504   1 
