# Supplementary material for: The influence of the Japanese waving cat on the joint spatial compatibility effect: A replication and extension of Dolk, Hommel, Prinz, and Liepelt (2013)
Source: PLoS One. 2017 Sep 14;12(9):e0184844. doi: 10.1371/journal.pone.0184844 (PMC5599021; doi:10.1371/journal.pone.0184844)
Supplement: S1 File — (ZIP) [file pone.0184844.s001.zip › S1 Data/raw data/42.dat]

SimonNL [04-2015]
 42    3   1 
 TAA17
 -1   0  -1   0     1700   1 
 -1   1  -1   1     1700   2 
 -1   2  -1   0     1700   0 
 -1   3  -1   1     1700   3 
 -1   4  -1   1     1700   2 
 -1   5  -1   0     1700   1 
 -1   6  -1   0     1700   0 
 -1   7  -1   1     1700   3 
  0   0  -1   1     1700   2 
  0   1  -1   1     1700   2 
  0   2  -1   1     1700   3 
  0   3  -1   1     1700   3 
  0   4  -1   0     1700   0 
  0   5  -1   0     1700   0 
  0   6  -1   1     1700   3 
  0   7  -1   0     1700   1 
  0   8  -1   0     1700   1 
  0   9  -1   1     1700   3 
  0  10  -1   0     1700   0 
  0  11  -1   1     1700   3 
  0  12  -1   1     1700   3 
  0  13  -1   1     1700   2 
  0  14  -1   0     1700   1 
  0  15  -1   0     1700   0 
  0  16  -1   0     1700   0 
  0  17  -1   0     1700   1 
  0  18  -1   1     1700   2 
  0  19  -1   1     1700   3 
  0  20  -1   1     1700   3 
  0  21  -1   1     1700   2 
  0  22  -1   1     1700   2 
  0  23  -1   1     1700   2 
  0  24  -1   0     1700   0 
  0  25  -1   0     1700   0 
  0  26  -1   0     1700   0 
  0  27  -1   0     1700   1 
  0  28  -1   1     1700   2 
  0  29  -1   0     1700   0 
  0  30  -1   0     1700   1 
  0  31  -1   0     1700   1 
  0  32  -1   1     1700   3 
  0  33  -1   1     1700   2 
  0  34  -1   0     1700   0 
  0  35  -1   1     1700   2 
  0  36  -1   0     1700   0 
  0  37  -1   0     1700   1 
  0  38   0   2      463   1 
  0  39  -1   0     1700   0 
  0  40  -1   0     1700   1 
  0  41   0   0      497   2 
  0  42   0   0      654   3 
  0  43  -1   0     1700   1 
  0  44  -1   1     1700   3 
  0  45  -1   0     1700   0 
  0  46   0   0      530   2 
  0  47   0   2      533   1 
  0  48   0   0      598   3 
  0  49   0   0      822   2 
  0  50  -1   0     1700   1 
  0  51   0   0      823   3 
  0  52  -1   0     1700   0 
  0  53   0   2      230   1 
  0  54  -1   0     1700   0 
  0  55  -1   0     1700   1 
  0  56   0   0      642   2 
  0  57  -1   0     1700   1 
  0  58   0   0      525   3 
  0  59   0   0      537   3 
  0  60  -1   0     1700   1 
  0  61   0   0      572   2 
  0  62  -1   0     1700   1 
  0  63   0   0      493   3 
  0  64  -1   0     1700   1 
  0  65   0   0      530   2 
  0  66  -1   1     1700   2 
  0  67   0   0      536   3 
  0  68  -1   1     1700   3 
  0  69   0   0      544   2 
  0  70   0   0      546   2 
  0  71   0   0      480   3 
  0  72  -1   0     1700   0 
  0  73   0   0      504   2 
  0  74   0   0      670   3 
  0  75   0   0      557   3 
  0  76  -1   0     1700   0 
  0  77   0   0      626   3 
  0  78   0   0      495   3 
  0  79   0   2      545   1 
  0  80  -1   0     1700   0 
  0  81   0   0      436   2 
  0  82   0   0      502   2 
  0  83  -1   0     1700   1 
  0  84  -1   0     1700   0 
  0  85  -1   0     1700   1 
  0  86  -1   0     1700   1 
  0  87  -1   0     1700   0 
  0  88  -1   0     1700   1 
  0  89   0   0      570   2 
  0  90  -1   0     1700   0 
  0  91  -1   0     1700   0 
  0  92   0   0      530   3 
  0  93  -1   0     1700   0 
  0  94  -1   0     1700   1 
  0  95   0   0      676   3 
  0  96   0   0      599   2 
  0  97   0   0      544   2 
  0  98   0   0      503   3 
  0  99  -1   0     1700   0 
  0 100  -1   0     1700   0 
  0 101  -1   0     1700   0 
  0 102   0   0      538   2 
  0 103  -1   0     1700   1 
  0 104  -1   0     1700   1 
  0 105   0   0      610   3 
  0 106  -1   0     1700   0 
  0 107  -1   0     1700   1 
  0 108  -1   0     1700   0 
  0 109  -1   0     1700   1 
  0 110  -1   0     1700   0 
  0 111  -1   0     1700   1 
  0 112   0   0      548   2 
  0 113   0   0      664   2 
  0 114  -1   0     1700   0 
  0 115  -1   0     1700   1 
  0 116  -1   0     1700   0 
  0 117   0   0      582   2 
  0 118   0   0      567   3 
  0 119   0   0      536   2 
  0 120   0   0      560   2 
  0 121   0   2      514   0 
  0 122  -1   1     1700   2 
  0 123   0   0      693   3 
  0 124   0   0      481   3 
  0 125   0   0      519   3 
  0 126  -1   0     1700   1 
  0 127   0   0      586   3 
  1   0   0   0      230   2 
  1   1   0   0      503   2 
  1   2  -1   0     1700   1 
  1   3  -1   0     1700   1 
  1   4  -1   0     1700   1 
  1   5  -1   0     1700   1 
  1   6  -1   0     1700   0 
  1   7  -1   0     1700   1 
  1   8  -1   0     1700   0 
  1   9  -1   0     1700   1 
  1  10  -1   0     1700   0 
  1  11  -1   0     1700   0 
  1  12  -1   0     1700   1 
  1  13  -1   0     1700   1 
  1  14   0   0      600   3 
  1  15  -1   0     1700   0 
  1  16  -1   0     1700   1 
  1  17   0   0      552   2 
  1  18   0   0      583   2 
  1  19  -1   0     1700   1 
  1  20  -1   0     1700   0 
  1  21   0   0      519   3 
  1  22  -1   0     1700   1 
  1  23   0   0      543   2 
  1  24   0   0      544   2 
  1  25   0   0      530   2 
  1  26  -1   0     1700   1 
  1  27   0   0      423   2 
  1  28   0   0      458   2 
  1  29   0   0      467   2 
  1  30  -1   1     1700   3 
  1  31   0   0      490   3 
  1  32  -1   0     1700   0 
  1  33   0   0      530   3 
  1  34   0   0      525   2 
  1  35  -1   0     1700   0 
  1  36  -1   0     1700   1 
  1  37   0   0      548   2 
  1  38  -1   0     1700   0 
  1  39  -1   0     1700   1 
  1  40  -1   0     1700   0 
  1  41  -1   0     1700   0 
  1  42  -1   0     1700   0 
  1  43   0   0      762   2 
  1  44  -1   0     1700   1 
  1  45  -1   0     1700   1 
  1  46   0   0      566   2 
  1  47   0   0      521   2 
  1  48  -1   0     1700   0 
  1  49   0   0      595   3 
  1  50  -1   0     1700   0 
  1  51   0   0      566   3 
  1  52   0   0      529   2 
  1  53   0   0      546   3 
  1  54   0   0      484   2 
  1  55  -1   0     1700   1 
  1  56  -1   0     1700   1 
  1  57  -1   0     1700   0 
  1  58  -1   0     1700   1 
  1  59   0   0      584   2 
  1  60  -1   0     1700   1 
  1  61  -1   0     1700   1 
  1  62  -1   0     1700   0 
  1  63  -1   0     1700   1 
  1  64  -1   0     1700   0 
  1  65   0   0      547   3 
  1  66   0   0      565   3 
  1  67  -1   0     1700   0 
  1  68   0   0      574   2 
  1  69  -1   0     1700   0 
  1  70   0   0      441   3 
  1  71   0   0      526   3 
  1  72   0   0      541   3 
  1  73  -1   0     1700   1 
  1  74   0   0      509   3 
  1  75   0   0      484   3 
  1  76   0   0      482   3 
  1  77  -1   1     1700   3 
  1  78   0   0      568   2 
  1  79   0   0      540   2 
  1  80   0   0      515   3 
  1  81  -1   0     1700   0 
  1  82  -1   0     1700   0 
  1  83   0   0      826   3 
  1  84   0   0      674   2 
  1  85   0   0      497   3 
  1  86   0   0      636   3 
  1  87  -1   0     1700   0 
  1  88   0   0      614   3 
  1  89   0   0      535   2 
  1  90   0   0      507   2 
  1  91   0   0      551   2 
  1  92   0   0      565   3 
  1  93   0   0      495   3 
  1  94   0   0      548   3 
  1  95   0   0      500   3 
  1  96  -1   0     1700   0 
  1  97   0   0      742   2 
  1  98   0   0      485   2 
  1  99  -1   0     1700   0 
  1 100  -1   0     1700   1 
  1 101  -1   0     1700   1 
  1 102  -1   1     1700   2 
  1 103  -1   0     1700   0 
  1 104   0   0      525   3 
  1 105   0   0      586   3 
  1 106   0   0      434   3 
  1 107  -1   0     1700   1 
  1 108  -1   0     1700   1 
  1 109   0   0      543   3 
  1 110   0   0      617   3 
  1 111  -1   0     1700   1 
  1 112  -1   0     1700   0 
  1 113  -1   0     1700   1 
  1 114  -1   0     1700   0 
  1 115   0   2      596   1 
  1 116  -1   0     1700   1 
  1 117   0   0      643   2 
  1 118   0   0      592   2 
  1 119  -1   0     1700   0 
  1 120  -1   0     1700   0 
  1 121  -1   0     1700   0 
  1 122   0   0      586   3 
  1 123   0   0      502   2 
  1 124  -1   0     1700   1 
  1 125   0   0      490   2 
  1 126  -1   0     1700   0 
  1 127  -1   0     1700   0 
  2   0  -1   1     1700   3 
  2   1  -1   0     1700   0 
  2   2  -1   0     1700   1 
  2   3  -1   0     1700   0 
  2   4  -1   0     1700   1 
  2   5  -1   0     1700   1 
  2   6  -1   0     1700   0 
  2   7  -1   0     1700   0 
  2   8   0   0      544   3 
  2   9   0   0      630   2 
  2  10   0   0      431   3 
  2  11  -1   0     1700   0 
  2  12   0   0      468   3 
  2  13  -1   0     1700   1 
  2  14  -1   0     1700   1 
  2  15  -1   0     1700   1 
  2  16  -1   0     1700   0 
  2  17   0   0      515   3 
  2  18   0   0      470   2 
  2  19   0   0      487   2 
  2  20   0   0      474   3 
  2  21   0   0      722   2 
  2  22   0   0      491   2 
  2  23   0   0      475   2 
  2  24  -1   0     1700   0 
  2  25  -1   0     1700   1 
  2  26   0   0      498   2 
  2  27   0   0      528   2 
  2  28  -1   0     1700   1 
  2  29  -1   0     1700   1 
  2  30   0   0      593   2 
  2  31  -1   0     1700   0 
  2  32  -1   0     1700   1 
  2  33  -1   0     1700   0 
  2  34   0   0      467   3 
  2  35   0   0      521   2 
  2  36   0   0      561   3 
  2  37   0   0      490   3 
  2  38  -1   0     1700   0 
  2  39   0   0      453   3 
  2  40   0   0      518   2 
  2  41   0   0      459   3 
  2  42   0   0      473   3 
  2  43  -1   0     1700   0 
  2  44  -1   0     1700   1 
  2  45   0   0      497   3 
  2  46   0   0      525   3 
  2  47  -1   0     1700   1 
  2  48   0   0      528   2 
  2  49   0   0      500   3 
  2  50  -1   0     1700   0 
  2  51  -1   0     1700   0 
  2  52   0   0      622   3 
  2  53   0   0      615   3 
  2  54  -1   0     1700   1 
  2  55   0   0      529   2 
  2  56   0   0      464   3 
  2  57  -1   0     1700   1 
  2  58   0   2      492   0 
  2  59  -1   0     1700   1 
  2  60   0   0     1160   3 
  2  61   0   0      740   2 
  2  62  -1   0     1700   0 
  2  63  -1   0     1700   0 
  2  64   0   0      640   2 
  2  65   0   0      530   2 
  2  66  -1   0     1700   0 
  2  67  -1   1     1700   2 
  2  68   0   0      513   2 
  2  69  -1   0     1700   0 
  2  70  -1   0     1700   0 
  2  71   0   0      736   2 
  2  72  -1   0     1700   0 
  2  73   0   0      951   3 
  2  74   0   0      520   3 
  2  75  -1   0     1700   0 
  2  76   0   0      508   3 
  2  77   0   0      535   2 
  2  78  -1   0     1700   1 
  2  79   0   0      822   3 
  2  80  -1   0     1700   1 
  2  81   0   0      538   3 
  2  82  -1   0     1700   1 
  2  83  -1   0     1700   0 
  2  84  -1   0     1700   0 
  2  85  -1   0     1700   1 
  2  86   0   0      549   3 
  2  87  -1   0     1700   0 
  2  88   0   0      529   3 
  2  89   0   0      542   2 
  2  90  -1   0     1700   1 
  2  91  -1   0     1700   0 
  2  92   0   0      485   3 
  2  93   0   0      549   3 
  2  94  -1   0     1700   1 
  2  95  -1   0     1700   1 
  2  96   0   0      552   2 
  2  97  -1   0     1700   1 
  2  98  -1   0     1700   0 
  2  99  -1   0     1700   0 
  2 100   0   0      460   2 
  2 101  -1   0     1700   1 
  2 102   0   0      457   2 
  2 103  -1   0     1700   0 
  2 104  -1   0     1700   0 
  2 105   0   0      527   2 
  2 106   0   0      454   2 
  2 107  -1   0     1700   1 
  2 108   0   0      441   2 
  2 109   0   0      471   2 
  2 110   0   0      477   3 
  2 111   0   0      447   2 
  2 112  -1   0     1700   1 
  2 113  -1   0     1700   1 
  2 114  -1   0     1700   0 
  2 115  -1   0     1700   1 
  2 116   0   0      505   2 
  2 117  -1   0     1700   0 
  2 118   0   0      583   2 
  2 119  -1   0     1700   1 
  2 120  -1   0     1700   1 
  2 121   0   0      569   3 
  2 122  -1   0     1700   0 
  2 123  -1   0     1700   1 
  2 124   0   0      443   2 
  2 125   0   2      452   1 
  2 126   0   0      230   3 
  2 127   0   0      674   3 
  3   0  -1   0     1700   1 
  3   1  -1   0     1700   1 
  3   2  -1   0     1700   0 
  3   3  -1   0     1700   0 
  3   4  -1   0     1700   0 
  3   5   0   0      727   3 
  3   6  -1   0     1700   1 
  3   7  -1   0     1700   1 
  3   8  -1   0     1700   0 
  3   9   0   0      510   3 
  3  10   0   0      531   3 
  3  11  -1   0     1700   1 
  3  12   0   0      537   2 
  3  13   0   0      488   2 
  3  14  -1   0     1700   0 
  3  15  -1   0     1700   1 
  3  16   0   2      503   0 
  3  17  -1   0     1700   1 
  3  18  -1   0     1700   0 
  3  19   0   0      647   3 
  3  20   0   0      513   2 
  3  21  -1   0     1700   1 
  3  22   0   0      472   2 
  3  23  -1   0     1700   0 
  3  24   0   0      503   3 
  3  25  -1   0     1700   1 
  3  26   0   0      488   3 
  3  27  -1   0     1700   1 
  3  28   0   0      417   3 
  3  29   0   0      501   3 
  3  30  -1   0     1700   1 
  3  31   0   0      537   2 
  3  32  -1   0     1700   1 
  3  33  -1   0     1700   1 
  3  34   0   0      762   3 
  3  35   0   0      542   2 
  3  36   0   0      480   2 
  3  37   0   0      525   3 
  3  38   0   0      483   2 
  3  39   0   0      472   3 
  3  40   0   0      515   3 
  3  41   0   0      495   2 
  3  42   0   0      609   3 
  3  43   0   0      480   2 
  3  44   0   0      480   2 
  3  45   0   2      625   1 
  3  46   0   0      230   3 
  3  47   0   0      645   3 
  3  48   0   0      485   2 
  3  49   0   0      452   2 
  3  50   0   0      722   3 
  3  51   0   0      548   2 
  3  52   0   0      520   2 
  3  53   0   0      547   2 
  3  54  -1   0     1700   0 
  3  55   0   0      523   2 
  3  56   0   0      494   2 
  3  57   0   0      575   3 
  3  58   0   0      477   2 
  3  59   0   0      577   2 
  3  60   0   2      535   0 
  3  61   0   0      475   3 
  3  62   0   0      537   3 
  3  63  -1   0     1700   1 
  3  64   0   0      704   3 
  3  65  -1   0     1700   1 
  3  66  -1   0     1700   1 
  3  67  -1   0     1700   0 
  3  68  -1   0     1700   1 
  3  69  -1   0     1700   1 
  3  70   0   0      521   2 
  3  71   0   0      688   2 
  3  72   0   0      454   2 
  3  73  -1   0     1700   1 
  3  74  -1   0     1700   0 
  3  75  -1   0     1700   1 
  3  76  -1   0     1700   1 
  3  77  -1   0     1700   0 
  3  78   0   0      453   2 
  3  79   0   0      470   3 
  3  80   0   0      414   2 
  3  81   0   0      456   3 
  3  82  -1   0     1700   1 
  3  83  -1   0     1700   0 
  3  84   0   0      439   3 
  3  85  -1   0     1700   1 
  3  86   0   0      430   3 
  3  87  -1   0     1700   1 
  3  88   0   0      492   3 
  3  89   0   0      493   2 
  3  90  -1   0     1700   0 
  3  91   0   0      551   2 
  3  92  -1   0     1700   1 
  3  93  -1   0     1700   1 
  3  94  -1   0     1700   1 
  3  95  -1   0     1700   0 
  3  96  -1   0     1700   1 
  3  97  -1   0     1700   0 
  3  98   0   0      641   3 
  3  99   0   0      509   2 
  3 100   0   0      451   3 
  3 101  -1   0     1700   0 
  3 102  -1   0     1700   0 
  3 103  -1   0     1700   0 
  3 104  -1   0     1700   0 
  3 105   0   0      424   2 
  3 106   0   0      452   3 
  3 107   0   0      432   2 
  3 108  -1   0     1700   0 
  3 109  -1   0     1700   0 
  3 110  -1   0     1700   0 
  3 111  -1   0     1700   0 
  3 112  -1   0     1700   1 
  3 113  -1   0     1700   1 
  3 114  -1   0     1700   0 
  3 115  -1   0     1700   0 
  3 116   0   0      504   3 
  3 117  -1   0     1700   0 
  3 118  -1   0     1700   0 
  3 119  -1   0     1700   0 
  3 120   0   0      509   2 
  3 121  -1   0     1700   1 
  3 122  -1   0     1700   0 
  3 123  -1   0     1700   0 
  3 124   0   0      450   3 
  3 125   0   0      477   3 
  3 126   0   0      407   2 
  3 127   0   0      444   3 
