# Supplementary material for: The influence of the Japanese waving cat on the joint spatial compatibility effect: A replication and extension of Dolk, Hommel, Prinz, and Liepelt (2013)
Source: PLoS One. 2017 Sep 14;12(9):e0184844. doi: 10.1371/journal.pone.0184844 (PMC5599021; doi:10.1371/journal.pone.0184844)
Supplement: S1 File — (ZIP) [file pone.0184844.s001.zip › S1 Data/raw data/43.dat]

SimonNL [04-2015]
 43    0   0 
 SIYI28
 -1   0  -1   0     1700   3 
 -1   1  -1   0     1700   3 
 -1   2  -1   0     1700   2 
 -1   3   0   0      649   0 
 -1   4   0   0      564   1 
 -1   5   0   0      488   1 
 -1   6  -1   0     1700   2 
 -1   7   0   0      594   0 
  0   0  -1   0     1700   3 
  0   1   0   0      504   0 
  0   2  -1   0     1700   2 
  0   3   0   0      498   1 
  0   4  -1   0     1700   3 
  0   5   0   0      469   1 
  0   6   0   0      577   0 
  0   7   0   0      525   1 
  0   8   0   0      674   0 
  0   9  -1   0     1700   2 
  0  10  -1   0     1700   2 
  0  11   0   0      465   1 
  0  12  -1   0     1700   3 
  0  13  -1   0     1700   3 
  0  14  -1   0     1700   3 
  0  15   0   0      479   1 
  0  16  -1   0     1700   2 
  0  17  -1   0     1700   2 
  0  18  -1   0     1700   3 
  0  19  -1   0     1700   3 
  0  20   0   0      479   0 
  0  21   0   0      607   0 
  0  22   0   0      547   1 
  0  23  -1   0     1700   3 
  0  24  -1   0     1700   3 
  0  25   0   0      525   0 
  0  26   0   0      503   0 
  0  27  -1   0     1700   3 
  0  28  -1   0     1700   3 
  0  29  -1   0     1700   2 
  0  30   0   0      553   1 
  0  31   0   0      714   0 
  0  32   0   0      528   1 
  0  33  -1   0     1700   3 
  0  34   0   0      513   0 
  0  35   0   0      508   1 
  0  36   0   0      750   0 
  0  37   0   0      554   1 
  0  38  -1   0     1700   3 
  0  39  -1   0     1700   2 
  0  40   0   0      550   0 
  0  41  -1   0     1700   2 
  0  42  -1   0     1700   3 
  0  43   0   0      526   1 
  0  44  -1   0     1700   2 
  0  45   0   0      586   0 
  0  46   0   0      605   0 
  0  47  -1   0     1700   3 
  0  48   0   0      629   0 
  0  49  -1   0     1700   2 
  0  50   0   0      479   0 
  0  51   0   0      492   1 
  0  52   0   0      505   1 
  0  53  -1   0     1700   2 
  0  54  -1   0     1700   2 
  0  55   0   0      548   1 
  0  56   0   0      479   0 
  0  57  -1   0     1700   2 
  0  58  -1   0     1700   3 
  0  59  -1   0     1700   2 
  0  60   0   0      488   1 
  0  61   0   0      686   0 
  0  62   0   0      646   0 
  0  63  -1   0     1700   2 
  0  64   0   0      474   0 
  0  65  -1   0     1700   2 
  0  66  -1   0     1700   2 
  0  67  -1   0     1700   3 
  0  68  -1   0     1700   3 
  0  69   0   0      619   1 
  0  70  -1   0     1700   2 
  0  71  -1   0     1700   3 
  0  72  -1   0     1700   3 
  0  73   0   0      591   0 
  0  74  -1   0     1700   2 
  0  75   0   0      483   0 
  0  76  -1   0     1700   2 
  0  77   0   0      490   0 
  0  78   0   0      540   0 
  0  79  -1   0     1700   3 
  0  80   0   0      500   1 
  0  81  -1   0     1700   2 
  0  82   0   0      624   0 
  0  83   0   0      521   1 
  0  84   0   0      655   0 
  0  85   0   0      528   1 
  0  86  -1   0     1700   3 
  0  87   0   0      560   1 
  0  88   0   0      613   1 
  0  89   0   0      542   1 
  0  90   0   0      581   0 
  0  91   0   0      514   1 
  0  92  -1   0     1700   3 
  0  93   0   0      508   0 
  0  94   0   0      630   1 
  0  95  -1   0     1700   3 
  0  96  -1   0     1700   3 
  0  97  -1   0     1700   2 
  0  98  -1   0     1700   2 
  0  99  -1   0     1700   2 
  0 100  -1   0     1700   2 
  0 101  -1   0     1700   3 
  0 102  -1   0     1700   3 
  0 103  -1   0     1700   2 
  0 104  -1   0     1700   2 
  0 105  -1   0     1700   2 
  0 106   0   0      691   0 
  0 107   0   0      576   1 
  0 108  -1   0     1700   2 
  0 109   0   0      610   1 
  0 110  -1   0     1700   3 
  0 111   0   0      480   1 
  0 112  -1   0     1700   2 
  0 113   0   0      523   1 
  0 114   0   0      476   1 
  0 115   0   0      502   0 
  0 116   0   0      552   0 
  0 117   0   0      509   0 
  0 118  -1   0     1700   3 
  0 119  -1   0     1700   2 
  0 120   0   0      511   1 
  0 121   0   0      663   1 
  0 122   0   0      665   0 
  0 123  -1   0     1700   3 
  0 124  -1   0     1700   2 
  0 125  -1   0     1700   3 
  0 126   0   0      539   1 
  0 127  -1   0     1700   3 
  1   0  -1   0     1700   2 
  1   1   0   0      606   1 
  1   2  -1   0     1700   3 
  1   3   0   0      548   1 
  1   4   0   0      599   1 
  1   5   0   0      539   0 
  1   6   0   0      592   0 
  1   7  -1   0     1700   3 
  1   8   0   2      808   2 
  1   9   0   2      231   2 
  1  10   0   0      524   0 
  1  11   0   0      570   0 
  1  12  -1   0     1700   2 
  1  13   0   0      633   1 
  1  14  -1   0     1700   3 
  1  15   0   0      624   0 
  1  16  -1   0     1700   3 
  1  17   0   0      752   0 
  1  18   0   0      618   1 
  1  19  -1   0     1700   3 
  1  20  -1   0     1700   3 
  1  21  -1   0     1700   2 
  1  22  -1   0     1700   2 
  1  23  -1   0     1700   3 
  1  24  -1   0     1700   3 
  1  25  -1   0     1700   3 
  1  26   0   0      446   1 
  1  27   0   0      617   1 
  1  28  -1   0     1700   2 
  1  29   0   0      486   1 
  1  30  -1   0     1700   3 
  1  31   0   0      532   0 
  1  32  -1   0     1700   2 
  1  33   0   0      564   0 
  1  34   0   0      605   0 
  1  35   0   0      566   0 
  1  36  -1   0     1700   2 
  1  37   0   0      762   1 
  1  38  -1   0     1700   3 
  1  39   0   0      745   1 
  1  40   0   0      677   0 
  1  41   0   0      551   1 
  1  42  -1   0     1700   3 
  1  43   0   0      522   1 
  1  44   0   0      527   1 
  1  45   0   0      514   1 
  1  46  -1   0     1700   3 
  1  47  -1   0     1700   2 
  1  48  -1   0     1700   2 
  1  49  -1   0     1700   3 
  1  50   0   0      536   1 
  1  51  -1   0     1700   2 
  1  52   0   0      609   1 
  1  53  -1   0     1700   3 
  1  54  -1   0     1700   2 
  1  55  -1   0     1700   2 
  1  56  -1   0     1700   3 
  1  57   0   0      696   0 
  1  58  -1   0     1700   2 
  1  59   0   0      708   1 
  1  60   0   0      786   0 
  1  61   0   0      640   0 
  1  62  -1   0     1700   2 
  1  63  -1   0     1700   2 
  1  64  -1   0     1700   2 
  1  65  -1   0     1700   3 
  1  66   0   0      623   0 
  1  67   0   0     1078   0 
  1  68  -1   0     1700   2 
  1  69   0   0      653   0 
  1  70  -1   0     1700   2 
  1  71  -1   0     1700   2 
  1  72  -1   0     1700   3 
  1  73  -1   0     1700   2 
  1  74  -1   0     1700   3 
  1  75   0   0      562   0 
  1  76   0   0      549   0 
  1  77  -1   0     1700   3 
  1  78   0   0      549   1 
  1  79   0   0      565   1 
  1  80   0   0      643   0 
  1  81   0   0      515   0 
  1  82  -1   0     1700   2 
  1  83  -1   0     1700   3 
  1  84  -1   0     1700   2 
  1  85  -1   0     1700   3 
  1  86   0   0      757   0 
  1  87   0   0      530   1 
  1  88  -1   0     1700   2 
  1  89   0   0      715   1 
  1  90   0   0     1032   0 
  1  91   0   0      761   1 
  1  92   0   0      644   1 
  1  93   0   0      650   1 
  1  94  -1   0     1700   3 
  1  95  -1   0     1700   3 
  1  96   0   0      542   0 
  1  97  -1   0     1700   3 
  1  98   0   0      576   1 
  1  99   0   0      667   1 
  1 100   0   0      669   0 
  1 101  -1   0     1700   2 
  1 102  -1   0     1700   2 
  1 103  -1   0     1700   2 
  1 104   0   0      618   0 
  1 105  -1   0     1700   3 
  1 106  -1   0     1700   2 
  1 107  -1   0     1700   3 
  1 108   0   0      604   0 
  1 109  -1   0     1700   2 
  1 110   0   0      502   0 
  1 111   0   0      781   1 
  1 112  -1   0     1700   2 
  1 113   0   0      593   1 
  1 114   0   0      670   0 
  1 115  -1   0     1700   3 
  1 116   0   0      479   0 
  1 117  -1   0     1700   3 
  1 118   0   0      643   1 
  1 119   0   0      585   0 
  1 120   0   0      566   1 
  1 121  -1   0     1700   3 
  1 122   0   0      631   1 
  1 123  -1   0     1700   3 
  1 124  -1   0     1700   2 
  1 125   0   0      553   1 
  1 126  -1   0     1700   3 
  1 127   0   0      548   0 
  2   0  -1   0     1700   2 
  2   1  -1   0     1700   3 
  2   2   0   0      477   0 
  2   3   0   0      545   1 
  2   4  -1   0     1700   3 
  2   5   0   0      515   0 
  2   6   0   0      493   1 
  2   7   0   0      597   0 
  2   8  -1   0     1700   3 
  2   9   0   0      820   0 
  2  10  -1   0     1700   2 
  2  11   0   0      532   1 
  2  12  -1   0     1700   2 
  2  13  -1   0     1700   3 
  2  14   0   0      457   1 
  2  15  -1   0     1700   2 
  2  16   0   0      418   1 
  2  17   0   0      521   1 
  2  18   0   0      466   0 
  2  19   0   0      476   1 
  2  20   0   0      494   1 
  2  21  -1   0     1700   2 
  2  22  -1   0     1700   2 
  2  23   0   0      493   1 
  2  24   0   0      452   1 
  2  25  -1   0     1700   3 
  2  26  -1   0     1700   3 
  2  27  -1   0     1700   3 
  2  28  -1   0     1700   3 
  2  29   0   0      519   1 
  2  30   0   0      601   0 
  2  31  -1   0     1700   2 
  2  32   0   0      505   1 
  2  33  -1   0     1700   3 
  2  34  -1   0     1700   3 
  2  35   0   0      526   0 
  2  36   0   0      648   1 
  2  37  -1   0     1700   3 
  2  38  -1   0     1700   3 
  2  39  -1   0     1700   2 
  2  40   0   0      549   0 
  2  41   0   0      640   0 
  2  42  -1   0     1700   2 
  2  43  -1   0     1700   3 
  2  44  -1   0     1700   2 
  2  45   0   0      566   0 
  2  46   0   0      624   0 
  2  47  -1   0     1700   2 
  2  48   0   0      724   0 
  2  49   0   0      505   1 
  2  50   0   0      496   0 
  2  51   0   2      592   2 
  2  52   0   0      220   1 
  2  53  -1   0     1700   2 
  2  54   0   0      575   0 
  2  55   0   0      531   0 
  2  56  -1   0     1700   3 
  2  57  -1   0     1700   3 
  2  58   0   0      431   1 
  2  59  -1   0     1700   2 
  2  60  -1   0     1700   2 
  2  61   0   0      613   0 
  2  62  -1   0     1700   3 
  2  63   0   0      515   1 
  2  64   0   0      684   1 
  2  65   0   0     1502   0 
  2  66   0   0     1684   1 
  2  67  -1   0     1700   3 
  2  68   0   0      835   0 
  2  69   0   0      596   1 
  2  70   0   0      779   0 
  2  71  -1   0     1700   3 
  2  72   0   0      710   0 
  2  73  -1   0     1700   2 
  2  74   0   0      729   1 
  2  75  -1   0     1700   2 
  2  76   0   0      740   0 
  2  77  -1   0     1700   3 
  2  78   0   0      578   1 
  2  79   0   0      626   0 
  2  80  -1   0     1700   2 
  2  81  -1   0     1700   3 
  2  82   0   0      671   1 
  2  83   0   0      508   1 
  2  84  -1   0     1700   2 
  2  85  -1   0     1700   3 
  2  86  -1   0     1700   3 
  2  87   0   0      572   0 
  2  88   0   0      709   0 
  2  89   0   0      660   1 
  2  90   0   0      583   1 
  2  91   0   0      920   0 
  2  92   0   0      511   1 
  2  93   0   0      701   0 
  2  94   0   0      716   1 
  2  95  -1   0     1700   2 
  2  96   0   0      639   0 
  2  97  -1   0     1700   2 
  2  98  -1   0     1700   2 
  2  99  -1   0     1700   3 
  2 100  -1   0     1700   3 
  2 101  -1   0     1700   3 
  2 102  -1   0     1700   3 
  2 103  -1   0     1700   2 
  2 104  -1   0     1700   3 
  2 105  -1   0     1700   2 
  2 106  -1   0     1700   2 
  2 107   0   0      652   0 
  2 108  -1   0     1700   2 
  2 109   0   0      533   0 
  2 110   0   0      484   1 
  2 111  -1   0     1700   2 
  2 112  -1   0     1700   3 
  2 113   0   0      546   1 
  2 114  -1   0     1700   3 
  2 115  -1   0     1700   2 
  2 116  -1   0     1700   2 
  2 117  -1   0     1700   2 
  2 118   0   0      553   0 
  2 119  -1   0     1700   3 
  2 120   0   0      522   1 
  2 121  -1   0     1700   3 
  2 122   0   0      571   0 
  2 123   0   0      525   0 
  2 124  -1   0     1700   2 
  2 125  -1   0     1700   3 
  2 126   0   0      571   1 
  2 127  -1   0     1700   2 
  3   0  -1   0     1700   3 
  3   1  -1   0     1700   2 
  3   2   0   0      738   1 
  3   3  -1   0     1700   3 
  3   4   0   0      719   0 
  3   5  -1   0     1700   3 
  3   6   0   0      639   1 
  3   7   0   0      550   1 
  3   8   0   0      553   0 
  3   9  -1   0     1700   3 
  3  10  -1   0     1700   2 
  3  11   0   0      615   1 
  3  12   0   0      591   1 
  3  13   0   0      702   0 
  3  14  -1   0     1700   3 
  3  15   0   0      602   1 
  3  16  -1   0     1700   2 
  3  17  -1   0     1700   3 
  3  18  -1   0     1700   2 
  3  19   0   0      651   0 
  3  20   0   0      509   1 
  3  21  -1   0     1700   3 
  3  22  -1   0     1700   2 
  3  23  -1   0     1700   3 
  3  24   0   0      618   0 
  3  25  -1   0     1700   3 
  3  26  -1   0     1700   3 
  3  27  -1   0     1700   3 
  3  28  -1   0     1700   2 
  3  29   0   0      582   0 
  3  30   0   0      617   1 
  3  31  -1   0     1700   3 
  3  32   0   0      594   1 
  3  33   0   0      657   0 
  3  34   0   0      618   0 
  3  35   0   0      534   0 
  3  36   0   0      584   1 
  3  37   0   0      588   1 
  3  38   0   0      518   1 
  3  39  -1   0     1700   2 
  3  40  -1   0     1700   3 
  3  41   0   0      471   1 
  3  42  -1   0     1700   2 
  3  43  -1   0     1700   2 
  3  44  -1   0     1700   2 
  3  45  -1   0     1700   3 
  3  46  -1   0     1700   3 
  3  47   0   0      575   0 
  3  48  -1   0     1700   2 
  3  49   0   0      594   0 
  3  50   0   0      594   1 
  3  51  -1   0     1700   2 
  3  52  -1   0     1700   2 
  3  53  -1   0     1700   2 
  3  54   0   0      532   1 
  3  55  -1   0     1700   2 
  3  56  -1   0     1700   3 
  3  57   0   0      486   0 
  3  58   0   0      448   0 
  3  59   0   0      490   0 
  3  60  -1   0     1700   3 
  3  61  -1   0     1700   3 
  3  62  -1   0     1700   3 
  3  63   0   0      498   1 
  3  64  -1   0     1700   2 
  3  65  -1   0     1700   2 
  3  66  -1   0     1700   2 
  3  67   0   0     1190   0 
  3  68  -1   0     1700   3 
  3  69   0   0      539   0 
  3  70   0   0      543   1 
  3  71   0   0      465   1 
  3  72   0   0      526   0 
  3  73  -1   0     1700   2 
  3  74  -1   0     1700   3 
  3  75   0   0      517   1 
  3  76  -1   0     1700   2 
  3  77   0   0      527   0 
  3  78   0   0      494   0 
  3  79  -1   0     1700   3 
  3  80  -1   0     1700   2 
  3  81   0   0      547   1 
  3  82   0   0      563   1 
  3  83  -1   0     1700   2 
  3  84   0   0      538   0 
  3  85  -1   0     1700   2 
  3  86   0   0      591   0 
  3  87   0   0      600   1 
  3  88   0   0      633   1 
  3  89  -1   0     1700   3 
  3  90  -1   0     1700   2 
  3  91   0   0      774   1 
  3  92   0   0      700   1 
  3  93   0   0      604   1 
  3  94   0   0      635   0 
  3  95   0   0      606   0 
  3  96   0   0      546   0 
  3  97  -1   0     1700   3 
  3  98   0   0      538   0 
  3  99  -1   0     1700   3 
  3 100  -1   0     1700   2 
  3 101  -1   0     1700   3 
  3 102  -1   0     1700   3 
  3 103   0   0      670   1 
  3 104  -1   0     1700   3 
  3 105  -1   0     1700   3 
  3 106  -1   0     1700   2 
  3 107  -1   0     1700   2 
  3 108   0   0      480   1 
  3 109   0   0      591   1 
  3 110   0   0      842   0 
  3 111   0   0      798   0 
  3 112   0   0      764   0 
  3 113  -1   0     1700   3 
  3 114  -1   0     1700   3 
  3 115  -1   0     1700   2 
  3 116  -1   0     1700   2 
  3 117   0   0      561   1 
  3 118  -1   0     1700   3 
  3 119   0   0      680   0 
  3 120   0   0      606   0 
  3 121   0   0      630   0 
  3 122   0   0      598   0 
  3 123  -1   0     1700   2 
  3 124   0   0      886   1 
  3 125   0   0      601   1 
  3 126  -1   0     1700   2 
  3 127  -1   0     1700   2 
