# Supplementary material for: The influence of the Japanese waving cat on the joint spatial compatibility effect: A replication and extension of Dolk, Hommel, Prinz, and Liepelt (2013)
Source: PLoS One. 2017 Sep 14;12(9):e0184844. doi: 10.1371/journal.pone.0184844 (PMC5599021; doi:10.1371/journal.pone.0184844)
Supplement: S1 File — (ZIP) [file pone.0184844.s001.zip › S1 Data/raw data/44.dat]

SimonNL [04-2015]
 44    1   0 
 SLT09
 -1   0   0   0      881   1 
 -1   1   0   0      730   0 
 -1   2   0   0      792   0 
 -1   3  -1   0     1700   3 
 -1   4   0   0      679   1 
 -1   5  -1   0     1700   2 
 -1   6  -1   0     1700   2 
 -1   7  -1   0     1700   3 
  0   0  -1   0     1700   3 
  0   1   0   0      564   1 
  0   2   0   0      615   0 
  0   3   0   0      564   0 
  0   4  -1   0     1700   3 
  0   5   0   0      698   1 
  0   6   0   0      579   1 
  0   7  -1   0     1700   2 
  0   8  -1   0     1700   3 
  0   9   0   0      557   1 
  0  10   0   0      535   1 
  0  11  -1   0     1700   3 
  0  12   0   0      570   0 
  0  13   0   0      539   0 
  0  14  -1   0     1700   3 
  0  15  -1   0     1700   3 
  0  16   0   0      437   0 
  0  17   0   0      520   0 
  0  18  -1   0     1700   2 
  0  19   0   0      582   0 
  0  20  -1   0     1700   2 
  0  21  -1   0     1700   2 
  0  22   0   0      560   0 
  0  23   0   0      499   0 
  0  24   0   0      593   1 
  0  25   0   0      513   1 
  0  26  -1   0     1700   2 
  0  27   0   0      661   0 
  0  28   0   0      653   1 
  0  29   0   2      536   3 
  0  30   0   0      576   0 
  0  31   0   0      497   1 
  0  32  -1   0     1700   2 
  0  33  -1   0     1700   3 
  0  34   0   0      585   1 
  0  35  -1   0     1700   3 
  0  36  -1   0     1700   2 
  0  37  -1   0     1700   3 
  0  38  -1   0     1700   3 
  0  39   0   0      562   1 
  0  40  -1   0     1700   3 
  0  41   0   0      597   1 
  0  42  -1   0     1700   2 
  0  43   0   0      522   1 
  0  44   0   0      694   0 
  0  45   0   0      506   0 
  0  46  -1   0     1700   3 
  0  47   0   0      493   0 
  0  48  -1   0     1700   2 
  0  49   0   0      473   0 
  0  50   0   0      603   1 
  0  51  -1   0     1700   2 
  0  52  -1   0     1700   3 
  0  53   0   0      526   0 
  0  54   0   0      529   1 
  0  55  -1   0     1700   3 
  0  56   0   0      540   0 
  0  57  -1   0     1700   3 
  0  58   0   0      539   0 
  0  59  -1   0     1700   2 
  0  60  -1   0     1700   3 
  0  61   0   0      482   0 
  0  62  -1   0     1700   2 
  0  63  -1   0     1700   3 
  0  64   0   0      559   1 
  0  65  -1   0     1700   3 
  0  66  -1   0     1700   2 
  0  67  -1   0     1700   2 
  0  68  -1   0     1700   2 
  0  69  -1   0     1700   2 
  0  70  -1   0     1700   2 
  0  71  -1   0     1700   3 
  0  72   0   0      553   0 
  0  73   0   0      548   1 
  0  74   0   0      482   1 
  0  75  -1   0     1700   2 
  0  76  -1   0     1700   2 
  0  77  -1   0     1700   3 
  0  78   0   0      575   1 
  0  79  -1   0     1700   3 
  0  80   0   0      515   0 
  0  81  -1   0     1700   2 
  0  82   0   0      594   1 
  0  83   0   0      516   1 
  0  84   0   0      586   0 
  0  85  -1   0     1700   3 
  0  86   0   0      576   0 
  0  87  -1   0     1700   3 
  0  88   0   0      469   0 
  0  89   0   0      656   1 
  0  90  -1   0     1700   3 
  0  91   0   2      491   2 
  0  92  -1   0     1700   3 
  0  93  -1   0     1700   3 
  0  94   0   0      618   1 
  0  95   0   0      478   1 
  0  96  -1   0     1700   3 
  0  97  -1   0     1700   3 
  0  98  -1   0     1700   2 
  0  99  -1   0     1700   2 
  0 100   0   0      573   0 
  0 101  -1   0     1700   3 
  0 102   0   0      532   1 
  0 103   0   0      530   0 
  0 104  -1   0     1700   2 
  0 105  -1   0     1700   2 
  0 106  -1   0     1700   2 
  0 107   0   0      519   1 
  0 108  -1   0     1700   2 
  0 109   0   0      567   1 
  0 110   0   0      662   0 
  0 111   0   0      519   0 
  0 112   0   0      521   0 
  0 113   0   0      527   1 
  0 114  -1   0     1700   2 
  0 115  -1   0     1700   2 
  0 116  -1   0     1700   3 
  0 117   0   0      609   0 
  0 118  -1   0     1700   2 
  0 119   0   0      487   1 
  0 120   0   0      628   1 
  0 121  -1   0     1700   2 
  0 122   0   0      528   1 
  0 123  -1   0     1700   3 
  0 124   0   0      530   1 
  0 125   0   0      596   0 
  0 126  -1   0     1700   2 
  0 127   0   0      619   0 
  1   0  -1   0     1700   3 
  1   1  -1   0     1700   2 
  1   2  -1   0     1700   2 
  1   3   0   0      498   1 
  1   4  -1   0     1700   3 
  1   5  -1   0     1700   3 
  1   6   0   0      592   1 
  1   7   0   0      586   0 
  1   8  -1   0     1700   3 
  1   9   0   0      574   0 
  1  10   0   0      653   0 
  1  11  -1   0     1700   2 
  1  12   0   0      557   0 
  1  13  -1   0     1700   3 
  1  14  -1   0     1700   3 
  1  15  -1   0     1700   3 
  1  16   0   0      535   1 
  1  17   0   0      520   0 
  1  18   0   0      559   1 
  1  19  -1   0     1700   3 
  1  20   0   0      509   0 
  1  21   0   0      544   0 
  1  22  -1   0     1700   3 
  1  23  -1   0     1700   3 
  1  24   0   0      598   0 
  1  25   0   0      544   1 
  1  26   0   0      543   0 
  1  27  -1   0     1700   2 
  1  28   0   0      585   0 
  1  29  -1   0     1700   3 
  1  30  -1   0     1700   3 
  1  31  -1   0     1700   2 
  1  32   0   0      479   1 
  1  33  -1   0     1700   3 
  1  34   0   0      700   1 
  1  35  -1   0     1700   3 
  1  36  -1   0     1700   2 
  1  37  -1   0     1700   3 
  1  38   0   0      571   1 
  1  39  -1   0     1700   3 
  1  40   0   0      554   0 
  1  41   0   0      558   0 
  1  42  -1   0     1700   2 
  1  43   0   0      524   1 
  1  44   0   0      500   1 
  1  45  -1   0     1700   3 
  1  46   0   0      524   0 
  1  47  -1   0     1700   2 
  1  48   0   0      493   1 
  1  49  -1   0     1700   3 
  1  50  -1   0     1700   2 
  1  51  -1   0     1700   2 
  1  52   0   0      456   1 
  1  53   0   0      538   0 
  1  54  -1   0     1700   2 
  1  55   0   0      484   1 
  1  56   0   0      519   0 
  1  57  -1   0     1700   2 
  1  58   0   0      703   1 
  1  59  -1   0     1700   2 
  1  60   0   0      494   1 
  1  61   0   0      579   1 
  1  62  -1   0     1700   2 
  1  63   0   0      575   0 
  1  64  -1   0     1700   2 
  1  65   0   0      459   1 
  1  66   0   0      760   0 
  1  67  -1   0     1700   3 
  1  68  -1   0     1700   3 
  1  69   0   0      524   1 
  1  70  -1   0     1700   2 
  1  71   0   0      528   0 
  1  72   0   0      580   0 
  1  73   0   0      598   1 
  1  74   0   0      499   0 
  1  75  -1   0     1700   2 
  1  76  -1   0     1700   2 
  1  77   0   0      545   0 
  1  78  -1   0     1700   2 
  1  79   0   0      430   1 
  1  80   0   0      566   1 
  1  81  -1   0     1700   3 
  1  82  -1   0     1700   2 
  1  83  -1   0     1700   3 
  1  84  -1   0     1700   2 
  1  85   0   0      521   1 
  1  86   0   0      485   1 
  1  87  -1   0     1700   2 
  1  88   0   0      487   1 
  1  89  -1   0     1700   2 
  1  90  -1   0     1700   3 
  1  91   0   0      542   1 
  1  92   0   0      542   1 
  1  93  -1   0     1700   2 
  1  94   0   0      641   0 
  1  95  -1   0     1700   2 
  1  96   0   0      584   0 
  1  97  -1   0     1700   2 
  1  98  -1   0     1700   3 
  1  99  -1   0     1700   3 
  1 100  -1   0     1700   3 
  1 101  -1   0     1700   2 
  1 102   0   0      528   0 
  1 103   0   0      565   1 
  1 104  -1   0     1700   3 
  1 105   0   0      601   1 
  1 106   0   0      576   0 
  1 107   0   0      526   0 
  1 108   0   0      659   0 
  1 109   0   2      588   2 
  1 110  -1   0     1700   2 
  1 111  -1   0     1700   2 
  1 112  -1   0     1700   3 
  1 113  -1   0     1700   2 
  1 114  -1   0     1700   3 
  1 115   0   0      569   1 
  1 116   0   0      564   0 
  1 117   0   0      596   0 
  1 118   0   0      567   0 
  1 119  -1   0     1700   2 
  1 120   0   0      544   1 
  1 121  -1   0     1700   3 
  1 122   0   0      540   0 
  1 123   0   0      563   1 
  1 124  -1   0     1700   3 
  1 125   0   0      545   1 
  1 126   0   0      595   0 
  1 127  -1   0     1700   3 
  2   0  -1   0     1700   3 
  2   1   0   0      562   1 
  2   2  -1   0     1700   2 
  2   3  -1   0     1700   2 
  2   4  -1   0     1700   2 
  2   5   0   0      577   0 
  2   6   0   0      617   0 
  2   7   0   0      527   0 
  2   8   0   0      538   0 
  2   9  -1   0     1700   3 
  2  10  -1   0     1700   2 
  2  11  -1   0     1700   3 
  2  12  -1   0     1700   2 
  2  13  -1   0     1700   2 
  2  14  -1   0     1700   3 
  2  15  -1   0     1700   3 
  2  16   0   0      693   1 
  2  17   0   0      501   0 
  2  18  -1   0     1700   2 
  2  19  -1   0     1700   3 
  2  20   0   0      578   0 
  2  21   0   0      601   0 
  2  22  -1   0     1700   2 
  2  23  -1   0     1700   3 
  2  24   0   0      545   1 
  2  25   0   0      692   1 
  2  26   0   0      492   0 
  2  27  -1   0     1700   3 
  2  28   0   0      553   0 
  2  29   0   0      452   1 
  2  30  -1   0     1700   2 
  2  31  -1   0     1700   2 
  2  32   0   0      550   0 
  2  33  -1   0     1700   3 
  2  34   0   0      582   1 
  2  35   0   0      532   1 
  2  36  -1   0     1700   3 
  2  37  -1   0     1700   2 
  2  38   0   0      497   0 
  2  39   0   0      546   1 
  2  40  -1   0     1700   3 
  2  41   0   0      602   1 
  2  42   0   0      570   0 
  2  43  -1   0     1700   3 
  2  44   0   0      478   0 
  2  45   0   0      681   0 
  2  46  -1   0     1700   3 
  2  47   0   0      560   1 
  2  48   0   0      557   1 
  2  49   0   0      525   1 
  2  50  -1   0     1700   3 
  2  51   0   0      464   1 
  2  52  -1   0     1700   2 
  2  53  -1   0     1700   2 
  2  54  -1   0     1700   3 
  2  55  -1   0     1700   2 
  2  56  -1   0     1700   3 
  2  57   0   0      501   1 
  2  58  -1   0     1700   3 
  2  59   0   0      526   1 
  2  60   0   0      620   0 
  2  61   0   0      568   0 
  2  62   0   0      534   0 
  2  63  -1   0     1700   2 
  2  64   0   0      609   0 
  2  65  -1   0     1700   2 
  2  66   0   0      507   0 
  2  67   0   0      468   0 
  2  68   0   0      515   0 
  2  69  -1   0     1700   3 
  2  70  -1   0     1700   3 
  2  71   0   0      526   1 
  2  72   0   0      496   1 
  2  73   0   0      511   0 
  2  74   0   2      514   3 
  2  75   0   0      624   1 
  2  76  -1   0     1700   2 
  2  77  -1   0     1700   2 
  2  78   0   0      540   1 
  2  79  -1   0     1700   3 
  2  80   0   0      570   1 
  2  81  -1   0     1700   3 
  2  82  -1   0     1700   2 
  2  83   0   0      489   1 
  2  84  -1   0     1700   2 
  2  85   0   0      499   1 
  2  86  -1   0     1700   3 
  2  87  -1   0     1700   2 
  2  88   0   0      498   1 
  2  89  -1   0     1700   2 
  2  90  -1   0     1700   2 
  2  91   0   0      667   0 
  2  92  -1   0     1700   2 
  2  93   0   0      569   0 
  2  94   0   0      531   1 
  2  95  -1   0     1700   3 
  2  96   0   0      528   1 
  2  97   0   0      541   1 
  2  98   0   0      580   0 
  2  99  -1   0     1700   3 
  2 100   0   0      462   0 
  2 101  -1   0     1700   3 
  2 102   0   0      625   0 
  2 103  -1   0     1700   3 
  2 104  -1   0     1700   2 
  2 105   0   0      501   1 
  2 106   0   0      574   0 
  2 107  -1   0     1700   2 
  2 108  -1   0     1700   3 
  2 109   0   0      501   0 
  2 110  -1   0     1700   2 
  2 111   0   0      604   1 
  2 112   0   0      579   1 
  2 113   0   0      540   0 
  2 114  -1   0     1700   2 
  2 115  -1   0     1700   2 
  2 116  -1   0     1700   2 
  2 117   0   0      625   1 
  2 118  -1   0     1700   2 
  2 119  -1   0     1700   3 
  2 120   0   0      488   1 
  2 121   0   0      616   0 
  2 122   0   0      629   1 
  2 123  -1   0     1700   3 
  2 124   0   0      521   0 
  2 125  -1   0     1700   3 
  2 126  -1   0     1700   2 
  2 127  -1   0     1700   3 
  3   0   0   0      651   1 
  3   1   0   0      496   1 
  3   2  -1   0     1700   3 
  3   3   0   0      521   0 
  3   4  -1   0     1700   3 
  3   5   0   0      534   0 
  3   6   0   0      736   0 
  3   7  -1   0     1700   3 
  3   8   0   0      545   1 
  3   9  -1   0     1700   2 
  3  10  -1   0     1700   3 
  3  11   0   0      558   0 
  3  12  -1   0     1700   3 
  3  13   0   0      546   0 
  3  14  -1   0     1700   2 
  3  15  -1   0     1700   3 
  3  16   0   0      520   0 
  3  17   0   0      547   1 
  3  18  -1   0     1700   2 
  3  19   0   0      623   1 
  3  20   0   0      777   0 
  3  21   0   0      459   0 
  3  22   0   0      453   0 
  3  23  -1   0     1700   3 
  3  24   0   0      707   1 
  3  25  -1   0     1700   2 
  3  26   0   0      538   0 
  3  27   0   0      562   0 
  3  28   0   0      486   1 
  3  29  -1   0     1700   3 
  3  30  -1   0     1700   2 
  3  31   0   2      434   3 
  3  32  -1   0     1700   2 
  3  33  -1   0     1700   3 
  3  34  -1   0     1700   3 
  3  35  -1   0     1700   2 
  3  36  -1   0     1700   3 
  3  37  -1   0     1700   2 
  3  38  -1   0     1700   2 
  3  39   0   0      613   1 
  3  40  -1   0     1700   3 
  3  41  -1   0     1700   3 
  3  42   0   0      503   0 
  3  43   0   0      580   1 
  3  44  -1   0     1700   3 
  3  45  -1   0     1700   2 
  3  46   0   0      597   0 
  3  47  -1   0     1700   2 
  3  48  -1   0     1700   3 
  3  49  -1   0     1700   2 
  3  50  -1   0     1700   2 
  3  51   0   0      472   1 
  3  52   0   0      512   1 
  3  53  -1   0     1700   2 
  3  54   0   0      571   0 
  3  55  -1   0     1700   3 
  3  56  -1   0     1700   3 
  3  57  -1   0     1700   2 
  3  58   0   0      573   0 
  3  59   0   0      723   1 
  3  60  -1   0     1700   2 
  3  61   0   0      536   1 
  3  62   0   0      534   1 
  3  63   0   0      518   0 
  3  64  -1   0     1700   2 
  3  65   0   0      477   1 
  3  66  -1   0     1700   2 
  3  67  -1   0     1700   2 
  3  68   0   0      540   0 
  3  69  -1   0     1700   2 
  3  70   0   0      472   1 
  3  71   0   0      721   0 
  3  72   0   0      492   0 
  3  73   0   0      436   0 
  3  74   0   0      464   0 
  3  75   0   0      458   0 
  3  76  -1   0     1700   2 
  3  77   0   2      617   3 
  3  78   0   0      535   0 
  3  79   0   0      514   0 
  3  80   0   0      648   1 
  3  81  -1   0     1700   3 
  3  82   0   0      573   1 
  3  83  -1   0     1700   3 
  3  84   0   0      481   0 
  3  85   0   0      553   1 
  3  86   0   0      550   1 
  3  87  -1   0     1700   2 
  3  88   0   0      691   0 
  3  89   0   0      511   0 
  3  90   0   0      471   1 
  3  91   0   0      524   0 
  3  92   0   0      443   1 
  3  93   0   0      472   1 
  3  94   0   2      496   3 
  3  95   0   0      512   1 
  3  96  -1   0     1700   3 
  3  97  -1   0     1700   3 
  3  98   0   0      482   1 
  3  99   0   0      514   1 
  3 100   0   0      592   0 
  3 101  -1   0     1700   2 
  3 102  -1   0     1700   2 
  3 103  -1   0     1700   2 
  3 104   0   0      525   1 
  3 105   0   0      547   1 
  3 106  -1   0     1700   2 
  3 107  -1   0     1700   2 
  3 108  -1   0     1700   3 
  3 109   0   0      553   1 
  3 110  -1   0     1700   3 
  3 111  -1   0     1700   3 
  3 112  -1   0     1700   2 
  3 113  -1   0     1700   3 
  3 114   0   0      527   0 
  3 115  -1   0     1700   3 
  3 116   0   0      457   0 
  3 117  -1   0     1700   3 
  3 118   0   0      533   1 
  3 119  -1   0     1700   3 
  3 120  -1   0     1700   2 
  3 121   0   0      487   1 
  3 122   0   0      784   0 
  3 123  -1   0     1700   3 
  3 124  -1   0     1700   2 
  3 125  -1   0     1700   2 
  3 126   0   0      507   1 
  3 127  -1   0     1700   2 
