# Supplementary material for: The influence of the Japanese waving cat on the joint spatial compatibility effect: A replication and extension of Dolk, Hommel, Prinz, and Liepelt (2013)
Source: PLoS One. 2017 Sep 14;12(9):e0184844. doi: 10.1371/journal.pone.0184844 (PMC5599021; doi:10.1371/journal.pone.0184844)
Supplement: S1 File — (ZIP) [file pone.0184844.s001.zip › S1 Data/raw data/46.dat]

SimonNL [04-2015]
 46    1   1 
 LNUUE12
 -1   0   0   0      807   3 
 -1   1  -1   0     1700   0 
 -1   2   0   0      821   2 
 -1   3   0   0      700   2 
 -1   4  -1   0     1700   0 
 -1   5  -1   0     1700   1 
 -1   6  -1   0     1700   1 
 -1   7   0   0      665   3 
  0   0  -1   0     1700   0 
  0   1   0   0      621   3 
  0   2   0   0      715   2 
  0   3   0   0      588   2 
  0   4  -1   0     1700   0 
  0   5   0   0      590   3 
  0   6  -1   0     1700   1 
  0   7  -1   0     1700   0 
  0   8   0   0      572   3 
  0   9  -1   0     1700   1 
  0  10  -1   0     1700   0 
  0  11   0   0      520   3 
  0  12  -1   0     1700   1 
  0  13   0   0      559   3 
  0  14   0   0      633   3 
  0  15  -1   0     1700   1 
  0  16  -1   0     1700   0 
  0  17   0   0      582   2 
  0  18   0   0      664   2 
  0  19  -1   0     1700   1 
  0  20  -1   0     1700   1 
  0  21  -1   0     1700   0 
  0  22  -1   0     1700   0 
  0  23   0   0      574   3 
  0  24  -1   0     1700   1 
  0  25  -1   0     1700   1 
  0  26  -1   0     1700   0 
  0  27  -1   0     1700   0 
  0  28   0   0      515   3 
  0  29   0   0      706   2 
  0  30  -1   0     1700   0 
  0  31   0   0      572   2 
  0  32   0   0      691   3 
  0  33   0   0      555   2 
  0  34   0   0      678   2 
  0  35  -1   0     1700   1 
  0  36   0   0      545   3 
  0  37   0   0      515   2 
  0  38   0   0      679   2 
  0  39  -1   0     1700   1 
  0  40  -1   0     1700   1 
  0  41   0   0      505   2 
  0  42  -1   0     1700   0 
  0  43   0   0      538   3 
  0  44  -1   0     1700   0 
  0  45   0   0      609   2 
  0  46  -1   0     1700   1 
  0  47  -1   0     1700   1 
  0  48   0   0      597   2 
  0  49  -1   0     1700   1 
  0  50   0   0      544   3 
  0  51   0   0      614   2 
  0  52   0   0      693   2 
  0  53  -1   0     1700   0 
  0  54   0   0      577   2 
  0  55   0   0      577   2 
  0  56   0   0      605   3 
  0  57   0   0      596   3 
  0  58   0   0      567   2 
  0  59  -1   0     1700   0 
  0  60  -1   0     1700   1 
  0  61   0   0      615   3 
  0  62  -1   0     1700   1 
  0  63   0   0      561   3 
  0  64  -1   0     1700   0 
  0  65   0   0      526   3 
  0  66  -1   0     1700   0 
  0  67  -1   0     1700   1 
  0  68   0   0      563   3 
  0  69  -1   0     1700   1 
  0  70   0   0      609   2 
  0  71  -1   0     1700   1 
  0  72  -1   0     1700   0 
  0  73  -1   0     1700   0 
  0  74   0   0      571   3 
  0  75  -1   0     1700   1 
  0  76   0   0      678   2 
  0  77  -1   0     1700   1 
  0  78   0   0      507   2 
  0  79   0   0      558   3 
  0  80  -1   0     1700   1 
  0  81   0   0      544   2 
  0  82   0   0      520   3 
  0  83  -1   0     1700   0 
  0  84   0   0      597   2 
  0  85  -1   0     1700   0 
  0  86   0   0      580   3 
  0  87   0   0      695   2 
  0  88  -1   0     1700   0 
  0  89  -1   0     1700   0 
  0  90  -1   0     1700   1 
  0  91  -1   0     1700   1 
  0  92   0   0      626   2 
  0  93  -1   0     1700   1 
  0  94   0   0      667   2 
  0  95   0   0      710   3 
  0  96   0   0      563   3 
  0  97  -1   0     1700   0 
  0  98   0   0      546   2 
  0  99  -1   0     1700   0 
  0 100   0   0      651   3 
  0 101  -1   0     1700   0 
  0 102   0   0      746   2 
  0 103   0   0      601   3 
  0 104  -1   0     1700   1 
  0 105   0   0      571   3 
  0 106   0   0      611   2 
  0 107   0   0      565   2 
  0 108   0   0      515   3 
  0 109   0   0      529   2 
  0 110   0   0      489   3 
  0 111  -1   0     1700   1 
  0 112   0   0     1048   3 
  0 113  -1   0     1700   0 
  0 114   0   0      589   3 
  0 115  -1   0     1700   1 
  0 116  -1   0     1700   0 
  0 117   0   0      567   2 
  0 118  -1   0     1700   1 
  0 119  -1   0     1700   1 
  0 120  -1   0     1700   0 
  0 121  -1   0     1700   0 
  0 122  -1   0     1700   0 
  0 123  -1   0     1700   1 
  0 124   0   0      544   3 
  0 125  -1   0     1700   0 
  0 126  -1   0     1700   1 
  0 127  -1   0     1700   0 
  1   0   0   0      627   2 
  1   1  -1   0     1700   1 
  1   2   0   0      570   3 
  1   3   0   0      584   3 
  1   4  -1   0     1700   0 
  1   5   0   0      529   3 
  1   6   0   0      525   3 
  1   7  -1   0     1700   0 
  1   8   0   0      472   3 
  1   9  -1   0     1700   1 
  1  10   0   0      522   2 
  1  11   0   0      602   3 
  1  12  -1   0     1700   0 
  1  13   0   0      582   2 
  1  14   0   0      601   2 
  1  15  -1   0     1700   1 
  1  16  -1   0     1700   0 
  1  17   0   0      516   2 
  1  18  -1   0     1700   0 
  1  19   0   0      539   2 
  1  20   0   2      697   1 
  1  21  -1   0     1700   1 
  1  22  -1   0     1700   1 
  1  23  -1   0     1700   0 
  1  24  -1   0     1700   0 
  1  25   0   0      599   2 
  1  26   0   0      640   3 
  1  27  -1   0     1700   0 
  1  28  -1   0     1700   0 
  1  29   0   0      571   2 
  1  30  -1   0     1700   1 
  1  31   0   0      680   2 
  1  32  -1   0     1700   1 
  1  33  -1   0     1700   0 
  1  34  -1   0     1700   1 
  1  35   0   0      645   2 
  1  36  -1   0     1700   0 
  1  37   0   0      538   3 
  1  38   0   0      630   2 
  1  39  -1   0     1700   0 
  1  40   0   0      559   2 
  1  41  -1   0     1700   0 
  1  42   0   0      528   2 
  1  43  -1   0     1700   0 
  1  44   0   0      546   2 
  1  45   0   0      624   3 
  1  46   0   0      527   3 
  1  47  -1   0     1700   1 
  1  48   0   0      534   3 
  1  49   0   0      547   2 
  1  50  -1   0     1700   1 
  1  51  -1   0     1700   1 
  1  52   0   0      726   3 
  1  53   0   0      700   3 
  1  54   0   0      741   2 
  1  55   0   0      633   3 
  1  56   0   0      544   3 
  1  57   0   0      526   3 
  1  58   0   0      543   3 
  1  59  -1   0     1700   1 
  1  60  -1   0     1700   1 
  1  61  -1   0     1700   0 
  1  62  -1   0     1700   0 
  1  63  -1   0     1700   0 
  1  64   0   0      581   2 
  1  65  -1   0     1700   0 
  1  66  -1   0     1700   0 
  1  67   0   0      543   2 
  1  68  -1   0     1700   0 
  1  69  -1   0     1700   1 
  1  70  -1   0     1700   0 
  1  71  -1   0     1700   0 
  1  72  -1   0     1700   0 
  1  73   0   0      559   2 
  1  74  -1   0     1700   0 
  1  75   0   0      624   2 
  1  76  -1   0     1700   0 
  1  77   0   0      617   2 
  1  78   0   0      542   3 
  1  79  -1   0     1700   1 
  1  80   0   0      581   2 
  1  81  -1   0     1700   1 
  1  82   0   0      532   3 
  1  83  -1   0     1700   0 
  1  84   0   0      730   2 
  1  85   0   0      521   3 
  1  86   0   0      631   2 
  1  87   0   0      493   3 
  1  88   0   0      528   3 
  1  89  -1   0     1700   1 
  1  90  -1   0     1700   1 
  1  91  -1   0     1700   1 
  1  92   0   0      699   2 
  1  93  -1   0     1700   1 
  1  94   0   0      524   3 
  1  95   0   0      770   2 
  1  96  -1   0     1700   0 
  1  97  -1   0     1700   1 
  1  98   0   0      546   3 
  1  99   0   0      518   3 
  1 100  -1   0     1700   1 
  1 101   0   0      553   2 
  1 102  -1   0     1700   0 
  1 103   0   0      605   3 
  1 104  -1   0     1700   0 
  1 105   0   0      559   3 
  1 106   0   0      578   3 
  1 107   0   0      658   2 
  1 108   0   0      547   3 
  1 109  -1   0     1700   1 
  1 110   0   0      707   2 
  1 111  -1   0     1700   1 
  1 112   0   0      656   3 
  1 113  -1   0     1700   0 
  1 114   0   0      612   2 
  1 115  -1   0     1700   1 
  1 116  -1   0     1700   1 
  1 117  -1   0     1700   1 
  1 118  -1   0     1700   1 
  1 119  -1   0     1700   1 
  1 120   0   0      518   3 
  1 121  -1   0     1700   1 
  1 122   0   0      612   2 
  1 123  -1   0     1700   0 
  1 124  -1   0     1700   0 
  1 125  -1   0     1700   1 
  1 126   0   0     1002   3 
  1 127   0   0      730   2 
  2   0   0   0      581   2 
  2   1   0   0      548   3 
  2   2  -1   0     1700   0 
  2   3  -1   0     1700   0 
  2   4  -1   0     1700   0 
  2   5  -1   0     1700   1 
  2   6  -1   0     1700   1 
  2   7  -1   0     1700   0 
  2   8  -1   0     1700   1 
  2   9   0   0      506   3 
  2  10  -1   0     1700   1 
  2  11  -1   0     1700   1 
  2  12   0   0      613   2 
  2  13   0   0      590   2 
  2  14  -1   0     1700   1 
  2  15  -1   0     1700   0 
  2  16   0   0      557   3 
  2  17  -1   0     1700   1 
  2  18   0   0      535   2 
  2  19  -1   0     1700   1 
  2  20  -1   0     1700   0 
  2  21  -1   0     1700   0 
  2  22  -1   0     1700   0 
  2  23  -1   0     1700   1 
  2  24   0   0      674   3 
  2  25  -1   0     1700   0 
  2  26  -1   0     1700   1 
  2  27   0   0      559   3 
  2  28  -1   0     1700   1 
  2  29  -1   0     1700   1 
  2  30  -1   0     1700   1 
  2  31  -1   0     1700   1 
  2  32  -1   0     1700   0 
  2  33  -1   0     1700   1 
  2  34   0   0      611   2 
  2  35   0   0      636   3 
  2  36   0   0      537   2 
  2  37  -1   0     1700   0 
  2  38   0   0      679   2 
  2  39  -1   0     1700   0 
  2  40   0   0      506   3 
  2  41   0   0      680   3 
  2  42   0   0      490   3 
  2  43  -1   0     1700   0 
  2  44  -1   0     1700   1 
  2  45  -1   0     1700   0 
  2  46   0   0      746   2 
  2  47   0   0      499   2 
  2  48   0   0      590   2 
  2  49   0   0      536   3 
  2  50  -1   0     1700   1 
  2  51  -1   0     1700   1 
  2  52   0   0      746   3 
  2  53  -1   0     1700   0 
  2  54   0   0      930   2 
  2  55   0   0      531   3 
  2  56  -1   0     1700   0 
  2  57   0   0      720   2 
  2  58   0   0      526   3 
  2  59   0   0      539   2 
  2  60   0   0      528   2 
  2  61   0   0      492   2 
  2  62  -1   0     1700   0 
  2  63   0   0      542   2 
  2  64  -1   0     1700   1 
  2  65   0   0      539   3 
  2  66   0   0      630   2 
  2  67  -1   0     1700   0 
  2  68   0   0      775   3 
  2  69   0   0      473   3 
  2  70   0   0      500   3 
  2  71   0   0      553   2 
  2  72   0   0      561   2 
  2  73   0   0      949   2 
  2  74  -1   0     1700   1 
  2  75   0   0      575   2 
  2  76  -1   0     1700   1 
  2  77  -1   0     1700   1 
  2  78  -1   0     1700   0 
  2  79   0   0      552   3 
  2  80   0   0      620   2 
  2  81  -1   0     1700   1 
  2  82   0   0      545   3 
  2  83   0   0      530   2 
  2  84   0   0      496   3 
  2  85   0   0      488   3 
  2  86  -1   0     1700   0 
  2  87   0   0      676   2 
  2  88  -1   0     1700   1 
  2  89   0   0      520   3 
  2  90  -1   0     1700   0 
  2  91   0   0      685   3 
  2  92  -1   0     1700   0 
  2  93   0   0      550   2 
  2  94  -1   0     1700   0 
  2  95  -1   0     1700   0 
  2  96   0   0      597   2 
  2  97   0   0      578   2 
  2  98  -1   0     1700   1 
  2  99  -1   0     1700   0 
  2 100  -1   0     1700   0 
  2 101   0   0      492   3 
  2 102  -1   0     1700   0 
  2 103  -1   0     1700   1 
  2 104   0   0      500   3 
  2 105   0   0      632   3 
  2 106  -1   0     1700   1 
  2 107  -1   0     1700   1 
  2 108   0   0      543   2 
  2 109   0   0      535   3 
  2 110  -1   0     1700   1 
  2 111  -1   0     1700   1 
  2 112   0   0      521   2 
  2 113  -1   1     1700   2 
  2 114   0   0      576   3 
  2 115  -1   0     1700   0 
  2 116  -1   0     1700   0 
  2 117   0   0      548   3 
  2 118  -1   0     1700   0 
  2 119  -1   0     1700   0 
  2 120  -1   0     1700   1 
  2 121   0   0      513   3 
  2 122  -1   0     1700   1 
  2 123  -1   0     1700   0 
  2 124   0   0      626   3 
  2 125   0   0      542   2 
  2 126   0   0      685   2 
  2 127   0   0      524   3 
  3   0   0   0      566   3 
  3   1  -1   0     1700   1 
  3   2   0   0      492   3 
  3   3   0   0      573   3 
  3   4   0   0      535   2 
  3   5   0   0      502   2 
  3   6   0   0      538   3 
  3   7  -1   0     1700   1 
  3   8  -1   0     1700   0 
  3   9  -1   0     1700   1 
  3  10   0   0      503   2 
  3  11   0   0      635   3 
  3  12   0   0      508   3 
  3  13   0   0      541   3 
  3  14  -1   0     1700   0 
  3  15  -1   0     1700   1 
  3  16   0   0      548   2 
  3  17   0   0      471   3 
  3  18  -1   0     1700   1 
  3  19  -1   0     1700   0 
  3  20  -1   0     1700   0 
  3  21  -1   0     1700   1 
  3  22  -1   0     1700   1 
  3  23   0   0      504   3 
  3  24  -1   0     1700   1 
  3  25  -1   0     1700   1 
  3  26   0   0      528   2 
  3  27  -1   0     1700   1 
  3  28  -1   0     1700   1 
  3  29   0   0      593   2 
  3  30   0   0      604   3 
  3  31   0   0      511   3 
  3  32  -1   0     1700   0 
  3  33  -1   0     1700   1 
  3  34  -1   0     1700   0 
  3  35   0   0      438   2 
  3  36   0   0      525   3 
  3  37  -1   0     1700   1 
  3  38  -1   0     1700   0 
  3  39   0   0      593   2 
  3  40   0   0      446   2 
  3  41  -1   0     1700   1 
  3  42   0   0      459   2 
  3  43  -1   0     1700   0 
  3  44  -1   0     1700   1 
  3  45   0   0      750   2 
  3  46   0   0      522   2 
  3  47   0   0      432   2 
  3  48   0   0      546   3 
  3  49   0   0      454   2 
  3  50   0   0      562   3 
  3  51  -1   0     1700   0 
  3  52   0   0      575   3 
  3  53   0   0      591   3 
  3  54   0   0      535   2 
  3  55   0   0      526   2 
  3  56   0   0      454   2 
  3  57  -1   0     1700   1 
  3  58   0   0      484   3 
  3  59  -1   0     1700   0 
  3  60  -1   0     1700   0 
  3  61   0   0      556   2 
  3  62   0   0      521   2 
  3  63  -1   0     1700   0 
  3  64   0   0      600   2 
  3  65   0   0      508   2 
  3  66   0   0      565   3 
  3  67  -1   0     1700   0 
  3  68  -1   0     1700   1 
  3  69   0   0      449   2 
  3  70  -1   0     1700   0 
  3  71   0   0      512   3 
  3  72   0   0      586   3 
  3  73  -1   0     1700   1 
  3  74   0   0      455   3 
  3  75  -1   0     1700   0 
  3  76   0   0      506   3 
  3  77  -1   0     1700   0 
  3  78   0   0      554   2 
  3  79  -1   0     1700   1 
  3  80  -1   0     1700   1 
  3  81   0   0      516   2 
  3  82  -1   0     1700   0 
  3  83  -1   0     1700   0 
  3  84  -1   0     1700   0 
  3  85   0   0      742   3 
  3  86  -1   0     1700   1 
  3  87   0   0      467   3 
  3  88  -1   0     1700   0 
  3  89  -1   0     1700   0 
  3  90   0   0      548   3 
  3  91   0   0      492   2 
  3  92  -1   1     1700   3 
  3  93  -1   0     1700   0 
  3  94   0   0      613   2 
  3  95   0   0      578   3 
  3  96   0   0      601   2 
  3  97   0   0      487   3 
  3  98   0   0      457   3 
  3  99  -1   0     1700   1 
  3 100   0   2      674   1 
  3 101  -1   0     1700   1 
  3 102  -1   0     1700   1 
  3 103  -1   0     1700   0 
  3 104  -1   0     1700   0 
  3 105  -1   0     1700   0 
  3 106   0   0      707   2 
  3 107   0   0      472   3 
  3 108  -1   0     1700   1 
  3 109   0   0      509   3 
  3 110   0   0      649   2 
  3 111  -1   0     1700   0 
  3 112   0   0      709   2 
  3 113  -1   0     1700   1 
  3 114  -1   0     1700   0 
  3 115   0   0      704   2 
  3 116  -1   0     1700   0 
  3 117  -1   0     1700   0 
  3 118  -1   0     1700   0 
  3 119  -1   0     1700   1 
  3 120  -1   0     1700   0 
  3 121   0   0      572   3 
  3 122  -1   0     1700   1 
  3 123  -1   0     1700   1 
  3 124   0   0      530   2 
  3 125  -1   0     1700   1 
  3 126  -1   0     1700   1 
  3 127  -1   0     1700   0 
