# Supplementary material for: The influence of the Japanese waving cat on the joint spatial compatibility effect: A replication and extension of Dolk, Hommel, Prinz, and Liepelt (2013)
Source: PLoS One. 2017 Sep 14;12(9):e0184844. doi: 10.1371/journal.pone.0184844 (PMC5599021; doi:10.1371/journal.pone.0184844)
Supplement: S1 File — (ZIP) [file pone.0184844.s001.zip › S1 Data/raw data/47.dat]

SimonNL [04-2015]
 47    3   0 
 SNI27
 -1   0   0   0      601   0 
 -1   1  -1   0     1700   3 
 -1   2  -1   0     1700   2 
 -1   3   0   0      904   1 
 -1   4  -1   0     1700   2 
 -1   5   0   0      596   0 
 -1   6  -1   0     1700   3 
 -1   7   0   0      828   1 
  0   0   0   0      802   0 
  0   1  -1   0     1700   2 
  0   2   0   0      554   1 
  0   3   0   0      937   0 
  0   4  -1   0     1700   3 
  0   5  -1   0     1700   2 
  0   6  -1   0     1700   3 
  0   7   0   0      549   1 
  0   8  -1   0     1700   2 
  0   9  -1   0     1700   2 
  0  10   0   0      608   0 
  0  11  -1   0     1700   2 
  0  12   0   0      594   0 
  0  13  -1   0     1700   2 
  0  14   0   0      494   0 
  0  15   0   0      575   1 
  0  16  -1   0     1700   2 
  0  17   0   0      742   0 
  0  18  -1   0     1700   3 
  0  19   0   0      564   1 
  0  20   0   0      719   0 
  0  21   0   0      796   0 
  0  22  -1   0     1700   2 
  0  23  -1   0     1700   2 
  0  24  -1   0     1700   2 
  0  25   0   0      540   1 
  0  26  -1   0     1700   2 
  0  27  -1   0     1700   3 
  0  28  -1   0     1700   3 
  0  29   0   0      501   0 
  0  30   0   0      677   0 
  0  31   0   0      514   1 
  0  32  -1   0     1700   3 
  0  33   0   0      562   1 
  0  34   0   0      561   0 
  0  35   0   0      537   0 
  0  36   0   0      657   1 
  0  37   0   0      549   0 
  0  38  -1   0     1700   3 
  0  39   0   0      582   1 
  0  40   0   0      566   1 
  0  41  -1   0     1700   3 
  0  42   0   0      585   1 
  0  43  -1   0     1700   3 
  0  44   0   0      584   1 
  0  45   0   0      533   0 
  0  46   0   0      521   1 
  0  47  -1   0     1700   2 
  0  48   0   0      519   0 
  0  49  -1   0     1700   3 
  0  50  -1   0     1700   2 
  0  51   0   0      559   1 
  0  52  -1   0     1700   2 
  0  53  -1   0     1700   2 
  0  54  -1   0     1700   3 
  0  55   0   0      575   0 
  0  56   0   0      611   0 
  0  57  -1   0     1700   3 
  0  58  -1   0     1700   3 
  0  59  -1   0     1700   2 
  0  60  -1   0     1700   3 
  0  61  -1   0     1700   3 
  0  62   0   0      524   0 
  0  63   0   0      717   1 
  0  64   0   0      554   0 
  0  65  -1   0     1700   2 
  0  66  -1   0     1700   3 
  0  67   0   2      508   2 
  0  68   0   0     1072   1 
  0  69   0   0      576   1 
  0  70   0   0      551   1 
  0  71  -1   0     1700   3 
  0  72  -1   0     1700   2 
  0  73  -1   0     1700   3 
  0  74  -1   0     1700   2 
  0  75   0   0      707   1 
  0  76  -1   0     1700   2 
  0  77   0   0      579   1 
  0  78   0   0      695   0 
  0  79   0   0      662   1 
  0  80   0   0      639   1 
  0  81   0   0      545   0 
  0  82   0   0      687   0 
  0  83   0   0      542   1 
  0  84  -1   0     1700   2 
  0  85   0   0      537   0 
  0  86  -1   0     1700   3 
  0  87  -1   0     1700   3 
  0  88   0   0      575   1 
  0  89  -1   0     1700   2 
  0  90  -1   0     1700   2 
  0  91  -1   0     1700   3 
  0  92   0   0      535   1 
  0  93   0   0      571   0 
  0  94   0   0      602   1 
  0  95  -1   0     1700   2 
  0  96  -1   0     1700   3 
  0  97   0   0      572   0 
  0  98  -1   0     1700   3 
  0  99  -1   0     1700   2 
  0 100  -1   0     1700   3 
  0 101   0   0      663   1 
  0 102   0   0      640   0 
  0 103   0   0      605   1 
  0 104  -1   0     1700   2 
  0 105  -1   0     1700   3 
  0 106   0   0      617   1 
  0 107  -1   0     1700   2 
  0 108  -1   0     1700   3 
  0 109  -1   0     1700   3 
  0 110   0   0      599   1 
  0 111  -1   0     1700   3 
  0 112  -1   0     1700   2 
  0 113   0   0      763   0 
  0 114   0   0      736   1 
  0 115   0   0      802   0 
  0 116   0   0      796   0 
  0 117  -1   0     1700   3 
  0 118  -1   0     1700   3 
  0 119  -1   0     1700   2 
  0 120  -1   0     1700   3 
  0 121   0   0      695   0 
  0 122  -1   0     1700   3 
  0 123   0   0      559   1 
  0 124   0   0      705   0 
  0 125  -1   0     1700   2 
  0 126   0   0      570   0 
  0 127  -1   0     1700   2 
  1   0   0   0      602   1 
  1   1   0   0      570   1 
  1   2  -1   0     1700   3 
  1   3  -1   0     1700   3 
  1   4  -1   0     1700   3 
  1   5   0   0      660   1 
  1   6   0   0      622   0 
  1   7  -1   0     1700   3 
  1   8   0   0      700   0 
  1   9  -1   0     1700   2 
  1  10   0   0      613   0 
  1  11  -1   0     1700   2 
  1  12  -1   0     1700   3 
  1  13  -1   0     1700   2 
  1  14   0   0      783   1 
  1  15   0   0     1053   0 
  1  16  -1   0     1700   2 
  1  17  -1   0     1700   3 
  1  18   0   0     1190   0 
  1  19   0   0      740   1 
  1  20  -1   0     1700   3 
  1  21   0   0      823   0 
  1  22   0   0     1106   1 
  1  23  -1   0     1700   2 
  1  24   0   0      536   0 
  1  25  -1   0     1700   3 
  1  26  -1   0     1700   3 
  1  27   0   0      511   0 
  1  28   0   0      673   1 
  1  29  -1   0     1700   3 
  1  30  -1   0     1700   2 
  1  31   0   0      590   0 
  1  32  -1   0     1700   3 
  1  33  -1   0     1700   3 
  1  34   0   0      592   1 
  1  35  -1   0     1700   3 
  1  36  -1   0     1700   2 
  1  37  -1   0     1700   3 
  1  38  -1   0     1700   2 
  1  39  -1   0     1700   3 
  1  40   0   0      585   1 
  1  41   0   0      600   1 
  1  42  -1   0     1700   2 
  1  43  -1   0     1700   2 
  1  44   0   2      647   2 
  1  45   0   0      565   1 
  1  46   0   0     1175   0 
  1  47  -1   0     1700   2 
  1  48  -1   0     1700   2 
  1  49  -1   0     1700   2 
  1  50   0   0      901   1 
  1  51   0   0      791   0 
  1  52  -1   0     1700   3 
  1  53  -1   0     1700   3 
  1  54  -1   0     1700   2 
  1  55   0   0     1139   0 
  1  56   0   0      968   0 
  1  57  -1   0     1700   3 
  1  58   0   0      699   1 
  1  59  -1   0     1700   2 
  1  60  -1   0     1700   3 
  1  61   0   0      571   1 
  1  62   0   0      899   1 
  1  63  -1   0     1700   2 
  1  64  -1   0     1700   2 
  1  65  -1   0     1700   2 
  1  66   0   0      515   1 
  1  67   0   0      910   0 
  1  68  -1   0     1700   2 
  1  69   0   0      691   1 
  1  70   0   0      735   0 
  1  71  -1   0     1700   3 
  1  72   0   0      499   0 
  1  73   0   0      634   1 
  1  74   0   0      768   0 
  1  75   0   0      525   0 
  1  76   0   0      537   0 
  1  77   0   0      498   0 
  1  78   0   0      511   0 
  1  79  -1   0     1700   3 
  1  80   0   0      735   1 
  1  81   0   0      726   0 
  1  82   0   0      627   0 
  1  83   0   0      612   1 
  1  84   0   0      676   1 
  1  85   0   0      515   1 
  1  86  -1   0     1700   2 
  1  87   0   0      961   1 
  1  88  -1   0     1700   3 
  1  89  -1   0     1700   3 
  1  90   0   0      685   0 
  1  91   0   0      561   1 
  1  92  -1   0     1700   3 
  1  93  -1   0     1700   2 
  1  94  -1   0     1700   2 
  1  95  -1   0     1700   3 
  1  96   0   0      667   1 
  1  97   0   0      936   0 
  1  98  -1   0     1700   2 
  1  99  -1   0     1700   3 
  1 100   0   0      611   1 
  1 101   0   0      621   0 
  1 102   0   0      635   0 
  1 103   0   0      626   0 
  1 104  -1   0     1700   2 
  1 105   0   0      705   1 
  1 106   0   0      926   1 
  1 107  -1   0     1700   2 
  1 108   0   0      849   0 
  1 109  -1   0     1700   2 
  1 110  -1   0     1700   3 
  1 111  -1   0     1700   2 
  1 112  -1   0     1700   3 
  1 113   0   0      733   1 
  1 114   0   0      972   0 
  1 115  -1   0     1700   3 
  1 116   0   0      543   0 
  1 117   0   0      634   1 
  1 118   0   0      607   1 
  1 119  -1   0     1700   3 
  1 120  -1   0     1700   3 
  1 121  -1   0     1700   2 
  1 122  -1   0     1700   2 
  1 123   0   0      721   1 
  1 124  -1   0     1700   3 
  1 125  -1   0     1700   2 
  1 126  -1   0     1700   2 
  1 127   0   0      661   0 
  2   0  -1   0     1700   3 
  2   1   0   0      554   0 
  2   2  -1   0     1700   3 
  2   3   0   0      582   1 
  2   4   0   0      743   0 
  2   5   0   0      681   0 
  2   6  -1   0     1700   2 
  2   7  -1   0     1700   3 
  2   8   0   0      638   0 
  2   9   0   0      544   0 
  2  10   0   0      553   1 
  2  11  -1   0     1700   3 
  2  12   0   0      585   1 
  2  13  -1   0     1700   3 
  2  14  -1   0     1700   2 
  2  15   0   0      597   0 
  2  16   0   0      714   0 
  2  17  -1   0     1700   2 
  2  18   0   0      536   0 
  2  19   0   0      946   1 
  2  20   0   0      790   0 
  2  21  -1   0     1700   3 
  2  22  -1   0     1700   3 
  2  23  -1   0     1700   3 
  2  24   0   0      602   1 
  2  25  -1   0     1700   3 
  2  26   0   0      679   1 
  2  27  -1   0     1700   3 
  2  28   0   0      646   0 
  2  29   0   0      660   0 
  2  30  -1   0     1700   2 
  2  31   0   0      555   0 
  2  32  -1   0     1700   2 
  2  33  -1   0     1700   3 
  2  34  -1   0     1700   3 
  2  35  -1   0     1700   2 
  2  36   0   0      710   0 
  2  37  -1   0     1700   2 
  2  38   0   0      591   0 
  2  39   0   0      632   1 
  2  40   0   0      718   1 
  2  41   0   0      570   0 
  2  42  -1   0     1700   2 
  2  43  -1   0     1700   2 
  2  44   0   0      699   1 
  2  45  -1   0     1700   2 
  2  46  -1   0     1700   3 
  2  47   0   0     1007   1 
  2  48  -1   0     1700   3 
  2  49  -1   0     1700   3 
  2  50  -1   0     1700   2 
  2  51  -1   0     1700   2 
  2  52   0   0      781   1 
  2  53  -1   0     1700   2 
  2  54  -1   0     1700   2 
  2  55  -1   0     1700   2 
  2  56  -1   0     1700   2 
  2  57   0   0     1189   1 
  2  58   0   0      641   1 
  2  59   0   0      572   0 
  2  60  -1   0     1700   3 
  2  61  -1   0     1700   3 
  2  62   0   0      665   1 
  2  63  -1   0     1700   2 
  2  64   0   0      599   1 
  2  65   0   0      638   1 
  2  66  -1   0     1700   3 
  2  67  -1   0     1700   2 
  2  68  -1   0     1700   2 
  2  69   0   0      777   1 
  2  70  -1   0     1700   2 
  2  71   0   0      756   1 
  2  72   0   0      723   0 
  2  73  -1   0     1700   2 
  2  74   0   0      636   0 
  2  75   0   0      718   0 
  2  76  -1   0     1700   2 
  2  77  -1   0     1700   3 
  2  78   0   0      796   1 
  2  79   0   0      572   0 
  2  80  -1   0     1700   3 
  2  81  -1   0     1700   3 
  2  82  -1   0     1700   3 
  2  83   0   0      663   1 
  2  84   0   0      700   1 
  2  85  -1   0     1700   2 
  2  86  -1   0     1700   3 
  2  87  -1   0     1700   3 
  2  88   0   0      636   0 
  2  89   0   0      674   1 
  2  90  -1   0     1700   2 
  2  91   0   0      618   0 
  2  92   0   0      731   0 
  2  93  -1   0     1700   2 
  2  94  -1   0     1700   3 
  2  95   0   0      699   1 
  2  96   0   0      943   0 
  2  97   0   0      701   0 
  2  98  -1   0     1700   3 
  2  99  -1   0     1700   2 
  2 100  -1   0     1700   3 
  2 101   0   0      915   0 
  2 102  -1   0     1700   2 
  2 103  -1   0     1700   3 
  2 104  -1   0     1700   2 
  2 105  -1   0     1700   3 
  2 106  -1   0     1700   2 
  2 107   0   0      791   0 
  2 108  -1   0     1700   2 
  2 109   0   0      659   0 
  2 110  -1   0     1700   3 
  2 111  -1   1     1700   0 
  2 112   0   0      659   1 
  2 113   0   0      937   0 
  2 114   0   0      628   1 
  2 115   0   0      957   1 
  2 116   0   0     1285   1 
  2 117   0   0      556   0 
  2 118   0   0      682   1 
  2 119  -1   0     1700   3 
  2 120   0   0      619   1 
  2 121  -1   0     1700   2 
  2 122  -1   0     1700   2 
  2 123   0   0      618   1 
  2 124   0   0      672   1 
  2 125   0   0      741   1 
  2 126  -1   0     1700   3 
  2 127   0   0      659   0 
  3   0  -1   0     1700   2 
  3   1   0   0      718   0 
  3   2  -1   0     1700   2 
  3   3  -1   0     1700   3 
  3   4  -1   0     1700   3 
  3   5  -1   0     1700   3 
  3   6  -1   0     1700   3 
  3   7   0   0      678   0 
  3   8   0   0      523   0 
  3   9  -1   0     1700   3 
  3  10   0   0      558   0 
  3  11  -1   0     1700   2 
  3  12  -1   0     1700   3 
  3  13  -1   0     1700   2 
  3  14   0   0      556   0 
  3  15   0   0      593   1 
  3  16   0   0      608   0 
  3  17  -1   0     1700   2 
  3  18  -1   0     1700   3 
  3  19   0   0      663   1 
  3  20   0   0      703   0 
  3  21   0   0      702   0 
  3  22  -1   0     1700   2 
  3  23  -1   0     1700   2 
  3  24  -1   0     1700   2 
  3  25   0   0      651   1 
  3  26  -1   0     1700   3 
  3  27  -1   0     1700   2 
  3  28   0   0      589   0 
  3  29   0   0      740   1 
  3  30  -1   0     1700   2 
  3  31   0   0      637   1 
  3  32   0   0      859   1 
  3  33   0   0      595   1 
  3  34  -1   0     1700   2 
  3  35  -1   0     1700   3 
  3  36   0   0      464   0 
  3  37  -1   0     1700   3 
  3  38  -1   0     1700   2 
  3  39   0   0      527   0 
  3  40   0   0      664   1 
  3  41  -1   0     1700   3 
  3  42  -1   0     1700   2 
  3  43   0   0      581   0 
  3  44  -1   0     1700   2 
  3  45  -1   0     1700   3 
  3  46   0   0      949   0 
  3  47   0   0      626   0 
  3  48  -1   0     1700   3 
  3  49   0   0      678   1 
  3  50   0   0      680   1 
  3  51   0   0      649   0 
  3  52  -1   0     1700   3 
  3  53  -1   0     1700   2 
  3  54  -1   0     1700   2 
  3  55  -1   0     1700   3 
  3  56  -1   0     1700   2 
  3  57  -1   0     1700   2 
  3  58   0   0      656   0 
  3  59  -1   0     1700   2 
  3  60   0   0      878   1 
  3  61  -1   0     1700   3 
  3  62   0   0      745   1 
  3  63  -1   0     1700   3 
  3  64   0   0      494   1 
  3  65   0   0      662   0 
  3  66  -1   0     1700   3 
  3  67   0   0      607   1 
  3  68  -1   0     1700   3 
  3  69  -1   0     1700   3 
  3  70   0   0      677   0 
  3  71   0   0      609   0 
  3  72   0   0      600   1 
  3  73   0   0      729   1 
  3  74  -1   0     1700   3 
  3  75   0   0      681   0 
  3  76  -1   0     1700   3 
  3  77  -1   0     1700   3 
  3  78  -1   0     1700   2 
  3  79   0   0      639   1 
  3  80   0   0      858   1 
  3  81   0   0      801   0 
  3  82  -1   0     1700   2 
  3  83   0   0      573   1 
  3  84  -1   0     1700   2 
  3  85  -1   0     1700   3 
  3  86  -1   0     1700   2 
  3  87   0   0      734   0 
  3  88   0   0      623   0 
  3  89   0   0      725   1 
  3  90  -1   0     1700   2 
  3  91   0   0      517   0 
  3  92   0   0      914   1 
  3  93   0   0      667   1 
  3  94  -1   0     1700   2 
  3  95   0   0      532   0 
  3  96   0   0      702   1 
  3  97  -1   0     1700   2 
  3  98  -1   0     1700   3 
  3  99   0   0      555   1 
  3 100  -1   0     1700   2 
  3 101   0   0      792   1 
  3 102  -1   0     1700   3 
  3 103   0   0      816   1 
  3 104   0   0      820   0 
  3 105   0   0      692   1 
  3 106   0   0      513   0 
  3 107  -1   0     1700   3 
  3 108  -1   0     1700   2 
  3 109   0   0      529   0 
  3 110  -1   0     1700   3 
  3 111  -1   0     1700   2 
  3 112   0   0      514   1 
  3 113   0   0      532   1 
  3 114   0   0      489   0 
  3 115  -1   0     1700   3 
  3 116  -1   0     1700   2 
  3 117   0   0      540   0 
  3 118   0   0      736   1 
  3 119   0   0      540   0 
  3 120   0   2      230   2 
  3 121  -1   1     1700   1 
  3 122  -1   0     1700   3 
  3 123  -1   0     1700   3 
  3 124  -1   0     1700   3 
  3 125   0   0      546   0 
  3 126  -1   0     1700   2 
  3 127   0   0      583   1 
