# Supplementary material for: The influence of the Japanese waving cat on the joint spatial compatibility effect: A replication and extension of Dolk, Hommel, Prinz, and Liepelt (2013)
Source: PLoS One. 2017 Sep 14;12(9):e0184844. doi: 10.1371/journal.pone.0184844 (PMC5599021; doi:10.1371/journal.pone.0184844)
Supplement: S1 File — (ZIP) [file pone.0184844.s001.zip › S1 Data/raw data/48.dat]

SimonNL [04-2015]
 48    1   0 
 AOUE14
 -1   0   0   2      683   3 
 -1   1   0   0      689   0 
 -1   2   0   0      688   0 
 -1   3   0   0      718   1 
 -1   4  -1   0     1700   2 
 -1   5   0   0      659   1 
 -1   6  -1   0     1700   3 
 -1   7  -1   0     1700   2 
  0   0  -1   0     1700   2 
  0   1  -1   0     1700   2 
  0   2   0   0      568   1 
  0   3  -1   0     1700   2 
  0   4   0   0      544   1 
  0   5   0   0      475   1 
  0   6  -1   0     1700   3 
  0   7  -1   0     1700   2 
  0   8  -1   0     1700   3 
  0   9  -1   0     1700   3 
  0  10  -1   0     1700   3 
  0  11   0   0      796   1 
  0  12  -1   0     1700   3 
  0  13   0   0      564   1 
  0  14   0   0      763   0 
  0  15   0   0      525   0 
  0  16  -1   0     1700   3 
  0  17   0   0      460   0 
  0  18   0   0      613   1 
  0  19   0   0      629   1 
  0  20  -1   0     1700   2 
  0  21  -1   0     1700   3 
  0  22  -1   0     1700   2 
  0  23  -1   0     1700   3 
  0  24   0   0      544   1 
  0  25  -1   0     1700   3 
  0  26  -1   0     1700   3 
  0  27   0   0      611   1 
  0  28  -1   0     1700   3 
  0  29  -1   0     1700   2 
  0  30   0   0      718   1 
  0  31  -1   0     1700   2 
  0  32   0   0      478   1 
  0  33   0   0      618   1 
  0  34   0   0      633   0 
  0  35   0   0      614   1 
  0  36  -1   0     1700   3 
  0  37  -1   0     1700   2 
  0  38  -1   0     1700   2 
  0  39   0   0      495   1 
  0  40   0   0      589   0 
  0  41   0   0      585   1 
  0  42   0   0      521   0 
  0  43   0   0      472   1 
  0  44  -1   0     1700   3 
  0  45   0   0      505   1 
  0  46   0   0      531   0 
  0  47   0   0      598   1 
  0  48  -1   0     1700   2 
  0  49   0   0      465   1 
  0  50   0   0      570   0 
  0  51   0   0      513   1 
  0  52   0   0      542   0 
  0  53   0   0      536   1 
  0  54   0   0      443   0 
  0  55   0   0      477   0 
  0  56   0   2      372   3 
  0  57  -1   0     1700   2 
  0  58  -1   0     1700   3 
  0  59   0   0      587   0 
  0  60   0   0      607   0 
  0  61  -1   0     1700   2 
  0  62   0   0      483   0 
  0  63  -1   0     1700   2 
  0  64  -1   0     1700   3 
  0  65  -1   0     1700   3 
  0  66  -1   0     1700   2 
  0  67   0   0      532   0 
  0  68  -1   0     1700   2 
  0  69  -1   0     1700   2 
  0  70  -1   0     1700   2 
  0  71  -1   0     1700   3 
  0  72  -1   0     1700   2 
  0  73  -1   0     1700   2 
  0  74   0   0      844   0 
  0  75  -1   0     1700   2 
  0  76   0   0      694   0 
  0  77  -1   0     1700   3 
  0  78   0   0      524   0 
  0  79  -1   0     1700   3 
  0  80   0   0      508   1 
  0  81   0   0      836   1 
  0  82  -1   0     1700   3 
  0  83  -1   0     1700   3 
  0  84   0   0      686   0 
  0  85   0   0      949   0 
  0  86  -1   0     1700   2 
  0  87   0   0      537   0 
  0  88   0   0      605   1 
  0  89   0   0      759   0 
  0  90   0   0      706   0 
  0  91  -1   0     1700   3 
  0  92   0   0      570   1 
  0  93  -1   0     1700   2 
  0  94  -1   0     1700   3 
  0  95  -1   0     1700   3 
  0  96  -1   0     1700   2 
  0  97   0   0      558   1 
  0  98   0   0      668   0 
  0  99  -1   0     1700   3 
  0 100   0   0      589   1 
  0 101  -1   0     1700   3 
  0 102   0   0      680   0 
  0 103   0   0      702   0 
  0 104   0   0      579   0 
  0 105  -1   0     1700   2 
  0 106  -1   0     1700   2 
  0 107   0   0      497   0 
  0 108   0   0      701   1 
  0 109  -1   0     1700   3 
  0 110   0   0      628   1 
  0 111  -1   0     1700   2 
  0 112  -1   0     1700   3 
  0 113  -1   0     1700   3 
  0 114   0   0      590   0 
  0 115   0   0      809   0 
  0 116  -1   0     1700   2 
  0 117   0   0      677   1 
  0 118  -1   0     1700   3 
  0 119  -1   0     1700   3 
  0 120   0   0      588   1 
  0 121   0   0     1050   0 
  0 122  -1   0     1700   2 
  0 123   0   0      629   1 
  0 124  -1   0     1700   2 
  0 125  -1   0     1700   2 
  0 126   0   0      756   0 
  0 127  -1   0     1700   2 
  1   0   0   0      605   1 
  1   1  -1   0     1700   3 
  1   2  -1   0     1700   3 
  1   3   0   0      626   0 
  1   4  -1   0     1700   3 
  1   5   0   0      637   1 
  1   6  -1   0     1700   2 
  1   7   0   0      682   0 
  1   8   0   0      592   0 
  1   9   0   0      617   1 
  1  10  -1   0     1700   2 
  1  11  -1   0     1700   3 
  1  12   0   0      650   0 
  1  13   0   0      618   0 
  1  14   0   0      700   0 
  1  15   0   0      621   0 
  1  16   0   0      583   0 
  1  17   0   0      664   1 
  1  18   0   0      574   1 
  1  19  -1   0     1700   3 
  1  20   0   0      742   1 
  1  21   0   0      648   1 
  1  22  -1   0     1700   2 
  1  23   0   0      803   0 
  1  24  -1   0     1700   2 
  1  25   0   0      682   0 
  1  26   0   0      691   1 
  1  27   0   0      813   1 
  1  28   0   0      812   0 
  1  29   0   0      915   1 
  1  30  -1   0     1700   3 
  1  31   0   0      546   1 
  1  32  -1   0     1700   2 
  1  33  -1   0     1700   2 
  1  34  -1   0     1700   2 
  1  35  -1   0     1700   3 
  1  36   0   0      698   0 
  1  37   0   0      655   1 
  1  38   0   0      672   1 
  1  39  -1   0     1700   3 
  1  40  -1   0     1700   2 
  1  41   0   0      614   0 
  1  42  -1   0     1700   3 
  1  43  -1   0     1700   2 
  1  44  -1   0     1700   2 
  1  45  -1   0     1700   2 
  1  46  -1   0     1700   3 
  1  47  -1   0     1700   3 
  1  48   0   0      646   0 
  1  49  -1   0     1700   3 
  1  50   0   0      629   1 
  1  51  -1   0     1700   2 
  1  52   0   0      781   1 
  1  53  -1   0     1700   2 
  1  54  -1   0     1700   2 
  1  55  -1   0     1700   3 
  1  56   0   0      683   0 
  1  57   0   0      967   0 
  1  58  -1   0     1700   2 
  1  59   0   0      704   1 
  1  60   0   0      704   1 
  1  61   0   0     1373   1 
  1  62   0   0      630   1 
  1  63  -1   0     1700   2 
  1  64  -1   0     1700   3 
  1  65   0   0      756   0 
  1  66   0   0      917   0 
  1  67   0   0      753   1 
  1  68  -1   0     1700   2 
  1  69  -1   0     1700   2 
  1  70   0   0      678   1 
  1  71   0   0      661   1 
  1  72   0   0      693   1 
  1  73   0   0      772   1 
  1  74  -1   0     1700   3 
  1  75   0   0      647   1 
  1  76   0   0      958   0 
  1  77   0   0      989   1 
  1  78  -1   0     1700   3 
  1  79  -1   0     1700   2 
  1  80  -1   0     1700   2 
  1  81  -1   0     1700   3 
  1  82  -1   0     1700   3 
  1  83  -1   0     1700   3 
  1  84   0   0      740   1 
  1  85  -1   0     1700   2 
  1  86   0   0      694   0 
  1  87  -1   0     1700   3 
  1  88   0   0      629   0 
  1  89   0   0      729   0 
  1  90  -1   0     1700   3 
  1  91  -1   0     1700   2 
  1  92  -1   0     1700   2 
  1  93  -1   0     1700   2 
  1  94   0   0      820   1 
  1  95   0   0     1048   0 
  1  96  -1   0     1700   2 
  1  97  -1   0     1700   2 
  1  98   0   0      613   1 
  1  99  -1   0     1700   2 
  1 100  -1   0     1700   2 
  1 101  -1   0     1700   3 
  1 102   0   0      601   0 
  1 103   0   0      702   0 
  1 104   0   0      664   1 
  1 105   0   0      630   0 
  1 106  -1   0     1700   3 
  1 107  -1   0     1700   2 
  1 108  -1   0     1700   3 
  1 109   0   0      996   0 
  1 110  -1   0     1700   3 
  1 111   0   0     1178   0 
  1 112  -1   0     1700   2 
  1 113  -1   0     1700   3 
  1 114  -1   0     1700   3 
  1 115   0   0      675   0 
  1 116  -1   0     1700   3 
  1 117  -1   0     1700   3 
  1 118   0   0      625   0 
  1 119  -1   0     1700   3 
  1 120   0   0      778   1 
  1 121  -1   0     1700   3 
  1 122   0   0      665   0 
  1 123  -1   0     1700   2 
  1 124  -1   0     1700   2 
  1 125   0   0      576   0 
  1 126   0   0      781   1 
  1 127  -1   0     1700   3 
  2   0   0   0      765   1 
  2   1  -1   0     1700   2 
  2   2   0   0      601   1 
  2   3  -1   0     1700   2 
  2   4   0   0      745   0 
  2   5  -1   0     1700   2 
  2   6  -1   0     1700   3 
  2   7   0   0      701   1 
  2   8   0   0      882   0 
  2   9  -1   0     1700   3 
  2  10  -1   0     1700   2 
  2  11   0   0     1090   0 
  2  12   0   0      926   0 
  2  13  -1   0     1700   2 
  2  14   0   0      697   1 
  2  15   0   0      698   1 
  2  16   0   0      713   0 
  2  17  -1   0     1700   2 
  2  18   0   0      864   1 
  2  19   0   0      731   0 
  2  20   0   0      785   0 
  2  21  -1   0     1700   2 
  2  22  -1   0     1700   3 
  2  23  -1   0     1700   2 
  2  24   0   0      823   1 
  2  25   0   0      913   1 
  2  26   0   0      774   0 
  2  27   0   0      693   1 
  2  28   0   0      617   0 
  2  29  -1   0     1700   2 
  2  30  -1   0     1700   2 
  2  31   0   0      716   0 
  2  32  -1   1     1700   1 
  2  33   0   0      847   1 
  2  34  -1   0     1700   2 
  2  35  -1   0     1700   3 
  2  36  -1   0     1700   2 
  2  37   0   0      843   0 
  2  38  -1   0     1700   3 
  2  39  -1   0     1700   3 
  2  40  -1   0     1700   2 
  2  41  -1   0     1700   2 
  2  42  -1   0     1700   2 
  2  43  -1   0     1700   2 
  2  44  -1   0     1700   2 
  2  45   0   0      800   1 
  2  46   0   0      829   0 
  2  47  -1   0     1700   3 
  2  48   0   0      705   1 
  2  49   0   0     1240   1 
  2  50  -1   0     1700   3 
  2  51   0   0      615   1 
  2  52   0   0      715   1 
  2  53   0   0      706   1 
  2  54  -1   0     1700   2 
  2  55  -1   0     1700   3 
  2  56   0   0      830   1 
  2  57  -1   0     1700   2 
  2  58  -1   0     1700   3 
  2  59  -1   0     1700   3 
  2  60  -1   0     1700   2 
  2  61   0   0      967   0 
  2  62   0   0     1402   1 
  2  63  -1   0     1700   3 
  2  64  -1   0     1700   2 
  2  65   0   2      462   3 
  2  66  -1   0     1700   2 
  2  67   0   0     1009   0 
  2  68   0   0      585   0 
  2  69  -1   0     1700   3 
  2  70   0   0     1031   1 
  2  71  -1   0     1700   3 
  2  72   0   0      654   0 
  2  73  -1   0     1700   3 
  2  74   0   0     1041   0 
  2  75  -1   0     1700   3 
  2  76   0   0     1189   0 
  2  77  -1   0     1700   2 
  2  78  -1   0     1700   3 
  2  79  -1   0     1700   3 
  2  80   0   0      720   0 
  2  81   0   0      682   0 
  2  82   0   0      650   0 
  2  83   0   0      653   0 
  2  84   0   0      639   1 
  2  85   0   0      609   1 
  2  86   0   0      548   1 
  2  87  -1   0     1700   2 
  2  88  -1   0     1700   3 
  2  89  -1   0     1700   3 
  2  90   0   0      917   1 
  2  91  -1   0     1700   3 
  2  92  -1   0     1700   3 
  2  93  -1   0     1700   2 
  2  94   0   0      819   0 
  2  95  -1   0     1700   3 
  2  96   0   0      971   1 
  2  97  -1   0     1700   3 
  2  98  -1   0     1700   2 
  2  99  -1   0     1700   3 
  2 100  -1   0     1700   2 
  2 101  -1   0     1700   3 
  2 102   0   0      852   0 
  2 103  -1   0     1700   3 
  2 104  -1   0     1700   3 
  2 105  -1   0     1700   2 
  2 106   0   0     1025   1 
  2 107   0   0     1208   1 
  2 108  -1   0     1700   2 
  2 109  -1   0     1700   3 
  2 110   0   0      659   1 
  2 111   0   0      805   0 
  2 112  -1   0     1700   3 
  2 113  -1   0     1700   3 
  2 114  -1   0     1700   2 
  2 115   0   0      955   1 
  2 116   0   0      815   0 
  2 117   0   0      813   0 
  2 118   0   0      648   1 
  2 119   0   0      546   0 
  2 120  -1   0     1700   2 
  2 121   0   0      749   1 
  2 122   0   0      769   0 
  2 123  -1   0     1700   2 
  2 124   0   0      874   0 
  2 125   0   0      743   1 
  2 126   0   0      698   0 
  2 127   0   0      726   0 
  3   0  -1   0     1700   3 
  3   1  -1   0     1700   2 
  3   2   0   0      679   0 
  3   3   0   0      603   1 
  3   4  -1   0     1700   2 
  3   5  -1   0     1700   2 
  3   6  -1   0     1700   2 
  3   7   0   0      668   0 
  3   8  -1   0     1700   2 
  3   9   0   0      874   0 
  3  10  -1   0     1700   2 
  3  11  -1   0     1700   2 
  3  12   0   0      929   1 
  3  13  -1   0     1700   3 
  3  14  -1   0     1700   2 
  3  15   0   0      762   0 
  3  16  -1   0     1700   2 
  3  17  -1   0     1700   3 
  3  18   0   0      867   0 
  3  19  -1   0     1700   3 
  3  20   0   0      796   1 
  3  21  -1   0     1700   3 
  3  22  -1   0     1700   3 
  3  23   0   0     1268   1 
  3  24  -1   0     1700   2 
  3  25  -1   1     1700   1 
  3  26   0   0      996   1 
  3  27   0   0      761   0 
  3  28  -1   0     1700   2 
  3  29   0   0      920   0 
  3  30  -1   0     1700   2 
  3  31  -1   0     1700   2 
  3  32   0   0      666   1 
  3  33   0   0      767   1 
  3  34   0   0      835   0 
  3  35   0   0      774   1 
  3  36  -1   0     1700   3 
  3  37   0   0      802   1 
  3  38   0   0      702   1 
  3  39   0   0     1091   0 
  3  40   0   0      749   1 
  3  41   0   0     1186   1 
  3  42   0   0      737   1 
  3  43   0   0      832   0 
  3  44   0   0      805   0 
  3  45   0   0      713   1 
  3  46  -1   0     1700   3 
  3  47  -1   0     1700   3 
  3  48  -1   0     1700   3 
  3  49  -1   0     1700   2 
  3  50  -1   0     1700   2 
  3  51   0   0      783   1 
  3  52   0   0      748   0 
  3  53   0   0      691   0 
  3  54  -1   0     1700   3 
  3  55   0   0      936   1 
  3  56  -1   0     1700   2 
  3  57  -1   0     1700   3 
  3  58  -1   0     1700   2 
  3  59  -1   1     1700   0 
  3  60   0   0     1083   1 
  3  61  -1   0     1700   3 
  3  62  -1   0     1700   2 
  3  63   0   0      623   0 
  3  64   0   0      755   0 
  3  65  -1   0     1700   3 
  3  66   0   0      958   0 
  3  67  -1   0     1700   3 
  3  68  -1   0     1700   3 
  3  69   0   0      718   1 
  3  70  -1   0     1700   2 
  3  71  -1   0     1700   2 
  3  72   0   0      549   0 
  3  73  -1   0     1700   3 
  3  74  -1   0     1700   3 
  3  75   0   0      735   0 
  3  76   0   0      710   1 
  3  77  -1   0     1700   2 
  3  78   0   0      935   0 
  3  79   0   0      766   1 
  3  80  -1   0     1700   3 
  3  81   0   0      726   1 
  3  82  -1   0     1700   3 
  3  83   0   0      731   1 
  3  84  -1   0     1700   3 
  3  85  -1   0     1700   3 
  3  86   0   0      755   1 
  3  87   0   0      848   0 
  3  88   0   0     1076   0 
  3  89   0   0     1036   0 
  3  90  -1   0     1700   3 
  3  91   0   0      873   0 
  3  92   0   0     1403   0 
  3  93  -1   0     1700   3 
  3  94   0   0      809   1 
  3  95   0   0     1164   1 
  3  96   0   0      877   0 
  3  97  -1   0     1700   3 
  3  98  -1   0     1700   2 
  3  99  -1   0     1700   2 
  3 100  -1   0     1700   2 
  3 101   0   0      607   0 
  3 102  -1   0     1700   3 
  3 103  -1   0     1700   3 
  3 104   0   0      662   0 
  3 105   0   0      808   1 
  3 106  -1   0     1700   3 
  3 107   0   0      759   0 
  3 108  -1   0     1700   3 
  3 109   0   0      570   1 
  3 110  -1   0     1700   2 
  3 111  -1   0     1700   2 
  3 112   0   0      773   0 
  3 113   0   0     1160   1 
  3 114   0   0      793   1 
  3 115   0   0      706   1 
  3 116  -1   0     1700   2 
  3 117   0   0      988   0 
  3 118   0   0     1482   0 
  3 119  -1   0     1700   2 
  3 120  -1   0     1700   2 
  3 121  -1   0     1700   2 
  3 122  -1   0     1700   3 
  3 123  -1   0     1700   2 
  3 124  -1   0     1700   3 
  3 125   0   0      656   1 
  3 126  -1   0     1700   3 
  3 127  -1   0     1700   2 
