# Supplementary material for: The influence of the Japanese waving cat on the joint spatial compatibility effect: A replication and extension of Dolk, Hommel, Prinz, and Liepelt (2013)
Source: PLoS One. 2017 Sep 14;12(9):e0184844. doi: 10.1371/journal.pone.0184844 (PMC5599021; doi:10.1371/journal.pone.0184844)
Supplement: S1 File — (ZIP) [file pone.0184844.s001.zip › S1 Data/raw data/49.dat]

SimonNL [04-2015]
 49    2   0 
 SLO15
 -1   0  -1   1     1700   0 
 -1   1  -1   0     1700   3 
 -1   2   0   0      735   0 
 -1   3  -1   0     1700   3 
 -1   4  -1   0     1700   2 
 -1   5   0   2     1218   2 
 -1   6  -1   1     1700   1 
 -1   7  -1   1     1700   1 
  0   0   0   2      870   3 
  0   1  -1   1     1700   0 
  0   2   0   2      422   3 
  0   3  -1   1     1700   1 
  0   4   0   0      393   0 
  0   5  -1   1     1700   1 
  0   6   0   2      678   2 
  0   7   0   2      507   2 
  0   8  -1   1     1700   1 
  0   9  -1   1     1700   1 
  0  10   0   2      447   2 
  0  11  -1   1     1700   0 
  0  12   0   2      474   3 
  0  13  -1   1     1700   0 
  0  14   0   2      414   3 
  0  15   0   2      583   3 
  0  16  -1   1     1700   1 
  0  17   0   2      491   2 
  0  18   0   2      470   2 
  0  19   0   0      533   1 
  0  20  -1   1     1700   0 
  0  21  -1   1     1700   0 
  0  22  -1   1     1700   1 
  0  23   0   2      555   3 
  0  24  -1   1     1700   1 
  0  25   0   2      468   3 
  0  26  -1   1     1700   0 
  0  27  -1   1     1700   0 
  0  28   0   2      563   2 
  0  29  -1   1     1700   1 
  0  30   0   2      478   2 
  0  31   0   2      519   3 
  0  32   0   2      607   2 
  0  33   0   2      600   3 
  0  34  -1   1     1700   0 
  0  35  -1   1     1700   0 
  0  36  -1   1     1700   0 
  0  37  -1   1     1700   1 
  0  38  -1   1     1700   0 
  0  39   0   2      456   2 
  0  40   0   2      440   3 
  0  41   0   0      395   1 
  0  42   0   2      817   2 
  0  43  -1   1     1700   0 
  0  44  -1   1     1700   0 
  0  45  -1   1     1700   0 
  0  46   0   2      599   2 
  0  47   0   2     1561   3 
  0  48   0   2      653   2 
  0  49  -1   1     1700   1 
  0  50   0   2      652   2 
  0  51   0   2      573   2 
  0  52   0   2      559   2 
  0  53  -1   1     1700   1 
  0  54   0   2      576   2 
  0  55   0   2      565   2 
  0  56   0   2      510   2 
  0  57   0   2      521   2 
  0  58  -1   1     1700   1 
  0  59   0   2      590   3 
  0  60   0   2      590   3 
  0  61   0   0      576   1 
  0  62   0   2      711   3 
  0  63   0   2      628   2 
  0  64   0   2      588   3 
  0  65   0   2      585   3 
  0  66   0   2      569   3 
  0  67  -1   1     1700   0 
  0  68   0   2      575   3 
  0  69  -1   1     1700   1 
  0  70   0   2      551   3 
  0  71  -1   1     1700   0 
  0  72  -1   1     1700   1 
  0  73  -1   1     1700   1 
  0  74  -1   1     1700   1 
  0  75  -1   1     1700   1 
  0  76   0   2      871   2 
  0  77  -1   1     1700   1 
  0  78   0   2      577   2 
  0  79  -1   1     1700   0 
  0  80   0   2      664   3 
  0  81  -1   1     1700   0 
  0  82   0   2      503   3 
  0  83   0   2      686   2 
  0  84   0   2      496   3 
  0  85  -1   1     1700   1 
  0  86  -1   1     1700   1 
  0  87   0   2      818   2 
  0  88  -1   1     1700   0 
  0  89  -1   1     1700   0 
  0  90  -1   1     1700   1 
  0  91  -1   1     1700   0 
  0  92   0   2      506   2 
  0  93  -1   1     1700   0 
  0  94  -1   1     1700   1 
  0  95  -1   1     1700   0 
  0  96   0   2      519   2 
  0  97   0   2      490   3 
  0  98   0   2      492   3 
  0  99   0   2      494   3 
  0 100  -1   1     1700   0 
  0 101   0   2      533   2 
  0 102  -1   1     1700   1 
  0 103  -1   1     1700   0 
  0 104   0   2      478   3 
  0 105   0   2      415   3 
  0 106  -1   1     1700   1 
  0 107   0   2      527   3 
  0 108  -1   1     1700   0 
  0 109  -1   1     1700   0 
  0 110  -1   1     1700   1 
  0 111   0   2      482   2 
  0 112   0   2      469   2 
  0 113   0   2      543   3 
  0 114  -1   1     1700   0 
  0 115   0   2      660   2 
  0 116   0   2      423   3 
  0 117  -1   1     1700   0 
  0 118  -1   1     1700   1 
  0 119  -1   1     1700   0 
  0 120  -1   1     1700   1 
  0 121  -1   1     1700   0 
  0 122  -1   1     1700   1 
  0 123   0   2      507   3 
  0 124   0   2      466   2 
  0 125   0   2      462   3 
  0 126   0   2      501   2 
  0 127  -1   1     1700   1 
  1   0   0   2      603   2 
  1   1   0   2      617   3 
  1   2   0   2      478   2 
  1   3   0   0      515   0 
  1   4  -1   1     1700   0 
  1   5  -1   1     1700   1 
  1   6  -1   1     1700   1 
  1   7   0   2      527   2 
  1   8  -1   1     1700   1 
  1   9   0   2      607   3 
  1  10   0   2      517   2 
  1  11   0   2      462   3 
  1  12  -1   1     1700   0 
  1  13   0   2      619   2 
  1  14  -1   1     1700   1 
  1  15   0   0      622   0 
  1  16  -1   1     1700   0 
  1  17   0   2      548   2 
  1  18   0   2      511   2 
  1  19   0   2      627   3 
  1  20  -1   1     1700   0 
  1  21   0   2      533   2 
  1  22  -1   1     1700   1 
  1  23   0   2      517   2 
  1  24  -1   1     1700   1 
  1  25  -1   1     1700   1 
  1  26  -1   1     1700   1 
  1  27   0   2      545   3 
  1  28  -1   1     1700   1 
  1  29  -1   1     1700   0 
  1  30  -1   1     1700   0 
  1  31   0   2      459   3 
  1  32   0   2      562   3 
  1  33   0   2      596   3 
  1  34  -1   1     1700   1 
  1  35  -1   1     1700   1 
  1  36   0   2      651   3 
  1  37  -1   1     1700   1 
  1  38   0   2      465   2 
  1  39   0   2      452   3 
  1  40   0   2      504   3 
  1  41   0   2      496   3 
  1  42   0   2      582   2 
  1  43  -1   1     1700   0 
  1  44  -1   1     1700   1 
  1  45   0   2      500   2 
  1  46  -1   1     1700   1 
  1  47   0   2      477   2 
  1  48   0   2      527   3 
  1  49  -1   1     1700   0 
  1  50  -1   1     1700   0 
  1  51  -1   1     1700   1 
  1  52   0   2      451   2 
  1  53  -1   1     1700   0 
  1  54  -1   1     1700   0 
  1  55  -1   1     1700   0 
  1  56  -1   1     1700   0 
  1  57  -1   1     1700   1 
  1  58  -1   1     1700   0 
  1  59   0   2      524   2 
  1  60   0   2      462   2 
  1  61   0   2      441   3 
  1  62   0   2      533   3 
  1  63   0   2      500   2 
  1  64  -1   1     1700   1 
  1  65   0   2      447   2 
  1  66  -1   1     1700   1 
  1  67   0   2      560   2 
  1  68  -1   1     1700   0 
  1  69  -1   1     1700   1 
  1  70   0   2      523   3 
  1  71  -1   1     1700   0 
  1  72   0   2      659   2 
  1  73   0   2      475   2 
  1  74  -1   1     1700   1 
  1  75  -1   1     1700   1 
  1  76   0   2      556   3 
  1  77  -1   1     1700   0 
  1  78  -1   1     1700   1 
  1  79  -1   1     1700   0 
  1  80  -1   1     1700   0 
  1  81   0   2      512   3 
  1  82  -1   1     1700   0 
  1  83   0   2      472   3 
  1  84   0   2      526   3 
  1  85   0   2      565   2 
  1  86  -1   1     1700   0 
  1  87  -1   1     1700   0 
  1  88  -1   1     1700   0 
  1  89   0   2      918   3 
  1  90   0   2      492   3 
  1  91   0   2      459   3 
  1  92  -1   1     1700   0 
  1  93   0   2      518   2 
  1  94  -1   1     1700   0 
  1  95  -1   1     1700   1 
  1  96   0   2      531   2 
  1  97  -1   1     1700   0 
  1  98  -1   1     1700   0 
  1  99  -1   1     1700   1 
  1 100   0   2      511   3 
  1 101   0   2      508   2 
  1 102   0   2      582   3 
  1 103   0   2      442   2 
  1 104  -1   1     1700   1 
  1 105   0   2      504   3 
  1 106  -1   1     1700   1 
  1 107   0   2      492   2 
  1 108   0   0      520   1 
  1 109   0   2      978   3 
  1 110   0   2      505   2 
  1 111  -1   1     1700   1 
  1 112  -1   1     1700   1 
  1 113  -1   1     1700   1 
  1 114   0   2      453   2 
  1 115   0   2      525   3 
  1 116  -1   1     1700   1 
  1 117  -1   1     1700   0 
  1 118   0   2      475   3 
  1 119  -1   1     1700   0 
  1 120   0   2      494   2 
  1 121  -1   1     1700   0 
  1 122   0   2      578   2 
  1 123   0   2      536   3 
  1 124  -1   1     1700   1 
  1 125   0   2      525   3 
  1 126   0   2      627   2 
  1 127   0   2      552   3 
  2   0   0   0      602   1 
  2   1   0   2      664   3 
  2   2   0   2      671   3 
  2   3   0   2      477   3 
  2   4  -1   1     1700   1 
  2   5   0   2      536   2 
  2   6   0   2      505   3 
  2   7  -1   1     1700   0 
  2   8  -1   1     1700   1 
  2   9  -1   1     1700   1 
  2  10   0   2      550   3 
  2  11  -1   1     1700   1 
  2  12   0   2      495   2 
  2  13  -1   1     1700   1 
  2  14   0   2      469   2 
  2  15   0   2      595   2 
  2  16  -1   1     1700   0 
  2  17   0   2      493   3 
  2  18   0   2      463   3 
  2  19  -1   1     1700   0 
  2  20  -1   1     1700   0 
  2  21   0   2      650   3 
  2  22   0   2      453   3 
  2  23  -1   1     1700   1 
  2  24   0   2      512   2 
  2  25   0   2      477   3 
  2  26  -1   1     1700   0 
  2  27   0   2      591   2 
  2  28   0   2      559   2 
  2  29   0   2      507   3 
  2  30  -1   1     1700   1 
  2  31  -1   1     1700   1 
  2  32  -1   1     1700   1 
  2  33  -1   1     1700   1 
  2  34  -1   1     1700   0 
  2  35   0   2      547   2 
  2  36  -1   1     1700   0 
  2  37  -1   1     1700   1 
  2  38  -1   1     1700   1 
  2  39  -1   1     1700   0 
  2  40   0   2      536   3 
  2  41   0   2      629   2 
  2  42  -1   1     1700   0 
  2  43   0   2      537   2 
  2  44   0   2      457   3 
  2  45  -1   1     1700   0 
  2  46   0   2      436   3 
  2  47  -1   1     1700   1 
  2  48  -1   1     1700   1 
  2  49   0   2      508   2 
  2  50   0   2      523   3 
  2  51  -1   1     1700   0 
  2  52   0   2      518   2 
  2  53  -1   1     1700   1 
  2  54   0   2      563   2 
  2  55  -1   1     1700   0 
  2  56   0   2      580   2 
  2  57  -1   1     1700   1 
  2  58  -1   1     1700   1 
  2  59  -1   1     1700   0 
  2  60  -1   1     1700   0 
  2  61  -1   1     1700   0 
  2  62   0   2      524   2 
  2  63  -1   1     1700   0 
  2  64   0   2      506   3 
  2  65   0   2      585   2 
  2  66  -1   1     1700   1 
  2  67   0   2      529   3 
  2  68   0   2      565   2 
  2  69   0   2      481   2 
  2  70   0   2      433   2 
  2  71   0   2      481   2 
  2  72  -1   1     1700   1 
  2  73   0   2      508   2 
  2  74   0   2      488   2 
  2  75   0   2      500   2 
  2  76   0   2      544   3 
  2  77  -1   1     1700   0 
  2  78  -1   1     1700   0 
  2  79   0   2      556   2 
  2  80   0   2      458   3 
  2  81  -1   1     1700   0 
  2  82  -1   1     1700   1 
  2  83   0   2      507   3 
  2  84   0   2      603   3 
  2  85   0   2      449   3 
  2  86   0   2      409   2 
  2  87  -1   1     1700   0 
  2  88  -1   1     1700   1 
  2  89   0   2      434   2 
  2  90   0   2      610   2 
  2  91  -1   1     1700   1 
  2  92   0   2      523   3 
  2  93  -1   1     1700   0 
  2  94   0   2      658   2 
  2  95  -1   1     1700   1 
  2  96   0   2      467   2 
  2  97  -1   1     1700   0 
  2  98  -1   1     1700   0 
  2  99  -1   1     1700   1 
  2 100   0   2      536   3 
  2 101  -1   1     1700   1 
  2 102  -1   1     1700   0 
  2 103   0   2      573   3 
  2 104  -1   1     1700   1 
  2 105  -1   1     1700   0 
  2 106  -1   1     1700   0 
  2 107   0   2      547   2 
  2 108  -1   1     1700   0 
  2 109  -1   1     1700   0 
  2 110   0   2      465   3 
  2 111  -1   1     1700   1 
  2 112   0   2      465   3 
  2 113   0   2      493   2 
  2 114  -1   1     1700   0 
  2 115   0   2      469   3 
  2 116  -1   1     1700   1 
  2 117  -1   1     1700   1 
  2 118  -1   1     1700   0 
  2 119   0   2      491   3 
  2 120  -1   1     1700   1 
  2 121   0   2      459   3 
  2 122   0   2      520   3 
  2 123   0   2      455   3 
  2 124  -1   1     1700   1 
  2 125  -1   1     1700   0 
  2 126   0   2      543   2 
  2 127  -1   1     1700   0 
  3   0   0   2      616   2 
  3   1  -1   1     1700   1 
  3   2  -1   1     1700   1 
  3   3   0   2      410   2 
  3   4   0   2      500   3 
  3   5   0   2      545   3 
  3   6  -1   1     1700   1 
  3   7  -1   1     1700   1 
  3   8   0   2      530   3 
  3   9  -1   1     1700   0 
  3  10   0   2      510   2 
  3  11   0   2      537   2 
  3  12   0   2      429   3 
  3  13  -1   1     1700   1 
  3  14  -1   1     1700   0 
  3  15   0   2      418   2 
  3  16   0   2      548   3 
  3  17   0   2      511   3 
  3  18  -1   1     1700   0 
  3  19  -1   1     1700   0 
  3  20  -1   1     1700   0 
  3  21   0   2      531   2 
  3  22  -1   1     1700   0 
  3  23  -1   1     1700   1 
  3  24   0   2      520   3 
  3  25   0   2      455   2 
  3  26  -1   1     1700   0 
  3  27  -1   1     1700   0 
  3  28  -1   1     1700   1 
  3  29   0   2      453   3 
  3  30  -1   1     1700   1 
  3  31   0   2      429   2 
  3  32   0   2      531   3 
  3  33   0   2      469   2 
  3  34   0   2      536   2 
  3  35   0   2      437   2 
  3  36   0   2      494   2 
  3  37  -1   1     1700   0 
  3  38   0   2      532   2 
  3  39  -1   1     1700   1 
  3  40  -1   1     1700   0 
  3  41   0   2      511   3 
  3  42   0   2      464   2 
  3  43   0   2      434   3 
  3  44   0   2      534   2 
  3  45   0   2      468   3 
  3  46  -1   1     1700   0 
  3  47  -1   1     1700   0 
  3  48  -1   1     1700   0 
  3  49   0   2      532   2 
  3  50   0   2      365   3 
  3  51  -1   1     1700   1 
  3  52  -1   1     1700   1 
  3  53   0   2      478   2 
  3  54  -1   1     1700   1 
  3  55   0   2      483   2 
  3  56   0   2      539   3 
  3  57  -1   1     1700   0 
  3  58   0   2      442   3 
  3  59  -1   1     1700   1 
  3  60   0   2      518   3 
  3  61  -1   1     1700   1 
  3  62   0   2      468   3 
  3  63  -1   1     1700   1 
  3  64  -1   1     1700   0 
  3  65  -1   1     1700   0 
  3  66   0   2      416   2 
  3  67   0   2      424   3 
  3  68   0   2      465   2 
  3  69   0   2      509   3 
  3  70   0   2      571   2 
  3  71  -1   1     1700   1 
  3  72   0   2      440   3 
  3  73   0   2      514   3 
  3  74  -1   1     1700   0 
  3  75   0   2      482   3 
  3  76  -1   1     1700   0 
  3  77   0   2      545   2 
  3  78   0   2      453   3 
  3  79   0   2      513   2 
  3  80  -1   1     1700   1 
  3  81   0   2      457   2 
  3  82   0   2      542   2 
  3  83   0   2      487   3 
  3  84  -1   1     1700   0 
  3  85  -1   1     1700   1 
  3  86  -1   1     1700   1 
  3  87  -1   1     1700   0 
  3  88  -1   1     1700   0 
  3  89   0   2      430   3 
  3  90   0   2      499   3 
  3  91   0   2      485   2 
  3  92  -1   1     1700   0 
  3  93  -1   1     1700   1 
  3  94   0   2      524   3 
  3  95   0   2      536   2 
  3  96  -1   1     1700   0 
  3  97  -1   1     1700   0 
  3  98   0   2      459   3 
  3  99  -1   1     1700   1 
  3 100   0   2      540   3 
  3 101  -1   1     1700   0 
  3 102  -1   1     1700   1 
  3 103  -1   1     1700   0 
  3 104  -1   1     1700   1 
  3 105  -1   1     1700   1 
  3 106  -1   1     1700   0 
  3 107   0   2      510   2 
  3 108  -1   1     1700   0 
  3 109  -1   1     1700   1 
  3 110  -1   1     1700   1 
  3 111   0   2      464   2 
  3 112  -1   1     1700   0 
  3 113  -1   1     1700   0 
  3 114  -1   1     1700   1 
  3 115   0   2      453   2 
  3 116   0   2      586   3 
  3 117  -1   1     1700   1 
  3 118  -1   1     1700   0 
  3 119   0   2      453   3 
  3 120  -1   1     1700   1 
  3 121  -1   1     1700   1 
  3 122  -1   1     1700   0 
  3 123   0   2      452   2 
  3 124   0   2      430   2 
  3 125  -1   1     1700   1 
  3 126  -1   1     1700   1 
  3 127   0   2      520   3 
