# Supplementary material for: The influence of the Japanese waving cat on the joint spatial compatibility effect: A replication and extension of Dolk, Hommel, Prinz, and Liepelt (2013)
Source: PLoS One. 2017 Sep 14;12(9):e0184844. doi: 10.1371/journal.pone.0184844 (PMC5599021; doi:10.1371/journal.pone.0184844)
Supplement: S1 File — (ZIP) [file pone.0184844.s001.zip › S1 Data/raw data/50.dat]

SimonNL [04-2015]
 50    0   0 
 LAI003
 -1   0   0   2      807   2 
 -1   1   0   0     1108   0 
 -1   2  -1   0     1700   2 
 -1   3   0   0      631   1 
 -1   4  -1   0     1700   3 
 -1   5   0   0      707   1 
 -1   6   0   0      904   0 
 -1   7  -1   0     1700   3 
  0   0  -1   0     1700   3 
  0   1  -1   0     1700   3 
  0   2  -1   0     1700   2 
  0   3   0   0      479   1 
  0   4   0   0      467   1 
  0   5   0   0      604   0 
  0   6   0   0      625   1 
  0   7   0   0      595   0 
  0   8  -1   0     1700   3 
  0   9   0   0      523   1 
  0  10  -1   0     1700   3 
  0  11  -1   0     1700   3 
  0  12  -1   0     1700   3 
  0  13  -1   0     1700   3 
  0  14   0   0      542   0 
  0  15   0   0      486   1 
  0  16  -1   0     1700   3 
  0  17   0   2      504   3 
  0  18  -1   0     1700   3 
  0  19  -1   0     1700   2 
  0  20  -1   0     1700   2 
  0  21  -1   0     1700   3 
  0  22   0   0      491   1 
  0  23  -1   0     1700   2 
  0  24  -1   0     1700   2 
  0  25   0   0      540   0 
  0  26  -1   0     1700   2 
  0  27  -1   0     1700   2 
  0  28  -1   0     1700   2 
  0  29   0   0      489   0 
  0  30   0   0      512   0 
  0  31  -1   0     1700   3 
  0  32  -1   0     1700   3 
  0  33  -1   0     1700   3 
  0  34   0   0      445   0 
  0  35  -1   0     1700   2 
  0  36  -1   0     1700   2 
  0  37   0   0      536   0 
  0  38   0   0      527   1 
  0  39   0   0      512   0 
  0  40   0   0      499   0 
  0  41   0   0      503   1 
  0  42   0   0      470   0 
  0  43  -1   0     1700   2 
  0  44   0   0      553   0 
  0  45   0   0      459   0 
  0  46   0   0      470   0 
  0  47   0   0      686   1 
  0  48   0   0      492   0 
  0  49   0   0      491   1 
  0  50   0   0      501   1 
  0  51  -1   0     1700   2 
  0  52  -1   0     1700   3 
  0  53  -1   0     1700   3 
  0  54  -1   0     1700   3 
  0  55   0   0      496   0 
  0  56   0   0      496   1 
  0  57  -1   0     1700   3 
  0  58   0   0      525   1 
  0  59   0   0      476   1 
  0  60  -1   0     1700   3 
  0  61  -1   0     1700   2 
  0  62   0   0      537   0 
  0  63  -1   0     1700   2 
  0  64  -1   0     1700   3 
  0  65  -1   0     1700   2 
  0  66  -1   0     1700   3 
  0  67  -1   0     1700   2 
  0  68  -1   0     1700   2 
  0  69  -1   0     1700   2 
  0  70   0   0      477   0 
  0  71  -1   0     1700   2 
  0  72   0   0      531   1 
  0  73   0   0      533   1 
  0  74  -1   0     1700   2 
  0  75   0   0      456   1 
  0  76   0   0      466   1 
  0  77  -1   0     1700   2 
  0  78   0   0      460   1 
  0  79   0   0      588   0 
  0  80  -1   0     1700   2 
  0  81   0   0      420   1 
  0  82   0   0      528   0 
  0  83  -1   0     1700   3 
  0  84  -1   0     1700   3 
  0  85   0   0      516   0 
  0  86   0   0      493   1 
  0  87  -1   0     1700   2 
  0  88   0   0      532   0 
  0  89   0   0      604   1 
  0  90  -1   0     1700   3 
  0  91   0   0      464   0 
  0  92   0   0      531   1 
  0  93   0   0      565   1 
  0  94  -1   0     1700   3 
  0  95  -1   0     1700   2 
  0  96  -1   0     1700   2 
  0  97  -1   0     1700   3 
  0  98  -1   0     1700   3 
  0  99   0   0      563   1 
  0 100   0   0      531   0 
  0 101   0   0      482   1 
  0 102  -1   0     1700   2 
  0 103   0   0      450   1 
  0 104  -1   0     1700   3 
  0 105   0   0      536   0 
  0 106  -1   0     1700   2 
  0 107   0   0      474   1 
  0 108  -1   0     1700   3 
  0 109   0   0      522   0 
  0 110   0   0      589   0 
  0 111  -1   0     1700   2 
  0 112  -1   0     1700   3 
  0 113  -1   0     1700   3 
  0 114   0   0      527   1 
  0 115   0   0      614   0 
  0 116  -1   0     1700   3 
  0 117   0   0      471   0 
  0 118   0   0      518   1 
  0 119   0   2      535   2 
  0 120   0   0      550   0 
  0 121   0   0      580   0 
  0 122  -1   0     1700   2 
  0 123   0   0      440   1 
  0 124   0   0      455   0 
  0 125  -1   0     1700   2 
  0 126   0   0      462   1 
  0 127  -1   0     1700   2 
  1   0   0   0      568   1 
  1   1  -1   0     1700   3 
  1   2  -1   0     1700   2 
  1   3   0   0      458   1 
  1   4   0   0      536   0 
  1   5  -1   0     1700   3 
  1   6  -1   0     1700   3 
  1   7   0   0      437   1 
  1   8  -1   0     1700   2 
  1   9   0   0      446   1 
  1  10   0   0      453   0 
  1  11  -1   0     1700   2 
  1  12  -1   0     1700   2 
  1  13   0   0      432   1 
  1  14   0   0      460   1 
  1  15   0   0      481   1 
  1  16  -1   0     1700   2 
  1  17  -1   0     1700   2 
  1  18   0   0      435   1 
  1  19  -1   0     1700   2 
  1  20   0   0      466   1 
  1  21   0   0      544   0 
  1  22   0   0      494   1 
  1  23  -1   0     1700   2 
  1  24   0   0      457   1 
  1  25  -1   0     1700   3 
  1  26  -1   0     1700   3 
  1  27  -1   0     1700   3 
  1  28   0   0      493   1 
  1  29  -1   0     1700   3 
  1  30   0   0      480   1 
  1  31  -1   0     1700   3 
  1  32   0   0      526   0 
  1  33   0   0      560   1 
  1  34   0   0      489   1 
  1  35   0   2      558   3 
  1  36  -1   0     1700   2 
  1  37  -1   0     1700   2 
  1  38  -1   0     1700   2 
  1  39  -1   0     1700   2 
  1  40   0   0      495   1 
  1  41  -1   0     1700   2 
  1  42  -1   0     1700   2 
  1  43  -1   0     1700   2 
  1  44   0   0      542   0 
  1  45   0   0      469   1 
  1  46   0   0      443   1 
  1  47  -1   0     1700   2 
  1  48   0   0      458   0 
  1  49   0   2      422   3 
  1  50  -1   0     1700   2 
  1  51   0   0      581   0 
  1  52  -1   0     1700   2 
  1  53  -1   0     1700   3 
  1  54   0   0      566   1 
  1  55  -1   0     1700   2 
  1  56   0   0      532   0 
  1  57  -1   0     1700   3 
  1  58   0   2      417   3 
  1  59   0   0      437   0 
  1  60  -1   0     1700   3 
  1  61   0   0      519   0 
  1  62   0   0      484   0 
  1  63   0   0      527   0 
  1  64  -1   0     1700   3 
  1  65   0   0      553   1 
  1  66  -1   0     1700   2 
  1  67  -1   0     1700   2 
  1  68   0   0      475   1 
  1  69   0   0      574   1 
  1  70   0   0      540   0 
  1  71   0   0      483   0 
  1  72  -1   0     1700   2 
  1  73   0   0      589   0 
  1  74   0   0      511   0 
  1  75   0   0      624   1 
  1  76   0   0      444   1 
  1  77  -1   0     1700   2 
  1  78   0   0      601   0 
  1  79   0   0      539   0 
  1  80  -1   0     1700   3 
  1  81   0   0      616   0 
  1  82  -1   0     1700   3 
  1  83  -1   0     1700   2 
  1  84  -1   0     1700   2 
  1  85   0   0      540   0 
  1  86   0   0      534   1 
  1  87  -1   0     1700   2 
  1  88   0   2      601   2 
  1  89   0   0      480   0 
  1  90  -1   0     1700   3 
  1  91   0   0      526   0 
  1  92   0   0      507   0 
  1  93  -1   0     1700   3 
  1  94  -1   0     1700   3 
  1  95  -1   0     1700   3 
  1  96   0   0      513   0 
  1  97  -1   0     1700   3 
  1  98   0   0      637   1 
  1  99   0   0      524   0 
  1 100   0   0      693   0 
  1 101   0   0      524   1 
  1 102  -1   0     1700   2 
  1 103  -1   0     1700   3 
  1 104  -1   0     1700   3 
  1 105  -1   0     1700   3 
  1 106   0   0      493   0 
  1 107  -1   0     1700   3 
  1 108  -1   0     1700   3 
  1 109  -1   0     1700   3 
  1 110  -1   0     1700   2 
  1 111   0   0      479   1 
  1 112  -1   0     1700   3 
  1 113   0   0      476   0 
  1 114   0   0      522   1 
  1 115  -1   0     1700   2 
  1 116  -1   0     1700   2 
  1 117  -1   0     1700   2 
  1 118  -1   0     1700   3 
  1 119   0   0      481   0 
  1 120   0   0      460   0 
  1 121   0   0      546   1 
  1 122  -1   0     1700   3 
  1 123   0   0      563   1 
  1 124   0   0      492   1 
  1 125   0   0      516   0 
  1 126   0   0      520   0 
  1 127  -1   0     1700   3 
  2   0   0   0      609   0 
  2   1   0   0      509   1 
  2   2  -1   0     1700   3 
  2   3  -1   0     1700   3 
  2   4  -1   0     1700   3 
  2   5  -1   0     1700   3 
  2   6  -1   0     1700   2 
  2   7   0   0      530   1 
  2   8   0   0      566   1 
  2   9   0   0      447   1 
  2  10   0   0      563   0 
  2  11   0   0      481   1 
  2  12   0   0      464   1 
  2  13  -1   0     1700   3 
  2  14  -1   0     1700   3 
  2  15   0   0      466   1 
  2  16   0   0      509   0 
  2  17  -1   0     1700   2 
  2  18  -1   0     1700   3 
  2  19  -1   0     1700   2 
  2  20   0   0      541   0 
  2  21   0   0      419   0 
  2  22   0   0      461   0 
  2  23  -1   0     1700   3 
  2  24  -1   0     1700   2 
  2  25   0   0      456   0 
  2  26  -1   0     1700   2 
  2  27   0   0      458   0 
  2  28  -1   0     1700   3 
  2  29  -1   0     1700   2 
  2  30   0   0      459   0 
  2  31   0   0      436   0 
  2  32  -1   0     1700   3 
  2  33  -1   0     1700   2 
  2  34   0   0      461   0 
  2  35  -1   0     1700   2 
  2  36   0   0      559   1 
  2  37   0   0      515   0 
  2  38   0   0      550   0 
  2  39  -1   0     1700   3 
  2  40  -1   0     1700   2 
  2  41   0   0      501   0 
  2  42  -1   0     1700   2 
  2  43  -1   0     1700   3 
  2  44  -1   0     1700   3 
  2  45  -1   1     1700   1 
  2  46  -1   0     1700   2 
  2  47  -1   0     1700   2 
  2  48   0   0      430   1 
  2  49   0   0      493   1 
  2  50  -1   0     1700   3 
  2  51  -1   0     1700   2 
  2  52  -1   0     1700   3 
  2  53  -1   0     1700   3 
  2  54  -1   0     1700   2 
  2  55   0   0      519   0 
  2  56   0   0      479   0 
  2  57   0   0      657   0 
  2  58  -1   0     1700   2 
  2  59  -1   0     1700   3 
  2  60  -1   0     1700   3 
  2  61   0   0      440   1 
  2  62  -1   0     1700   3 
  2  63   0   0      436   1 
  2  64  -1   0     1700   2 
  2  65  -1   0     1700   2 
  2  66   0   0      418   1 
  2  67   0   0      444   1 
  2  68   0   0      457   1 
  2  69  -1   0     1700   3 
  2  70   0   0      438   0 
  2  71   0   0      455   1 
  2  72   0   0      547   1 
  2  73  -1   0     1700   3 
  2  74   0   0      479   1 
  2  75   0   0      469   1 
  2  76  -1   0     1700   2 
  2  77  -1   0     1700   2 
  2  78   0   0      492   1 
  2  79   0   0      519   1 
  2  80   0   0      646   0 
  2  81  -1   0     1700   3 
  2  82   0   0      495   0 
  2  83   0   0      516   0 
  2  84  -1   0     1700   2 
  2  85   0   0      506   0 
  2  86   0   0      465   0 
  2  87  -1   0     1700   2 
  2  88  -1   0     1700   3 
  2  89  -1   0     1700   3 
  2  90  -1   0     1700   2 
  2  91  -1   0     1700   3 
  2  92   0   0      463   0 
  2  93   0   0      537   0 
  2  94   0   0      548   0 
  2  95  -1   0     1700   2 
  2  96   0   0      483   0 
  2  97  -1   0     1700   2 
  2  98   0   0      542   0 
  2  99  -1   0     1700   3 
  2 100   0   0      448   0 
  2 101   0   0      590   1 
  2 102   0   0      518   1 
  2 103  -1   0     1700   2 
  2 104  -1   0     1700   3 
  2 105   0   0      495   1 
  2 106   0   0      584   1 
  2 107  -1   0     1700   2 
  2 108  -1   0     1700   3 
  2 109  -1   0     1700   2 
  2 110   0   0      446   1 
  2 111  -1   0     1700   2 
  2 112   0   0      507   1 
  2 113  -1   0     1700   2 
  2 114   0   0      504   0 
  2 115  -1   0     1700   2 
  2 116  -1   0     1700   3 
  2 117  -1   0     1700   3 
  2 118  -1   0     1700   3 
  2 119   0   0      446   0 
  2 120   0   0      472   1 
  2 121   0   0      478   1 
  2 122  -1   0     1700   2 
  2 123   0   0      631   1 
  2 124   0   0      506   0 
  2 125  -1   0     1700   2 
  2 126  -1   0     1700   3 
  2 127   0   0      399   1 
  3   0   0   0      498   0 
  3   1   0   0      434   1 
  3   2  -1   0     1700   3 
  3   3   0   0      419   1 
  3   4  -1   0     1700   3 
  3   5  -1   0     1700   2 
  3   6   0   2      376   2 
  3   7  -1   0     1700   3 
  3   8   0   0      646   0 
  3   9   0   0      459   0 
  3  10  -1   0     1700   2 
  3  11   0   0      481   1 
  3  12   0   0      482   1 
  3  13   0   0      489   1 
  3  14  -1   0     1700   2 
  3  15  -1   0     1700   2 
  3  16   0   0      559   1 
  3  17   0   0      518   1 
  3  18   0   0      563   0 
  3  19   0   0      523   1 
  3  20   0   0      508   1 
  3  21   0   0      504   0 
  3  22  -1   0     1700   2 
  3  23  -1   0     1700   2 
  3  24  -1   0     1700   3 
  3  25   0   0      484   0 
  3  26   0   0      516   0 
  3  27  -1   0     1700   2 
  3  28  -1   0     1700   2 
  3  29  -1   0     1700   3 
  3  30   0   2      378   3 
  3  31   0   0      478   0 
  3  32  -1   0     1700   3 
  3  33  -1   0     1700   3 
  3  34   0   0      504   0 
  3  35   0   0      474   0 
  3  36   0   0      496   1 
  3  37  -1   0     1700   3 
  3  38  -1   0     1700   3 
  3  39   0   0      489   0 
  3  40  -1   0     1700   2 
  3  41   0   0      640   0 
  3  42   0   0      625   1 
  3  43  -1   0     1700   2 
  3  44  -1   0     1700   3 
  3  45   0   0      415   1 
  3  46   0   0      404   0 
  3  47  -1   0     1700   3 
  3  48   0   0      556   1 
  3  49  -1   0     1700   3 
  3  50  -1   0     1700   3 
  3  51   0   0      594   1 
  3  52   0   0      417   1 
  3  53   0   0      494   1 
  3  54   0   0      407   0 
  3  55   0   0      468   1 
  3  56  -1   0     1700   3 
  3  57   0   0      542   1 
  3  58  -1   0     1700   3 
  3  59   0   0      443   1 
  3  60   0   2      485   3 
  3  61  -1   0     1700   2 
  3  62  -1   0     1700   2 
  3  63   0   0      510   0 
  3  64   0   0      508   1 
  3  65   0   0      483   0 
  3  66   0   0      745   0 
  3  67  -1   0     1700   2 
  3  68  -1   0     1700   3 
  3  69   0   0      471   0 
  3  70  -1   0     1700   3 
  3  71  -1   0     1700   3 
  3  72  -1   0     1700   3 
  3  73   0   0      428   1 
  3  74  -1   0     1700   2 
  3  75   0   0      478   0 
  3  76  -1   0     1700   2 
  3  77   0   0      546   1 
  3  78  -1   0     1700   2 
  3  79   0   0      459   0 
  3  80   0   0      495   1 
  3  81   0   0      539   0 
  3  82  -1   0     1700   3 
  3  83  -1   0     1700   2 
  3  84   0   2      437   2 
  3  85  -1   0     1700   2 
  3  86  -1   0     1700   2 
  3  87   0   0      513   0 
  3  88  -1   0     1700   3 
  3  89  -1   0     1700   2 
  3  90   0   0      532   0 
  3  91  -1   0     1700   3 
  3  92   0   0      503   0 
  3  93  -1   0     1700   2 
  3  94  -1   0     1700   3 
  3  95   0   0      493   1 
  3  96  -1   0     1700   2 
  3  97   0   0      495   0 
  3  98  -1   0     1700   2 
  3  99  -1   0     1700   3 
  3 100  -1   0     1700   2 
  3 101  -1   0     1700   3 
  3 102  -1   0     1700   2 
  3 103   0   2      415   3 
  3 104  -1   1     1700   1 
  3 105   0   0      504   0 
  3 106   0   0      482   1 
  3 107   0   0      485   0 
  3 108  -1   0     1700   2 
  3 109  -1   0     1700   3 
  3 110  -1   0     1700   3 
  3 111   0   0      446   0 
  3 112  -1   0     1700   2 
  3 113  -1   0     1700   3 
  3 114   0   0      472   1 
  3 115   0   0      536   0 
  3 116  -1   0     1700   3 
  3 117   0   0      549   1 
  3 118   0   0      596   1 
  3 119  -1   0     1700   2 
  3 120   0   0      768   1 
  3 121   0   0      480   1 
  3 122   0   0      606   0 
  3 123   0   0      757   1 
  3 124  -1   0     1700   2 
  3 125   0   0      566   0 
  3 126  -1   0     1700   2 
  3 127   0   0      601   0 
