# Supplementary material for: The influence of the Japanese waving cat on the joint spatial compatibility effect: A replication and extension of Dolk, Hommel, Prinz, and Liepelt (2013)
Source: PLoS One. 2017 Sep 14;12(9):e0184844. doi: 10.1371/journal.pone.0184844 (PMC5599021; doi:10.1371/journal.pone.0184844)
Supplement: S1 File — (ZIP) [file pone.0184844.s001.zip › S1 Data/raw data/51.dat]

SimonNL [04-2015]
 51    1   1 
 AN0OE09
 -1   0  -1   0     1700   1 
 -1   1  -1   0     1700   0 
 -1   2   0   0      599   2 
 -1   3   0   0      656   3 
 -1   4   0   0      812   2 
 -1   5   0   0      582   3 
 -1   6  -1   0     1700   0 
 -1   7  -1   0     1700   1 
  0   0   0   0      616   2 
  0   1   0   0      521   3 
  0   2   0   0      581   2 
  0   3   0   0      542   2 
  0   4   0   0      639   3 
  0   5   0   0      568   2 
  0   6   0   0      536   2 
  0   7  -1   0     1700   1 
  0   8   0   0      580   3 
  0   9  -1   0     1700   0 
  0  10  -1   0     1700   0 
  0  11  -1   0     1700   0 
  0  12  -1   0     1700   1 
  0  13  -1   0     1700   1 
  0  14  -1   0     1700   1 
  0  15   0   0      614   3 
  0  16   0   0      517   2 
  0  17   0   0      608   2 
  0  18   0   0      515   2 
  0  19   0   0      543   3 
  0  20   0   0      590   3 
  0  21   0   0      542   2 
  0  22  -1   0     1700   0 
  0  23  -1   0     1700   1 
  0  24  -1   0     1700   1 
  0  25  -1   0     1700   1 
  0  26  -1   0     1700   0 
  0  27   0   0      665   2 
  0  28   0   2      557   0 
  0  29   0   0      681   3 
  0  30   0   0      607   3 
  0  31   0   0      748   3 
  0  32   0   0      644   2 
  0  33   0   0      557   3 
  0  34  -1   0     1700   1 
  0  35  -1   0     1700   0 
  0  36   0   0      566   2 
  0  37   0   0      505   3 
  0  38  -1   0     1700   0 
  0  39  -1   0     1700   0 
  0  40   0   0      530   3 
  0  41   0   0      528   3 
  0  42  -1   0     1700   1 
  0  43   0   0      573   2 
  0  44  -1   0     1700   0 
  0  45   0   0      563   2 
  0  46  -1   0     1700   1 
  0  47   0   0      513   2 
  0  48  -1   0     1700   1 
  0  49   0   0      581   2 
  0  50  -1   0     1700   1 
  0  51  -1   0     1700   0 
  0  52   0   0      628   3 
  0  53  -1   0     1700   1 
  0  54  -1   0     1700   0 
  0  55   0   0      812   3 
  0  56   0   0      611   3 
  0  57   0   0      585   3 
  0  58  -1   0     1700   0 
  0  59  -1   0     1700   1 
  0  60  -1   0     1700   1 
  0  61   0   0      669   3 
  0  62  -1   0     1700   0 
  0  63  -1   0     1700   0 
  0  64   0   0     1093   2 
  0  65   0   0      687   3 
  0  66  -1   0     1700   0 
  0  67   0   0      716   2 
  0  68  -1   0     1700   1 
  0  69   0   0      536   3 
  0  70  -1   0     1700   0 
  0  71   0   0      594   3 
  0  72   0   0      793   2 
  0  73   0   0      707   3 
  0  74  -1   0     1700   0 
  0  75  -1   0     1700   1 
  0  76  -1   0     1700   1 
  0  77   0   0      495   2 
  0  78  -1   0     1700   0 
  0  79  -1   0     1700   1 
  0  80  -1   0     1700   0 
  0  81  -1   0     1700   0 
  0  82  -1   0     1700   0 
  0  83  -1   0     1700   1 
  0  84  -1   0     1700   0 
  0  85  -1   0     1700   1 
  0  86  -1   0     1700   1 
  0  87   0   0      597   2 
  0  88   0   0      586   2 
  0  89  -1   0     1700   0 
  0  90   0   0      523   2 
  0  91  -1   0     1700   1 
  0  92   0   0      486   2 
  0  93  -1   0     1700   1 
  0  94   0   0      637   3 
  0  95   0   0      576   3 
  0  96   0   0     1088   3 
  0  97   0   0      648   2 
  0  98   0   0      566   2 
  0  99  -1   0     1700   1 
  0 100  -1   0     1700   1 
  0 101  -1   0     1700   0 
  0 102   0   0      578   2 
  0 103   0   0      549   3 
  0 104   0   0      513   3 
  0 105   0   0      525   2 
  0 106  -1   0     1700   1 
  0 107   0   0      497   2 
  0 108  -1   0     1700   1 
  0 109   0   0      541   3 
  0 110  -1   0     1700   1 
  0 111   0   2      689   0 
  0 112  -1   0     1700   0 
  0 113   0   0      662   3 
  0 114   0   0      732   3 
  0 115  -1   0     1700   1 
  0 116  -1   0     1700   1 
  0 117  -1   0     1700   0 
  0 118   0   0      688   3 
  0 119   0   2      854   0 
  0 120  -1   0     1700   1 
  0 121  -1   0     1700   0 
  0 122   0   0      856   2 
  0 123   0   0      699   3 
  0 124   0   0      698   2 
  0 125  -1   0     1700   0 
  0 126   0   0      564   2 
  0 127  -1   0     1700   0 
  1   0   0   0      612   2 
  1   1   0   0      508   2 
  1   2  -1   0     1700   0 
  1   3  -1   0     1700   1 
  1   4  -1   0     1700   1 
  1   5   0   0      589   2 
  1   6  -1   0     1700   0 
  1   7   0   0      534   3 
  1   8   0   0      636   3 
  1   9   0   0      539   3 
  1  10   0   2      568   1 
  1  11  -1   0     1700   1 
  1  12  -1   0     1700   1 
  1  13  -1   0     1700   1 
  1  14   0   0      630   3 
  1  15   0   0      597   3 
  1  16  -1   0     1700   1 
  1  17  -1   0     1700   0 
  1  18  -1   0     1700   1 
  1  19   0   0      576   3 
  1  20  -1   0     1700   0 
  1  21  -1   0     1700   1 
  1  22  -1   0     1700   0 
  1  23  -1   0     1700   0 
  1  24   0   0      516   3 
  1  25   0   0      618   2 
  1  26   0   0      517   3 
  1  27   0   0      578   3 
  1  28  -1   0     1700   0 
  1  29  -1   0     1700   1 
  1  30  -1   0     1700   0 
  1  31   0   0      516   2 
  1  32  -1   0     1700   1 
  1  33   0   0      719   3 
  1  34   0   0      829   2 
  1  35  -1   0     1700   0 
  1  36   0   0     1068   3 
  1  37  -1   0     1700   1 
  1  38  -1   0     1700   0 
  1  39  -1   0     1700   0 
  1  40  -1   0     1700   0 
  1  41   0   0      587   3 
  1  42  -1   0     1700   0 
  1  43  -1   0     1700   0 
  1  44   0   0      539   2 
  1  45   0   0      623   2 
  1  46   0   0      542   3 
  1  47   0   0      531   2 
  1  48   0   0      609   2 
  1  49  -1   0     1700   1 
  1  50   0   2      632   1 
  1  51   0   2     1103   1 
  1  52  -1   0     1700   1 
  1  53   0   0      609   2 
  1  54  -1   0     1700   0 
  1  55   0   0      712   2 
  1  56   0   0      654   3 
  1  57   0   0      718   3 
  1  58  -1   0     1700   1 
  1  59   0   0      642   2 
  1  60   0   0      659   2 
  1  61  -1   0     1700   1 
  1  62   0   0      705   2 
  1  63  -1   0     1700   1 
  1  64  -1   0     1700   1 
  1  65   0   0      530   2 
  1  66   0   0      615   2 
  1  67   0   0      599   2 
  1  68  -1   0     1700   0 
  1  69   0   0      665   3 
  1  70  -1   0     1700   1 
  1  71  -1   0     1700   0 
  1  72   0   0      686   2 
  1  73   0   0     1041   3 
  1  74  -1   0     1700   0 
  1  75   0   2      717   0 
  1  76   0   0      595   2 
  1  77  -1   0     1700   1 
  1  78  -1   0     1700   0 
  1  79  -1   0     1700   0 
  1  80   0   0      541   2 
  1  81   0   0      546   3 
  1  82   0   0      543   3 
  1  83   0   0      530   2 
  1  84   0   0      523   3 
  1  85   0   0      513   3 
  1  86   0   0      513   2 
  1  87   0   2      620   0 
  1  88  -1   0     1700   0 
  1  89  -1   0     1700   0 
  1  90  -1   0     1700   1 
  1  91   0   0      494   2 
  1  92  -1   0     1700   1 
  1  93  -1   0     1700   0 
  1  94   0   0      780   3 
  1  95  -1   0     1700   0 
  1  96  -1   0     1700   1 
  1  97   0   0      537   2 
  1  98   0   0      534   3 
  1  99   0   0      577   3 
  1 100   0   0      589   2 
  1 101   0   0      597   3 
  1 102  -1   0     1700   0 
  1 103  -1   0     1700   0 
  1 104   0   0      556   3 
  1 105   0   0      583   3 
  1 106   0   2      557   0 
  1 107  -1   0     1700   1 
  1 108  -1   0     1700   1 
  1 109  -1   0     1700   1 
  1 110  -1   0     1700   1 
  1 111  -1   0     1700   0 
  1 112   0   0      735   3 
  1 113   0   0      614   2 
  1 114  -1   0     1700   1 
  1 115   0   0      555   2 
  1 116   0   0      644   3 
  1 117   0   0      673   3 
  1 118  -1   0     1700   1 
  1 119   0   0      505   2 
  1 120   0   0      582   3 
  1 121   0   0      582   2 
  1 122   0   0      520   3 
  1 123  -1   0     1700   0 
  1 124   0   0      562   2 
  1 125   0   0      605   2 
  1 126  -1   0     1700   1 
  1 127  -1   0     1700   0 
  2   0   0   0      817   3 
  2   1  -1   0     1700   1 
  2   2   0   0      516   2 
  2   3   0   2      594   1 
  2   4   0   0      581   2 
  2   5  -1   0     1700   0 
  2   6  -1   0     1700   0 
  2   7   0   0      499   2 
  2   8  -1   0     1700   0 
  2   9  -1   0     1700   0 
  2  10   0   0      556   3 
  2  11   0   0      580   2 
  2  12   0   0      667   2 
  2  13  -1   0     1700   0 
  2  14  -1   0     1700   1 
  2  15  -1   0     1700   0 
  2  16  -1   0     1700   0 
  2  17  -1   0     1700   1 
  2  18   0   0      626   3 
  2  19   0   0      555   2 
  2  20   0   0      557   2 
  2  21   0   0      540   3 
  2  22   0   0      593   2 
  2  23   0   0      604   3 
  2  24   0   2      559   1 
  2  25  -1   0     1700   1 
  2  26  -1   0     1700   0 
  2  27  -1   0     1700   0 
  2  28  -1   0     1700   1 
  2  29  -1   0     1700   0 
  2  30  -1   0     1700   1 
  2  31   0   0      689   3 
  2  32   0   0      604   3 
  2  33  -1   0     1700   1 
  2  34   0   0      513   2 
  2  35   0   0      622   2 
  2  36  -1   0     1700   0 
  2  37   0   0      554   3 
  2  38  -1   0     1700   1 
  2  39  -1   0     1700   1 
  2  40  -1   0     1700   1 
  2  41   0   0      633   3 
  2  42   0   0      606   3 
  2  43   0   0      607   2 
  2  44   0   0      658   2 
  2  45   0   0      582   2 
  2  46   0   0      530   3 
  2  47  -1   0     1700   1 
  2  48   0   0      734   3 
  2  49   0   0      622   2 
  2  50   0   0      571   2 
  2  51  -1   0     1700   0 
  2  52  -1   0     1700   0 
  2  53  -1   0     1700   0 
  2  54  -1   0     1700   0 
  2  55   0   0      594   3 
  2  56  -1   0     1700   0 
  2  57  -1   0     1700   1 
  2  58   0   0      598   3 
  2  59   0   0      596   3 
  2  60   0   0      587   3 
  2  61   0   0      714   2 
  2  62  -1   0     1700   1 
  2  63   0   0      600   3 
  2  64   0   0      548   3 
  2  65   0   0      618   3 
  2  66  -1   0     1700   0 
  2  67  -1   0     1700   0 
  2  68  -1   0     1700   0 
  2  69   0   0      580   2 
  2  70  -1   0     1700   0 
  2  71   0   0      680   3 
  2  72   0   0      593   2 
  2  73   0   0      591   2 
  2  74   0   0      485   2 
  2  75  -1   0     1700   1 
  2  76  -1   0     1700   0 
  2  77   0   0     1012   2 
  2  78  -1   0     1700   0 
  2  79   0   0      562   2 
  2  80  -1   0     1700   1 
  2  81  -1   0     1700   1 
  2  82  -1   0     1700   0 
  2  83  -1   0     1700   1 
  2  84  -1   0     1700   1 
  2  85   0   0      565   3 
  2  86   0   0      583   3 
  2  87   0   0      553   3 
  2  88  -1   0     1700   1 
  2  89  -1   0     1700   0 
  2  90   0   0      598   2 
  2  91  -1   0     1700   0 
  2  92  -1   0     1700   0 
  2  93   0   0      600   3 
  2  94  -1   0     1700   1 
  2  95  -1   0     1700   0 
  2  96  -1   0     1700   1 
  2  97  -1   0     1700   1 
  2  98  -1   0     1700   1 
  2  99   0   0      605   2 
  2 100  -1   0     1700   1 
  2 101  -1   0     1700   1 
  2 102  -1   0     1700   1 
  2 103   0   0      592   2 
  2 104  -1   0     1700   1 
  2 105  -1   0     1700   0 
  2 106   0   0      539   3 
  2 107   0   0      614   2 
  2 108  -1   0     1700   0 
  2 109   0   0      577   3 
  2 110   0   0      992   3 
  2 111   0   0      688   3 
  2 112   0   2      673   1 
  2 113  -1   0     1700   0 
  2 114   0   0      625   2 
  2 115  -1   0     1700   1 
  2 116   0   0      659   2 
  2 117   0   0      709   3 
  2 118   0   0      600   2 
  2 119   0   0      594   3 
  2 120   0   0      498   2 
  2 121   0   0      491   3 
  2 122  -1   0     1700   0 
  2 123  -1   0     1700   0 
  2 124  -1   0     1700   1 
  2 125   0   0      669   2 
  2 126   0   0      744   2 
  2 127   0   0      613   3 
  3   0  -1   0     1700   1 
  3   1   0   0      551   3 
  3   2   0   0      520   3 
  3   3   0   0      521   2 
  3   4   0   0      486   3 
  3   5  -1   0     1700   1 
  3   6  -1   0     1700   0 
  3   7   0   0      667   3 
  3   8  -1   0     1700   1 
  3   9  -1   0     1700   0 
  3  10   0   0      616   3 
  3  11  -1   0     1700   1 
  3  12  -1   0     1700   0 
  3  13   0   0      732   2 
  3  14   0   0      565   2 
  3  15  -1   0     1700   1 
  3  16  -1   0     1700   0 
  3  17  -1   0     1700   1 
  3  18   0   0      722   2 
  3  19  -1   0     1700   0 
  3  20   0   0      588   2 
  3  21  -1   0     1700   0 
  3  22   0   0      538   3 
  3  23   0   0      570   2 
  3  24  -1   0     1700   0 
  3  25   0   0      976   2 
  3  26  -1   0     1700   0 
  3  27   0   0      498   3 
  3  28  -1   0     1700   1 
  3  29   0   0      534   3 
  3  30   0   0      736   2 
  3  31   0   0      532   3 
  3  32  -1   0     1700   0 
  3  33  -1   0     1700   0 
  3  34  -1   0     1700   1 
  3  35  -1   0     1700   1 
  3  36   0   0      521   2 
  3  37   0   0      564   3 
  3  38   0   2      708   0 
  3  39   0   0      684   2 
  3  40   0   0     1350   2 
  3  41   0   0      758   3 
  3  42   0   0      525   2 
  3  43   0   0      500   2 
  3  44  -1   0     1700   1 
  3  45   0   0      736   3 
  3  46  -1   0     1700   1 
  3  47  -1   0     1700   0 
  3  48   0   0      496   2 
  3  49  -1   0     1700   0 
  3  50   0   0      508   3 
  3  51  -1   0     1700   0 
  3  52   0   0      558   3 
  3  53   0   0      542   3 
  3  54  -1   0     1700   1 
  3  55   0   0      769   3 
  3  56  -1   0     1700   1 
  3  57  -1   0     1700   1 
  3  58   0   0      494   2 
  3  59  -1   0     1700   1 
  3  60  -1   0     1700   1 
  3  61  -1   0     1700   0 
  3  62   0   0      721   2 
  3  63  -1   0     1700   1 
  3  64   0   0      647   3 
  3  65   0   0      542   3 
  3  66   0   0      553   3 
  3  67  -1   0     1700   1 
  3  68   0   0      536   2 
  3  69  -1   0     1700   0 
  3  70  -1   0     1700   1 
  3  71  -1   0     1700   0 
  3  72   0   0      490   3 
  3  73  -1   0     1700   0 
  3  74   0   0      511   2 
  3  75   0   0      654   3 
  3  76  -1   0     1700   1 
  3  77  -1   0     1700   0 
  3  78   0   0      481   3 
  3  79  -1   0     1700   1 
  3  80  -1   0     1700   0 
  3  81  -1   0     1700   1 
  3  82   0   0      573   2 
  3  83  -1   0     1700   0 
  3  84   0   0      606   2 
  3  85   0   0      660   2 
  3  86  -1   0     1700   1 
  3  87   0   0      611   3 
  3  88  -1   0     1700   0 
  3  89  -1   0     1700   0 
  3  90   0   0      552   2 
  3  91  -1   0     1700   0 
  3  92  -1   0     1700   1 
  3  93   0   0      600   3 
  3  94   0   0      583   2 
  3  95   0   0      558   3 
  3  96  -1   0     1700   0 
  3  97   0   0      581   2 
  3  98   0   0      562   3 
  3  99  -1   0     1700   1 
  3 100  -1   0     1700   0 
  3 101  -1   0     1700   0 
  3 102   0   0      613   2 
  3 103   0   0      573   2 
  3 104  -1   0     1700   1 
  3 105   0   0      570   3 
  3 106  -1   0     1700   1 
  3 107  -1   0     1700   0 
  3 108   0   0      587   3 
  3 109   0   0      597   3 
  3 110   0   0      536   2 
  3 111  -1   0     1700   0 
  3 112   0   0      567   2 
  3 113  -1   0     1700   0 
  3 114   0   0      560   3 
  3 115   0   0      847   3 
  3 116   0   2      588   1 
  3 117   0   0      497   2 
  3 118   0   0      562   3 
  3 119  -1   0     1700   1 
  3 120  -1   0     1700   0 
  3 121   0   0      621   2 
  3 122  -1   0     1700   1 
  3 123   0   0      565   2 
  3 124   0   0      651   2 
  3 125  -1   0     1700   0 
  3 126  -1   0     1700   1 
  3 127  -1   0     1700   1 
