# Supplementary material for: The influence of the Japanese waving cat on the joint spatial compatibility effect: A replication and extension of Dolk, Hommel, Prinz, and Liepelt (2013)
Source: PLoS One. 2017 Sep 14;12(9):e0184844. doi: 10.1371/journal.pone.0184844 (PMC5599021; doi:10.1371/journal.pone.0184844)
Supplement: S1 File — (ZIP) [file pone.0184844.s001.zip › S1 Data/raw data/54.dat]

SimonNL [04-2015]
 54    3   0 
 LAI17
 -1   0   0   0      300   1 
 -1   1  -1   0     1700   2 
 -1   2  -1   0     1700   3 
 -1   3  -1   0     1700   3 
 -1   4  -1   0     1700   2 
 -1   5  -1   1     1700   0 
 -1   6  -1   1     1700   1 
 -1   7  -1   1     1700   0 
  0   0  -1   0     1700   2 
  0   1  -1   0     1700   3 
  0   2  -1   0     1700   2 
  0   3  -1   0     1700   2 
  0   4  -1   1     1700   0 
  0   5  -1   1     1700   0 
  0   6  -1   1     1700   0 
  0   7  -1   0     1700   2 
  0   8  -1   0     1700   2 
  0   9  -1   0     1700   3 
  0  10  -1   0     1700   2 
  0  11  -1   1     1700   0 
  0  12  -1   1     1700   1 
  0  13  -1   0     1700   2 
  0  14  -1   0     1700   2 
  0  15  -1   0     1700   2 
  0  16  -1   1     1700   0 
  0  17  -1   1     1700   1 
  0  18  -1   1     1700   1 
  0  19  -1   1     1700   1 
  0  20  -1   0     1700   2 
  0  21  -1   1     1700   0 
  0  22  -1   1     1700   1 
  0  23  -1   0     1700   3 
  0  24  -1   1     1700   1 
  0  25  -1   1     1700   1 
  0  26  -1   1     1700   1 
  0  27  -1   1     1700   1 
  0  28  -1   0     1700   2 
  0  29  -1   0     1700   3 
  0  30  -1   1     1700   0 
  0  31  -1   0     1700   2 
  0  32  -1   0     1700   2 
  0  33  -1   0     1700   2 
  0  34  -1   0     1700   2 
  0  35  -1   1     1700   0 
  0  36  -1   0     1700   3 
  0  37   0   2      761   3 
  0  38   0   2      896   2 
  0  39  -1   1     1700   0 
  0  40   0   2      596   2 
  0  41  -1   1     1700   1 
  0  42   0   2      576   2 
  0  43  -1   1     1700   0 
  0  44   0   2      530   3 
  0  45   0   2      544   3 
  0  46   0   2      554   2 
  0  47  -1   1     1700   0 
  0  48   0   2      487   3 
  0  49   0   2      483   3 
  0  50  -1   1     1700   1 
  0  51  -1   1     1700   0 
  0  52   0   2      561   3 
  0  53   0   2      714   2 
  0  54   0   2      754   3 
  0  55  -1   1     1700   1 
  0  56  -1   1     1700   1 
  0  57   0   2      596   3 
  0  58   0   2      663   3 
  0  59   0   2      551   3 
  0  60  -1   1     1700   0 
  0  61   0   2      550   3 
  0  62   0   2      606   3 
  0  63   0   2      514   3 
  0  64  -1   1     1700   1 
  0  65  -1   1     1700   0 
  0  66  -1   1     1700   1 
  0  67   0   2      629   3 
  0  68   0   2      844   3 
  0  69  -1   1     1700   1 
  0  70   0   2      526   3 
  0  71  -1   1     1700   0 
  0  72  -1   1     1700   0 
  0  73   0   2      719   2 
  0  74  -1   1     1700   0 
  0  75   0   2      631   2 
  0  76  -1   1     1700   0 
  0  77  -1   1     1700   1 
  0  78  -1   1     1700   1 
  0  79  -1   1     1700   1 
  0  80   0   2      550   3 
  0  81   0   0      619   1 
  0  82   0   2      831   3 
  0  83  -1   1     1700   0 
  0  84  -1   1     1700   0 
  0  85   0   2      606   2 
  0  86  -1   1     1700   0 
  0  87  -1   1     1700   1 
  0  88   0   2      569   2 
  0  89   0   2      729   3 
  0  90   0   2      643   3 
  0  91   0   2      560   3 
  0  92  -1   1     1700   1 
  0  93  -1   1     1700   0 
  0  94  -1   1     1700   1 
  0  95  -1   1     1700   1 
  0  96  -1   1     1700   0 
  0  97   0   2      508   3 
  0  98  -1   1     1700   1 
  0  99   0   2      493   3 
  0 100  -1   1     1700   0 
  0 101   0   2      617   2 
  0 102   0   2      596   3 
  0 103   0   2      768   2 
  0 104  -1   1     1700   0 
  0 105   0   2      568   2 
  0 106  -1   1     1700   1 
  0 107   0   2      528   3 
  0 108  -1   1     1700   0 
  0 109  -1   1     1700   1 
  0 110  -1   1     1700   1 
  0 111  -1   1     1700   0 
  0 112  -1   1     1700   0 
  0 113  -1   1     1700   0 
  0 114   0   2      555   2 
  0 115  -1   1     1700   0 
  0 116  -1   1     1700   1 
  0 117   0   2      535   2 
  0 118   0   2      502   2 
  0 119  -1   1     1700   1 
  0 120  -1   1     1700   1 
  0 121   0   2      578   3 
  0 122   0   2      567   2 
  0 123  -1   1     1700   1 
  0 124   0   2      535   3 
  0 125  -1   1     1700   0 
  0 126   0   2      532   2 
  0 127  -1   1     1700   0 
  1   0   0   2     1010   3 
  1   1  -1   1     1700   1 
  1   2   0   2      680   2 
  1   3  -1   1     1700   0 
  1   4  -1   1     1700   1 
  1   5   0   2      575   3 
  1   6   0   2      879   2 
  1   7   0   2      564   2 
  1   8  -1   1     1700   0 
  1   9   0   2      511   3 
  1  10   0   2      493   3 
  1  11   0   2      507   2 
  1  12   0   2      505   3 
  1  13   0   2      529   3 
  1  14  -1   1     1700   1 
  1  15   0   2      628   2 
  1  16  -1   1     1700   0 
  1  17   0   2      493   3 
  1  18  -1   1     1700   0 
  1  19  -1   1     1700   1 
  1  20  -1   1     1700   0 
  1  21  -1   1     1700   0 
  1  22   0   2      532   2 
  1  23   0   2      912   3 
  1  24  -1   1     1700   0 
  1  25  -1   1     1700   0 
  1  26  -1   1     1700   1 
  1  27   0   2      738   2 
  1  28   0   2      750   3 
  1  29  -1   1     1700   1 
  1  30   0   2      615   2 
  1  31   0   2      692   2 
  1  32   0   2      590   2 
  1  33   0   2      566   3 
  1  34  -1   1     1700   1 
  1  35  -1   1     1700   1 
  1  36  -1   1     1700   1 
  1  37  -1   1     1700   0 
  1  38  -1   1     1700   1 
  1  39  -1   1     1700   0 
  1  40  -1   1     1700   1 
  1  41  -1   1     1700   1 
  1  42   0   2      789   3 
  1  43   0   0      294   1 
  1  44   0   2      510   2 
  1  45  -1   1     1700   0 
  1  46   0   2     1045   3 
  1  47   0   2      670   2 
  1  48   0   0      552   1 
  1  49  -1   1     1700   1 
  1  50  -1   1     1700   0 
  1  51   0   2      607   3 
  1  52   0   2      566   3 
  1  53  -1   1     1700   0 
  1  54   0   2      534   3 
  1  55  -1   1     1700   0 
  1  56   0   2      688   2 
  1  57  -1   1     1700   0 
  1  58  -1   1     1700   0 
  1  59  -1   1     1700   1 
  1  60  -1   1     1700   0 
  1  61   0   0      468   1 
  1  62   0   2      524   3 
  1  63   0   2      592   2 
  1  64   0   2      505   3 
  1  65  -1   1     1700   0 
  1  66  -1   1     1700   0 
  1  67   0   2      524   3 
  1  68   0   2      605   3 
  1  69   0   0      646   0 
  1  70   0   2      525   3 
  1  71  -1   1     1700   0 
  1  72   0   2      772   3 
  1  73   0   2      806   2 
  1  74   0   2      752   2 
  1  75   0   2      648   2 
  1  76   0   2      672   3 
  1  77   0   2      581   2 
  1  78   0   2      596   2 
  1  79  -1   1     1700   0 
  1  80  -1   1     1700   0 
  1  81  -1   1     1700   1 
  1  82  -1   1     1700   1 
  1  83   0   2      814   2 
  1  84   0   2      529   2 
  1  85  -1   1     1700   1 
  1  86   0   2      566   3 
  1  87  -1   1     1700   1 
  1  88  -1   1     1700   0 
  1  89  -1   1     1700   1 
  1  90  -1   1     1700   0 
  1  91   0   2      692   3 
  1  92  -1   1     1700   0 
  1  93  -1   1     1700   1 
  1  94   0   2      537   2 
  1  95   0   2      393   3 
  1  96   0   2      486   3 
  1  97   0   2      523   3 
  1  98  -1   1     1700   0 
  1  99   0   2      690   3 
  1 100  -1   1     1700   0 
  1 101   0   0      687   1 
  1 102   0   2      645   3 
  1 103  -1   1     1700   1 
  1 104   0   2      529   2 
  1 105   0   2      724   2 
  1 106   0   2      671   2 
  1 107   0   2      772   3 
  1 108   0   2      555   2 
  1 109   0   2      699   3 
  1 110   0   2      534   3 
  1 111  -1   1     1700   1 
  1 112  -1   1     1700   1 
  1 113  -1   1     1700   0 
  1 114   0   2      661   2 
  1 115   0   2      915   2 
  1 116  -1   1     1700   0 
  1 117  -1   1     1700   0 
  1 118  -1   1     1700   0 
  1 119  -1   1     1700   1 
  1 120   0   2      494   2 
  1 121  -1   1     1700   1 
  1 122   0   2      497   2 
  1 123  -1   1     1700   1 
  1 124   0   2      667   2 
  1 125  -1   1     1700   1 
  1 126   0   2      658   2 
  1 127  -1   1     1700   1 
  2   0   0   0      741   0 
  2   1  -1   1     1700   0 
  2   2  -1   1     1700   0 
  2   3   0   2      599   2 
  2   4  -1   1     1700   0 
  2   5  -1   1     1700   1 
  2   6   0   2      562   3 
  2   7   0   2      711   2 
  2   8   0   2      547   2 
  2   9   0   2      548   2 
  2  10   0   2      841   2 
  2  11   0   2      623   3 
  2  12   0   2      723   3 
  2  13  -1   1     1700   0 
  2  14  -1   1     1700   1 
  2  15   0   2      842   2 
  2  16  -1   1     1700   0 
  2  17  -1   1     1700   1 
  2  18   0   2      931   3 
  2  19  -1   1     1700   1 
  2  20   0   2      508   3 
  2  21   0   2      991   2 
  2  22   0   2      683   3 
  2  23  -1   1     1700   1 
  2  24   0   2      741   3 
  2  25   0   2      707   3 
  2  26  -1   1     1700   1 
  2  27  -1   1     1700   1 
  2  28  -1   1     1700   0 
  2  29  -1   1     1700   1 
  2  30   0   2      677   3 
  2  31   0   2      688   3 
  2  32   0   2      533   3 
  2  33  -1   1     1700   1 
  2  34   0   2      455   2 
  2  35  -1   1     1700   0 
  2  36  -1   1     1700   0 
  2  37   0   2      564   3 
  2  38   0   2      589   2 
  2  39   0   0      584   1 
  2  40  -1   1     1700   1 
  2  41   0   2      576   3 
  2  42  -1   1     1700   0 
  2  43   0   2      588   3 
  2  44  -1   1     1700   1 
  2  45   0   2      845   3 
  2  46   0   2      632   3 
  2  47  -1   1     1700   0 
  2  48  -1   1     1700   0 
  2  49  -1   1     1700   1 
  2  50   0   2      230   3 
  2  51   0   2      543   2 
  2  52  -1   1     1700   0 
  2  53  -1   1     1700   0 
  2  54  -1   1     1700   1 
  2  55  -1   1     1700   1 
  2  56   0   2      743   3 
  2  57   0   2      506   3 
  2  58  -1   1     1700   1 
  2  59  -1   1     1700   0 
  2  60  -1   1     1700   1 
  2  61  -1   1     1700   0 
  2  62  -1   1     1700   0 
  2  63  -1   1     1700   0 
  2  64  -1   1     1700   1 
  2  65  -1   1     1700   0 
  2  66  -1   1     1700   0 
  2  67   0   2      787   2 
  2  68   0   2      531   2 
  2  69   0   2      647   2 
  2  70   0   2      534   2 
  2  71   0   0      606   1 
  2  72  -1   1     1700   0 
  2  73   0   2      554   2 
  2  74   0   2      552   3 
  2  75   0   0      520   0 
  2  76   0   2      558   3 
  2  77  -1   1     1700   0 
  2  78  -1   1     1700   0 
  2  79   0   2      605   3 
  2  80   0   2      659   2 
  2  81   0   2      584   2 
  2  82   0   2      499   3 
  2  83  -1   1     1700   0 
  2  84   0   2      230   2 
  2  85  -1   1     1700   1 
  2  86  -1   1     1700   0 
  2  87  -1   1     1700   0 
  2  88   0   2      623   2 
  2  89   0   2      784   2 
  2  90  -1   1     1700   1 
  2  91  -1   1     1700   1 
  2  92  -1   1     1700   0 
  2  93  -1   1     1700   1 
  2  94   0   2      662   3 
  2  95   0   2      536   3 
  2  96  -1   1     1700   1 
  2  97  -1   1     1700   1 
  2  98   0   2      587   2 
  2  99   0   2      567   3 
  2 100   0   2      604   2 
  2 101  -1   1     1700   0 
  2 102  -1   1     1700   1 
  2 103   0   2      482   3 
  2 104   0   2      592   2 
  2 105  -1   1     1700   1 
  2 106   0   2      530   3 
  2 107   0   2      786   2 
  2 108  -1   1     1700   1 
  2 109  -1   1     1700   1 
  2 110  -1   1     1700   0 
  2 111   0   2      705   2 
  2 112   0   2      584   2 
  2 113  -1   1     1700   1 
  2 114   0   2      723   2 
  2 115   0   2      556   3 
  2 116   0   2      549   2 
  2 117  -1   1     1700   1 
  2 118  -1   1     1700   1 
  2 119   0   2      507   2 
  2 120   0   2      666   2 
  2 121   0   2      823   3 
  2 122   0   2      508   3 
  2 123   0   2      635   2 
  2 124  -1   1     1700   0 
  2 125  -1   1     1700   0 
  2 126   0   2      570   3 
  2 127   0   2      611   2 
  3   0   0   2      611   3 
  3   1  -1   1     1700   1 
  3   2   0   2     1003   2 
  3   3  -1   1     1700   1 
  3   4   0   2      765   3 
  3   5   0   2      660   3 
  3   6  -1   1     1700   0 
  3   7   0   0      536   1 
  3   8   0   2      625   2 
  3   9  -1   1     1700   1 
  3  10   0   2     1219   2 
  3  11   0   2      662   2 
  3  12   0   2      591   3 
  3  13  -1   1     1700   1 
  3  14  -1   1     1700   0 
  3  15   0   2      605   3 
  3  16  -1   1     1700   0 
  3  17   0   2      574   2 
  3  18   0   2      660   3 
  3  19  -1   1     1700   0 
  3  20  -1   1     1700   0 
  3  21   0   2      530   2 
  3  22   0   2      606   3 
  3  23   0   0      540   0 
  3  24   0   2      596   2 
  3  25  -1   1     1700   1 
  3  26  -1   1     1700   1 
  3  27   0   2      776   3 
  3  28   0   2      558   2 
  3  29  -1   1     1700   0 
  3  30  -1   1     1700   1 
  3  31  -1   1     1700   1 
  3  32   0   2      684   2 
  3  33  -1   1     1700   1 
  3  34  -1   1     1700   1 
  3  35   0   2      531   2 
  3  36   0   2      221   3 
  3  37  -1   1     1700   0 
  3  38   0   2      502   3 
  3  39   0   2      665   3 
  3  40   0   2      534   3 
  3  41  -1   1     1700   1 
  3  42   0   2      573   3 
  3  43  -1   1     1700   0 
  3  44  -1   1     1700   0 
  3  45  -1   1     1700   0 
  3  46  -1   1     1700   1 
  3  47  -1   1     1700   1 
  3  48  -1   1     1700   0 
  3  49   0   2      796   2 
  3  50   0   2      482   2 
  3  51   0   2      576   3 
  3  52   0   2      597   2 
  3  53  -1   1     1700   0 
  3  54  -1   1     1700   0 
  3  55   0   2      552   2 
  3  56   0   2      559   2 
  3  57   0   2      666   3 
  3  58   0   2      532   2 
  3  59   0   2      572   2 
  3  60  -1   1     1700   1 
  3  61  -1   0     1700   3 
  3  62   0   2      534   3 
  3  63  -1   1     1700   0 
  3  64   0   2      519   2 
  3  65  -1   1     1700   1 
  3  66  -1   1     1700   0 
  3  67  -1   1     1700   0 
  3  68  -1   1     1700   1 
  3  69   0   2     1100   2 
  3  70  -1   1     1700   1 
  3  71  -1   1     1700   1 
  3  72  -1   1     1700   1 
  3  73   0   2      512   3 
  3  74   0   2      502   3 
  3  75  -1   1     1700   0 
  3  76   0   2      547   3 
  3  77  -1   1     1700   0 
  3  78   0   2      514   2 
  3  79   0   2      619   3 
  3  80  -1   1     1700   0 
  3  81  -1   1     1700   0 
  3  82  -1   1     1700   0 
  3  83  -1   1     1700   1 
  3  84   0   2      539   2 
  3  85   0   2      542   2 
  3  86   0   2      729   3 
  3  87  -1   1     1700   1 
  3  88   0   2      619   2 
  3  89   0   2      643   3 
  3  90  -1   1     1700   1 
  3  91   0   2      553   2 
  3  92  -1   1     1700   0 
  3  93   0   2      693   2 
  3  94   0   2      596   2 
  3  95   0   2      532   3 
  3  96   0   2      513   2 
  3  97   0   0      684   0 
  3  98  -1   1     1700   1 
  3  99  -1   1     1700   0 
  3 100  -1   1     1700   1 
  3 101   0   2      487   3 
  3 102  -1   1     1700   1 
  3 103   0   2      530   2 
  3 104   0   0      548   0 
  3 105  -1   1     1700   1 
  3 106  -1   1     1700   1 
  3 107  -1   1     1700   1 
  3 108  -1   1     1700   0 
  3 109  -1   1     1700   0 
  3 110   0   2      229   2 
  3 111  -1   1     1700   0 
  3 112   0   2      677   3 
  3 113   0   2      944   2 
  3 114   0   2      553   3 
  3 115  -1   1     1700   1 
  3 116   0   2      578   2 
  3 117   0   0      734   0 
  3 118  -1   1     1700   1 
  3 119   0   2      623   3 
  3 120   0   2      657   3 
  3 121   0   2      586   3 
  3 122  -1   1     1700   0 
  3 123  -1   1     1700   0 
  3 124  -1   1     1700   1 
  3 125   0   2      778   3 
  3 126   0   2      582   2 
  3 127   0   2      556   3 
