# Supplementary material for: The influence of the Japanese waving cat on the joint spatial compatibility effect: A replication and extension of Dolk, Hommel, Prinz, and Liepelt (2013)
Source: PLoS One. 2017 Sep 14;12(9):e0184844. doi: 10.1371/journal.pone.0184844 (PMC5599021; doi:10.1371/journal.pone.0184844)
Supplement: S1 File — (ZIP) [file pone.0184844.s001.zip › S1 Data/raw data/56.dat]

SimonNL [04-2015]
 56    2   1 
 JRA15
 -1   0  -1   0     1700   0 
 -1   1   0   0      829   2 
 -1   2  -1   0     1700   1 
 -1   3   0   0      746   3 
 -1   4   0   0     1280   2 
 -1   5  -1   0     1700   0 
 -1   6  -1   0     1700   1 
 -1   7   0   0      596   3 
  0   0   0   0      559   2 
  0   1   0   0      606   2 
  0   2  -1   0     1700   1 
  0   3  -1   0     1700   0 
  0   4   0   0      537   3 
  0   5   0   0      517   3 
  0   6   0   0      708   2 
  0   7  -1   0     1700   0 
  0   8   0   0      507   3 
  0   9  -1   0     1700   0 
  0  10  -1   0     1700   0 
  0  11   0   0      591   3 
  0  12   0   0      676   2 
  0  13   0   0      688   2 
  0  14   0   2      586   1 
  0  15  -1   0     1700   1 
  0  16  -1   0     1700   1 
  0  17   0   0      589   2 
  0  18   0   0      824   2 
  0  19  -1   0     1700   1 
  0  20   0   0      576   2 
  0  21  -1   0     1700   0 
  0  22   0   0      686   2 
  0  23  -1   0     1700   0 
  0  24   0   0      598   3 
  0  25  -1   0     1700   1 
  0  26   0   0      552   3 
  0  27  -1   0     1700   1 
  0  28   0   0      634   3 
  0  29  -1   0     1700   1 
  0  30   0   0      502   2 
  0  31   0   0      820   3 
  0  32   0   0      645   2 
  0  33   0   0      515   2 
  0  34   0   0      522   2 
  0  35   0   0      620   3 
  0  36  -1   0     1700   0 
  0  37  -1   0     1700   0 
  0  38   0   0      781   2 
  0  39  -1   0     1700   0 
  0  40   0   0      645   3 
  0  41  -1   0     1700   0 
  0  42  -1   0     1700   1 
  0  43  -1   0     1700   1 
  0  44   0   0      619   3 
  0  45   0   0      720   3 
  0  46   0   0      597   2 
  0  47  -1   0     1700   1 
  0  48  -1   0     1700   1 
  0  49  -1   0     1700   0 
  0  50   0   0      491   3 
  0  51   0   0      599   2 
  0  52  -1   1     1700   2 
  0  53   0   0      613   3 
  0  54   0   2      706   0 
  0  55   0   0      700   2 
  0  56   0   0      542   3 
  0  57  -1   0     1700   0 
  0  58  -1   0     1700   1 
  0  59  -1   0     1700   0 
  0  60   0   0      587   3 
  0  61   0   0      966   2 
  0  62   0   0      601   2 
  0  63  -1   0     1700   0 
  0  64   0   0      628   3 
  0  65  -1   0     1700   0 
  0  66  -1   0     1700   0 
  0  67   0   0      500   2 
  0  68   0   0      604   3 
  0  69   0   0      631   2 
  0  70   0   0      627   2 
  0  71  -1   0     1700   1 
  0  72  -1   0     1700   1 
  0  73  -1   0     1700   1 
  0  74  -1   0     1700   0 
  0  75   0   0      566   2 
  0  76  -1   0     1700   0 
  0  77   0   0      578   2 
  0  78  -1   0     1700   0 
  0  79  -1   0     1700   1 
  0  80  -1   0     1700   1 
  0  81  -1   0     1700   1 
  0  82   0   0      809   3 
  0  83  -1   0     1700   0 
  0  84  -1   0     1700   1 
  0  85  -1   0     1700   0 
  0  86  -1   0     1700   1 
  0  87   0   0      531   2 
  0  88  -1   0     1700   1 
  0  89   0   0      509   2 
  0  90   0   0      751   3 
  0  91  -1   0     1700   1 
  0  92   0   0      802   3 
  0  93   0   0      569   3 
  0  94   0   0      614   3 
  0  95   0   0      577   2 
  0  96   0   0      491   3 
  0  97  -1   0     1700   0 
  0  98   0   0      720   3 
  0  99  -1   0     1700   1 
  0 100  -1   0     1700   1 
  0 101  -1   0     1700   1 
  0 102   0   0      561   2 
  0 103   0   0      602   3 
  0 104   0   0      587   3 
  0 105   0   0      553   2 
  0 106  -1   0     1700   1 
  0 107  -1   0     1700   0 
  0 108  -1   0     1700   1 
  0 109  -1   0     1700   0 
  0 110  -1   0     1700   0 
  0 111  -1   0     1700   1 
  0 112  -1   0     1700   0 
  0 113  -1   0     1700   1 
  0 114   0   0      566   3 
  0 115  -1   0     1700   0 
  0 116   0   0      534   3 
  0 117   0   0      584   2 
  0 118  -1   0     1700   0 
  0 119  -1   0     1700   0 
  0 120   0   0      663   3 
  0 121  -1   0     1700   1 
  0 122   0   0      637   3 
  0 123  -1   0     1700   0 
  0 124  -1   0     1700   0 
  0 125  -1   0     1700   1 
  0 126   0   0      526   2 
  0 127   0   0      636   3 
  1   0   0   0      858   3 
  1   1  -1   0     1700   0 
  1   2  -1   0     1700   0 
  1   3   0   0      465   3 
  1   4  -1   0     1700   0 
  1   5   0   0      553   3 
  1   6  -1   0     1700   0 
  1   7  -1   0     1700   0 
  1   8  -1   0     1700   1 
  1   9  -1   0     1700   0 
  1  10   0   0      515   2 
  1  11  -1   0     1700   0 
  1  12   0   0      536   2 
  1  13  -1   0     1700   1 
  1  14  -1   0     1700   1 
  1  15   0   0      492   2 
  1  16  -1   0     1700   0 
  1  17  -1   0     1700   0 
  1  18   0   0      652   3 
  1  19   0   0      599   3 
  1  20   0   0      627   2 
  1  21   0   0      539   2 
  1  22  -1   0     1700   1 
  1  23  -1   0     1700   1 
  1  24  -1   0     1700   0 
  1  25  -1   0     1700   0 
  1  26   0   0      472   2 
  1  27  -1   0     1700   0 
  1  28  -1   0     1700   1 
  1  29   0   0      554   2 
  1  30  -1   0     1700   1 
  1  31   0   0      588   3 
  1  32   0   0      559   3 
  1  33   0   0      493   3 
  1  34   0   0      473   3 
  1  35   0   0      439   3 
  1  36   0   0      432   3 
  1  37   0   0      448   3 
  1  38   0   0      466   3 
  1  39   0   0      600   2 
  1  40  -1   0     1700   1 
  1  41  -1   0     1700   1 
  1  42   0   0      650   3 
  1  43   0   0      583   3 
  1  44   0   0      764   2 
  1  45   0   0      526   2 
  1  46   0   0      550   2 
  1  47  -1   0     1700   1 
  1  48  -1   0     1700   0 
  1  49  -1   0     1700   0 
  1  50  -1   0     1700   0 
  1  51  -1   0     1700   0 
  1  52  -1   0     1700   0 
  1  53  -1   0     1700   1 
  1  54   0   0      701   2 
  1  55   0   0      573   3 
  1  56   0   0      476   2 
  1  57  -1   0     1700   1 
  1  58  -1   0     1700   1 
  1  59  -1   0     1700   1 
  1  60  -1   0     1700   1 
  1  61   0   0      508   2 
  1  62   0   0      469   2 
  1  63  -1   0     1700   1 
  1  64  -1   0     1700   0 
  1  65  -1   0     1700   0 
  1  66   0   0      652   2 
  1  67   0   0      502   2 
  1  68   0   0      941   2 
  1  69   0   0      648   3 
  1  70  -1   0     1700   1 
  1  71   0   0      776   2 
  1  72   0   0      730   2 
  1  73   0   0      541   3 
  1  74  -1   0     1700   1 
  1  75   0   2      465   1 
  1  76  -1   1     1700   3 
  1  77   0   2      524   1 
  1  78  -1   0     1700   1 
  1  79   0   0      577   3 
  1  80   0   0      594   2 
  1  81   0   0      588   2 
  1  82  -1   0     1700   0 
  1  83  -1   0     1700   1 
  1  84  -1   0     1700   0 
  1  85   0   0      526   3 
  1  86   0   0      605   2 
  1  87  -1   0     1700   1 
  1  88   0   0      739   3 
  1  89  -1   0     1700   1 
  1  90  -1   0     1700   0 
  1  91  -1   0     1700   0 
  1  92  -1   0     1700   1 
  1  93  -1   0     1700   0 
  1  94  -1   0     1700   1 
  1  95   0   0      593   2 
  1  96   0   0      545   3 
  1  97  -1   0     1700   0 
  1  98   0   0      505   2 
  1  99   0   0      521   2 
  1 100   0   2      833   1 
  1 101  -1   0     1700   0 
  1 102  -1   0     1700   0 
  1 103   0   0      481   3 
  1 104   0   0      494   3 
  1 105   0   0      426   3 
  1 106  -1   0     1700   1 
  1 107   0   0      542   2 
  1 108   0   0      464   3 
  1 109   0   0      648   2 
  1 110   0   0      490   3 
  1 111  -1   0     1700   1 
  1 112   0   0      763   3 
  1 113  -1   0     1700   0 
  1 114   0   0      515   3 
  1 115  -1   0     1700   1 
  1 116  -1   0     1700   0 
  1 117   0   0      535   3 
  1 118  -1   0     1700   0 
  1 119   0   0      561   2 
  1 120  -1   0     1700   1 
  1 121   0   0      608   3 
  1 122  -1   0     1700   1 
  1 123  -1   0     1700   0 
  1 124   0   0      606   2 
  1 125   0   0      598   2 
  1 126   0   0      469   2 
  1 127  -1   0     1700   0 
  2   0   0   0      773   2 
  2   1   0   0      529   2 
  2   2   0   0      700   3 
  2   3  -1   0     1700   0 
  2   4  -1   0     1700   0 
  2   5  -1   0     1700   0 
  2   6   0   0      490   3 
  2   7  -1   0     1700   1 
  2   8  -1   0     1700   0 
  2   9   0   0      495   2 
  2  10   0   0      672   2 
  2  11   0   0      486   3 
  2  12  -1   0     1700   1 
  2  13   0   0      537   2 
  2  14  -1   0     1700   1 
  2  15  -1   0     1700   1 
  2  16   0   0      581   2 
  2  17   0   0      707   3 
  2  18  -1   0     1700   0 
  2  19   0   0      607   3 
  2  20   0   0      515   2 
  2  21   0   0      443   2 
  2  22   0   0      755   2 
  2  23   0   0      497   2 
  2  24  -1   0     1700   1 
  2  25  -1   0     1700   1 
  2  26  -1   0     1700   1 
  2  27  -1   0     1700   1 
  2  28  -1   0     1700   1 
  2  29   0   0      809   2 
  2  30  -1   0     1700   1 
  2  31  -1   0     1700   1 
  2  32   0   0      496   2 
  2  33  -1   0     1700   0 
  2  34   0   0      567   2 
  2  35  -1   0     1700   0 
  2  36  -1   0     1700   0 
  2  37  -1   0     1700   0 
  2  38   0   0      508   3 
  2  39   0   0      794   3 
  2  40  -1   0     1700   1 
  2  41   0   0      483   2 
  2  42   0   0      545   3 
  2  43  -1   0     1700   0 
  2  44  -1   0     1700   1 
  2  45   0   0      524   3 
  2  46  -1   0     1700   0 
  2  47   0   0      556   3 
  2  48   0   0      537   3 
  2  49   0   0      563   3 
  2  50   0   0      518   3 
  2  51  -1   0     1700   1 
  2  52   0   0      507   3 
  2  53   0   0      536   2 
  2  54   0   0      491   3 
  2  55  -1   0     1700   1 
  2  56  -1   0     1700   1 
  2  57   0   0      426   2 
  2  58   0   0      462   3 
  2  59  -1   0     1700   0 
  2  60  -1   0     1700   1 
  2  61   0   0      585   3 
  2  62  -1   0     1700   1 
  2  63  -1   0     1700   0 
  2  64   0   0      445   2 
  2  65   0   0      468   2 
  2  66  -1   0     1700   1 
  2  67   0   0      511   3 
  2  68   0   0      474   3 
  2  69   0   0      535   2 
  2  70  -1   0     1700   1 
  2  71   0   0      518   2 
  2  72  -1   0     1700   0 
  2  73   0   0      546   2 
  2  74   0   0      474   2 
  2  75   0   0      445   2 
  2  76  -1   0     1700   0 
  2  77   0   0      454   3 
  2  78   0   0      501   3 
  2  79   0   0      563   3 
  2  80   0   0      556   2 
  2  81   0   0      433   2 
  2  82  -1   0     1700   0 
  2  83  -1   0     1700   0 
  2  84  -1   0     1700   1 
  2  85   0   0      495   2 
  2  86  -1   0     1700   1 
  2  87  -1   0     1700   0 
  2  88  -1   0     1700   0 
  2  89  -1   0     1700   0 
  2  90   0   0      551   2 
  2  91   0   0      537   3 
  2  92   0   0      459   3 
  2  93   0   0      886   2 
  2  94   0   0      427   3 
  2  95  -1   0     1700   1 
  2  96   0   0      438   2 
  2  97  -1   0     1700   1 
  2  98  -1   0     1700   0 
  2  99   0   0      474   3 
  2 100  -1   0     1700   0 
  2 101   0   0      450   3 
  2 102  -1   0     1700   1 
  2 103   0   0      443   3 
  2 104  -1   0     1700   0 
  2 105   0   0      562   3 
  2 106  -1   0     1700   1 
  2 107  -1   0     1700   0 
  2 108  -1   0     1700   0 
  2 109  -1   0     1700   1 
  2 110   0   0      439   3 
  2 111  -1   0     1700   1 
  2 112   0   0      558   2 
  2 113  -1   0     1700   1 
  2 114  -1   0     1700   1 
  2 115  -1   0     1700   1 
  2 116   0   0      506   2 
  2 117  -1   0     1700   0 
  2 118  -1   0     1700   0 
  2 119  -1   0     1700   0 
  2 120  -1   0     1700   0 
  2 121   0   0      419   3 
  2 122  -1   0     1700   0 
  2 123  -1   0     1700   1 
  2 124   0   0      542   2 
  2 125   0   0      718   3 
  2 126  -1   0     1700   0 
  2 127  -1   0     1700   0 
  3   0   0   0      977   2 
  3   1   0   0      678   3 
  3   2  -1   0     1700   1 
  3   3   0   0      533   2 
  3   4   0   0      471   2 
  3   5   0   0      478   2 
  3   6  -1   0     1700   1 
  3   7   0   0      431   2 
  3   8   0   0      512   3 
  3   9   0   0      455   2 
  3  10   0   0      432   2 
  3  11   0   2      442   1 
  3  12  -1   0     1700   1 
  3  13  -1   0     1700   1 
  3  14   0   0      653   3 
  3  15  -1   0     1700   1 
  3  16  -1   0     1700   0 
  3  17  -1   0     1700   0 
  3  18   0   0      508   2 
  3  19   0   0      408   2 
  3  20  -1   0     1700   0 
  3  21   0   0      496   3 
  3  22   0   0      480   3 
  3  23  -1   0     1700   0 
  3  24   0   0      432   3 
  3  25  -1   0     1700   0 
  3  26  -1   0     1700   1 
  3  27   0   0      546   3 
  3  28   0   0      618   3 
  3  29  -1   0     1700   1 
  3  30  -1   0     1700   1 
  3  31  -1   0     1700   1 
  3  32   0   0      497   2 
  3  33  -1   0     1700   0 
  3  34  -1   0     1700   0 
  3  35   0   0      482   2 
  3  36   0   0      496   2 
  3  37  -1   0     1700   1 
  3  38  -1   0     1700   1 
  3  39  -1   0     1700   0 
  3  40   0   0      505   3 
  3  41   0   0      455   3 
  3  42  -1   0     1700   1 
  3  43  -1   0     1700   0 
  3  44  -1   0     1700   1 
  3  45   0   0      532   2 
  3  46  -1   0     1700   0 
  3  47   0   0      990   3 
  3  48  -1   0     1700   0 
  3  49  -1   0     1700   1 
  3  50   0   0      535   3 
  3  51  -1   0     1700   0 
  3  52  -1   0     1700   1 
  3  53  -1   0     1700   1 
  3  54   0   0      558   2 
  3  55   0   0      534   3 
  3  56   0   0      529   3 
  3  57  -1   0     1700   1 
  3  58  -1   0     1700   1 
  3  59  -1   0     1700   1 
  3  60   0   0      481   2 
  3  61  -1   0     1700   0 
  3  62   0   0      506   2 
  3  63  -1   0     1700   1 
  3  64   0   0      655   2 
  3  65  -1   0     1700   0 
  3  66   0   0      668   2 
  3  67  -1   0     1700   1 
  3  68  -1   0     1700   1 
  3  69   0   0      542   2 
  3  70  -1   0     1700   0 
  3  71   0   0      639   3 
  3  72  -1   0     1700   1 
  3  73  -1   0     1700   0 
  3  74   0   0      584   2 
  3  75   0   0      478   3 
  3  76   0   0      522   3 
  3  77  -1   0     1700   1 
  3  78  -1   0     1700   0 
  3  79   0   0      548   3 
  3  80   0   0      610   3 
  3  81   0   0      753   2 
  3  82   0   0      520   2 
  3  83  -1   0     1700   1 
  3  84  -1   1     1700   3 
  3  85   0   0      735   2 
  3  86   0   0      743   3 
  3  87  -1   0     1700   1 
  3  88   0   0      522   2 
  3  89   0   0      471   2 
  3  90  -1   0     1700   0 
  3  91  -1   0     1700   1 
  3  92  -1   0     1700   0 
  3  93   0   0      582   2 
  3  94   0   0      696   2 
  3  95  -1   0     1700   0 
  3  96   0   0      721   3 
  3  97   0   0      637   3 
  3  98  -1   0     1700   0 
  3  99  -1   0     1700   0 
  3 100  -1   0     1700   1 
  3 101   0   0      544   3 
  3 102  -1   0     1700   1 
  3 103   0   0      562   3 
  3 104   0   0      541   3 
  3 105  -1   0     1700   1 
  3 106  -1   0     1700   0 
  3 107  -1   0     1700   0 
  3 108   0   0      479   3 
  3 109  -1   0     1700   0 
  3 110   0   0      548   2 
  3 111  -1   0     1700   0 
  3 112  -1   0     1700   1 
  3 113  -1   0     1700   0 
  3 114  -1   0     1700   0 
  3 115   0   0      511   3 
  3 116  -1   0     1700   0 
  3 117   0   0      549   2 
  3 118   0   0      478   2 
  3 119  -1   0     1700   0 
  3 120  -1   0     1700   0 
  3 121   0   0      521   2 
  3 122   0   0      491   2 
  3 123   0   0      500   3 
  3 124   0   0      473   3 
  3 125   0   0      460   3 
  3 126  -1   0     1700   0 
  3 127   0   0      495   3 
