# Supplementary material for: The influence of the Japanese waving cat on the joint spatial compatibility effect: A replication and extension of Dolk, Hommel, Prinz, and Liepelt (2013)
Source: PLoS One. 2017 Sep 14;12(9):e0184844. doi: 10.1371/journal.pone.0184844 (PMC5599021; doi:10.1371/journal.pone.0184844)
Supplement: S1 File — (ZIP) [file pone.0184844.s001.zip › S1 Data/raw data/59.dat]

SimonNL [04-2015]
 59    2   0 
 SNA30
 -1   0   0   2      263   3 
 -1   1  -1   0     1700   3 
 -1   2  -1   0     1700   2 
 -1   3   0   0      671   0 
 -1   4   0   0      696   1 
 -1   5   0   0      796   0 
 -1   6  -1   0     1700   2 
 -1   7   0   0      743   1 
  0   0   0   0      620   1 
  0   1   0   0      735   0 
  0   2   0   2      772   2 
  0   3  -1   1     1700   1 
  0   4   0   0      526   0 
  0   5   0   0      699   0 
  0   6   0   0      511   0 
  0   7   0   0      589   1 
  0   8   0   0      548   0 
  0   9  -1   0     1700   2 
  0  10   0   0      642   0 
  0  11   0   0      643   1 
  0  12   0   0      745   0 
  0  13   0   0      827   0 
  0  14   0   0      611   0 
  0  15  -1   0     1700   3 
  0  16   0   0      966   1 
  0  17  -1   0     1700   3 
  0  18   0   0      539   0 
  0  19  -1   0     1700   2 
  0  20   0   0      697   1 
  0  21   0   0      877   0 
  0  22  -1   0     1700   3 
  0  23  -1   0     1700   3 
  0  24  -1   0     1700   3 
  0  25  -1   0     1700   3 
  0  26  -1   0     1700   3 
  0  27   0   0      642   1 
  0  28   0   0      702   0 
  0  29  -1   0     1700   2 
  0  30  -1   0     1700   3 
  0  31  -1   0     1700   2 
  0  32   0   0      743   1 
  0  33  -1   0     1700   2 
  0  34   0   0      804   1 
  0  35   0   0      666   1 
  0  36   0   0      728   0 
  0  37  -1   0     1700   2 
  0  38   0   0      843   0 
  0  39  -1   0     1700   2 
  0  40  -1   0     1700   3 
  0  41   0   0      710   1 
  0  42  -1   0     1700   3 
  0  43  -1   0     1700   2 
  0  44   0   0      561   0 
  0  45   0   0      611   1 
  0  46  -1   0     1700   2 
  0  47   0   0      917   1 
  0  48  -1   1     1700   1 
  0  49  -1   0     1700   3 
  0  50  -1   0     1700   2 
  0  51  -1   0     1700   3 
  0  52  -1   0     1700   3 
  0  53   0   0      775   1 
  0  54   0   0      803   0 
  0  55  -1   0     1700   2 
  0  56  -1   0     1700   3 
  0  57  -1   0     1700   3 
  0  58  -1   0     1700   2 
  0  59  -1   0     1700   3 
  0  60   0   0      471   0 
  0  61   0   0      594   1 
  0  62  -1   0     1700   2 
  0  63  -1   0     1700   2 
  0  64  -1   0     1700   2 
  0  65  -1   0     1700   2 
  0  66  -1   0     1700   3 
  0  67   0   0      590   0 
  0  68   0   0      782   0 
  0  69   0   0      642   1 
  0  70   0   0      577   1 
  0  71  -1   0     1700   2 
  0  72  -1   0     1700   3 
  0  73  -1   0     1700   3 
  0  74   0   0     1192   1 
  0  75  -1   0     1700   3 
  0  76  -1   0     1700   3 
  0  77   0   0      775   0 
  0  78  -1   0     1700   2 
  0  79  -1   0     1700   2 
  0  80   0   0      682   0 
  0  81   0   0      562   0 
  0  82   0   0      570   0 
  0  83  -1   0     1700   3 
  0  84  -1   0     1700   2 
  0  85  -1   0     1700   3 
  0  86  -1   0     1700   3 
  0  87   0   0      867   0 
  0  88   0   0     1418   1 
  0  89   0   0      928   0 
  0  90   0   0      814   1 
  0  91  -1   0     1700   3 
  0  92  -1   0     1700   2 
  0  93   0   0      653   0 
  0  94   0   0     1120   1 
  0  95  -1   0     1700   2 
  0  96   0   0      562   1 
  0  97  -1   0     1700   2 
  0  98  -1   0     1700   2 
  0  99   0   0      603   0 
  0 100   0   0      637   1 
  0 101  -1   0     1700   3 
  0 102  -1   0     1700   3 
  0 103   0   0      742   1 
  0 104  -1   0     1700   3 
  0 105  -1   0     1700   2 
  0 106  -1   0     1700   3 
  0 107  -1   0     1700   3 
  0 108   0   0      828   0 
  0 109   0   0      715   1 
  0 110   0   0      705   0 
  0 111   0   0      670   0 
  0 112  -1   0     1700   3 
  0 113   0   0      808   1 
  0 114   0   0      909   1 
  0 115  -1   0     1700   2 
  0 116   0   0      545   1 
  0 117  -1   0     1700   2 
  0 118   0   0      523   1 
  0 119  -1   0     1700   2 
  0 120   0   0      913   0 
  0 121   0   0      727   1 
  0 122   0   2      917   2 
  0 123  -1   0     1700   3 
  0 124  -1   0     1700   2 
  0 125  -1   0     1700   2 
  0 126   0   0     1035   1 
  0 127   0   0      715   0 
  1   0  -1   0     1700   2 
  1   1  -1   0     1700   2 
  1   2   0   0      658   0 
  1   3  -1   0     1700   2 
  1   4   0   0      922   1 
  1   5   0   0      795   1 
  1   6   0   0      727   0 
  1   7  -1   0     1700   3 
  1   8   0   0      674   0 
  1   9  -1   0     1700   3 
  1  10  -1   0     1700   3 
  1  11   0   0      614   0 
  1  12  -1   0     1700   3 
  1  13   0   0      992   1 
  1  14   0   0      767   1 
  1  15  -1   0     1700   3 
  1  16   0   0      760   1 
  1  17   0   0      806   0 
  1  18  -1   0     1700   2 
  1  19   0   0     1080   1 
  1  20  -1   0     1700   2 
  1  21   0   0      770   1 
  1  22   0   0     1202   1 
  1  23  -1   0     1700   2 
  1  24   0   0      817   1 
  1  25   0   0      857   1 
  1  26  -1   0     1700   2 
  1  27  -1   0     1700   2 
  1  28  -1   0     1700   3 
  1  29   0   0      678   1 
  1  30  -1   0     1700   3 
  1  31  -1   0     1700   2 
  1  32   0   0      734   1 
  1  33   0   0      708   0 
  1  34   0   0      524   0 
  1  35   0   0      700   0 
  1  36   0   0      582   0 
  1  37  -1   0     1700   3 
  1  38   0   0      730   0 
  1  39   0   0      739   0 
  1  40   0   0      764   0 
  1  41   0   0      695   1 
  1  42  -1   0     1700   2 
  1  43   0   0      726   0 
  1  44  -1   0     1700   3 
  1  45  -1   0     1700   2 
  1  46  -1   0     1700   2 
  1  47   0   0      779   0 
  1  48  -1   0     1700   2 
  1  49  -1   0     1700   3 
  1  50  -1   0     1700   3 
  1  51  -1   0     1700   2 
  1  52   0   0      718   1 
  1  53  -1   0     1700   3 
  1  54  -1   0     1700   2 
  1  55  -1   0     1700   3 
  1  56  -1   0     1700   3 
  1  57  -1   0     1700   2 
  1  58   0   0      638   1 
  1  59  -1   0     1700   3 
  1  60  -1   0     1700   3 
  1  61   0   0      854   0 
  1  62   0   0     1116   0 
  1  63   0   0      684   0 
  1  64  -1   0     1700   2 
  1  65  -1   0     1700   3 
  1  66   0   0      963   1 
  1  67   0   0      647   0 
  1  68  -1   0     1700   3 
  1  69   0   0      808   1 
  1  70  -1   0     1700   2 
  1  71   0   0     1011   1 
  1  72   0   0      649   1 
  1  73   0   0      745   0 
  1  74   0   0      662   0 
  1  75  -1   0     1700   2 
  1  76  -1   0     1700   2 
  1  77  -1   0     1700   2 
  1  78  -1   0     1700   3 
  1  79  -1   0     1700   2 
  1  80  -1   0     1700   3 
  1  81  -1   0     1700   2 
  1  82  -1   0     1700   2 
  1  83   0   0     1097   1 
  1  84   0   0      793   0 
  1  85   0   0      761   0 
  1  86  -1   0     1700   3 
  1  87   0   0      951   1 
  1  88  -1   0     1700   3 
  1  89   0   0      874   0 
  1  90   0   0     1149   1 
  1  91  -1   0     1700   3 
  1  92   0   0     1338   1 
  1  93   0   0      989   1 
  1  94   0   0      846   1 
  1  95  -1   0     1700   3 
  1  96  -1   0     1700   3 
  1  97  -1   0     1700   2 
  1  98  -1   0     1700   3 
  1  99  -1   0     1700   3 
  1 100   0   0     1004   0 
  1 101  -1   1     1700   1 
  1 102   0   0     1579   0 
  1 103   0   0      796   1 
  1 104  -1   0     1700   2 
  1 105   0   0      760   0 
  1 106   0   0     1094   0 
  1 107   0   0      769   1 
  1 108  -1   0     1700   2 
  1 109   0   0      772   1 
  1 110  -1   0     1700   3 
  1 111  -1   0     1700   3 
  1 112   0   0      909   1 
  1 113  -1   0     1700   3 
  1 114   0   0      803   0 
  1 115  -1   0     1700   2 
  1 116  -1   0     1700   2 
  1 117  -1   0     1700   2 
  1 118   0   0      571   1 
  1 119  -1   0     1700   3 
  1 120   0   0     1219   0 
  1 121   0   0      648   0 
  1 122   0   0      810   1 
  1 123  -1   0     1700   2 
  1 124   0   0      675   0 
  1 125   0   0      747   0 
  1 126  -1   0     1700   2 
  1 127  -1   0     1700   3 
  2   0   0   0      980   0 
  2   1  -1   0     1700   3 
  2   2  -1   0     1700   2 
  2   3  -1   0     1700   2 
  2   4   0   0      707   1 
  2   5  -1   0     1700   2 
  2   6   0   0      551   1 
  2   7   0   0      645   1 
  2   8  -1   0     1700   3 
  2   9   0   0      624   1 
  2  10  -1   0     1700   3 
  2  11   0   0      578   1 
  2  12  -1   0     1700   2 
  2  13  -1   0     1700   2 
  2  14   0   0      578   0 
  2  15  -1   0     1700   3 
  2  16  -1   0     1700   3 
  2  17  -1   0     1700   3 
  2  18   0   0      493   0 
  2  19   0   0      579   1 
  2  20  -1   0     1700   2 
  2  21   0   0      788   1 
  2  22   0   0      617   1 
  2  23   0   0      699   0 
  2  24   0   0      604   0 
  2  25   0   0      557   0 
  2  26   0   0      588   1 
  2  27  -1   0     1700   2 
  2  28   0   0      755   1 
  2  29  -1   0     1700   3 
  2  30   0   0      604   0 
  2  31   0   0      698   1 
  2  32  -1   0     1700   3 
  2  33  -1   0     1700   2 
  2  34   0   0      810   0 
  2  35   0   0      781   1 
  2  36   0   0      778   0 
  2  37  -1   0     1700   3 
  2  38   0   0      893   0 
  2  39  -1   0     1700   3 
  2  40  -1   0     1700   2 
  2  41   0   0      864   1 
  2  42  -1   1     1700   1 
  2  43   0   0      748   0 
  2  44  -1   0     1700   3 
  2  45   0   0      874   1 
  2  46  -1   0     1700   3 
  2  47   0   0      584   0 
  2  48   0   0      718   1 
  2  49  -1   0     1700   3 
  2  50  -1   0     1700   3 
  2  51  -1   0     1700   2 
  2  52  -1   0     1700   3 
  2  53  -1   0     1700   3 
  2  54   0   0      664   0 
  2  55   0   0      578   0 
  2  56   0   0      531   0 
  2  57  -1   0     1700   3 
  2  58  -1   0     1700   2 
  2  59  -1   0     1700   2 
  2  60   0   0      511   0 
  2  61   0   0      690   1 
  2  62  -1   0     1700   3 
  2  63   0   0      711   0 
  2  64   0   0      750   0 
  2  65  -1   0     1700   3 
  2  66   0   0      730   0 
  2  67  -1   0     1700   2 
  2  68  -1   0     1700   3 
  2  69   0   0      726   0 
  2  70  -1   0     1700   2 
  2  71  -1   0     1700   2 
  2  72  -1   0     1700   2 
  2  73  -1   0     1700   2 
  2  74   0   0      757   0 
  2  75  -1   0     1700   2 
  2  76  -1   0     1700   3 
  2  77   0   0      623   0 
  2  78  -1   0     1700   3 
  2  79   0   0      585   0 
  2  80   0   0      644   0 
  2  81   0   0      615   1 
  2  82  -1   0     1700   3 
  2  83  -1   0     1700   2 
  2  84   0   0      726   0 
  2  85   0   0      796   1 
  2  86   0   2     1030   3 
  2  87   0   0     1046   0 
  2  88   0   0      746   1 
  2  89  -1   0     1700   2 
  2  90  -1   0     1700   2 
  2  91   0   0      570   1 
  2  92   0   0      784   1 
  2  93  -1   0     1700   3 
  2  94  -1   0     1700   2 
  2  95   0   0      689   0 
  2  96  -1   0     1700   2 
  2  97  -1   0     1700   3 
  2  98  -1   0     1700   3 
  2  99   0   0      554   1 
  2 100  -1   0     1700   3 
  2 101   0   0      523   0 
  2 102   0   0      712   0 
  2 103  -1   0     1700   3 
  2 104  -1   0     1700   2 
  2 105  -1   0     1700   2 
  2 106  -1   0     1700   2 
  2 107   0   0      880   1 
  2 108   0   0      710   1 
  2 109   0   0      665   1 
  2 110   0   0      791   0 
  2 111  -1   0     1700   2 
  2 112   0   0      738   1 
  2 113  -1   0     1700   2 
  2 114   0   0      715   1 
  2 115  -1   0     1700   3 
  2 116  -1   0     1700   2 
  2 117  -1   0     1700   3 
  2 118   0   0      785   1 
  2 119   0   0      865   1 
  2 120  -1   0     1700   2 
  2 121   0   0      542   1 
  2 122  -1   0     1700   2 
  2 123   0   0      857   0 
  2 124  -1   0     1700   2 
  2 125   0   0      736   1 
  2 126  -1   0     1700   3 
  2 127   0   0      652   0 
  3   0  -1   0     1700   2 
  3   1   0   0      576   1 
  3   2   0   0      635   0 
  3   3  -1   0     1700   3 
  3   4   0   0      647   1 
  3   5   0   0      601   0 
  3   6   0   0      545   1 
  3   7  -1   0     1700   2 
  3   8  -1   0     1700   3 
  3   9   0   0      702   1 
  3  10   0   0      554   1 
  3  11   0   0      582   1 
  3  12   0   0      713   0 
  3  13   0   0      696   1 
  3  14  -1   0     1700   3 
  3  15   0   0      712   0 
  3  16  -1   0     1700   3 
  3  17   0   0      711   0 
  3  18  -1   0     1700   3 
  3  19  -1   0     1700   2 
  3  20   0   0      633   1 
  3  21  -1   0     1700   3 
  3  22  -1   0     1700   3 
  3  23   0   0      675   1 
  3  24  -1   0     1700   3 
  3  25  -1   0     1700   2 
  3  26  -1   0     1700   3 
  3  27  -1   0     1700   3 
  3  28   0   0      686   1 
  3  29   0   0      953   0 
  3  30  -1   0     1700   2 
  3  31  -1   0     1700   2 
  3  32   0   0      695   0 
  3  33   0   0      784   0 
  3  34  -1   0     1700   3 
  3  35  -1   0     1700   3 
  3  36  -1   0     1700   3 
  3  37  -1   0     1700   2 
  3  38   0   0      539   0 
  3  39   0   0      586   0 
  3  40   0   0      641   1 
  3  41  -1   0     1700   3 
  3  42   0   0      781   0 
  3  43  -1   0     1700   2 
  3  44   0   0      748   1 
  3  45   0   0      662   1 
  3  46  -1   0     1700   3 
  3  47   0   0      674   1 
  3  48   0   0      650   1 
  3  49   0   0      655   0 
  3  50  -1   0     1700   3 
  3  51  -1   0     1700   2 
  3  52  -1   0     1700   2 
  3  53   0   0      982   1 
  3  54  -1   0     1700   3 
  3  55   0   0      626   1 
  3  56  -1   0     1700   3 
  3  57  -1   0     1700   3 
  3  58  -1   0     1700   2 
  3  59   0   0      725   1 
  3  60   0   0      711   0 
  3  61   0   0      680   1 
  3  62  -1   0     1700   3 
  3  63   0   0      915   0 
  3  64  -1   0     1700   2 
  3  65   0   0      784   0 
  3  66  -1   0     1700   2 
  3  67   0   0      768   1 
  3  68  -1   0     1700   3 
  3  69   0   0      532   0 
  3  70   0   0      630   1 
  3  71  -1   0     1700   2 
  3  72  -1   0     1700   2 
  3  73  -1   0     1700   3 
  3  74   0   0      522   1 
  3  75  -1   0     1700   2 
  3  76   0   0      606   0 
  3  77   0   0      635   0 
  3  78   0   0      600   1 
  3  79   0   0      556   0 
  3  80  -1   0     1700   2 
  3  81   0   0      739   1 
  3  82  -1   0     1700   2 
  3  83  -1   0     1700   2 
  3  84   0   0      699   0 
  3  85   0   0      591   1 
  3  86   0   0      586   0 
  3  87   0   0      619   0 
  3  88  -1   0     1700   3 
  3  89  -1   0     1700   3 
  3  90   0   0      668   0 
  3  91   0   0      979   0 
  3  92   0   0      626   1 
  3  93  -1   0     1700   2 
  3  94  -1   0     1700   3 
  3  95  -1   0     1700   2 
  3  96   0   0      803   0 
  3  97  -1   0     1700   3 
  3  98   0   0      708   0 
  3  99  -1   0     1700   2 
  3 100   0   0      577   1 
  3 101  -1   0     1700   3 
  3 102  -1   0     1700   2 
  3 103  -1   0     1700   3 
  3 104  -1   0     1700   3 
  3 105   0   0      613   0 
  3 106  -1   0     1700   2 
  3 107  -1   0     1700   2 
  3 108   0   0      702   0 
  3 109   0   0      578   0 
  3 110  -1   0     1700   2 
  3 111   0   0      715   0 
  3 112  -1   0     1700   2 
  3 113   0   0      618   0 
  3 114  -1   0     1700   2 
  3 115  -1   0     1700   3 
  3 116   0   0      669   1 
  3 117   0   0      725   1 
  3 118  -1   0     1700   3 
  3 119   0   0      565   1 
  3 120   0   0      654   1 
  3 121   0   0      730   0 
  3 122  -1   0     1700   2 
  3 123   0   0      780   1 
  3 124  -1   0     1700   2 
  3 125  -1   0     1700   3 
  3 126  -1   0     1700   2 
  3 127  -1   0     1700   2 
