# Supplementary material for: The influence of the Japanese waving cat on the joint spatial compatibility effect: A replication and extension of Dolk, Hommel, Prinz, and Liepelt (2013)
Source: PLoS One. 2017 Sep 14;12(9):e0184844. doi: 10.1371/journal.pone.0184844 (PMC5599021; doi:10.1371/journal.pone.0184844)
Supplement: S1 File — (ZIP) [file pone.0184844.s001.zip › S1 Data/raw data/6.dat]

SimonNL [04-2015]
  6    3   0 
 KMAA28
 -1   0   0   2      452   2 
 -1   1  -1   0     1700   3 
 -1   2  -1   0     1700   3 
 -1   3  -1   1     1700   0 
 -1   4  -1   0     1700   2 
 -1   5  -1   1     1700   1 
 -1   6  -1   1     1700   1 
 -1   7  -1   1     1700   0 
  0   0  -1   0     1700   3 
  0   1  -1   1     1700   1 
  0   2  -1   1     1700   1 
  0   3  -1   0     1700   2 
  0   4  -1   0     1700   3 
  0   5  -1   1     1700   0 
  0   6  -1   0     1700   2 
  0   7  -1   1     1700   0 
  0   8  -1   0     1700   2 
  0   9  -1   0     1700   3 
  0  10  -1   0     1700   2 
  0  11  -1   1     1700   0 
  0  12  -1   0     1700   3 
  0  13   0   2      510   3 
  0  14  -1   0     1700   2 
  0  15  -1   1     1700   1 
  0  16  -1   1     1700   1 
  0  17  -1   1     1700   0 
  0  18  -1   0     1700   3 
  0  19  -1   1     1700   0 
  0  20  -1   1     1700   1 
  0  21  -1   0     1700   2 
  0  22  -1   0     1700   2 
  0  23  -1   1     1700   1 
  0  24  -1   1     1700   0 
  0  25  -1   0     1700   2 
  0  26  -1   1     1700   1 
  0  27  -1   1     1700   0 
  0  28  -1   0     1700   2 
  0  29  -1   1     1700   0 
  0  30  -1   1     1700   1 
  0  31  -1   1     1700   0 
  0  32  -1   1     1700   1 
  0  33  -1   0     1700   3 
  0  34  -1   0     1700   3 
  0  35  -1   0     1700   3 
  0  36   0   2      496   3 
  0  37   0   0      399   0 
  0  38  -1   1     1700   0 
  0  39  -1   1     1700   0 
  0  40  -1   0     1700   2 
  0  41  -1   1     1700   1 
  0  42   0   2      471   2 
  0  43   0   0      581   0 
  0  44   0   0      748   1 
  0  45   0   0      667   1 
  0  46   0   0      514   1 
  0  47   0   0      516   1 
  0  48   0   2      567   3 
  0  49   0   0      568   0 
  0  50   0   0      545   1 
  0  51   0   0      693   1 
  0  52   0   0      583   1 
  0  53   0   0      856   1 
  0  54  -1   0     1700   2 
  0  55  -1   0     1700   2 
  0  56  -1   0     1700   2 
  0  57  -1   0     1700   2 
  0  58  -1   0     1700   2 
  0  59   0   2      557   2 
  0  60   0   0      696   0 
  0  61   0   0      824   1 
  0  62  -1   0     1700   3 
  0  63   0   2      461   2 
  0  64  -1   0     1700   3 
  0  65   0   0      721   1 
  0  66  -1   1     1700   0 
  0  67   0   2      591   2 
  0  68  -1   1     1700   1 
  0  69   0   0      520   1 
  0  70   0   2      541   3 
  0  71  -1   0     1700   2 
  0  72   0   2      542   2 
  0  73   0   2      408   2 
  0  74   0   2      455   2 
  0  75  -1   0     1700   2 
  0  76  -1   1     1700   1 
  0  77   0   2      294   2 
  0  78   0   2      456   2 
  0  79   0   2      719   3 
  0  80   0   0      485   0 
  0  81   0   2      518   2 
  0  82   0   0      794   1 
  0  83   0   2      564   3 
  0  84  -1   1     1700   0 
  0  85  -1   0     1700   2 
  0  86   0   2      624   3 
  0  87   0   2      675   2 
  0  88   0   2      583   3 
  0  89  -1   1     1700   1 
  0  90   0   2      563   3 
  0  91  -1   1     1700   0 
  0  92  -1   1     1700   0 
  0  93   0   2      464   3 
  0  94   0   2      584   3 
  0  95  -1   1     1700   0 
  0  96  -1   1     1700   0 
  0  97   0   2      542   3 
  0  98   0   2      626   3 
  0  99  -1   0     1700   2 
  0 100   0   2      420   3 
  0 101  -1   1     1700   0 
  0 102  -1   1     1700   0 
  0 103   0   2      461   3 
  0 104  -1   1     1700   1 
  0 105  -1   0     1700   3 
  0 106  -1   0     1700   3 
  0 107  -1   1     1700   1 
  0 108  -1   1     1700   1 
  0 109  -1   1     1700   0 
  0 110  -1   1     1700   1 
  0 111   0   2      499   3 
  0 112  -1   1     1700   1 
  0 113   0   2      706   3 
  0 114   0   2     1365   3 
  0 115  -1   1     1700   1 
  0 116   0   2      485   2 
  0 117  -1   1     1700   0 
  0 118   0   0      709   0 
  0 119  -1   1     1700   0 
  0 120  -1   1     1700   0 
  0 121   0   2      470   3 
  0 122  -1   1     1700   0 
  0 123  -1   1     1700   0 
  0 124   0   2      562   2 
  0 125  -1   1     1700   0 
  0 126  -1   1     1700   1 
  0 127   0   2      557   3 
  1   0  -1   1     1700   0 
  1   1  -1   1     1700   1 
  1   2  -1   1     1700   0 
  1   3  -1   1     1700   1 
  1   4   0   2      546   2 
  1   5  -1   1     1700   1 
  1   6  -1   1     1700   0 
  1   7  -1   1     1700   1 
  1   8   0   2      535   2 
  1   9   0   2      606   3 
  1  10  -1   1     1700   0 
  1  11  -1   1     1700   0 
  1  12  -1   1     1700   0 
  1  13   0   2      550   3 
  1  14   0   2      795   3 
  1  15   0   2      530   2 
  1  16   0   2      458   3 
  1  17  -1   1     1700   1 
  1  18   0   2      512   2 
  1  19   0   0      619   0 
  1  20   0   2      631   3 
  1  21  -1   1     1700   0 
  1  22  -1   1     1700   0 
  1  23   0   2      546   2 
  1  24   0   2      661   3 
  1  25  -1   1     1700   0 
  1  26  -1   1     1700   0 
  1  27   0   2      548   2 
  1  28   0   2      538   2 
  1  29   0   2      523   2 
  1  30  -1   1     1700   0 
  1  31  -1   1     1700   1 
  1  32   0   2      514   3 
  1  33  -1   1     1700   1 
  1  34   0   2      561   3 
  1  35  -1   1     1700   0 
  1  36   0   2      494   3 
  1  37  -1   1     1700   0 
  1  38   0   2      506   2 
  1  39  -1   1     1700   1 
  1  40   0   2      643   3 
  1  41   0   2      587   3 
  1  42   0   2      681   2 
  1  43  -1   1     1700   1 
  1  44   0   2      483   2 
  1  45   0   2      494   2 
  1  46   0   2      579   2 
  1  47  -1   1     1700   0 
  1  48  -1   1     1700   0 
  1  49   0   2      549   2 
  1  50  -1   1     1700   1 
  1  51   0   2      447   2 
  1  52   0   2      513   3 
  1  53  -1   1     1700   1 
  1  54   0   2      441   2 
  1  55   0   2      407   3 
  1  56  -1   1     1700   1 
  1  57   0   2      543   2 
  1  58   0   2      479   3 
  1  59   0   2      444   2 
  1  60  -1   1     1700   0 
  1  61  -1   1     1700   1 
  1  62  -1   1     1700   1 
  1  63   0   2      508   3 
  1  64  -1   1     1700   1 
  1  65  -1   1     1700   1 
  1  66  -1   1     1700   0 
  1  67  -1   1     1700   0 
  1  68  -1   1     1700   0 
  1  69   0   2      720   3 
  1  70  -1   1     1700   0 
  1  71  -1   1     1700   1 
  1  72  -1   1     1700   1 
  1  73   0   2      438   2 
  1  74  -1   1     1700   0 
  1  75   0   2     1195   2 
  1  76   0   2      594   3 
  1  77  -1   1     1700   0 
  1  78  -1   1     1700   1 
  1  79   0   2      636   3 
  1  80  -1   1     1700   1 
  1  81  -1   1     1700   1 
  1  82   0   2      476   2 
  1  83  -1   1     1700   1 
  1  84   0   2      568   3 
  1  85   0   2      860   2 
  1  86   0   2      573   3 
  1  87   0   2      493   3 
  1  88  -1   1     1700   0 
  1  89   0   2      632   3 
  1  90  -1   1     1700   0 
  1  91   0   2      507   2 
  1  92  -1   1     1700   1 
  1  93  -1   1     1700   1 
  1  94   0   2      501   3 
  1  95  -1   1     1700   0 
  1  96  -1   1     1700   1 
  1  97  -1   1     1700   1 
  1  98   0   2      553   3 
  1  99  -1   1     1700   0 
  1 100   0   2      867   2 
  1 101   0   2      633   3 
  1 102   0   2      611   2 
  1 103   0   0      590   0 
  1 104  -1   1     1700   0 
  1 105  -1   1     1700   0 
  1 106   0   2      625   2 
  1 107   0   2      453   3 
  1 108   0   2      480   3 
  1 109   0   2      588   2 
  1 110  -1   1     1700   0 
  1 111   0   0      612   1 
  1 112   0   2      576   3 
  1 113  -1   1     1700   0 
  1 114   0   2      541   3 
  1 115  -1   1     1700   1 
  1 116  -1   1     1700   1 
  1 117  -1   1     1700   1 
  1 118  -1   1     1700   1 
  1 119   0   2      780   3 
  1 120   0   2      616   3 
  1 121   0   2      653   3 
  1 122   0   2      547   2 
  1 123   0   2      528   2 
  1 124  -1   1     1700   1 
  1 125   0   2      615   2 
  1 126   0   2      480   2 
  1 127   0   2      498   2 
  2   0   0   0      497   1 
  2   1  -1   0     1700   3 
  2   2  -1   0     1700   3 
  2   3   0   0      513   0 
  2   4   0   0      597   0 
  2   5   0   0      558   0 
  2   6   0   0      583   0 
  2   7  -1   0     1700   3 
  2   8   0   0      620   1 
  2   9  -1   0     1700   2 
  2  10   0   0      813   0 
  2  11  -1   0     1700   2 
  2  12   0   0      564   0 
  2  13  -1   0     1700   2 
  2  14  -1   0     1700   3 
  2  15   0   0      533   1 
  2  16  -1   0     1700   3 
  2  17   0   0      551   1 
  2  18   0   0      610   0 
  2  19   0   0      602   1 
  2  20   0   0      666   0 
  2  21   0   0      523   0 
  2  22   0   2      540   2 
  2  23  -1   0     1700   3 
  2  24   0   0      553   1 
  2  25   0   0      634   0 
  2  26  -1   0     1700   3 
  2  27   0   0      520   1 
  2  28  -1   0     1700   3 
  2  29   0   2      556   2 
  2  30  -1   0     1700   2 
  2  31   0   0      669   1 
  2  32   0   0      725   1 
  2  33  -1   0     1700   2 
  2  34   0   0      531   1 
  2  35  -1   0     1700   2 
  2  36  -1   0     1700   2 
  2  37  -1   0     1700   3 
  2  38  -1   0     1700   2 
  2  39   0   0      583   0 
  2  40   0   0      812   1 
  2  41   0   0      631   1 
  2  42   0   0      636   1 
  2  43   0   0      669   0 
  2  44  -1   0     1700   3 
  2  45  -1   0     1700   3 
  2  46  -1   0     1700   2 
  2  47   0   0      472   0 
  2  48  -1   0     1700   2 
  2  49  -1   0     1700   2 
  2  50   0   0      547   0 
  2  51   0   0      575   1 
  2  52   0   0      627   1 
  2  53  -1   0     1700   2 
  2  54   0   0      953   0 
  2  55  -1   0     1700   3 
  2  56   0   0      640   0 
  2  57  -1   0     1700   3 
  2  58  -1   0     1700   2 
  2  59   0   0      861   1 
  2  60  -1   0     1700   3 
  2  61   0   0      532   1 
  2  62  -1   0     1700   3 
  2  63   0   0      581   1 
  2  64   0   2      624   3 
  2  65  -1   0     1700   3 
  2  66   0   0      595   0 
  2  67   0   0      530   1 
  2  68   0   0      516   0 
  2  69  -1   0     1700   2 
  2  70   0   0      776   1 
  2  71  -1   0     1700   2 
  2  72   0   0      515   0 
  2  73  -1   0     1700   2 
  2  74  -1   0     1700   2 
  2  75   0   0      522   1 
  2  76  -1   0     1700   3 
  2  77  -1   0     1700   3 
  2  78  -1   0     1700   3 
  2  79   0   0      908   0 
  2  80   0   0      668   1 
  2  81  -1   0     1700   2 
  2  82   0   0      522   1 
  2  83   0   0      508   1 
  2  84  -1   0     1700   2 
  2  85   0   0      587   0 
  2  86  -1   0     1700   3 
  2  87   0   0      924   0 
  2  88  -1   0     1700   3 
  2  89   0   0      502   0 
  2  90  -1   0     1700   3 
  2  91   0   2      786   2 
  2  92  -1   0     1700   2 
  2  93  -1   0     1700   3 
  2  94  -1   0     1700   3 
  2  95  -1   0     1700   2 
  2  96  -1   0     1700   2 
  2  97  -1   0     1700   2 
  2  98   0   0      548   0 
  2  99   0   0      520   0 
  2 100   0   0      594   1 
  2 101   0   0      459   1 
  2 102   0   0      475   1 
  2 103  -1   0     1700   3 
  2 104   0   0      527   1 
  2 105  -1   0     1700   3 
  2 106  -1   0     1700   2 
  2 107  -1   0     1700   3 
  2 108   0   0      495   0 
  2 109   0   0      513   1 
  2 110   0   0      610   1 
  2 111  -1   0     1700   3 
  2 112   0   0      778   0 
  2 113   0   0      598   0 
  2 114  -1   0     1700   2 
  2 115   0   0      461   0 
  2 116  -1   0     1700   3 
  2 117  -1   0     1700   2 
  2 118  -1   0     1700   2 
  2 119  -1   0     1700   3 
  2 120  -1   0     1700   2 
  2 121   0   0      483   1 
  2 122   0   0      681   0 
  2 123  -1   0     1700   3 
  2 124   0   0      511   1 
  2 125  -1   0     1700   2 
  2 126   0   0      538   0 
  2 127   0   0      616   0 
  3   0   0   0      448   0 
  3   1  -1   0     1700   2 
  3   2   0   0      485   0 
  3   3  -1   0     1700   3 
  3   4   0   0      529   0 
  3   5  -1   0     1700   2 
  3   6  -1   0     1700   2 
  3   7  -1   0     1700   3 
  3   8  -1   0     1700   2 
  3   9   0   0      555   1 
  3  10   0   0      489   0 
  3  11   0   0      582   0 
  3  12   0   0      559   0 
  3  13  -1   0     1700   2 
  3  14   0   0      656   1 
  3  15  -1   0     1700   3 
  3  16   0   0      651   0 
  3  17  -1   0     1700   2 
  3  18   0   0      518   0 
  3  19  -1   0     1700   3 
  3  20  -1   0     1700   2 
  3  21  -1   0     1700   2 
  3  22   0   0      627   0 
  3  23   0   0      539   1 
  3  24   0   0      518   1 
  3  25   0   0      497   1 
  3  26   0   0      456   1 
  3  27  -1   0     1700   3 
  3  28   0   0      460   1 
  3  29   0   0      447   1 
  3  30  -1   0     1700   2 
  3  31   0   0      564   0 
  3  32  -1   0     1700   3 
  3  33  -1   0     1700   3 
  3  34   0   0      463   1 
  3  35  -1   0     1700   2 
  3  36   0   0      462   0 
  3  37  -1   0     1700   3 
  3  38   0   0      512   0 
  3  39  -1   1     1700   1 
  3  40   0   0      540   0 
  3  41  -1   0     1700   3 
  3  42  -1   0     1700   2 
  3  43   0   0      533   1 
  3  44   0   0      646   0 
  3  45  -1   0     1700   2 
  3  46   0   0      546   1 
  3  47   0   0      610   0 
  3  48   0   0      572   1 
  3  49   0   0      571   0 
  3  50   0   0      455   0 
  3  51   0   0      479   1 
  3  52   0   0      413   1 
  3  53  -1   0     1700   3 
  3  54   0   2      608   3 
  3  55  -1   0     1700   3 
  3  56  -1   0     1700   3 
  3  57   0   0      588   0 
  3  58  -1   0     1700   3 
  3  59   0   0      742   1 
  3  60  -1   0     1700   2 
  3  61  -1   0     1700   3 
  3  62  -1   0     1700   2 
  3  63   0   0      485   0 
  3  64  -1   0     1700   3 
  3  65   0   0      518   1 
  3  66  -1   0     1700   3 
  3  67   0   0      502   1 
  3  68  -1   0     1700   3 
  3  69  -1   0     1700   2 
  3  70  -1   0     1700   2 
  3  71   0   0      514   0 
  3  72   0   0      574   0 
  3  73  -1   0     1700   3 
  3  74  -1   0     1700   3 
  3  75  -1   0     1700   3 
  3  76  -1   0     1700   2 
  3  77  -1   0     1700   2 
  3  78  -1   0     1700   3 
  3  79   0   0      469   0 
  3  80  -1   0     1700   3 
  3  81  -1   0     1700   2 
  3  82   0   0      482   0 
  3  83   0   0      625   0 
  3  84   0   0      550   0 
  3  85  -1   0     1700   2 
  3  86  -1   0     1700   2 
  3  87   0   0      777   0 
  3  88  -1   0     1700   3 
  3  89   0   0     1200   1 
  3  90   0   0      533   1 
  3  91   0   0      528   0 
  3  92  -1   0     1700   2 
  3  93   0   2      598   2 
  3  94   0   0      582   0 
  3  95   0   0      615   1 
  3  96   0   0      575   1 
  3  97   0   0      531   1 
  3  98   0   0      460   1 
  3  99   0   0      583   0 
  3 100  -1   0     1700   2 
  3 101   0   0      533   1 
  3 102  -1   0     1700   2 
  3 103  -1   0     1700   3 
  3 104   0   0      671   0 
  3 105  -1   0     1700   2 
  3 106  -1   0     1700   3 
  3 107   0   0      498   1 
  3 108   0   0      745   1 
  3 109  -1   0     1700   2 
  3 110  -1   0     1700   3 
  3 111  -1   0     1700   2 
  3 112   0   0      529   0 
  3 113  -1   0     1700   3 
  3 114   0   0      586   1 
  3 115   0   0      607   0 
  3 116  -1   0     1700   2 
  3 117  -1   0     1700   3 
  3 118  -1   0     1700   3 
  3 119   0   0      504   1 
  3 120  -1   0     1700   2 
  3 121   0   2      654   3 
  3 122   0   0      603   1 
  3 123   0   0      570   1 
  3 124  -1   0     1700   2 
  3 125  -1   0     1700   3 
  3 126   0   0      514   1 
  3 127  -1   0     1700   2 
