# Supplementary material for: The influence of the Japanese waving cat on the joint spatial compatibility effect: A replication and extension of Dolk, Hommel, Prinz, and Liepelt (2013)
Source: PLoS One. 2017 Sep 14;12(9):e0184844. doi: 10.1371/journal.pone.0184844 (PMC5599021; doi:10.1371/journal.pone.0184844)
Supplement: S1 File — (ZIP) [file pone.0184844.s001.zip › S1 Data/raw data/61.dat]

SimonNL [04-2015]
 61    0   1 
 MUA01
 -1   0   0   2     1067   1 
 -1   1  -1   1     1700   3 
 -1   2   0   2      632   0 
 -1   3   0   2      680   1 
 -1   4  -1   1     1700   2 
 -1   5  -1   1     1700   2 
 -1   6   0   2      694   0 
 -1   7  -1   1     1700   3 
  0   0  -1   1     1700   3 
  0   1  -1   0     1700   0 
  0   2   0   0      702   3 
  0   3   0   0      711   3 
  0   4   0   0      771   2 
  0   5  -1   0     1700   1 
  0   6   0   0      712   2 
  0   7  -1   0     1700   1 
  0   8   0   0      803   2 
  0   9  -1   0     1700   1 
  0  10  -1   0     1700   0 
  0  11  -1   0     1700   0 
  0  12  -1   0     1700   1 
  0  13  -1   0     1700   1 
  0  14   0   0      645   3 
  0  15   0   0      564   2 
  0  16   0   0      570   3 
  0  17   0   0      515   2 
  0  18  -1   0     1700   0 
  0  19   0   0      542   3 
  0  20  -1   0     1700   0 
  0  21  -1   0     1700   1 
  0  22   0   0      601   3 
  0  23  -1   0     1700   1 
  0  24  -1   0     1700   1 
  0  25  -1   0     1700   0 
  0  26   0   0      543   2 
  0  27  -1   0     1700   0 
  0  28   0   0      590   2 
  0  29  -1   0     1700   1 
  0  30  -1   0     1700   1 
  0  31  -1   0     1700   0 
  0  32   0   0      624   2 
  0  33  -1   0     1700   1 
  0  34   0   0      602   2 
  0  35   0   0      700   2 
  0  36  -1   0     1700   0 
  0  37   0   0      564   2 
  0  38   0   0      620   3 
  0  39  -1   0     1700   1 
  0  40  -1   0     1700   0 
  0  41   0   0      518   3 
  0  42  -1   0     1700   1 
  0  43  -1   0     1700   0 
  0  44  -1   0     1700   1 
  0  45   0   0      593   2 
  0  46  -1   0     1700   1 
  0  47   0   0      609   3 
  0  48   0   0      586   2 
  0  49  -1   0     1700   0 
  0  50  -1   0     1700   0 
  0  51   0   0      576   3 
  0  52  -1   0     1700   1 
  0  53   0   0      512   3 
  0  54   0   0      572   3 
  0  55   0   0      581   3 
  0  56   0   0      607   3 
  0  57  -1   0     1700   1 
  0  58   0   0      530   2 
  0  59  -1   0     1700   0 
  0  60   0   0      518   3 
  0  61  -1   0     1700   1 
  0  62  -1   0     1700   0 
  0  63  -1   0     1700   1 
  0  64  -1   0     1700   0 
  0  65   0   0      594   3 
  0  66  -1   0     1700   0 
  0  67   0   0      555   3 
  0  68   0   0      673   2 
  0  69   0   0      755   3 
  0  70   0   0      713   2 
  0  71  -1   0     1700   0 
  0  72  -1   0     1700   1 
  0  73  -1   0     1700   0 
  0  74  -1   0     1700   0 
  0  75   0   0      534   3 
  0  76   0   0      756   2 
  0  77  -1   1     1700   2 
  0  78  -1   1     1700   3 
  0  79   0   0      416   2 
  0  80   0   2      531   1 
  0  81  -1   1     1700   2 
  0  82   0   2      483   1 
  0  83  -1   1     1700   2 
  0  84   0   2      692   1 
  0  85  -1   0     1700   0 
  0  86  -1   0     1700   0 
  0  87   0   0      471   3 
  0  88  -1   0     1700   1 
  0  89   0   0      604   3 
  0  90   0   2      475   0 
  0  91  -1   1     1700   2 
  0  92   0   2      530   0 
  0  93  -1   1     1700   3 
  0  94  -1   1     1700   2 
  0  95   0   2      471   1 
  0  96   0   2      507   1 
  0  97  -1   1     1700   3 
  0  98  -1   1     1700   2 
  0  99  -1   1     1700   2 
  0 100   0   2      544   0 
  0 101   0   2      499   0 
  0 102  -1   1     1700   3 
  0 103   0   2      675   0 
  0 104   0   2      709   1 
  0 105   0   2      521   1 
  0 106   0   2      463   1 
  0 107  -1   1     1700   2 
  0 108   0   2      519   0 
  0 109  -1   1     1700   3 
  0 110   0   2      445   0 
  0 111  -1   1     1700   2 
  0 112  -1   1     1700   3 
  0 113   0   2      485   1 
  0 114  -1   1     1700   2 
  0 115  -1   1     1700   3 
  0 116   0   2      477   0 
  0 117   0   2      480   1 
  0 118  -1   1     1700   2 
  0 119   0   2      503   0 
  0 120  -1   1     1700   3 
  0 121  -1   1     1700   2 
  0 122   0   2      473   1 
  0 123   0   2      547   0 
  0 124  -1   1     1700   2 
  0 125  -1   1     1700   3 
  0 126  -1   1     1700   2 
  0 127  -1   1     1700   3 
  1   0  -1   1     1700   2 
  1   1  -1   1     1700   2 
  1   2  -1   1     1700   3 
  1   3  -1   1     1700   3 
  1   4   0   2      579   1 
  1   5   0   2      457   1 
  1   6  -1   1     1700   3 
  1   7  -1   1     1700   2 
  1   8   0   2      495   1 
  1   9   0   2      527   0 
  1  10   0   2      555   0 
  1  11   0   2      579   1 
  1  12   0   2      654   1 
  1  13  -1   1     1700   3 
  1  14  -1   1     1700   2 
  1  15  -1   1     1700   3 
  1  16   0   2      515   0 
  1  17  -1   1     1700   3 
  1  18   0   2      532   0 
  1  19  -1   1     1700   3 
  1  20   0   2      472   0 
  1  21   0   2      537   0 
  1  22   0   2      577   1 
  1  23  -1   1     1700   2 
  1  24   0   2      523   1 
  1  25   0   2      501   0 
  1  26   0   2      526   1 
  1  27  -1   1     1700   3 
  1  28   0   2      544   0 
  1  29  -1   1     1700   2 
  1  30  -1   1     1700   2 
  1  31  -1   1     1700   2 
  1  32  -1   1     1700   2 
  1  33  -1   1     1700   3 
  1  34  -1   1     1700   2 
  1  35  -1   1     1700   2 
  1  36   0   2      575   1 
  1  37  -1   1     1700   3 
  1  38   0   2      482   0 
  1  39   0   2      505   1 
  1  40   0   2      531   0 
  1  41   0   2      561   0 
  1  42  -1   1     1700   2 
  1  43  -1   1     1700   3 
  1  44   0   2      475   0 
  1  45   0   2      507   0 
  1  46  -1   1     1700   3 
  1  47  -1   1     1700   2 
  1  48  -1   1     1700   3 
  1  49   0   2      603   0 
  1  50   0   2      572   1 
  1  51  -1   1     1700   2 
  1  52   0   2      490   0 
  1  53   0   2      498   1 
  1  54   0   2      487   0 
  1  55  -1   1     1700   2 
  1  56  -1   1     1700   3 
  1  57  -1   1     1700   2 
  1  58  -1   1     1700   3 
  1  59   0   2      499   1 
  1  60  -1   1     1700   3 
  1  61   0   2      473   1 
  1  62  -1   1     1700   3 
  1  63   0   2      456   0 
  1  64   0   2      477   0 
  1  65   0   2      478   1 
  1  66   0   2      447   0 
  1  67   0   2      482   1 
  1  68   0   2      417   0 
  1  69  -1   1     1700   2 
  1  70   0   2      520   1 
  1  71  -1   1     1700   2 
  1  72  -1   1     1700   2 
  1  73   0   2      542   1 
  1  74   0   2      513   0 
  1  75   0   2      491   0 
  1  76  -1   1     1700   3 
  1  77  -1   1     1700   3 
  1  78   0   2      513   1 
  1  79  -1   1     1700   3 
  1  80   0   2      514   1 
  1  81  -1   1     1700   2 
  1  82   0   2      502   1 
  1  83  -1   1     1700   3 
  1  84   0   2      451   1 
  1  85  -1   1     1700   3 
  1  86   0   2      488   0 
  1  87  -1   1     1700   3 
  1  88   0   2      496   1 
  1  89  -1   1     1700   3 
  1  90   0   2      519   1 
  1  91   0   2      458   1 
  1  92  -1   1     1700   3 
  1  93  -1   1     1700   3 
  1  94   0   2      512   1 
  1  95   0   2      459   0 
  1  96  -1   1     1700   2 
  1  97  -1   1     1700   2 
  1  98   0   2      446   0 
  1  99   0   2      439   0 
  1 100   0   2      468   0 
  1 101  -1   1     1700   2 
  1 102  -1   1     1700   2 
  1 103   0   2      461   1 
  1 104   0   2      464   0 
  1 105  -1   1     1700   3 
  1 106  -1   1     1700   2 
  1 107  -1   1     1700   2 
  1 108   0   2      493   0 
  1 109  -1   1     1700   3 
  1 110   0   2      474   1 
  1 111  -1   1     1700   3 
  1 112   0   2      447   1 
  1 113   0   2      563   0 
  1 114  -1   1     1700   2 
  1 115   0   2      442   1 
  1 116  -1   1     1700   2 
  1 117  -1   1     1700   2 
  1 118  -1   1     1700   3 
  1 119   0   2      499   0 
  1 120   0   2      441   1 
  1 121  -1   1     1700   2 
  1 122  -1   1     1700   2 
  1 123  -1   1     1700   3 
  1 124  -1   1     1700   2 
  1 125  -1   1     1700   3 
  1 126   0   2      443   0 
  1 127   0   2      475   1 
  2   0  -1   0     1700   1 
  2   1   0   0      509   3 
  2   2   0   0      499   2 
  2   3   0   0      472   3 
  2   4   0   0      475   2 
  2   5  -1   0     1700   0 
  2   6   0   0      522   2 
  2   7   0   0      491   3 
  2   8  -1   0     1700   0 
  2   9   0   0      459   2 
  2  10   0   0      472   3 
  2  11   0   0      477   2 
  2  12   0   0      490   3 
  2  13   0   0      499   2 
  2  14   0   0      471   3 
  2  15   0   0      473   3 
  2  16  -1   0     1700   0 
  2  17   0   0      406   3 
  2  18  -1   0     1700   0 
  2  19  -1   0     1700   1 
  2  20  -1   0     1700   0 
  2  21  -1   0     1700   1 
  2  22   0   0      539   2 
  2  23  -1   0     1700   1 
  2  24  -1   0     1700   1 
  2  25   0   0      514   2 
  2  26  -1   0     1700   0 
  2  27  -1   0     1700   0 
  2  28  -1   0     1700   0 
  2  29   0   0      422   2 
  2  30  -1   0     1700   0 
  2  31   0   0      511   3 
  2  32   0   0      497   2 
  2  33   0   0      483   3 
  2  34  -1   0     1700   0 
  2  35  -1   0     1700   0 
  2  36   0   0      475   2 
  2  37   0   0      464   3 
  2  38  -1   0     1700   0 
  2  39   0   0      569   2 
  2  40   0   0      470   3 
  2  41   0   0      493   3 
  2  42   0   0      523   2 
  2  43  -1   0     1700   0 
  2  44   0   0      552   3 
  2  45   0   0      466   3 
  2  46   0   0      544   3 
  2  47  -1   0     1700   0 
  2  48  -1   0     1700   1 
  2  49  -1   0     1700   1 
  2  50  -1   0     1700   1 
  2  51   0   0      444   2 
  2  52  -1   0     1700   1 
  2  53  -1   1     1700   2 
  2  54  -1   0     1700   1 
  2  55  -1   0     1700   1 
  2  56   0   0      570   3 
  2  57  -1   0     1700   1 
  2  58  -1   0     1700   1 
  2  59   0   0      502   2 
  2  60   0   0      638   3 
  2  61  -1   0     1700   1 
  2  62   0   0      554   3 
  2  63   0   0      504   2 
  2  64  -1   0     1700   1 
  2  65   0   0      511   3 
  2  66   0   0      526   2 
  2  67   0   0      548   2 
  2  68  -1   0     1700   0 
  2  69   0   0      509   2 
  2  70  -1   0     1700   1 
  2  71  -1   0     1700   0 
  2  72  -1   0     1700   0 
  2  73  -1   0     1700   1 
  2  74  -1   0     1700   1 
  2  75  -1   0     1700   1 
  2  76   0   0      530   3 
  2  77  -1   0     1700   0 
  2  78  -1   0     1700   0 
  2  79  -1   0     1700   0 
  2  80  -1   0     1700   1 
  2  81   0   0      541   2 
  2  82   0   0      543   2 
  2  83  -1   0     1700   0 
  2  84  -1   0     1700   1 
  2  85   0   0      577   3 
  2  86   0   0      482   3 
  2  87   0   0      607   2 
  2  88  -1   0     1700   0 
  2  89  -1   0     1700   1 
  2  90  -1   0     1700   0 
  2  91  -1   0     1700   1 
  2  92  -1   0     1700   0 
  2  93  -1   0     1700   1 
  2  94   0   0      530   3 
  2  95  -1   0     1700   0 
  2  96  -1   0     1700   0 
  2  97   0   0      497   3 
  2  98  -1   0     1700   1 
  2  99   0   0      489   2 
  2 100  -1   0     1700   0 
  2 101  -1   0     1700   0 
  2 102  -1   0     1700   1 
  2 103   0   0      530   3 
  2 104   0   0      523   2 
  2 105   0   0      468   2 
  2 106   0   0      521   3 
  2 107  -1   0     1700   1 
  2 108   0   0      533   3 
  2 109  -1   0     1700   1 
  2 110   0   0      487   2 
  2 111   0   0      471   3 
  2 112   0   0      523   2 
  2 113   0   0      419   2 
  2 114   0   0      511   3 
  2 115  -1   0     1700   1 
  2 116  -1   0     1700   0 
  2 117  -1   0     1700   0 
  2 118  -1   0     1700   1 
  2 119  -1   0     1700   0 
  2 120   0   0      444   2 
  2 121  -1   0     1700   1 
  2 122  -1   0     1700   1 
  2 123   0   0      503   2 
  2 124  -1   0     1700   0 
  2 125   0   0      479   3 
  2 126   0   0      454   2 
  2 127   0   0      447   3 
  3   0   0   0      593   2 
  3   1  -1   0     1700   1 
  3   2  -1   0     1700   0 
  3   3   0   0      480   3 
  3   4  -1   0     1700   1 
  3   5   0   0      510   3 
  3   6   0   0      397   3 
  3   7   0   0      453   2 
  3   8   0   0      500   2 
  3   9  -1   0     1700   0 
  3  10  -1   0     1700   0 
  3  11  -1   0     1700   1 
  3  12   0   0      478   2 
  3  13  -1   0     1700   1 
  3  14   0   2      416   1 
  3  15  -1   0     1700   1 
  3  16  -1   0     1700   1 
  3  17  -1   0     1700   1 
  3  18   0   0      505   2 
  3  19  -1   0     1700   0 
  3  20   0   0      509   2 
  3  21   0   0      493   3 
  3  22   0   0      522   3 
  3  23   0   0      533   3 
  3  24   0   0      458   2 
  3  25  -1   0     1700   0 
  3  26   0   0      421   2 
  3  27  -1   0     1700   0 
  3  28   0   0      454   2 
  3  29  -1   0     1700   1 
  3  30  -1   0     1700   1 
  3  31  -1   0     1700   1 
  3  32   0   0      571   3 
  3  33   0   0      509   3 
  3  34   0   0      507   2 
  3  35   0   0      453   3 
  3  36  -1   0     1700   0 
  3  37   0   0      453   3 
  3  38  -1   0     1700   1 
  3  39  -1   0     1700   0 
  3  40  -1   0     1700   0 
  3  41   0   0      432   3 
  3  42  -1   0     1700   1 
  3  43   0   0      525   3 
  3  44   0   0      520   3 
  3  45  -1   0     1700   1 
  3  46   0   0      495   2 
  3  47  -1   0     1700   1 
  3  48  -1   0     1700   0 
  3  49   0   0      529   3 
  3  50  -1   0     1700   1 
  3  51  -1   0     1700   1 
  3  52   0   0      507   3 
  3  53  -1   0     1700   1 
  3  54   0   0      502   2 
  3  55   0   0      549   3 
  3  56   0   0      471   2 
  3  57  -1   0     1700   0 
  3  58  -1   0     1700   0 
  3  59  -1   0     1700   1 
  3  60  -1   0     1700   0 
  3  61  -1   0     1700   1 
  3  62   0   0      500   2 
  3  63  -1   0     1700   0 
  3  64  -1   0     1700   0 
  3  65  -1   0     1700   1 
  3  66  -1   0     1700   1 
  3  67   0   0      470   2 
  3  68   0   0      548   3 
  3  69  -1   0     1700   0 
  3  70  -1   0     1700   0 
  3  71   0   0      562   3 
  3  72   0   0      392   3 
  3  73  -1   0     1700   1 
  3  74  -1   0     1700   0 
  3  75  -1   0     1700   0 
  3  76  -1   0     1700   0 
  3  77   0   0      523   2 
  3  78   0   0      392   2 
  3  79  -1   0     1700   1 
  3  80  -1   0     1700   1 
  3  81  -1   0     1700   0 
  3  82  -1   0     1700   0 
  3  83  -1   0     1700   0 
  3  84   0   0      503   3 
  3  85  -1   0     1700   0 
  3  86  -1   0     1700   0 
  3  87   0   0      431   3 
  3  88   0   0      454   2 
  3  89   0   0      535   3 
  3  90   0   0      497   2 
  3  91   0   0      455   3 
  3  92  -1   0     1700   0 
  3  93  -1   0     1700   1 
  3  94  -1   0     1700   1 
  3  95   0   0      514   2 
  3  96   0   0      456   2 
  3  97  -1   0     1700   0 
  3  98  -1   0     1700   0 
  3  99   0   0      442   2 
  3 100   0   0      425   2 
  3 101  -1   0     1700   1 
  3 102   0   0      498   2 
  3 103   0   0      434   2 
  3 104   0   0      477   3 
  3 105   0   0      412   2 
  3 106  -1   0     1700   0 
  3 107   0   0      504   3 
  3 108   0   0      474   2 
  3 109  -1   0     1700   1 
  3 110  -1   0     1700   1 
  3 111  -1   0     1700   0 
  3 112  -1   0     1700   1 
  3 113  -1   0     1700   0 
  3 114   0   0      560   2 
  3 115   0   0      555   3 
  3 116  -1   0     1700   0 
  3 117   0   0      384   3 
  3 118   0   0      459   2 
  3 119   0   0      432   3 
  3 120   0   0      532   2 
  3 121   0   0      510   2 
  3 122  -1   0     1700   1 
  3 123   0   0      487   2 
  3 124   0   0      549   3 
  3 125   0   0      435   3 
  3 126   0   0      475   3 
  3 127   0   0      461   3 
