# Supplementary material for: The influence of the Japanese waving cat on the joint spatial compatibility effect: A replication and extension of Dolk, Hommel, Prinz, and Liepelt (2013)
Source: PLoS One. 2017 Sep 14;12(9):e0184844. doi: 10.1371/journal.pone.0184844 (PMC5599021; doi:10.1371/journal.pone.0184844)
Supplement: S1 File — (ZIP) [file pone.0184844.s001.zip › S1 Data/raw data/62.dat]

SimonNL [04-2015]
 62    2   1 
 VAUUE03
 -1   0   0   0     1041   3 
 -1   1  -1   0     1700   1 
 -1   2  -1   0     1700   0 
 -1   3  -1   0     1700   1 
 -1   4   0   0      709   2 
 -1   5   0   0      638   2 
 -1   6  -1   0     1700   0 
 -1   7   0   0      840   3 
  0   0  -1   0     1700   1 
  0   1   0   0      577   2 
  0   2   0   0      505   2 
  0   3   0   0      710   2 
  0   4  -1   0     1700   1 
  0   5   0   0      556   2 
  0   6   0   0     1004   3 
  0   7  -1   0     1700   1 
  0   8  -1   0     1700   1 
  0   9  -1   0     1700   0 
  0  10  -1   0     1700   0 
  0  11   0   0      544   3 
  0  12  -1   0     1700   0 
  0  13   0   0      613   3 
  0  14  -1   0     1700   0 
  0  15   0   0      596   2 
  0  16  -1   0     1700   1 
  0  17  -1   0     1700   0 
  0  18  -1   0     1700   1 
  0  19  -1   0     1700   1 
  0  20  -1   0     1700   0 
  0  21   0   0      708   2 
  0  22   0   0      750   3 
  0  23   0   0      633   2 
  0  24   0   0      653   2 
  0  25  -1   0     1700   1 
  0  26   0   0      641   2 
  0  27  -1   0     1700   1 
  0  28  -1   0     1700   1 
  0  29  -1   0     1700   1 
  0  30  -1   0     1700   0 
  0  31  -1   0     1700   0 
  0  32   0   0      603   2 
  0  33   0   0      710   3 
  0  34  -1   0     1700   1 
  0  35   0   0      772   3 
  0  36  -1   0     1700   1 
  0  37  -1   0     1700   1 
  0  38  -1   0     1700   0 
  0  39   0   0      551   3 
  0  40   0   0      706   3 
  0  41  -1   0     1700   0 
  0  42  -1   0     1700   1 
  0  43  -1   0     1700   0 
  0  44  -1   0     1700   0 
  0  45   0   0      778   3 
  0  46   0   0      550   3 
  0  47  -1   0     1700   1 
  0  48  -1   0     1700   0 
  0  49   0   0      813   2 
  0  50  -1   0     1700   1 
  0  51   0   0      682   2 
  0  52  -1   0     1700   1 
  0  53   0   0      615   3 
  0  54   0   0      576   2 
  0  55   0   0      536   3 
  0  56   0   0      693   3 
  0  57   0   0      736   3 
  0  58   0   0      713   2 
  0  59  -1   0     1700   1 
  0  60  -1   0     1700   0 
  0  61   0   0      574   2 
  0  62  -1   0     1700   0 
  0  63  -1   0     1700   1 
  0  64   0   0      620   3 
  0  65   0   0      619   3 
  0  66  -1   0     1700   0 
  0  67  -1   0     1700   1 
  0  68   0   0      797   2 
  0  69   0   0      726   2 
  0  70   0   0      563   2 
  0  71   0   0      664   3 
  0  72  -1   0     1700   1 
  0  73   0   0      707   2 
  0  74   0   0      758   2 
  0  75  -1   0     1700   0 
  0  76   0   0     1158   2 
  0  77   0   0      710   3 
  0  78  -1   0     1700   0 
  0  79   0   0      608   2 
  0  80   0   0      731   3 
  0  81   0   0      643   3 
  0  82  -1   0     1700   0 
  0  83  -1   0     1700   1 
  0  84  -1   0     1700   1 
  0  85   0   0      572   2 
  0  86  -1   0     1700   0 
  0  87  -1   0     1700   0 
  0  88  -1   0     1700   0 
  0  89   0   0      624   2 
  0  90   0   0      754   2 
  0  91   0   0      742   3 
  0  92   0   0      724   2 
  0  93  -1   0     1700   0 
  0  94   0   0      601   3 
  0  95  -1   0     1700   1 
  0  96  -1   0     1700   1 
  0  97  -1   0     1700   0 
  0  98   0   0      621   2 
  0  99   0   0      791   3 
  0 100   0   0      764   3 
  0 101  -1   0     1700   0 
  0 102  -1   0     1700   0 
  0 103   0   0      615   3 
  0 104  -1   0     1700   0 
  0 105   0   0      956   2 
  0 106  -1   0     1700   0 
  0 107  -1   0     1700   1 
  0 108   0   0      651   3 
  0 109   0   0      580   3 
  0 110   0   0      734   3 
  0 111   0   0      676   3 
  0 112  -1   0     1700   1 
  0 113  -1   0     1700   0 
  0 114  -1   0     1700   0 
  0 115   0   0      757   2 
  0 116  -1   0     1700   0 
  0 117  -1   0     1700   1 
  0 118   0   0      673   2 
  0 119   0   0      758   3 
  0 120   0   0      639   2 
  0 121   0   0      661   2 
  0 122   0   0      695   3 
  0 123  -1   0     1700   1 
  0 124  -1   0     1700   1 
  0 125   0   0      741   3 
  0 126  -1   0     1700   1 
  0 127  -1   0     1700   0 
  1   0   0   0      667   3 
  1   1  -1   0     1700   0 
  1   2   0   0      550   3 
  1   3  -1   0     1700   1 
  1   4   0   0     1054   2 
  1   5  -1   0     1700   0 
  1   6  -1   0     1700   0 
  1   7   0   0      643   3 
  1   8   0   0      689   3 
  1   9   0   0      614   3 
  1  10   0   0      670   2 
  1  11   0   0      619   2 
  1  12  -1   0     1700   1 
  1  13   0   0      724   2 
  1  14   0   0      713   3 
  1  15   0   0      731   3 
  1  16   0   0      633   2 
  1  17  -1   0     1700   1 
  1  18   0   0      565   2 
  1  19  -1   0     1700   1 
  1  20   0   0      705   3 
  1  21  -1   0     1700   0 
  1  22  -1   0     1700   0 
  1  23   0   0      517   3 
  1  24   0   0      734   2 
  1  25   0   0      675   2 
  1  26   0   0      517   3 
  1  27  -1   0     1700   0 
  1  28  -1   0     1700   1 
  1  29  -1   0     1700   0 
  1  30   0   0      604   2 
  1  31   0   0      515   2 
  1  32  -1   0     1700   1 
  1  33   0   0      871   3 
  1  34   0   0      490   2 
  1  35  -1   0     1700   1 
  1  36  -1   0     1700   0 
  1  37  -1   0     1700   1 
  1  38   0   0      632   2 
  1  39   0   0      604   3 
  1  40  -1   0     1700   1 
  1  41  -1   0     1700   1 
  1  42   0   0      570   3 
  1  43   0   0      673   2 
  1  44   0   0      745   2 
  1  45  -1   0     1700   0 
  1  46  -1   0     1700   1 
  1  47  -1   0     1700   0 
  1  48  -1   0     1700   1 
  1  49   0   0      800   3 
  1  50  -1   0     1700   1 
  1  51   0   0      595   2 
  1  52   0   0      569   2 
  1  53  -1   0     1700   0 
  1  54   0   0      758   2 
  1  55   0   0      697   3 
  1  56   0   0      619   3 
  1  57   0   0      624   2 
  1  58  -1   0     1700   1 
  1  59  -1   0     1700   1 
  1  60  -1   0     1700   0 
  1  61   0   0      615   2 
  1  62   0   0      538   3 
  1  63  -1   0     1700   0 
  1  64   0   0      570   2 
  1  65  -1   0     1700   0 
  1  66   0   0      820   3 
  1  67  -1   0     1700   0 
  1  68   0   0      682   3 
  1  69   0   0      690   3 
  1  70  -1   0     1700   1 
  1  71  -1   0     1700   1 
  1  72  -1   0     1700   0 
  1  73   0   0      498   3 
  1  74  -1   0     1700   0 
  1  75   0   0      567   3 
  1  76  -1   0     1700   0 
  1  77   0   0      616   3 
  1  78   0   0      600   2 
  1  79   0   0      588   3 
  1  80  -1   0     1700   1 
  1  81  -1   0     1700   0 
  1  82  -1   0     1700   0 
  1  83   0   0      589   2 
  1  84  -1   0     1700   0 
  1  85   0   0      578   2 
  1  86   0   0      492   3 
  1  87  -1   0     1700   0 
  1  88   0   0     1096   3 
  1  89   0   0      530   3 
  1  90   0   0      534   2 
  1  91  -1   0     1700   0 
  1  92  -1   0     1700   0 
  1  93  -1   0     1700   1 
  1  94   0   0      864   3 
  1  95  -1   0     1700   1 
  1  96  -1   0     1700   1 
  1  97  -1   0     1700   1 
  1  98  -1   0     1700   0 
  1  99  -1   0     1700   1 
  1 100  -1   0     1700   1 
  1 101  -1   0     1700   1 
  1 102   0   0      484   2 
  1 103  -1   0     1700   1 
  1 104  -1   0     1700   1 
  1 105  -1   0     1700   0 
  1 106   0   0      455   3 
  1 107  -1   0     1700   1 
  1 108  -1   0     1700   0 
  1 109   0   0      663   2 
  1 110   0   0      524   3 
  1 111  -1   0     1700   1 
  1 112   0   0      546   3 
  1 113   0   0      620   3 
  1 114   0   0      560   2 
  1 115  -1   0     1700   0 
  1 116  -1   0     1700   0 
  1 117   0   0      814   2 
  1 118   0   0      580   2 
  1 119  -1   0     1700   0 
  1 120  -1   0     1700   0 
  1 121   0   0      696   2 
  1 122   0   0      520   2 
  1 123  -1   0     1700   1 
  1 124  -1   0     1700   1 
  1 125   0   0      796   2 
  1 126  -1   0     1700   1 
  1 127  -1   0     1700   0 
  2   0   0   0      505   2 
  2   1  -1   0     1700   0 
  2   2  -1   0     1700   1 
  2   3   0   0      504   2 
  2   4   0   0      486   2 
  2   5   0   0      503   2 
  2   6   0   0      593   3 
  2   7  -1   0     1700   1 
  2   8  -1   0     1700   1 
  2   9  -1   0     1700   0 
  2  10  -1   0     1700   0 
  2  11  -1   0     1700   0 
  2  12   0   0      611   2 
  2  13  -1   0     1700   0 
  2  14   0   0      553   3 
  2  15  -1   0     1700   1 
  2  16  -1   0     1700   1 
  2  17  -1   0     1700   0 
  2  18   0   0      481   3 
  2  19   0   0      734   2 
  2  20  -1   0     1700   1 
  2  21   0   0      660   3 
  2  22   0   0      592   2 
  2  23   0   0      497   2 
  2  24   0   0      583   2 
  2  25  -1   0     1700   1 
  2  26   0   0      505   3 
  2  27  -1   0     1700   0 
  2  28  -1   0     1700   0 
  2  29  -1   0     1700   0 
  2  30   0   0      433   3 
  2  31   0   0      483   2 
  2  32  -1   0     1700   1 
  2  33   0   0      532   2 
  2  34  -1   0     1700   1 
  2  35   0   0      535   2 
  2  36  -1   0     1700   1 
  2  37  -1   0     1700   1 
  2  38   0   0      536   3 
  2  39   0   0      658   2 
  2  40   0   0      542   3 
  2  41   0   0      583   3 
  2  42   0   0      631   2 
  2  43  -1   0     1701   0 
  2  44  -1   0     1700   0 
  2  45  -1   0     1700   1 
  2  46   0   0      635   3 
  2  47  -1   0     1700   0 
  2  48   0   0      613   2 
  2  49  -1   0     1700   1 
  2  50   0   0      561   2 
  2  51   0   0      641   3 
  2  52   0   0      488   2 
  2  53   0   0      594   2 
  2  54  -1   0     1700   0 
  2  55   0   0      643   3 
  2  56   0   0      575   3 
  2  57  -1   0     1700   1 
  2  58   0   0      531   3 
  2  59   0   0      643   2 
  2  60   0   0      630   2 
  2  61   0   2      723   0 
  2  62   0   0      662   3 
  2  63  -1   0     1700   1 
  2  64  -1   0     1700   1 
  2  65   0   0      534   3 
  2  66  -1   0     1700   1 
  2  67  -1   0     1700   1 
  2  68  -1   0     1700   1 
  2  69   0   0      457   2 
  2  70   0   0      552   3 
  2  71   0   0      537   3 
  2  72  -1   0     1700   1 
  2  73   0   0      795   2 
  2  74  -1   0     1700   1 
  2  75   0   0      546   3 
  2  76  -1   0     1700   1 
  2  77  -1   0     1700   0 
  2  78  -1   0     1700   0 
  2  79  -1   0     1700   0 
  2  80  -1   0     1700   0 
  2  81   0   0      575   3 
  2  82   0   0      670   3 
  2  83  -1   0     1700   1 
  2  84   0   0      888   2 
  2  85   0   0      528   3 
  2  86  -1   0     1700   0 
  2  87   0   0      760   2 
  2  88   0   0      598   3 
  2  89   0   0      651   3 
  2  90  -1   0     1700   0 
  2  91  -1   0     1700   1 
  2  92   0   0      819   3 
  2  93  -1   0     1700   0 
  2  94  -1   0     1700   1 
  2  95  -1   0     1700   1 
  2  96  -1   0     1700   0 
  2  97  -1   0     1700   1 
  2  98   0   0      513   3 
  2  99   0   0      548   2 
  2 100   0   0      568   2 
  2 101  -1   0     1700   0 
  2 102  -1   0     1700   0 
  2 103   0   0      628   2 
  2 104   0   0      492   3 
  2 105   0   0      548   2 
  2 106   0   0      584   2 
  2 107  -1   0     1700   0 
  2 108   0   0      546   3 
  2 109   0   0      582   3 
  2 110  -1   0     1700   0 
  2 111   0   0      589   2 
  2 112  -1   0     1700   1 
  2 113  -1   0     1700   0 
  2 114   0   0      484   3 
  2 115   0   0      725   2 
  2 116  -1   0     1700   0 
  2 117   0   0      654   3 
  2 118   0   0      534   2 
  2 119  -1   0     1700   0 
  2 120  -1   0     1700   1 
  2 121  -1   0     1700   0 
  2 122  -1   0     1700   1 
  2 123  -1   0     1700   0 
  2 124  -1   0     1700   0 
  2 125   0   0      582   3 
  2 126  -1   0     1700   1 
  2 127  -1   0     1700   1 
  3   0   0   0      556   3 
  3   1   0   0      493   3 
  3   2   0   0      510   2 
  3   3   0   0      552   2 
  3   4  -1   0     1700   0 
  3   5  -1   0     1700   0 
  3   6  -1   0     1700   1 
  3   7  -1   0     1700   1 
  3   8  -1   0     1700   0 
  3   9   0   0      519   3 
  3  10   0   0      540   3 
  3  11   0   0      657   2 
  3  12  -1   0     1700   0 
  3  13   0   0      517   3 
  3  14   0   0      649   3 
  3  15   0   0      573   3 
  3  16   0   0      574   2 
  3  17  -1   0     1700   1 
  3  18   0   0      559   3 
  3  19   0   0      836   3 
  3  20  -1   0     1700   0 
  3  21  -1   0     1700   1 
  3  22  -1   0     1700   0 
  3  23   0   0      715   2 
  3  24  -1   0     1700   1 
  3  25   0   0      755   3 
  3  26   0   0      586   3 
  3  27  -1   0     1700   0 
  3  28  -1   0     1700   1 
  3  29  -1   0     1700   1 
  3  30  -1   0     1700   1 
  3  31   0   0      592   3 
  3  32   0   0      713   2 
  3  33  -1   0     1700   0 
  3  34   0   0      733   3 
  3  35   0   0      875   2 
  3  36  -1   0     1700   0 
  3  37   0   0      582   2 
  3  38  -1   0     1700   0 
  3  39   0   0      617   2 
  3  40  -1   0     1700   1 
  3  41   0   0      533   2 
  3  42   0   0      473   3 
  3  43   0   0      509   2 
  3  44  -1   0     1700   1 
  3  45  -1   0     1700   1 
  3  46   0   0      621   3 
  3  47  -1   0     1700   0 
  3  48   0   0      512   3 
  3  49   0   0      998   2 
  3  50   0   0      574   2 
  3  51  -1   0     1700   1 
  3  52  -1   0     1700   1 
  3  53  -1   0     1700   0 
  3  54   0   0      536   2 
  3  55  -1   0     1700   0 
  3  56   0   0      517   2 
  3  57  -1   0     1700   1 
  3  58   0   0      536   3 
  3  59   0   0      560   2 
  3  60  -1   0     1700   1 
  3  61  -1   0     1700   0 
  3  62   0   0      596   2 
  3  63   0   0      634   3 
  3  64  -1   0     1700   0 
  3  65  -1   0     1700   0 
  3  66  -1   0     1700   0 
  3  67  -1   0     1700   0 
  3  68  -1   0     1700   1 
  3  69   0   0      562   3 
  3  70   0   0      589   3 
  3  71  -1   0     1700   0 
  3  72  -1   0     1700   0 
  3  73  -1   0     1700   0 
  3  74   0   0      595   2 
  3  75   0   0      544   3 
  3  76  -1   0     1700   0 
  3  77   0   0      567   3 
  3  78   0   0      589   2 
  3  79  -1   0     1700   1 
  3  80   0   0      584   2 
  3  81   0   0      667   3 
  3  82   0   0      656   3 
  3  83  -1   0     1700   1 
  3  84  -1   0     1700   0 
  3  85  -1   0     1700   1 
  3  86   0   0      658   3 
  3  87   0   0      530   3 
  3  88  -1   0     1700   1 
  3  89  -1   0     1700   0 
  3  90   0   0      574   2 
  3  91  -1   0     1700   1 
  3  92  -1   0     1700   0 
  3  93  -1   0     1700   1 
  3  94   0   0      620   2 
  3  95  -1   0     1700   0 
  3  96  -1   0     1700   0 
  3  97   0   0      706   3 
  3  98   0   0      560   2 
  3  99   0   0      592   3 
  3 100   0   0      571   2 
  3 101  -1   0     1700   1 
  3 102   0   0      770   2 
  3 103  -1   0     1700   0 
  3 104  -1   0     1700   1 
  3 105   0   0      530   3 
  3 106   0   0      718   2 
  3 107  -1   0     1700   1 
  3 108  -1   0     1700   0 
  3 109  -1   0     1700   1 
  3 110   0   0      673   2 
  3 111   0   0      632   3 
  3 112   0   0      728   2 
  3 113  -1   0     1700   0 
  3 114  -1   0     1700   1 
  3 115   0   0      516   2 
  3 116  -1   0     1700   1 
  3 117   0   0      513   2 
  3 118   0   0      730   2 
  3 119  -1   0     1700   1 
  3 120  -1   0     1700   1 
  3 121   0   0      577   3 
  3 122   0   0      591   3 
  3 123   0   0      599   2 
  3 124  -1   0     1700   0 
  3 125  -1   0     1700   0 
  3 126  -1   0     1700   1 
  3 127  -1   0     1700   1 
