# Supplementary material for: The influence of the Japanese waving cat on the joint spatial compatibility effect: A replication and extension of Dolk, Hommel, Prinz, and Liepelt (2013)
Source: PLoS One. 2017 Sep 14;12(9):e0184844. doi: 10.1371/journal.pone.0184844 (PMC5599021; doi:10.1371/journal.pone.0184844)
Supplement: S1 File — (ZIP) [file pone.0184844.s001.zip › S1 Data/raw data/63.dat]

SimonNL [04-2015]
 63    2   1 
 SII05
 -1   0   0   0      230   3 
 -1   1   0   2      230   0 
 -1   2   0   0      882   2 
 -1   3   0   2      230   0 
 -1   4   0   2      230   1 
 -1   5   0   2      230   1 
 -1   6   0   0      229   3 
 -1   7   0   0      229   2 
  0   0   0   2      231   1 
  0   1   0   2      219   0 
  0   2   0   0      229   2 
  0   3   0   2      230   1 
  0   4   0   2      230   0 
  0   5   0   2      231   0 
  0   6   0   2      229   1 
  0   7   0   0      230   2 
  0   8   0   2      231   0 
  0   9   0   2      230   1 
  0  10   0   0      230   3 
  0  11   0   2      230   1 
  0  12   0   2      229   0 
  0  13   0   0      231   2 
  0  14   0   0      230   2 
  0  15   0   2      230   0 
  0  16   0   0      230   2 
  0  17   0   2      230   0 
  0  18   0   0      230   3 
  0  19   0   2      231   0 
  0  20   0   0      230   2 
  0  21   0   0      230   3 
  0  22   0   2      230   1 
  0  23   0   2      229   0 
  0  24   0   0      230   3 
  0  25   0   2      230   0 
  0  26   0   2      230   0 
  0  27   0   2      231   1 
  0  28   0   2      229   1 
  0  29   0   2      231   0 
  0  30   0   0      230   3 
  0  31   0   0      230   3 
  0  32   0   0      230   2 
  0  33   0   2      230   1 
  0  34   0   0      220   3 
  0  35   0   2      229   1 
  0  36   0   0      219   3 
  0  37   0   2      231   0 
  0  38   0   0      220   2 
  0  39   0   2      230   0 
  0  40   0   0      220   2 
  0  41   0   2      231   0 
  0  42   0   2      220   1 
  0  43   0   0      231   3 
  0  44   0   0      230   2 
  0  45   0   2      229   1 
  0  46   0   2      230   0 
  0  47   0   2      230   1 
  0  48   0   0      230   2 
  0  49   0   0      230   3 
  0  50   0   2      230   1 
  0  51   0   2      231   1 
  0  52   0   0      231   3 
  0  53   0   2      230   0 
  0  54   0   2      230   1 
  0  55   0   2      230   1 
  0  56   0   0      231   3 
  0  57   0   0      230   3 
  0  58   0   0      230   2 
  0  59   0   2      230   0 
  0  60   0   0      230   2 
  0  61   0   0      230   2 
  0  62   0   2      230   1 
  0  63   0   0      230   3 
  0  64   0   0      230   2 
  0  65   0   0      230   3 
  0  66   0   2      230   1 
  0  67   0   2      229   1 
  0  68   0   0      230   3 
  0  69   0   0      230   3 
  0  70   0   0      230   3 
  0  71   0   2      229   0 
  0  72   0   0      230   2 
  0  73   0   0      231   2 
  0  74   0   0      230   2 
  0  75   0   2      220   1 
  0  76   0   0      230   3 
  0  77   0   0      220   3 
  0  78   0   2      230   1 
  0  79   0   0      221   2 
  0  80   0   2      229   1 
  0  81   0   0      221   2 
  0  82   0   2      231   1 
  0  83   0   0      230   3 
  0  84   0   2      230   1 
  0  85   0   2      230   1 
  0  86   0   0      230   2 
  0  87   0   0      231   3 
  0  88   0   0      231   2 
  0  89   0   0      229   2 
  0  90   0   2      230   0 
  0  91   0   2      230   0 
  0  92   0   0      230   3 
  0  93   0   2      230   1 
  0  94   0   2      230   0 
  0  95   0   2      230   0 
  0  96   0   0      230   2 
  0  97   0   0      230   2 
  0  98   0   2      230   0 
  0  99   0   0      230   3 
  0 100   0   0      231   2 
  0 101   0   0      231   2 
  0 102   0   0      231   2 
  0 103   0   0      230   3 
  0 104   0   0      230   2 
  0 105   0   2      230   0 
  0 106   0   2      230   1 
  0 107   0   2      230   0 
  0 108   0   2      230   1 
  0 109   0   0      231   3 
  0 110   0   0      230   3 
  0 111   0   0      230   2 
  0 112   0   0      230   2 
  0 113   0   2      230   0 
  0 114   0   0      220   3 
  0 115   0   0      229   3 
  0 116   0   0      220   2 
  0 117   0   2      230   0 
  0 118   0   0      220   3 
  0 119   0   2      230   1 
  0 120   0   2      220   0 
  0 121   0   0      230   3 
  0 122   0   2      220   1 
  0 123   0   2      231   1 
  0 124   0   0      230   3 
  0 125   0   2      230   0 
  0 126   0   2      230   0 
  0 127   0   2      230   0 
  1   0   0   0      229   2 
  1   1   0   0      230   2 
  1   2   0   0      504   3 
  1   3   0   2      500   0 
  1   4   0   0      510   3 
  1   5   0   0      591   2 
  1   6  -1   0     1700   0 
  1   7  -1   0     1700   0 
  1   8   0   0      695   2 
  1   9   0   0      467   2 
  1  10   0   0      505   3 
  1  11  -1   0     1700   1 
  1  12  -1   0     1700   0 
  1  13  -1   0     1700   0 
  1  14  -1   0     1700   1 
  1  15  -1   0     1700   0 
  1  16   0   0      534   3 
  1  17   0   0      528   3 
  1  18  -1   0     1700   0 
  1  19  -1   0     1700   1 
  1  20  -1   0     1700   0 
  1  21  -1   0     1700   1 
  1  22   0   0      596   3 
  1  23   0   0      501   3 
  1  24   0   0      519   3 
  1  25   0   0      492   3 
  1  26  -1   0     1700   1 
  1  27   0   0      508   3 
  1  28  -1   0     1700   1 
  1  29  -1   0     1700   0 
  1  30   0   0      521   3 
  1  31   0   0      505   2 
  1  32   0   0      513   3 
  1  33  -1   0     1700   0 
  1  34   0   0      558   2 
  1  35   0   0      506   2 
  1  36  -1   0     1700   1 
  1  37  -1   0     1700   0 
  1  38  -1   0     1700   0 
  1  39  -1   0     1700   1 
  1  40   0   0      512   3 
  1  41  -1   0     1700   1 
  1  42   0   0      681   2 
  1  43  -1   0     1700   1 
  1  44  -1   0     1700   1 
  1  45   0   0      549   3 
  1  46  -1   0     1700   1 
  1  47   0   0      529   2 
  1  48   0   0      539   2 
  1  49  -1   0     1700   0 
  1  50  -1   0     1700   0 
  1  51   0   2      438   0 
  1  52   0   0      531   3 
  1  53  -1   0     1700   1 
  1  54   0   0      547   2 
  1  55   0   0      538   3 
  1  56  -1   0     1700   0 
  1  57  -1   0     1700   0 
  1  58   0   0      459   2 
  1  59  -1   0     1700   1 
  1  60   0   0      550   2 
  1  61  -1   0     1700   0 
  1  62   0   0      503   3 
  1  63   0   0      503   2 
  1  64  -1   0     1700   1 
  1  65   0   0      496   2 
  1  66  -1   0     1700   0 
  1  67  -1   0     1700   1 
  1  68   0   0      587   3 
  1  69   0   0      525   3 
  1  70   0   0      540   3 
  1  71   0   0      461   3 
  1  72   0   2      471   0 
  1  73  -1   0     1700   1 
  1  74  -1   1     1700   3 
  1  75   0   0      548   3 
  1  76  -1   0     1700   1 
  1  77  -1   0     1700   0 
  1  78   0   0      630   3 
  1  79  -1   0     1700   1 
  1  80   0   0      717   2 
  1  81   0   0      462   3 
  1  82   0   0      521   2 
  1  83  -1   0     1700   0 
  1  84   0   0      535   3 
  1  85  -1   0     1700   1 
  1  86  -1   0     1700   1 
  1  87  -1   0     1700   0 
  1  88  -1   0     1700   1 
  1  89  -1   0     1700   1 
  1  90  -1   0     1700   0 
  1  91   0   0      500   3 
  1  92   0   0      594   3 
  1  93   0   0      519   2 
  1  94   0   0      563   2 
  1  95   0   0      481   3 
  1  96   0   0      441   2 
  1  97  -1   0     1700   0 
  1  98   0   0      558   2 
  1  99   0   0      543   2 
  1 100  -1   0     1700   0 
  1 101   0   0      445   3 
  1 102   0   0      484   2 
  1 103  -1   0     1700   1 
  1 104  -1   0     1700   0 
  1 105  -1   0     1700   0 
  1 106  -1   0     1700   1 
  1 107   0   0      598   2 
  1 108  -1   0     1700   1 
  1 109   0   0      510   2 
  1 110   0   0      499   2 
  1 111   0   0      506   2 
  1 112  -1   0     1700   0 
  1 113   0   0      500   2 
  1 114   0   0      431   2 
  1 115   0   0      553   3 
  1 116  -1   0     1700   0 
  1 117   0   0      487   2 
  1 118  -1   0     1700   1 
  1 119   0   0      547   3 
  1 120  -1   0     1700   1 
  1 121  -1   0     1700   0 
  1 122  -1   0     1700   1 
  1 123   0   0      553   2 
  1 124  -1   0     1700   1 
  1 125  -1   0     1700   0 
  1 126  -1   0     1700   1 
  1 127  -1   0     1700   1 
  2   0  -1   0     1700   0 
  2   1  -1   0     1700   1 
  2   2  -1   0     1700   0 
  2   3  -1   0     1700   0 
  2   4   0   0      539   2 
  2   5   0   0      422   3 
  2   6   0   0      437   2 
  2   7  -1   0     1700   0 
  2   8   0   0      502   2 
  2   9  -1   0     1700   1 
  2  10   0   0      589   2 
  2  11   0   0      591   3 
  2  12   0   0      771   3 
  2  13   0   0      418   2 
  2  14  -1   0     1700   1 
  2  15   0   0      452   2 
  2  16   0   0      518   2 
  2  17   0   0      491   2 
  2  18   0   0      459   2 
  2  19  -1   0     1700   0 
  2  20  -1   0     1700   0 
  2  21   0   0      529   2 
  2  22   0   0      608   3 
  2  23  -1   0     1700   0 
  2  24  -1   0     1700   1 
  2  25  -1   0     1700   0 
  2  26  -1   0     1700   1 
  2  27  -1   0     1700   1 
  2  28  -1   0     1700   1 
  2  29   0   0      571   3 
  2  30   0   0      514   2 
  2  31   0   0      503   3 
  2  32   0   0      456   2 
  2  33   0   0      442   3 
  2  34   0   0      517   3 
  2  35   0   0      461   3 
  2  36   0   0      493   2 
  2  37  -1   0     1700   1 
  2  38  -1   0     1700   0 
  2  39   0   0      571   3 
  2  40  -1   0     1700   1 
  2  41   0   0      467   3 
  2  42   0   0      524   2 
  2  43   0   0      566   3 
  2  44   0   0      534   3 
  2  45  -1   0     1700   0 
  2  46  -1   0     1700   1 
  2  47  -1   0     1700   0 
  2  48   0   0      509   3 
  2  49  -1   0     1700   1 
  2  50  -1   0     1700   1 
  2  51   0   0      767   2 
  2  52  -1   0     1700   1 
  2  53   0   0      535   2 
  2  54  -1   0     1700   0 
  2  55  -1   0     1700   0 
  2  56  -1   0     1700   1 
  2  57   0   0      500   2 
  2  58  -1   0     1700   1 
  2  59  -1   0     1700   1 
  2  60   0   0      536   2 
  2  61  -1   0     1700   0 
  2  62  -1   0     1700   0 
  2  63   0   0      459   3 
  2  64  -1   0     1700   1 
  2  65   0   0      526   2 
  2  66   0   0      538   3 
  2  67  -1   0     1700   1 
  2  68   0   0      448   3 
  2  69   0   0      591   2 
  2  70   0   0      482   3 
  2  71   0   2      489   0 
  2  72  -1   0     1700   1 
  2  73  -1   0     1700   1 
  2  74   0   0      493   2 
  2  75   0   0      458   3 
  2  76  -1   0     1700   0 
  2  77   0   0      539   3 
  2  78  -1   0     1700   0 
  2  79  -1   0     1700   0 
  2  80  -1   0     1700   0 
  2  81   0   0      576   2 
  2  82  -1   0     1700   1 
  2  83   0   0      642   2 
  2  84  -1   0     1700   0 
  2  85   0   0      537   3 
  2  86   0   0      448   2 
  2  87   0   0      418   3 
  2  88   0   0      431   2 
  2  89  -1   0     1700   0 
  2  90   0   0      537   3 
  2  91   0   0      501   2 
  2  92  -1   0     1700   1 
  2  93  -1   0     1700   1 
  2  94   0   0      579   3 
  2  95   0   0      529   2 
  2  96   0   0      477   3 
  2  97  -1   0     1700   0 
  2  98  -1   0     1700   1 
  2  99   0   2      493   0 
  2 100   0   0      449   3 
  2 101  -1   0     1700   1 
  2 102  -1   0     1700   0 
  2 103  -1   0     1700   1 
  2 104  -1   0     1700   0 
  2 105   0   0      556   2 
  2 106   0   0      427   3 
  2 107  -1   0     1700   1 
  2 108   0   0      661   2 
  2 109  -1   0     1700   1 
  2 110   0   0      486   2 
  2 111  -1   0     1700   0 
  2 112   0   0      456   3 
  2 113  -1   0     1700   1 
  2 114   0   0      479   3 
  2 115  -1   0     1700   0 
  2 116   0   0      441   3 
  2 117   0   0      487   2 
  2 118  -1   0     1700   0 
  2 119  -1   0     1700   0 
  2 120   0   0      487   3 
  2 121   0   0      411   3 
  2 122  -1   0     1700   1 
  2 123   0   0      544   2 
  2 124  -1   0     1700   1 
  2 125  -1   0     1700   1 
  2 126  -1   0     1700   0 
  2 127  -1   0     1700   0 
  3   0   0   0      550   3 
  3   1  -1   0     1700   0 
  3   2   0   0      550   3 
  3   3   0   0      492   2 
  3   4  -1   0     1700   0 
  3   5  -1   0     1700   0 
  3   6  -1   0     1700   1 
  3   7  -1   0     1700   1 
  3   8  -1   0     1700   0 
  3   9   0   0      597   2 
  3  10  -1   0     1700   1 
  3  11  -1   0     1700   0 
  3  12  -1   0     1700   1 
  3  13  -1   0     1700   1 
  3  14   0   0      489   3 
  3  15   0   0      457   2 
  3  16   0   0      448   3 
  3  17  -1   0     1700   1 
  3  18   0   0      466   2 
  3  19   0   0      469   3 
  3  20  -1   0     1700   0 
  3  21  -1   0     1700   1 
  3  22   0   0      790   3 
  3  23  -1   0     1700   1 
  3  24  -1   0     1700   0 
  3  25   0   0      562   2 
  3  26   0   0      485   3 
  3  27   0   0      464   3 
  3  28   0   0      475   3 
  3  29  -1   0     1700   0 
  3  30   0   0      444   2 
  3  31  -1   0     1700   1 
  3  32   0   0      526   2 
  3  33  -1   0     1700   0 
  3  34  -1   0     1700   1 
  3  35   0   0      419   3 
  3  36  -1   0     1700   1 
  3  37   0   0      507   2 
  3  38   0   0      434   3 
  3  39   0   0      460   3 
  3  40  -1   0     1700   0 
  3  41  -1   0     1700   0 
  3  42  -1   0     1700   1 
  3  43   0   0      519   3 
  3  44   0   0      504   3 
  3  45  -1   0     1700   1 
  3  46   0   0      538   2 
  3  47   0   0      608   3 
  3  48   0   0      542   2 
  3  49   0   0      473   3 
  3  50   0   0      563   3 
  3  51   0   0      436   3 
  3  52  -1   0     1700   1 
  3  53  -1   0     1700   1 
  3  54   0   0      558   2 
  3  55  -1   0     1700   0 
  3  56   0   0      448   2 
  3  57   0   0      483   2 
  3  58   0   0      419   3 
  3  59  -1   0     1700   1 
  3  60   0   0      523   3 
  3  61  -1   0     1700   0 
  3  62  -1   0     1700   0 
  3  63   0   0      460   2 
  3  64  -1   0     1700   1 
  3  65   0   0      548   3 
  3  66   0   0      506   3 
  3  67  -1   0     1700   0 
  3  68  -1   0     1700   0 
  3  69  -1   0     1700   1 
  3  70  -1   0     1700   1 
  3  71   0   0      465   2 
  3  72   0   0      436   2 
  3  73   0   0      435   3 
  3  74   0   0      450   2 
  3  75  -1   0     1700   0 
  3  76  -1   0     1700   1 
  3  77   0   0      638   2 
  3  78  -1   0     1700   0 
  3  79  -1   0     1700   1 
  3  80  -1   0     1700   1 
  3  81   0   0      551   3 
  3  82  -1   0     1700   1 
  3  83   0   0      629   2 
  3  84   0   0      507   3 
  3  85  -1   0     1700   1 
  3  86  -1   0     1700   0 
  3  87  -1   0     1700   1 
  3  88  -1   0     1700   1 
  3  89  -1   0     1700   1 
  3  90  -1   0     1700   1 
  3  91   0   0      459   3 
  3  92  -1   0     1700   0 
  3  93  -1   0     1700   0 
  3  94   0   0      383   3 
  3  95  -1   0     1700   1 
  3  96  -1   0     1700   0 
  3  97  -1   0     1700   0 
  3  98   0   0      510   2 
  3  99   0   0      449   3 
  3 100   0   0      441   2 
  3 101   0   0      485   2 
  3 102  -1   0     1700   0 
  3 103  -1   0     1700   0 
  3 104   0   0      548   2 
  3 105  -1   0     1700   1 
  3 106   0   0      519   3 
  3 107   0   0      507   2 
  3 108   0   0      432   2 
  3 109  -1   0     1700   0 
  3 110   0   0      431   2 
  3 111   0   0      419   2 
  3 112   0   2      374   0 
  3 113  -1   0     1700   1 
  3 114   0   0      480   3 
  3 115   0   0      473   2 
  3 116  -1   0     1700   0 
  3 117   0   0      493   2 
  3 118  -1   0     1700   0 
  3 119   0   0      946   2 
  3 120  -1   0     1700   0 
  3 121   0   0      497   3 
  3 122  -1   0     1700   0 
  3 123   0   0      454   3 
  3 124   0   0      534   2 
  3 125   0   0      516   2 
  3 126  -1   0     1700   1 
  3 127  -1   0     1700   0 
