# Supplementary material for: The influence of the Japanese waving cat on the joint spatial compatibility effect: A replication and extension of Dolk, Hommel, Prinz, and Liepelt (2013)
Source: PLoS One. 2017 Sep 14;12(9):e0184844. doi: 10.1371/journal.pone.0184844 (PMC5599021; doi:10.1371/journal.pone.0184844)
Supplement: S1 File — (ZIP) [file pone.0184844.s001.zip › S1 Data/raw data/64.dat]

SimonNL [04-2015]
 64    3   1 
 CHR30
 -1   0   0   2      230   0 
 -1   1  -1   0     1700   1 
 -1   2  -1   0     1700   1 
 -1   3  -1   0     1700   0 
 -1   4   0   0      830   2 
 -1   5   0   0      710   3 
 -1   6   0   0      732   2 
 -1   7   0   0      721   3 
  0   0   0   0      230   2 
  0   1  -1   0     1700   0 
  0   2  -1   0     1700   0 
  0   3   0   0      714   3 
  0   4  -1   0     1700   1 
  0   5   0   0      683   3 
  0   6   0   0      611   2 
  0   7  -1   0     1700   0 
  0   8   0   0      541   3 
  0   9   0   0     1103   3 
  0  10  -1   0     1700   0 
  0  11  -1   0     1700   1 
  0  12   0   0      640   2 
  0  13   0   0      736   2 
  0  14   0   0      675   2 
  0  15   0   0      658   3 
  0  16   0   0      578   2 
  0  17  -1   0     1700   0 
  0  18   0   0      633   2 
  0  19   0   0      621   3 
  0  20   0   0      647   3 
  0  21   0   0      670   3 
  0  22  -1   0     1700   1 
  0  23  -1   0     1700   1 
  0  24  -1   0     1700   1 
  0  25  -1   0     1700   1 
  0  26  -1   0     1700   0 
  0  27   0   0      585   2 
  0  28   0   0      713   3 
  0  29   0   0      686   2 
  0  30   0   0      646   3 
  0  31   0   2      472   0 
  0  32   0   0      781   2 
  0  33   0   2      712   1 
  0  34  -1   0     1700   0 
  0  35   0   0      663   3 
  0  36  -1   0     1700   1 
  0  37   0   0      696   2 
  0  38  -1   0     1700   1 
  0  39   0   0      667   2 
  0  40   0   0      808   2 
  0  41  -1   0     1700   1 
  0  42  -1   0     1700   1 
  0  43   0   0      705   3 
  0  44  -1   0     1700   0 
  0  45  -1   0     1700   0 
  0  46   0   0      630   2 
  0  47  -1   0     1700   1 
  0  48  -1   0     1700   0 
  0  49  -1   0     1700   1 
  0  50   0   0      760   3 
  0  51  -1   0     1700   1 
  0  52   0   0      743   3 
  0  53  -1   0     1700   0 
  0  54   0   0      683   2 
  0  55   0   0      814   3 
  0  56  -1   0     1700   1 
  0  57  -1   0     1700   0 
  0  58  -1   0     1700   1 
  0  59   0   0      642   3 
  0  60   0   0      827   3 
  0  61   0   2      718   1 
  0  62   0   0      857   2 
  0  63   0   0      691   3 
  0  64  -1   0     1700   1 
  0  65   0   0      772   3 
  0  66  -1   0     1700   1 
  0  67   0   0      788   2 
  0  68  -1   0     1700   1 
  0  69  -1   0     1700   0 
  0  70   0   0      689   3 
  0  71   0   0      632   2 
  0  72   0   0      609   2 
  0  73   0   0      570   2 
  0  74   0   0      599   2 
  0  75  -1   0     1700   0 
  0  76   0   0      696   2 
  0  77  -1   0     1700   0 
  0  78  -1   0     1700   0 
  0  79   0   0      723   3 
  0  80   0   0      774   3 
  0  81  -1   0     1700   0 
  0  82  -1   0     1700   0 
  0  83  -1   0     1700   0 
  0  84   0   0      721   3 
  0  85   0   0      916   2 
  0  86   0   0      657   2 
  0  87  -1   0     1700   0 
  0  88   0   0      605   3 
  0  89  -1   0     1700   0 
  0  90  -1   0     1700   1 
  0  91   0   0      711   3 
  0  92  -1   0     1700   1 
  0  93   0   0      771   3 
  0  94  -1   0     1700   0 
  0  95  -1   0     1700   0 
  0  96  -1   0     1700   0 
  0  97   0   0      597   2 
  0  98   0   0      514   2 
  0  99   0   0      687   3 
  0 100  -1   0     1700   1 
  0 101  -1   0     1700   0 
  0 102   0   2      848   0 
  0 103   0   0      760   2 
  0 104  -1   0     1700   0 
  0 105  -1   0     1700   0 
  0 106   0   0      618   3 
  0 107  -1   0     1700   1 
  0 108   0   0      734   2 
  0 109  -1   0     1700   1 
  0 110  -1   0     1700   1 
  0 111   0   0      656   2 
  0 112   0   0      645   3 
  0 113  -1   0     1700   0 
  0 114   0   0      645   3 
  0 115  -1   0     1700   1 
  0 116   0   0      665   2 
  0 117  -1   0     1700   1 
  0 118  -1   0     1700   1 
  0 119  -1   0     1700   1 
  0 120   0   0      619   3 
  0 121  -1   0     1700   0 
  0 122   0   0      694   2 
  0 123  -1   0     1700   1 
  0 124  -1   0     1700   1 
  0 125   0   0      605   2 
  0 126   0   0      735   3 
  0 127   0   2      593   0 
  1   0   0   0      805   3 
  1   1   0   0      642   3 
  1   2  -1   0     1700   0 
  1   3   0   0      734   3 
  1   4   0   0      599   2 
  1   5  -1   0     1700   1 
  1   6   0   0     1043   3 
  1   7  -1   0     1700   1 
  1   8   0   0      618   3 
  1   9   0   0      791   3 
  1  10   0   0      659   3 
  1  11   0   0      685   3 
  1  12   0   0      568   3 
  1  13  -1   0     1700   1 
  1  14  -1   0     1700   0 
  1  15   0   0      691   2 
  1  16  -1   0     1700   1 
  1  17   0   0      638   2 
  1  18   0   0      730   2 
  1  19   0   0      730   2 
  1  20  -1   0     1700   1 
  1  21  -1   0     1700   0 
  1  22   0   0      900   3 
  1  23   0   0      644   2 
  1  24  -1   0     1700   0 
  1  25   0   0      739   3 
  1  26  -1   0     1700   0 
  1  27   0   0      630   3 
  1  28   0   0      741   2 
  1  29   0   0      688   2 
  1  30  -1   0     1700   1 
  1  31  -1   0     1700   1 
  1  32   0   0      637   3 
  1  33  -1   0     1700   1 
  1  34   0   0      657   3 
  1  35   0   2      713   0 
  1  36   0   0      878   2 
  1  37  -1   0     1700   1 
  1  38  -1   0     1700   0 
  1  39   0   0      803   2 
  1  40  -1   0     1700   1 
  1  41   0   0      796   3 
  1  42  -1   0     1700   1 
  1  43  -1   0     1700   1 
  1  44   0   0      660   2 
  1  45  -1   0     1700   1 
  1  46  -1   0     1700   0 
  1  47  -1   0     1700   0 
  1  48   0   0      611   2 
  1  49   0   0      637   2 
  1  50   0   0      620   2 
  1  51  -1   0     1700   1 
  1  52  -1   0     1700   0 
  1  53  -1   0     1700   0 
  1  54  -1   0     1700   1 
  1  55  -1   0     1700   1 
  1  56  -1   0     1700   1 
  1  57  -1   0     1700   0 
  1  58   0   0      690   2 
  1  59  -1   0     1700   1 
  1  60   0   0      723   2 
  1  61  -1   0     1700   0 
  1  62   0   0      626   2 
  1  63   0   0      732   3 
  1  64  -1   0     1700   1 
  1  65   0   0      623   3 
  1  66   0   0      706   3 
  1  67   0   0      693   2 
  1  68   0   0      589   3 
  1  69   0   0      613   2 
  1  70   0   0      686   2 
  1  71  -1   0     1700   0 
  1  72  -1   0     1700   0 
  1  73  -1   0     1700   1 
  1  74  -1   0     1700   1 
  1  75  -1   0     1700   1 
  1  76  -1   0     1700   1 
  1  77   0   0      695   2 
  1  78   0   0      643   3 
  1  79  -1   0     1700   0 
  1  80   0   0      661   2 
  1  81   0   0      703   3 
  1  82   0   0      732   3 
  1  83   0   0      662   3 
  1  84  -1   0     1700   1 
  1  85  -1   0     1700   0 
  1  86  -1   0     1700   0 
  1  87  -1   0     1700   1 
  1  88  -1   0     1700   0 
  1  89  -1   0     1700   0 
  1  90   0   0      678   3 
  1  91   0   0      790   2 
  1  92  -1   0     1700   1 
  1  93  -1   0     1700   1 
  1  94  -1   0     1700   1 
  1  95  -1   0     1700   0 
  1  96   0   0      729   3 
  1  97   0   0      712   3 
  1  98   0   0      685   2 
  1  99  -1   0     1700   0 
  1 100   0   0      704   3 
  1 101   0   0      752   3 
  1 102   0   0      696   3 
  1 103   0   0      677   2 
  1 104   0   0      589   2 
  1 105  -1   0     1700   0 
  1 106   0   0      674   2 
  1 107   0   0      697   2 
  1 108  -1   0     1700   0 
  1 109   0   0      704   3 
  1 110  -1   0     1700   0 
  1 111   0   0      664   2 
  1 112  -1   0     1700   0 
  1 113  -1   0     1700   1 
  1 114  -1   0     1700   0 
  1 115  -1   0     1700   0 
  1 116  -1   0     1700   1 
  1 117  -1   0     1700   0 
  1 118   0   0      663   3 
  1 119  -1   0     1700   1 
  1 120  -1   0     1700   0 
  1 121  -1   0     1700   0 
  1 122  -1   0     1700   1 
  1 123  -1   0     1700   0 
  1 124   0   0      644   2 
  1 125   0   0      789   3 
  1 126   0   0      751   2 
  1 127   0   0      716   2 
  2   0  -1   0     1700   0 
  2   1   0   0      593   2 
  2   2   0   0      617   2 
  2   3  -1   0     1700   0 
  2   4   0   0      639   3 
  2   5  -1   0     1700   0 
  2   6   0   0      592   3 
  2   7  -1   0     1700   1 
  2   8  -1   0     1700   1 
  2   9  -1   0     1700   1 
  2  10   0   0      711   3 
  2  11  -1   0     1700   0 
  2  12   0   0      621   2 
  2  13   0   0      697   3 
  2  14  -1   0     1700   0 
  2  15   0   0      610   2 
  2  16   0   0      757   3 
  2  17  -1   0     1700   1 
  2  18   0   0      559   2 
  2  19   0   0      527   3 
  2  20   0   0      563   2 
  2  21  -1   0     1700   0 
  2  22   0   0      557   3 
  2  23   0   0      585   2 
  2  24  -1   0     1700   0 
  2  25   0   0      584   3 
  2  26  -1   0     1700   0 
  2  27   0   0      622   2 
  2  28   0   0      608   2 
  2  29   0   0      526   2 
  2  30  -1   0     1700   1 
  2  31   0   0      625   3 
  2  32   0   0      608   3 
  2  33  -1   0     1700   1 
  2  34  -1   0     1700   1 
  2  35   0   0      595   2 
  2  36   0   0      741   3 
  2  37  -1   0     1700   0 
  2  38   0   0      595   3 
  2  39  -1   0     1700   0 
  2  40   0   0      643   2 
  2  41  -1   0     1700   1 
  2  42  -1   0     1700   0 
  2  43  -1   0     1700   0 
  2  44  -1   0     1700   1 
  2  45   0   0      710   3 
  2  46  -1   0     1700   1 
  2  47  -1   0     1700   1 
  2  48   0   0      675   3 
  2  49  -1   0     1700   1 
  2  50   0   0      660   2 
  2  51  -1   0     1700   1 
  2  52   0   0      735   2 
  2  53   0   0      821   3 
  2  54  -1   0     1700   1 
  2  55   0   0      589   3 
  2  56  -1   0     1700   1 
  2  57  -1   0     1700   1 
  2  58   0   0      636   2 
  2  59  -1   0     1700   1 
  2  60  -1   0     1700   1 
  2  61   0   0      610   2 
  2  62   0   0      586   2 
  2  63   0   0      637   3 
  2  64  -1   0     1700   0 
  2  65  -1   0     1700   1 
  2  66  -1   0     1700   0 
  2  67  -1   0     1700   1 
  2  68   0   0      619   2 
  2  69  -1   0     1700   1 
  2  70  -1   0     1700   1 
  2  71   0   0      640   3 
  2  72   0   0      642   2 
  2  73   0   0      538   3 
  2  74   0   0      554   3 
  2  75  -1   0     1700   0 
  2  76  -1   0     1700   0 
  2  77   0   0      584   3 
  2  78  -1   0     1700   0 
  2  79  -1   0     1700   0 
  2  80  -1   0     1700   0 
  2  81  -1   0     1700   0 
  2  82   0   0      521   3 
  2  83  -1   0     1700   1 
  2  84  -1   0     1700   0 
  2  85  -1   0     1700   0 
  2  86  -1   0     1700   0 
  2  87   0   0      644   2 
  2  88  -1   0     1700   1 
  2  89   0   0      609   2 
  2  90   0   0      772   3 
  2  91  -1   0     1700   0 
  2  92  -1   0     1700   0 
  2  93   0   0      599   2 
  2  94   0   0      602   2 
  2  95  -1   0     1700   0 
  2  96  -1   0     1700   0 
  2  97   0   0      602   3 
  2  98   0   0      630   3 
  2  99   0   0      637   2 
  2 100   0   0      574   3 
  2 101  -1   0     1700   1 
  2 102   0   0      558   3 
  2 103   0   0      553   2 
  2 104  -1   0     1700   1 
  2 105   0   0      549   3 
  2 106   0   0      677   2 
  2 107  -1   0     1700   0 
  2 108  -1   0     1700   1 
  2 109   0   0      573   2 
  2 110  -1   0     1700   0 
  2 111   0   0      539   2 
  2 112   0   0      698   2 
  2 113   0   0      678   3 
  2 114   0   0      636   2 
  2 115   0   0      571   3 
  2 116   0   0      525   2 
  2 117   0   0      551   2 
  2 118   0   0      555   3 
  2 119  -1   0     1700   0 
  2 120  -1   0     1700   0 
  2 121  -1   0     1700   1 
  2 122  -1   0     1700   1 
  2 123  -1   0     1700   1 
  2 124  -1   0     1700   1 
  2 125  -1   0     1700   1 
  2 126   0   0      673   3 
  2 127  -1   0     1700   0 
  3   0   0   0      595   3 
  3   1   0   0      718   2 
  3   2   0   0      545   2 
  3   3   0   0      590   3 
  3   4   0   0      623   2 
  3   5   0   0      514   3 
  3   6   0   0      584   3 
  3   7   0   0      586   2 
  3   8   0   0      614   2 
  3   9   0   0      595   2 
  3  10   0   0      534   2 
  3  11   0   2      582   0 
  3  12   0   0      645   2 
  3  13  -1   0     1700   1 
  3  14  -1   0     1700   0 
  3  15   0   0      787   3 
  3  16  -1   0     1700   0 
  3  17   0   0      709   3 
  3  18  -1   0     1700   1 
  3  19  -1   0     1700   0 
  3  20  -1   0     1700   0 
  3  21  -1   0     1700   1 
  3  22   0   0      711   2 
  3  23   0   0      667   2 
  3  24   0   0      635   2 
  3  25  -1   0     1700   1 
  3  26  -1   0     1700   1 
  3  27  -1   0     1700   1 
  3  28  -1   0     1700   0 
  3  29  -1   0     1700   1 
  3  30  -1   0     1700   1 
  3  31   0   0      623   2 
  3  32  -1   0     1700   1 
  3  33  -1   0     1700   1 
  3  34   0   0      619   2 
  3  35  -1   0     1700   0 
  3  36  -1   0     1700   0 
  3  37  -1   0     1700   1 
  3  38   0   0      712   2 
  3  39   0   0      774   3 
  3  40  -1   0     1700   1 
  3  41   0   0      841   3 
  3  42  -1   0     1700   1 
  3  43   0   0      559   3 
  3  44  -1   0     1700   1 
  3  45  -1   0     1700   0 
  3  46  -1   0     1700   1 
  3  47   0   0      593   3 
  3  48  -1   0     1700   0 
  3  49   0   0      620   3 
  3  50  -1   0     1700   1 
  3  51  -1   0     1700   0 
  3  52   0   0      626   2 
  3  53  -1   0     1700   0 
  3  54  -1   0     1700   1 
  3  55   0   0      713   2 
  3  56   0   0      734   3 
  3  57   0   0      663   3 
  3  58   0   0      688   2 
  3  59  -1   0     1700   0 
  3  60   0   0      674   2 
  3  61  -1   0     1700   1 
  3  62   0   0      606   2 
  3  63   0   0      580   3 
  3  64  -1   0     1700   0 
  3  65   0   0      534   2 
  3  66   0   0      541   3 
  3  67  -1   0     1700   0 
  3  68   0   0      568   2 
  3  69  -1   0     1700   0 
  3  70  -1   0     1700   0 
  3  71  -1   0     1700   0 
  3  72  -1   0     1700   0 
  3  73  -1   0     1700   1 
  3  74  -1   0     1700   0 
  3  75   0   0      588   3 
  3  76   0   0      537   3 
  3  77   0   0      650   2 
  3  78   0   0      544   3 
  3  79   0   0      573   2 
  3  80  -1   0     1700   0 
  3  81   0   0      605   3 
  3  82  -1   0     1700   0 
  3  83  -1   0     1700   0 
  3  84  -1   0     1700   1 
  3  85  -1   0     1700   0 
  3  86   0   0      612   3 
  3  87  -1   0     1700   1 
  3  88   0   0      628   3 
  3  89   0   0      677   2 
  3  90  -1   0     1700   0 
  3  91  -1   0     1700   1 
  3  92  -1   0     1700   1 
  3  93   0   0      548   2 
  3  94   0   0      739   3 
  3  95   0   0      580   3 
  3  96   0   0      567   2 
  3  97   0   0      607   2 
  3  98  -1   0     1700   0 
  3  99  -1   0     1700   0 
  3 100   0   0      602   2 
  3 101  -1   0     1700   1 
  3 102  -1   0     1700   1 
  3 103   0   0      632   2 
  3 104  -1   0     1700   0 
  3 105   0   0      710   3 
  3 106  -1   0     1700   1 
  3 107   0   0      540   2 
  3 108   0   2      570   1 
  3 109   0   0      597   3 
  3 110   0   0      665   3 
  3 111  -1   0     1700   1 
  3 112   0   0      687   2 
  3 113  -1   0     1700   0 
  3 114  -1   0     1700   1 
  3 115   0   0      648   3 
  3 116  -1   0     1700   1 
  3 117  -1   0     1700   1 
  3 118   0   2      609   0 
  3 119   0   0      535   3 
  3 120   0   0      592   3 
  3 121  -1   0     1700   0 
  3 122   0   0      654   3 
  3 123   0   0      595   3 
  3 124   0   0      700   3 
  3 125  -1   0     1700   1 
  3 126  -1   0     1700   0 
  3 127   0   0      669   2 
