# Supplementary material for: The influence of the Japanese waving cat on the joint spatial compatibility effect: A replication and extension of Dolk, Hommel, Prinz, and Liepelt (2013)
Source: PLoS One. 2017 Sep 14;12(9):e0184844. doi: 10.1371/journal.pone.0184844 (PMC5599021; doi:10.1371/journal.pone.0184844)
Supplement: S1 File — (ZIP) [file pone.0184844.s001.zip › S1 Data/raw data/66.dat]

SimonNL [04-2015]
 66    0   1 
 SLE01
 -1   0  -1   0     1700   0 
 -1   1  -1   0     1700   1 
 -1   2   0   0      798   3 
 -1   3  -1   0     1700   0 
 -1   4   0   0      766   2 
 -1   5   0   0     1587   2 
 -1   6  -1   1     1700   3 
 -1   7   0   2     1313   1 
  0   0  -1   1     1700   3 
  0   1  -1   1     1700   3 
  0   2  -1   1     1700   2 
  0   3   0   2      792   0 
  0   4   0   2      900   1 
  0   5  -1   1     1700   2 
  0   6   0   2      869   0 
  0   7  -1   1     1700   2 
  0   8   0   2      783   0 
  0   9  -1   1     1700   2 
  0  10   0   2      792   0 
  0  11   0   2      867   0 
  0  12   0   2      835   0 
  0  13   0   2      866   0 
  0  14   0   2      965   1 
  0  15  -1   1     1700   3 
  0  16   0   2      826   1 
  0  17   0   2     1000   1 
  0  18   0   2      836   0 
  0  19   0   2      929   0 
  0  20  -1   1     1700   2 
  0  21   0   2      825   1 
  0  22   0   2      844   1 
  0  23   0   2      852   1 
  0  24  -1   1     1700   2 
  0  25   0   2     1005   1 
  0  26  -1   1     1700   2 
  0  27  -1   1     1700   3 
  0  28   0   2      818   0 
  0  29  -1   1     1700   2 
  0  30   0   2      747   1 
  0  31  -1   1     1700   2 
  0  32  -1   1     1700   2 
  0  33  -1   1     1700   3 
  0  34  -1   1     1700   3 
  0  35  -1   1     1700   3 
  0  36  -1   1     1700   3 
  0  37   0   2      825   1 
  0  38  -1   1     1700   3 
  0  39   0   2      794   0 
  0  40   0   2      811   0 
  0  41  -1   1     1700   3 
  0  42   0   2      864   0 
  0  43   0   2      838   0 
  0  44  -1   1     1700   2 
  0  45   0   2      825   0 
  0  46   0   2      878   1 
  0  47  -1   1     1700   2 
  0  48   0   2      842   0 
  0  49  -1   1     1700   2 
  0  50  -1   1     1700   3 
  0  51  -1   1     1700   3 
  0  52   0   2      820   0 
  0  53   0   2      865   1 
  0  54   0   2      904   1 
  0  55  -1   1     1700   3 
  0  56  -1   1     1700   2 
  0  57  -1   1     1700   2 
  0  58   0   2      848   0 
  0  59  -1   1     1700   2 
  0  60  -1   1     1700   3 
  0  61  -1   1     1700   3 
  0  62  -1   1     1700   2 
  0  63   0   2      813   1 
  0  64  -1   1     1700   3 
  0  65   0   2      678   1 
  0  66   0   2      713   1 
  0  67  -1   1     1700   2 
  0  68  -1   1     1700   2 
  0  69   0   2      705   1 
  0  70  -1   1     1700   2 
  0  71  -1   1     1700   2 
  0  72  -1   1     1700   3 
  0  73  -1   1     1700   3 
  0  74   0   2      722   0 
  0  75   0   2      785   0 
  0  76   0   2      821   0 
  0  77   0   2      818   1 
  0  78   0   2      718   0 
  0  79  -1   1     1700   3 
  0  80  -1   1     1700   3 
  0  81  -1   1     1700   2 
  0  82   0   2      759   0 
  0  83  -1   1     1700   2 
  0  84   0   2      773   0 
  0  85  -1   1     1700   2 
  0  86   0   2      767   0 
  0  87  -1   1     1700   3 
  0  88   0   2      648   1 
  0  89  -1   1     1700   3 
  0  90  -1   0     1700   0 
  0  91   0   2      832   1 
  0  92   0   2      788   0 
  0  93  -1   1     1700   3 
  0  94  -1   1     1700   3 
  0  95  -1   1     1700   3 
  0  96  -1   1     1700   2 
  0  97  -1   1     1700   3 
  0  98   0   2      561   1 
  0  99  -1   1     1700   2 
  0 100   0   2      745   1 
  0 101  -1   1     1700   2 
  0 102  -1   1     1700   3 
  0 103   0   2      764   1 
  0 104   0   2      782   0 
  0 105  -1   1     1700   2 
  0 106   0   2      628   1 
  0 107  -1   1     1700   3 
  0 108   0   2      757   0 
  0 109  -1   1     1700   2 
  0 110   0   2      800   1 
  0 111  -1   1     1700   3 
  0 112   0   2      849   1 
  0 113   0   2      803   1 
  0 114   0   2      776   1 
  0 115   0   2      844   0 
  0 116  -1   1     1700   3 
  0 117   0   2      768   0 
  0 118   0   2      725   1 
  0 119   0   2      729   1 
  0 120   0   2      850   1 
  0 121  -1   1     1700   3 
  0 122  -1   1     1700   2 
  0 123  -1   1     1700   2 
  0 124  -1   1     1700   3 
  0 125   0   2      830   1 
  0 126   0   2      769   0 
  0 127  -1   1     1700   2 
  1   0  -1   0     1700   1 
  1   1   0   0      713   2 
  1   2   0   0      640   3 
  1   3   0   0      676   3 
  1   4  -1   0     1700   0 
  1   5   0   0      745   3 
  1   6   0   0      791   2 
  1   7   0   0      732   2 
  1   8   0   0      727   3 
  1   9  -1   0     1700   1 
  1  10   0   0      701   3 
  1  11  -1   0     1700   0 
  1  12  -1   0     1700   0 
  1  13   0   0      744   3 
  1  14  -1   0     1700   0 
  1  15   0   0      809   2 
  1  16  -1   0     1700   1 
  1  17  -1   0     1700   0 
  1  18   0   0      747   2 
  1  19   0   0      883   2 
  1  20  -1   0     1700   1 
  1  21   0   0      720   3 
  1  22  -1   0     1700   0 
  1  23   0   0      740   2 
  1  24  -1   0     1700   1 
  1  25   0   0      722   3 
  1  26   0   0      802   3 
  1  27  -1   0     1700   1 
  1  28   0   0      633   3 
  1  29   0   0      767   3 
  1  30   0   0      835   2 
  1  31   0   0      693   3 
  1  32   0   0      790   3 
  1  33   0   0      785   2 
  1  34   0   0      759   2 
  1  35   0   0      718   3 
  1  36   0   0      669   3 
  1  37  -1   0     1700   1 
  1  38   0   0      616   2 
  1  39  -1   0     1700   0 
  1  40   0   0      725   3 
  1  41  -1   0     1700   1 
  1  42  -1   0     1700   1 
  1  43  -1   0     1700   1 
  1  44  -1   0     1700   0 
  1  45  -1   0     1700   1 
  1  46   0   0      715   3 
  1  47  -1   0     1700   0 
  1  48   0   0      761   2 
  1  49  -1   0     1700   0 
  1  50   0   0      702   3 
  1  51  -1   0     1700   1 
  1  52  -1   0     1700   0 
  1  53  -1   0     1700   0 
  1  54  -1   0     1700   0 
  1  55  -1   0     1700   0 
  1  56   0   0      777   2 
  1  57   0   0      722   2 
  1  58   0   0      804   2 
  1  59   0   0      726   2 
  1  60  -1   0     1700   0 
  1  61   0   0      628   2 
  1  62   0   0      887   2 
  1  63   0   0      695   2 
  1  64  -1   0     1700   0 
  1  65   0   0      562   2 
  1  66   0   0      620   2 
  1  67  -1   0     1700   1 
  1  68  -1   0     1700   1 
  1  69   0   0      664   2 
  1  70   0   0      737   3 
  1  71   0   0      697   3 
  1  72   0   0      672   3 
  1  73   0   0      773   3 
  1  74   0   0      712   3 
  1  75  -1   0     1700   0 
  1  76   0   0      619   2 
  1  77  -1   0     1700   0 
  1  78  -1   0     1700   0 
  1  79  -1   0     1700   1 
  1  80  -1   0     1700   0 
  1  81  -1   0     1700   0 
  1  82  -1   0     1700   1 
  1  83   0   0      738   3 
  1  84  -1   0     1700   1 
  1  85   0   0      785   2 
  1  86  -1   0     1700   0 
  1  87  -1   0     1700   1 
  1  88  -1   0     1700   1 
  1  89  -1   0     1700   0 
  1  90  -1   0     1700   1 
  1  91  -1   0     1700   1 
  1  92   0   0      552   2 
  1  93  -1   0     1700   1 
  1  94  -1   0     1700   1 
  1  95   0   0      715   2 
  1  96  -1   0     1700   1 
  1  97   0   0      650   3 
  1  98  -1   0     1700   0 
  1  99  -1   0     1700   1 
  1 100   0   0      666   2 
  1 101  -1   0     1700   0 
  1 102  -1   0     1700   1 
  1 103   0   0      665   2 
  1 104   0   0      792   3 
  1 105   0   0      748   3 
  1 106   0   0      674   3 
  1 107  -1   0     1700   1 
  1 108  -1   0     1700   1 
  1 109   0   0      725   2 
  1 110  -1   0     1700   1 
  1 111  -1   0     1700   0 
  1 112  -1   0     1700   1 
  1 113   0   0      683   3 
  1 114   0   0      732   2 
  1 115  -1   0     1700   0 
  1 116   0   0      628   3 
  1 117  -1   0     1700   0 
  1 118  -1   0     1700   1 
  1 119  -1   0     1700   0 
  1 120   0   0      989   2 
  1 121  -1   0     1700   0 
  1 122   0   0      736   3 
  1 123   0   0      738   2 
  1 124  -1   0     1700   1 
  1 125  -1   0     1700   0 
  1 126   0   0      649   3 
  1 127  -1   0     1700   0 
  2   0   0   0      688   3 
  2   1  -1   0     1700   0 
  2   2  -1   0     1700   0 
  2   3   0   0      647   2 
  2   4   0   0      622   3 
  2   5   0   0      637   3 
  2   6  -1   0     1700   1 
  2   7   0   0      535   3 
  2   8   0   0      610   3 
  2   9  -1   0     1700   1 
  2  10   0   0      608   2 
  2  11   0   0      558   3 
  2  12  -1   0     1700   1 
  2  13   0   0      614   3 
  2  14  -1   0     1700   1 
  2  15  -1   0     1700   1 
  2  16   0   0      600   2 
  2  17   0   0      641   2 
  2  18  -1   0     1700   1 
  2  19   0   0      648   2 
  2  20   0   0      617   2 
  2  21  -1   0     1700   0 
  2  22  -1   0     1700   0 
  2  23  -1   0     1700   0 
  2  24  -1   0     1700   1 
  2  25  -1   0     1700   1 
  2  26   0   0      617   3 
  2  27  -1   0     1700   0 
  2  28  -1   0     1700   1 
  2  29   0   0      520   2 
  2  30   0   0      705   3 
  2  31  -1   0     1700   0 
  2  32   0   0      582   3 
  2  33  -1   0     1700   1 
  2  34  -1   0     1700   0 
  2  35   0   0      544   2 
  2  36   0   0      671   2 
  2  37   0   0      574   2 
  2  38   0   0      509   2 
  2  39   0   0      522   2 
  2  40  -1   0     1700   1 
  2  41   0   0      586   3 
  2  42   0   0      578   2 
  2  43   0   0      560   3 
  2  44   0   0      534   3 
  2  45   0   0      600   2 
  2  46   0   0      545   2 
  2  47  -1   0     1700   0 
  2  48  -1   0     1700   0 
  2  49  -1   0     1700   1 
  2  50  -1   0     1700   1 
  2  51  -1   0     1700   0 
  2  52   0   0      520   3 
  2  53   0   0      528   2 
  2  54   0   0      582   2 
  2  55   0   0      556   3 
  2  56   0   0      538   3 
  2  57   0   0      520   2 
  2  58  -1   0     1700   1 
  2  59  -1   0     1700   0 
  2  60  -1   0     1700   0 
  2  61  -1   0     1700   1 
  2  62  -1   0     1700   1 
  2  63   0   0      626   2 
  2  64  -1   0     1700   1 
  2  65  -1   0     1700   1 
  2  66   0   0      525   2 
  2  67   0   0      643   3 
  2  68  -1   0     1700   0 
  2  69   0   0      528   2 
  2  70   0   0      600   3 
  2  71  -1   0     1700   0 
  2  72  -1   0     1700   0 
  2  73  -1   0     1700   0 
  2  74  -1   0     1700   0 
  2  75  -1   0     1700   1 
  2  76  -1   0     1700   1 
  2  77   0   0      517   3 
  2  78   0   0      559   2 
  2  79  -1   0     1700   0 
  2  80  -1   0     1700   1 
  2  81  -1   0     1700   1 
  2  82  -1   0     1700   0 
  2  83  -1   0     1700   1 
  2  84  -1   0     1700   1 
  2  85   0   0      651   3 
  2  86  -1   0     1700   0 
  2  87  -1   0     1700   1 
  2  88   0   0      544   2 
  2  89   0   0      563   2 
  2  90   0   0      502   3 
  2  91   0   0      516   2 
  2  92  -1   0     1700   1 
  2  93  -1   0     1700   1 
  2  94   0   0      539   3 
  2  95   0   0      492   3 
  2  96  -1   0     1700   0 
  2  97  -1   0     1700   1 
  2  98  -1   0     1700   0 
  2  99   0   0      533   3 
  2 100   0   0      603   2 
  2 101  -1   0     1700   1 
  2 102   0   0      495   3 
  2 103  -1   0     1700   0 
  2 104  -1   0     1700   0 
  2 105  -1   0     1700   1 
  2 106   0   0      478   3 
  2 107   0   0      591   3 
  2 108  -1   0     1700   0 
  2 109   0   0      571   2 
  2 110  -1   0     1700   0 
  2 111   0   0      495   2 
  2 112   0   0      526   2 
  2 113   0   0      524   2 
  2 114   0   0      588   3 
  2 115  -1   0     1700   0 
  2 116   0   0      518   3 
  2 117   0   0      541   3 
  2 118  -1   0     1700   1 
  2 119  -1   0     1700   0 
  2 120   0   0      555   3 
  2 121  -1   0     1700   0 
  2 122  -1   0     1700   1 
  2 123   0   0      536   2 
  2 124   0   0      526   3 
  2 125   0   0      536   2 
  2 126  -1   0     1700   0 
  2 127  -1   0     1700   0 
  3   0   0   0      618   3 
  3   1  -1   0     1700   0 
  3   2   0   0      506   2 
  3   3  -1   0     1700   0 
  3   4   0   0      522   2 
  3   5   0   0      635   3 
  3   6  -1   0     1700   1 
  3   7   0   0      553   2 
  3   8  -1   0     1700   1 
  3   9  -1   0     1700   1 
  3  10   0   0      539   3 
  3  11  -1   0     1700   0 
  3  12  -1   0     1700   0 
  3  13   0   0      548   2 
  3  14  -1   0     1700   1 
  3  15  -1   0     1700   0 
  3  16  -1   0     1700   1 
  3  17   0   0      514   3 
  3  18   0   2      644   1 
  3  19  -1   0     1700   1 
  3  20   0   0      574   3 
  3  21   0   0      621   3 
  3  22   0   0      608   3 
  3  23  -1   0     1700   1 
  3  24  -1   0     1700   0 
  3  25   0   0      543   2 
  3  26  -1   0     1700   0 
  3  27   0   0      568   2 
  3  28   0   0      567   3 
  3  29  -1   0     1700   0 
  3  30   0   0      527   2 
  3  31   0   0      589   3 
  3  32  -1   0     1700   1 
  3  33   0   0      477   3 
  3  34  -1   0     1700   1 
  3  35  -1   0     1700   0 
  3  36   0   0      516   3 
  3  37  -1   0     1700   0 
  3  38  -1   0     1700   0 
  3  39  -1   0     1700   1 
  3  40   0   0      492   3 
  3  41  -1   0     1700   0 
  3  42  -1   0     1700   0 
  3  43  -1   0     1700   0 
  3  44   0   0      469   3 
  3  45  -1   0     1700   1 
  3  46   0   0      604   2 
  3  47   0   0      654   3 
  3  48   0   0      596   3 
  3  49  -1   0     1700   0 
  3  50  -1   0     1700   0 
  3  51   0   0      581   2 
  3  52   0   0      533   3 
  3  53   0   0      664   3 
  3  54   0   0      587   2 
  3  55  -1   0     1700   0 
  3  56  -1   0     1700   0 
  3  57  -1   0     1700   1 
  3  58   0   0      585   2 
  3  59  -1   0     1700   1 
  3  60  -1   0     1700   1 
  3  61   0   0      558   2 
  3  62   0   0      487   2 
  3  63  -1   0     1700   1 
  3  64  -1   0     1700   1 
  3  65   0   0      465   2 
  3  66  -1   0     1700   0 
  3  67  -1   0     1700   0 
  3  68   0   0      534   3 
  3  69  -1   0     1700   1 
  3  70  -1   0     1700   0 
  3  71   0   0      567   3 
  3  72   0   0      589   2 
  3  73   0   0      541   2 
  3  74  -1   0     1700   0 
  3  75   0   0      489   2 
  3  76  -1   0     1700   1 
  3  77   0   0      535   3 
  3  78  -1   0     1700   0 
  3  79   0   0      479   2 
  3  80   0   0      531   3 
  3  81  -1   0     1700   0 
  3  82  -1   0     1700   1 
  3  83   0   0      523   2 
  3  84   0   0      604   3 
  3  85  -1   0     1700   1 
  3  86  -1   0     1700   0 
  3  87   0   0      503   2 
  3  88   0   0      648   3 
  3  89  -1   0     1700   0 
  3  90  -1   0     1700   1 
  3  91   0   0      542   2 
  3  92  -1   0     1700   1 
  3  93  -1   0     1700   1 
  3  94   0   0      523   2 
  3  95   0   0      647   2 
  3  96  -1   0     1700   0 
  3  97   0   0      609   2 
  3  98  -1   0     1700   1 
  3  99  -1   0     1700   0 
  3 100   0   0      563   3 
  3 101  -1   0     1700   0 
  3 102   0   0      523   2 
  3 103   0   0      588   2 
  3 104  -1   0     1700   1 
  3 105   0   0      548   3 
  3 106   0   0      559   3 
  3 107  -1   0     1700   1 
  3 108   0   0      496   2 
  3 109  -1   0     1700   0 
  3 110  -1   0     1700   1 
  3 111  -1   0     1700   1 
  3 112   0   0      572   3 
  3 113  -1   0     1700   0 
  3 114  -1   0     1700   0 
  3 115   0   0      492   2 
  3 116   0   0      538   3 
  3 117  -1   0     1700   1 
  3 118   0   0      498   2 
  3 119   0   0      527   2 
  3 120   0   0      575   3 
  3 121   0   0      497   2 
  3 122  -1   0     1700   1 
  3 123   0   0      546   3 
  3 124   0   0      530   2 
  3 125   0   0      506   3 
  3 126   0   0      521   3 
  3 127  -1   0     1700   1 
