# Supplementary material for: The influence of the Japanese waving cat on the joint spatial compatibility effect: A replication and extension of Dolk, Hommel, Prinz, and Liepelt (2013)
Source: PLoS One. 2017 Sep 14;12(9):e0184844. doi: 10.1371/journal.pone.0184844 (PMC5599021; doi:10.1371/journal.pone.0184844)
Supplement: S1 File — (ZIP) [file pone.0184844.s001.zip › S1 Data/raw data/67.dat]

SimonNL [04-2015]
 67    1   1 
 TRU19
 -1   0  -1   0     1700   1 
 -1   1  -1   1     1700   2 
 -1   2  -1   0     1700   0 
 -1   3  -1   0     1700   1 
 -1   4  -1   1     1700   2 
 -1   5  -1   0     1700   0 
 -1   6  -1   1     1700   3 
 -1   7  -1   1     1700   3 
  0   0  -1   1     1700   2 
  0   1  -1   0     1700   1 
  0   2  -1   0     1700   0 
  0   3  -1   1     1700   2 
  0   4  -1   1     1700   3 
  0   5  -1   1     1700   3 
  0   6  -1   0     1700   1 
  0   7   0   0      635   2 
  0   8  -1   0     1700   1 
  0   9  -1   0     1700   0 
  0  10   0   0      651   2 
  0  11  -1   0     1700   1 
  0  12   0   0      602   3 
  0  13  -1   0     1700   1 
  0  14  -1   0     1700   0 
  0  15   0   0      595   3 
  0  16  -1   0     1700   1 
  0  17   0   0      748   2 
  0  18  -1   0     1700   1 
  0  19   0   0      881   2 
  0  20  -1   0     1700   0 
  0  21  -1   0     1700   1 
  0  22  -1   0     1700   0 
  0  23   0   0      561   3 
  0  24   0   0     1278   2 
  0  25   0   0      772   3 
  0  26   0   0      586   3 
  0  27   0   0      547   3 
  0  28   0   0      649   2 
  0  29  -1   0     1700   1 
  0  30  -1   0     1700   1 
  0  31  -1   0     1700   1 
  0  32  -1   0     1700   1 
  0  33  -1   0     1700   0 
  0  34   0   0      730   2 
  0  35   0   0      633   3 
  0  36  -1   0     1700   1 
  0  37  -1   0     1700   0 
  0  38  -1   0     1700   1 
  0  39   0   0      615   2 
  0  40   0   0      582   2 
  0  41   0   0      520   3 
  0  42  -1   0     1700   0 
  0  43   0   0      860   3 
  0  44   0   0      691   2 
  0  45   0   0      609   2 
  0  46   0   0      585   3 
  0  47   0   0      549   3 
  0  48   0   0      574   2 
  0  49  -1   0     1700   1 
  0  50   0   0      571   3 
  0  51   0   0      622   2 
  0  52   0   0      566   2 
  0  53   0   0      466   2 
  0  54   0   0      486   3 
  0  55   0   2      455   0 
  0  56   0   0      575   3 
  0  57  -1   0     1700   1 
  0  58  -1   0     1700   1 
  0  59  -1   0     1700   1 
  0  60  -1   0     1700   1 
  0  61  -1   0     1700   1 
  0  62   0   0      529   2 
  0  63   0   0      535   3 
  0  64   0   0      519   2 
  0  65  -1   0     1700   0 
  0  66   0   0      624   3 
  0  67  -1   0     1700   0 
  0  68  -1   0     1700   0 
  0  69   0   0      567   3 
  0  70   0   0      624   3 
  0  71   0   0      471   3 
  0  72   0   2      576   1 
  0  73   0   0      690   2 
  0  74   0   0      752   2 
  0  75   0   0      546   3 
  0  76  -1   0     1700   0 
  0  77   0   0     1037   2 
  0  78  -1   0     1700   1 
  0  79  -1   0     1700   1 
  0  80  -1   0     1700   1 
  0  81   0   0      852   3 
  0  82   0   0      688   2 
  0  83  -1   0     1700   0 
  0  84   0   0      644   3 
  0  85   0   0      630   3 
  0  86  -1   0     1700   0 
  0  87  -1   0     1700   0 
  0  88  -1   0     1700   0 
  0  89  -1   0     1700   0 
  0  90   0   0      530   3 
  0  91   0   0      672   2 
  0  92  -1   0     1700   0 
  0  93  -1   0     1700   1 
  0  94   0   0      632   3 
  0  95  -1   0     1700   1 
  0  96  -1   0     1700   0 
  0  97   0   0      766   2 
  0  98   0   0      639   3 
  0  99  -1   0     1700   0 
  0 100  -1   0     1700   1 
  0 101   0   0      493   2 
  0 102  -1   0     1700   0 
  0 103  -1   0     1700   0 
  0 104  -1   0     1700   0 
  0 105   0   0      483   2 
  0 106   0   0      632   3 
  0 107  -1   0     1700   0 
  0 108   0   0      567   3 
  0 109  -1   0     1700   1 
  0 110  -1   0     1700   0 
  0 111  -1   0     1700   1 
  0 112  -1   0     1700   0 
  0 113  -1   0     1700   0 
  0 114   0   0      678   3 
  0 115  -1   0     1700   0 
  0 116  -1   0     1700   0 
  0 117   0   0      620   2 
  0 118  -1   0     1700   1 
  0 119  -1   0     1700   0 
  0 120   0   0      599   2 
  0 121  -1   0     1700   1 
  0 122   0   0      533   2 
  0 123  -1   0     1700   1 
  0 124  -1   0     1700   0 
  0 125   0   0      509   3 
  0 126   0   0      649   2 
  0 127   0   0      543   2 
  1   0  -1   0     1700   1 
  1   1   0   0      883   3 
  1   2   0   0      681   2 
  1   3  -1   0     1700   1 
  1   4   0   0      521   3 
  1   5   0   0      467   3 
  1   6   0   0      460   3 
  1   7  -1   0     1700   0 
  1   8  -1   0     1700   1 
  1   9   0   0      479   2 
  1  10  -1   0     1700   0 
  1  11  -1   0     1700   0 
  1  12   0   0      577   2 
  1  13   0   0      461   2 
  1  14  -1   0     1700   1 
  1  15   0   0      528   2 
  1  16  -1   0     1700   0 
  1  17  -1   0     1700   0 
  1  18  -1   0     1700   1 
  1  19   0   0      613   3 
  1  20  -1   0     1700   0 
  1  21  -1   0     1700   0 
  1  22  -1   0     1700   1 
  1  23   0   0      606   2 
  1  24   0   0      450   2 
  1  25   0   0      604   3 
  1  26  -1   0     1700   1 
  1  27  -1   0     1700   0 
  1  28  -1   0     1700   0 
  1  29  -1   0     1700   0 
  1  30  -1   0     1700   0 
  1  31  -1   0     1700   1 
  1  32   0   0      636   2 
  1  33   0   0      479   3 
  1  34   0   0      528   2 
  1  35   0   0      466   2 
  1  36   0   0      481   3 
  1  37   0   0      608   2 
  1  38   0   0      463   3 
  1  39  -1   0     1700   0 
  1  40  -1   0     1700   1 
  1  41  -1   0     1700   0 
  1  42  -1   0     1700   1 
  1  43   0   0      603   3 
  1  44  -1   0     1700   1 
  1  45  -1   0     1700   1 
  1  46   0   0      481   3 
  1  47   0   0      667   2 
  1  48   0   0      595   2 
  1  49  -1   0     1700   1 
  1  50   0   0      591   3 
  1  51  -1   0     1700   0 
  1  52   0   0      489   3 
  1  53   0   0      516   2 
  1  54  -1   0     1700   0 
  1  55  -1   0     1700   1 
  1  56   0   0      662   3 
  1  57   0   0      559   2 
  1  58   0   0      565   2 
  1  59  -1   0     1700   0 
  1  60   0   0      711   2 
  1  61   0   0      460   2 
  1  62   0   0      435   2 
  1  63  -1   0     1700   1 
  1  64  -1   0     1700   1 
  1  65   0   0      438   2 
  1  66  -1   0     1700   1 
  1  67   0   0      485   2 
  1  68  -1   0     1700   0 
  1  69   0   0      569   2 
  1  70  -1   0     1700   0 
  1  71   0   0      435   2 
  1  72   0   0      505   3 
  1  73   0   0      559   3 
  1  74  -1   0     1700   1 
  1  75  -1   0     1700   0 
  1  76   0   0      524   3 
  1  77  -1   0     1700   1 
  1  78   0   0      614   2 
  1  79  -1   0     1700   1 
  1  80  -1   0     1700   1 
  1  81  -1   0     1700   0 
  1  82  -1   0     1700   0 
  1  83   0   0      780   3 
  1  84   0   0      652   3 
  1  85   0   0      520   2 
  1  86  -1   0     1700   0 
  1  87  -1   0     1700   1 
  1  88   0   0      460   3 
  1  89  -1   0     1700   1 
  1  90  -1   0     1700   0 
  1  91   0   0      657   2 
  1  92  -1   0     1700   0 
  1  93  -1   0     1700   0 
  1  94  -1   0     1700   0 
  1  95   0   0      494   3 
  1  96  -1   0     1700   0 
  1  97   0   0      499   3 
  1  98  -1   0     1700   1 
  1  99   0   0      644   3 
  1 100   0   0      719   3 
  1 101   0   0      461   3 
  1 102  -1   0     1700   1 
  1 103  -1   0     1700   1 
  1 104  -1   0     1700   1 
  1 105  -1   0     1700   1 
  1 106   0   0      649   3 
  1 107  -1   0     1700   0 
  1 108  -1   0     1700   1 
  1 109  -1   0     1700   1 
  1 110   0   0      628   3 
  1 111  -1   0     1700   1 
  1 112  -1   0     1700   0 
  1 113   0   0      602   3 
  1 114  -1   0     1700   0 
  1 115  -1   0     1700   0 
  1 116   0   0      617   2 
  1 117   0   0      732   2 
  1 118   0   0      526   3 
  1 119   0   0      485   3 
  1 120   0   0      441   3 
  1 121   0   0      458   3 
  1 122   0   0      389   2 
  1 123   0   2      505   1 
  1 124   0   0      594   2 
  1 125  -1   0     1700   0 
  1 126   0   0      630   2 
  1 127   0   0      569   2 
  2   0   0   2      579   1 
  2   1   0   0      543   2 
  2   2  -1   0     1700   1 
  2   3   0   0      444   2 
  2   4  -1   0     1700   1 
  2   5   0   0      519   2 
  2   6   0   0      631   2 
  2   7   0   0      680   2 
  2   8  -1   0     1700   0 
  2   9   0   0      608   3 
  2  10  -1   0     1700   0 
  2  11   0   0      561   2 
  2  12  -1   0     1700   1 
  2  13   0   0      629   3 
  2  14   0   0      498   2 
  2  15   0   0      588   2 
  2  16  -1   0     1700   0 
  2  17  -1   0     1700   0 
  2  18   0   0      513   3 
  2  19   0   0      555   3 
  2  20  -1   0     1700   0 
  2  21   0   0      587   2 
  2  22   0   0      603   2 
  2  23  -1   0     1700   0 
  2  24  -1   0     1700   1 
  2  25   0   0      615   3 
  2  26   0   0      602   3 
  2  27  -1   0     1700   0 
  2  28  -1   0     1700   1 
  2  29  -1   0     1700   0 
  2  30   0   0      519   3 
  2  31  -1   0     1700   1 
  2  32   0   0      578   3 
  2  33  -1   0     1700   1 
  2  34  -1   0     1700   0 
  2  35  -1   0     1700   1 
  2  36  -1   0     1700   1 
  2  37  -1   0     1700   1 
  2  38   0   0      580   3 
  2  39  -1   0     1700   1 
  2  40  -1   0     1700   1 
  2  41  -1   0     1700   1 
  2  42   0   0      445   3 
  2  43   0   0      671   2 
  2  44  -1   0     1700   1 
  2  45   0   0      518   2 
  2  46   0   0      741   3 
  2  47  -1   0     1700   0 
  2  48   0   0      456   3 
  2  49   0   0      494   2 
  2  50   0   0      470   2 
  2  51  -1   0     1700   1 
  2  52  -1   0     1700   1 
  2  53   0   0      703   2 
  2  54   0   0      686   2 
  2  55  -1   0     1700   0 
  2  56  -1   0     1700   0 
  2  57  -1   0     1700   1 
  2  58  -1   0     1700   0 
  2  59   0   0      618   2 
  2  60   0   0      664   2 
  2  61   0   0      764   3 
  2  62   0   0      700   3 
  2  63  -1   0     1700   0 
  2  64  -1   0     1700   0 
  2  65  -1   0     1700   1 
  2  66   0   0      645   3 
  2  67   0   0      670   2 
  2  68   0   0      556   3 
  2  69   0   0      459   3 
  2  70   0   0      444   3 
  2  71   0   0      580   2 
  2  72   0   0      528   2 
  2  73   0   0      515   2 
  2  74   0   0      564   3 
  2  75  -1   0     1700   0 
  2  76  -1   0     1700   0 
  2  77  -1   0     1700   0 
  2  78  -1   0     1700   1 
  2  79   0   0      651   3 
  2  80   0   0      574   2 
  2  81  -1   0     1700   0 
  2  82  -1   0     1700   1 
  2  83   0   0      488   2 
  2  84  -1   0     1700   0 
  2  85  -1   0     1700   1 
  2  86   0   0      757   3 
  2  87  -1   0     1700   0 
  2  88   0   0      525   3 
  2  89   0   0      555   3 
  2  90   0   0      517   2 
  2  91   0   0      426   2 
  2  92   0   2      410   0 
  2  93   0   0      467   2 
  2  94  -1   0     1700   1 
  2  95  -1   0     1700   0 
  2  96   0   0      525   2 
  2  97   0   0      486   3 
  2  98  -1   0     1700   1 
  2  99  -1   0     1700   0 
  2 100   0   0      481   3 
  2 101  -1   0     1700   0 
  2 102   0   0      493   3 
  2 103  -1   0     1700   0 
  2 104  -1   0     1700   0 
  2 105  -1   0     1700   0 
  2 106  -1   0     1700   1 
  2 107   0   0      582   3 
  2 108  -1   0     1700   1 
  2 109   0   0      837   3 
  2 110  -1   0     1700   0 
  2 111   0   0      543   2 
  2 112   0   0      485   2 
  2 113   0   0      312   3 
  2 114   0   0      403   3 
  2 115  -1   0     1700   1 
  2 116   0   0      618   3 
  2 117   0   0      486   3 
  2 118  -1   0     1700   1 
  2 119  -1   0     1700   1 
  2 120  -1   0     1700   0 
  2 121  -1   0     1700   1 
  2 122   0   0      519   2 
  2 123  -1   0     1700   0 
  2 124   0   0      607   2 
  2 125  -1   0     1700   1 
  2 126  -1   0     1700   0 
  2 127  -1   0     1700   1 
  3   0   0   0      757   2 
  3   1  -1   0     1700   1 
  3   2   0   0      543   2 
  3   3  -1   0     1700   1 
  3   4   0   0      454   2 
  3   5   0   0      617   3 
  3   6   0   0      513   2 
  3   7   0   0      544   2 
  3   8  -1   0     1700   0 
  3   9  -1   0     1700   1 
  3  10  -1   0     1700   0 
  3  11   0   0      464   3 
  3  12   0   0      496   2 
  3  13   0   0      405   3 
  3  14  -1   0     1700   0 
  3  15   0   0      410   2 
  3  16   0   0      439   3 
  3  17   0   0      492   3 
  3  18  -1   0     1700   1 
  3  19  -1   0     1700   0 
  3  20  -1   0     1700   1 
  3  21  -1   0     1700   0 
  3  22  -1   0     1700   1 
  3  23  -1   0     1700   0 
  3  24  -1   0     1700   0 
  3  25  -1   0     1700   1 
  3  26  -1   0     1700   0 
  3  27  -1   0     1700   1 
  3  28   0   0      475   2 
  3  29   0   0      519   3 
  3  30   0   0      431   3 
  3  31  -1   0     1700   0 
  3  32  -1   0     1700   1 
  3  33   0   0      452   3 
  3  34   0   0      538   3 
  3  35   0   0      424   2 
  3  36   0   0      440   3 
  3  37  -1   0     1700   0 
  3  38   0   0      524   2 
  3  39   0   0      441   3 
  3  40  -1   0     1700   0 
  3  41   0   0      542   2 
  3  42  -1   0     1700   0 
  3  43   0   0      418   3 
  3  44  -1   0     1700   0 
  3  45  -1   0     1700   0 
  3  46   0   0      481   2 
  3  47   0   2      399   1 
  3  48   0   0      511   3 
  3  49  -1   0     1700   0 
  3  50  -1   0     1700   0 
  3  51   0   0      528   3 
  3  52   0   0      575   2 
  3  53  -1   0     1700   1 
  3  54  -1   0     1700   0 
  3  55  -1   0     1700   0 
  3  56  -1   0     1700   1 
  3  57   0   0      464   2 
  3  58  -1   0     1700   1 
  3  59   0   0      419   2 
  3  60   0   0      455   3 
  3  61  -1   0     1700   0 
  3  62   0   0      532   2 
  3  63   0   0      427   2 
  3  64   0   0      456   2 
  3  65   0   0      860   3 
  3  66  -1   0     1700   1 
  3  67  -1   0     1700   1 
  3  68   0   0      380   3 
  3  69   0   0      435   2 
  3  70  -1   0     1700   0 
  3  71   0   0      626   2 
  3  72   0   0      408   3 
  3  73  -1   0     1700   1 
  3  74   0   0      506   3 
  3  75   0   0      278   3 
  3  76  -1   0     1700   0 
  3  77   0   0      557   2 
  3  78   0   0      445   3 
  3  79  -1   0     1700   1 
  3  80  -1   0     1700   0 
  3  81  -1   0     1700   1 
  3  82  -1   0     1700   1 
  3  83  -1   0     1700   1 
  3  84   0   0      528   2 
  3  85   0   0      594   3 
  3  86   0   0      432   2 
  3  87   0   0      428   2 
  3  88   0   0      452   3 
  3  89   0   0      424   2 
  3  90   0   0      430   3 
  3  91  -1   0     1700   0 
  3  92  -1   0     1700   0 
  3  93  -1   0     1700   0 
  3  94   0   2      405   0 
  3  95  -1   0     1700   1 
  3  96  -1   0     1700   1 
  3  97   0   0      445   2 
  3  98   0   0      504   3 
  3  99  -1   0     1700   0 
  3 100  -1   0     1700   0 
  3 101   0   0      548   2 
  3 102  -1   0     1700   1 
  3 103  -1   0     1700   0 
  3 104   0   0      484   3 
  3 105   0   0      484   3 
  3 106   0   0      537   2 
  3 107   0   0      426   2 
  3 108   0   2      475   1 
  3 109  -1   0     1700   1 
  3 110  -1   0     1700   1 
  3 111  -1   0     1700   1 
  3 112   0   0      462   2 
  3 113  -1   0     1700   0 
  3 114   0   0      550   2 
  3 115   0   0      610   2 
  3 116   0   0      660   3 
  3 117   0   0      413   3 
  3 118  -1   0     1700   1 
  3 119   0   0      475   3 
  3 120  -1   0     1700   1 
  3 121  -1   0     1700   1 
  3 122   0   0      498   3 
  3 123  -1   0     1700   1 
  3 124   0   0      426   3 
  3 125  -1   0     1700   0 
  3 126  -1   0     1700   1 
  3 127  -1   0     1700   0 
