# Supplementary material for: The influence of the Japanese waving cat on the joint spatial compatibility effect: A replication and extension of Dolk, Hommel, Prinz, and Liepelt (2013)
Source: PLoS One. 2017 Sep 14;12(9):e0184844. doi: 10.1371/journal.pone.0184844 (PMC5599021; doi:10.1371/journal.pone.0184844)
Supplement: S1 File — (ZIP) [file pone.0184844.s001.zip › S1 Data/raw data/68.dat]

SimonNL [04-2015]
 68    1   1 
 MAD21
 -1   0   0   2     1138   0 
 -1   1   0   2      699   0 
 -1   2   0   0      446   3 
 -1   3   0   2     1028   1 
 -1   4  -1   0     1700   1 
 -1   5   0   0      577   2 
 -1   6   0   0      470   3 
 -1   7   0   0      450   2 
  0   0   0   0      625   2 
  0   1   0   0      490   3 
  0   2   0   0      560   3 
  0   3   0   2      655   1 
  0   4   0   0      525   2 
  0   5   0   0      563   3 
  0   6   0   2      478   0 
  0   7   0   0      448   2 
  0   8   0   0      675   2 
  0   9   0   0      459   2 
  0  10   0   2      426   0 
  0  11   0   0      433   2 
  0  12   0   0      367   3 
  0  13   0   0      466   2 
  0  14   0   2      347   1 
  0  15   0   0      379   2 
  0  16   0   0      437   3 
  0  17   0   2      482   0 
  0  18   0   0      418   3 
  0  19   0   0      336   3 
  0  20   0   0      331   3 
  0  21   0   0      422   2 
  0  22   0   0      594   2 
  0  23   0   2      485   0 
  0  24   0   2      382   0 
  0  25   0   2      452   1 
  0  26   0   2      411   1 
  0  27   0   2      375   0 
  0  28   0   2      388   1 
  0  29   0   2      416   1 
  0  30   0   0      412   3 
  0  31   0   0      389   2 
  0  32   0   2      451   0 
  0  33   0   2      245   1 
  0  34   0   2      452   0 
  0  35   0   0      423   2 
  0  36   0   0      389   2 
  0  37   0   2      369   0 
  0  38   0   2      416   1 
  0  39   0   2      461   0 
  0  40   0   2      400   1 
  0  41  -1   0     1700   0 
  0  42   0   0      587   3 
  0  43   0   2      465   0 
  0  44   0   2      432   0 
  0  45   0   0      384   3 
  0  46   0   2      400   0 
  0  47   0   0      399   3 
  0  48   0   0      391   3 
  0  49   0   0      281   2 
  0  50   0   0      400   3 
  0  51   0   2      230   1 
  0  52   0   0      309   3 
  0  53   0   2      251   0 
  0  54   0   0      383   2 
  0  55   0   2      220   0 
  0  56   0   2      435   1 
  0  57   0   0      406   2 
  0  58   0   0      399   2 
  0  59   0   2      344   0 
  0  60   0   0      346   2 
  0  61   0   2      272   1 
  0  62   0   0      405   3 
  0  63   0   0      352   3 
  0  64   0   0      387   2 
  0  65   0   2      230   1 
  0  66   0   0      385   2 
  0  67   0   2      220   1 
  0  68   0   0      322   3 
  0  69   0   2      229   1 
  0  70   0   0      261   2 
  0  71   0   0      344   3 
  0  72   0   2      296   1 
  0  73   0   2      380   0 
  0  74   0   2      229   0 
  0  75   0   2      443   1 
  0  76   0   2      404   1 
  0  77   0   2      299   0 
  0  78   0   0      230   2 
  0  79   0   2      305   0 
  0  80   0   2      376   0 
  0  81   0   2      230   1 
  0  82   0   2      255   1 
  0  83   0   2      358   0 
  0  84   0   0      310   2 
  0  85   0   0      368   2 
  0  86   0   0      230   2 
  0  87   0   2      303   1 
  0  88   0   0      230   3 
  0  89   0   0      230   3 
  0  90   0   0      386   3 
  0  91   0   0      230   3 
  0  92   0   2      220   0 
  0  93   0   2      230   0 
  0  94   0   2      220   0 
  0  95  -1   1     1700   3 
  0  96  -1   0     1700   0 
  0  97  -1   0     1700   1 
  0  98   0   2      449   1 
  0  99   0   0      323   3 
  0 100   0   2      478   1 
  0 101   0   0      407   3 
  0 102   0   0      403   2 
  0 103   0   2      437   0 
  0 104   0   2      451   1 
  0 105   0   0      396   3 
  0 106   0   2      330   1 
  0 107   0   2      417   1 
  0 108   0   0      230   3 
  0 109   0   0      333   2 
  0 110   0   0      238   2 
  0 111   0   0      307   3 
  0 112   0   0      242   2 
  0 113   0   0      232   2 
  0 114   0   0      376   2 
  0 115   0   2      230   1 
  0 116   0   0      416   3 
  0 117   0   2      235   1 
  0 118   0   0      477   3 
  0 119   0   0      220   2 
  0 120   0   2      603   0 
  0 121   0   0      417   3 
  0 122   0   2      229   0 
  0 123   0   2      493   1 
  0 124   0   2      458   0 
  0 125   0   2      416   0 
  0 126   0   2      253   1 
  0 127   0   2      230   1 
  1   0  -1   0     1700   1 
  1   1   0   0      374   3 
  1   2   0   2      525   0 
  1   3  -1   1     1700   3 
  1   4   0   2      486   0 
  1   5   0   2      263   0 
  1   6   0   0      220   3 
  1   7   0   0      385   2 
  1   8   0   0      230   2 
  1   9  -1   0     1700   1 
  1  10   0   2      456   0 
  1  11   0   2      460   0 
  1  12   0   0      469   2 
  1  13   0   2      382   1 
  1  14   0   0      429   2 
  1  15   0   2      414   0 
  1  16   0   0      435   3 
  1  17   0   2      505   1 
  1  18   0   2      544   1 
  1  19   0   2      522   0 
  1  20   0   0      230   3 
  1  21   0   0      464   3 
  1  22   0   2      585   1 
  1  23   0   0      494   3 
  1  24   0   0      229   3 
  1  25   0   2      474   0 
  1  26   0   0      287   2 
  1  27   0   0      401   3 
  1  28   0   2      382   1 
  1  29   0   0      411   3 
  1  30   0   2      288   1 
  1  31   0   2      495   1 
  1  32   0   0      258   2 
  1  33   0   0      396   3 
  1  34   0   2      335   0 
  1  35   0   0      367   2 
  1  36   0   0      414   3 
  1  37   0   0      231   2 
  1  38   0   0      419   2 
  1  39   0   0      494   2 
  1  40   0   0      408   2 
  1  41   0   0      305   3 
  1  42   0   2      230   0 
  1  43   0   2      220   0 
  1  44   0   2      274   1 
  1  45   0   0      316   3 
  1  46   0   2      448   1 
  1  47   0   0      353   2 
  1  48   0   2      373   1 
  1  49   0   2      408   0 
  1  50   0   2      486   1 
  1  51   0   2      479   0 
  1  52   0   0      344   2 
  1  53   0   2      230   0 
  1  54   0   0      230   3 
  1  55   0   0      230   2 
  1  56   0   2      417   0 
  1  57   0   2      360   1 
  1  58   0   2      448   1 
  1  59   0   2      346   1 
  1  60   0   2      385   0 
  1  61   0   0      673   2 
  1  62  -1   1     1700   3 
  1  63   0   0      777   3 
  1  64   0   0      246   2 
  1  65   0   2      433   1 
  1  66   0   2      230   0 
  1  67   0   2      418   1 
  1  68   0   2      485   1 
  1  69   0   0      261   3 
  1  70   0   0      470   2 
  1  71   0   0      377   2 
  1  72   0   0      318   3 
  1  73   0   0      299   3 
  1  74   0   0      430   2 
  1  75   0   2      425   0 
  1  76   0   2      220   0 
  1  77   0   2      471   1 
  1  78  -1   1     1700   2 
  1  79   0   2      732   1 
  1  80   0   0      507   2 
  1  81   0   2      459   1 
  1  82   0   0      576   3 
  1  83   0   0      370   2 
  1  84   0   2      470   0 
  1  85   0   2      480   0 
  1  86   0   0      433   3 
  1  87   0   2      547   1 
  1  88   0   2      472   0 
  1  89   0   0      382   2 
  1  90   0   2      479   0 
  1  91   0   0      382   2 
  1  92   0   0      372   2 
  1  93   0   2      402   0 
  1  94  -1   0     1700   1 
  1  95   0   2      611   1 
  1  96   0   2      481   1 
  1  97   0   2      312   0 
  1  98   0   0      456   2 
  1  99   0   2      478   0 
  1 100   0   2      477   1 
  1 101   0   0      400   2 
  1 102   0   2      493   0 
  1 103   0   0      446   3 
  1 104   0   2      517   1 
  1 105   0   0      398   3 
  1 106   0   2      477   1 
  1 107   0   2      290   0 
  1 108   0   2      289   0 
  1 109   0   0      657   2 
  1 110   0   2      610   0 
  1 111   0   2      329   0 
  1 112   0   2      332   1 
  1 113   0   0      493   3 
  1 114   0   0      389   3 
  1 115   0   0      450   3 
  1 116   0   0      447   3 
  1 117  -1   1     1700   3 
  1 118   0   2      501   1 
  1 119   0   2      456   1 
  1 120   0   2      463   0 
  1 121   0   0      630   2 
  1 122   0   0      379   3 
  1 123   0   0      240   3 
  1 124   0   0      639   3 
  1 125   0   0      395   2 
  1 126   0   0      514   2 
  1 127   0   0      391   2 
  2   0   0   2      492   0 
  2   1  -1   1     1700   3 
  2   2   0   2      849   0 
  2   3   0   2      507   0 
  2   4   0   2      352   0 
  2   5   0   2      407   1 
  2   6   0   0      368   3 
  2   7   0   0      387   3 
  2   8   0   2      404   0 
  2   9   0   0      374   2 
  2  10   0   0      468   2 
  2  11   0   0      390   2 
  2  12   0   0      252   2 
  2  13   0   0      391   3 
  2  14   0   0      507   3 
  2  15   0   2      298   1 
  2  16   0   0      246   3 
  2  17   0   2      230   1 
  2  18   0   2      339   0 
  2  19   0   0      261   3 
  2  20   0   2      229   0 
  2  21   0   2      332   0 
  2  22   0   0      352   2 
  2  23   0   0      230   2 
  2  24   0   2      253   0 
  2  25   0   0      307   3 
  2  26  -1   0     1700   1 
  2  27   0   0      487   2 
  2  28   0   2      417   1 
  2  29   0   2      257   0 
  2  30   0   2      269   1 
  2  31   0   0      266   2 
  2  32   0   2      221   0 
  2  33   0   2      389   0 
  2  34   0   0      230   2 
  2  35   0   2      380   1 
  2  36   0   2      461   1 
  2  37   0   0      269   3 
  2  38   0   0      358   3 
  2  39   0   0      316   2 
  2  40   0   0      230   3 
  2  41   0   0      330   2 
  2  42   0   2      255   1 
  2  43   0   0      592   2 
  2  44   0   2      229   0 
  2  45   0   0      231   3 
  2  46   0   0      247   3 
  2  47   0   2      230   1 
  2  48   0   2      649   0 
  2  49   0   0      232   3 
  2  50   0   2      302   1 
  2  51   0   0      315   3 
  2  52  -1   0     1700   0 
  2  53   0   0      450   3 
  2  54   0   0      469   3 
  2  55   0   2      305   1 
  2  56   0   0      412   2 
  2  57   0   2      230   0 
  2  58   0   0      263   2 
  2  59   0   2      230   0 
  2  60   0   2      231   1 
  2  61   0   2      230   0 
  2  62   0   2      459   1 
  2  63   0   0      247   2 
  2  64   0   2      261   1 
  2  65  -1   1     1700   2 
  2  66  -1   1     1700   3 
  2  67  -1   0     1700   0 
  2  68   0   0      470   2 
  2  69   0   0      230   3 
  2  70   0   0      321   2 
  2  71   0   0      867   3 
  2  72  -1   0     1700   0 
  2  73  -1   1     1700   2 
  2  74  -1   0     1700   0 
  2  75  -1   1     1700   2 
  2  76  -1   0     1700   1 
  2  77  -1   0     1700   0 
  2  78  -1   1     1700   3 
  2  79  -1   0     1700   1 
  2  80  -1   1     1700   2 
  2  81  -1   1     1700   2 
  2  82  -1   0     1700   0 
  2  83  -1   1     1700   2 
  2  84  -1   0     1700   1 
  2  85  -1   1     1700   3 
  2  86  -1   0     1700   0 
  2  87  -1   1     1700   2 
  2  88  -1   0     1700   1 
  2  89  -1   0     1700   1 
  2  90  -1   1     1700   3 
  2  91  -1   0     1700   0 
  2  92  -1   1     1700   3 
  2  93  -1   1     1700   2 
  2  94  -1   0     1700   1 
  2  95  -1   0     1700   0 
  2  96  -1   0     1700   0 
  2  97  -1   0     1700   1 
  2  98  -1   1     1700   2 
  2  99  -1   0     1700   0 
  2 100  -1   0     1700   1 
  2 101  -1   1     1700   3 
  2 102  -1   1     1700   2 
  2 103  -1   0     1700   1 
  2 104  -1   0     1700   0 
  2 105  -1   1     1700   3 
  2 106  -1   1     1700   2 
  2 107  -1   0     1700   1 
  2 108  -1   0     1700   1 
  2 109  -1   1     1700   3 
  2 110  -1   0     1700   0 
  2 111  -1   0     1700   1 
  2 112  -1   1     1700   2 
  2 113  -1   1     1700   3 
  2 114  -1   0     1700   1 
  2 115  -1   1     1700   2 
  2 116  -1   1     1700   3 
  2 117  -1   0     1700   1 
  2 118  -1   1     1700   3 
  2 119  -1   1     1700   2 
  2 120  -1   1     1700   2 
  2 121  -1   1     1700   3 
  2 122  -1   0     1700   0 
  2 123  -1   0     1700   1 
  2 124  -1   0     1700   1 
  2 125   0   0      220   3 
  2 126  -1   0     1700   1 
  2 127  -1   0     1700   0 
  3   0  -1   0     1700   1 
  3   1  -1   0     1700   1 
  3   2  -1   1     1700   3 
  3   3  -1   0     1700   1 
  3   4  -1   1     1700   2 
  3   5  -1   0     1700   1 
  3   6  -1   0     1700   0 
  3   7  -1   1     1700   3 
  3   8  -1   0     1700   1 
  3   9  -1   1     1700   3 
  3  10  -1   0     1700   0 
  3  11  -1   1     1700   2 
  3  12  -1   0     1700   1 
  3  13  -1   0     1700   1 
  3  14  -1   0     1700   1 
  3  15  -1   0     1700   1 
  3  16  -1   0     1700   0 
  3  17  -1   1     1700   3 
  3  18  -1   0     1700   1 
  3  19  -1   0     1700   0 
  3  20  -1   0     1700   1 
  3  21  -1   1     1700   3 
  3  22  -1   1     1700   3 
  3  23  -1   1     1700   2 
  3  24  -1   0     1700   0 
  3  25  -1   0     1700   0 
  3  26  -1   1     1700   3 
  3  27  -1   0     1700   0 
  3  28  -1   0     1700   1 
  3  29  -1   1     1700   3 
  3  30  -1   1     1700   3 
  3  31  -1   0     1700   0 
  3  32  -1   1     1700   2 
  3  33  -1   1     1700   3 
  3  34  -1   0     1700   1 
  3  35  -1   1     1700   2 
  3  36  -1   1     1700   3 
  3  37  -1   1     1700   2 
  3  38  -1   0     1700   0 
  3  39  -1   0     1700   1 
  3  40  -1   0     1700   0 
  3  41  -1   1     1700   2 
  3  42  -1   0     1700   0 
  3  43  -1   1     1700   2 
  3  44  -1   0     1700   1 
  3  45  -1   1     1700   3 
  3  46  -1   1     1700   2 
  3  47  -1   0     1700   1 
  3  48  -1   1     1700   3 
  3  49  -1   1     1700   2 
  3  50  -1   0     1700   0 
  3  51  -1   0     1700   1 
  3  52  -1   1     1700   2 
  3  53  -1   1     1700   3 
  3  54  -1   0     1700   0 
  3  55  -1   1     1700   3 
  3  56  -1   0     1700   0 
  3  57  -1   0     1700   0 
  3  58  -1   0     1700   1 
  3  59  -1   0     1700   0 
  3  60  -1   1     1700   2 
  3  61  -1   1     1700   2 
  3  62  -1   1     1700   3 
  3  63  -1   0     1700   0 
  3  64  -1   1     1700   2 
  3  65  -1   1     1700   2 
  3  66  -1   0     1700   1 
  3  67   0   0      230   3 
  3  68  -1   0     1700   1 
  3  69  -1   1     1700   2 
  3  70  -1   1     1700   2 
  3  71  -1   0     1700   0 
  3  72  -1   0     1700   0 
  3  73  -1   1     1700   2 
  3  74  -1   1     1700   3 
  3  75  -1   1     1700   3 
  3  76  -1   0     1700   1 
  3  77  -1   0     1700   0 
  3  78  -1   1     1700   3 
  3  79  -1   1     1700   3 
  3  80  -1   1     1700   2 
  3  81  -1   1     1700   3 
  3  82  -1   0     1700   0 
  3  83  -1   1     1700   2 
  3  84  -1   0     1700   0 
  3  85  -1   1     1700   2 
  3  86  -1   0     1700   1 
  3  87  -1   1     1700   2 
  3  88  -1   1     1700   3 
  3  89  -1   0     1700   0 
  3  90  -1   1     1700   3 
  3  91  -1   1     1700   2 
  3  92  -1   1     1700   3 
  3  93  -1   1     1700   2 
  3  94  -1   0     1700   1 
  3  95  -1   0     1700   0 
  3  96  -1   1     1700   3 
  3  97  -1   0     1700   1 
  3  98  -1   1     1700   2 
  3  99  -1   1     1700   2 
  3 100  -1   1     1700   3 
  3 101  -1   0     1700   0 
  3 102  -1   1     1700   3 
  3 103  -1   1     1700   2 
  3 104  -1   0     1700   1 
  3 105  -1   1     1700   3 
  3 106  -1   0     1700   0 
  3 107  -1   0     1700   0 
  3 108  -1   0     1700   0 
  3 109  -1   0     1700   1 
  3 110  -1   0     1700   0 
  3 111  -1   0     1700   1 
  3 112  -1   1     1700   2 
  3 113  -1   1     1700   2 
  3 114  -1   0     1700   1 
  3 115  -1   1     1701   2 
  3 116  -1   0     1700   0 
  3 117  -1   0     1700   1 
  3 118  -1   0     1700   1 
  3 119  -1   0     1700   1 
  3 120  -1   1     1700   3 
  3 121  -1   1     1700   3 
  3 122  -1   0     1700   0 
  3 123  -1   0     1700   0 
  3 124  -1   1     1700   2 
  3 125  -1   1     1700   2 
  3 126  -1   0     1700   1 
  3 127  -1   1     1700   3 
