# Supplementary material for: The influence of the Japanese waving cat on the joint spatial compatibility effect: A replication and extension of Dolk, Hommel, Prinz, and Liepelt (2013)
Source: PLoS One. 2017 Sep 14;12(9):e0184844. doi: 10.1371/journal.pone.0184844 (PMC5599021; doi:10.1371/journal.pone.0184844)
Supplement: S1 File — (ZIP) [file pone.0184844.s001.zip › S1 Data/raw data/69.dat]

SimonNL [04-2015]
 69    0   0 
 ROA29
 -1   0   0   0      230   1 
 -1   1  -1   0     1700   2 
 -1   2  -1   0     1700   3 
 -1   3  -1   1     1700   0 
 -1   4  -1   1     1700   0 
 -1   5  -1   1     1700   1 
 -1   6  -1   0     1700   3 
 -1   7  -1   0     1700   2 
  0   0  -1   0     1700   2 
  0   1   0   2      746   3 
  0   2  -1   1     1700   0 
  0   3  -1   1     1700   0 
  0   4  -1   1     1700   0 
  0   5  -1   1     1700   1 
  0   6   0   2      510   2 
  0   7  -1   1     1700   0 
  0   8  -1   1     1700   1 
  0   9  -1   1     1700   1 
  0  10   0   2      501   2 
  0  11   0   2      772   3 
  0  12   0   2      631   2 
  0  13  -1   1     1700   0 
  0  14  -1   1     1700   0 
  0  15   0   2      712   2 
  0  16   0   2      614   3 
  0  17  -1   1     1700   1 
  0  18   0   2      456   2 
  0  19  -1   1     1700   1 
  0  20  -1   1     1700   0 
  0  21   0   2      553   3 
  0  22   0   2      583   2 
  0  23  -1   1     1700   0 
  0  24  -1   1     1700   1 
  0  25   0   2      589   3 
  0  26   0   2      757   2 
  0  27  -1   1     1700   0 
  0  28   0   2      610   2 
  0  29  -1   1     1700   1 
  0  30  -1   1     1700   1 
  0  31   0   2      537   3 
  0  32   0   2      732   2 
  0  33  -1   1     1700   0 
  0  34  -1   1     1700   1 
  0  35  -1   1     1700   0 
  0  36   0   2      483   3 
  0  37  -1   1     1700   0 
  0  38   0   2      497   3 
  0  39  -1   1     1700   0 
  0  40  -1   1     1700   0 
  0  41  -1   1     1700   1 
  0  42  -1   1     1700   1 
  0  43  -1   1     1700   1 
  0  44  -1   1     1700   1 
  0  45   0   2      724   3 
  0  46   0   2      539   3 
  0  47   0   2      553   2 
  0  48   0   2      500   3 
  0  49  -1   1     1700   0 
  0  50   0   2      566   2 
  0  51  -1   1     1700   1 
  0  52  -1   1     1700   1 
  0  53  -1   1     1700   0 
  0  54  -1   1     1700   1 
  0  55  -1   1     1700   0 
  0  56  -1   1     1700   0 
  0  57  -1   1     1700   0 
  0  58  -1   1     1700   1 
  0  59  -1   1     1700   0 
  0  60   0   2      851   3 
  0  61   0   2      955   2 
  0  62  -1   1     1700   0 
  0  63   0   2      666   2 
  0  64  -1   1     1700   0 
  0  65   0   2      569   2 
  0  66   0   0      565   1 
  0  67  -1   1     1700   1 
  0  68   0   2      683   2 
  0  69   0   2      651   3 
  0  70   0   2      743   2 
  0  71  -1   1     1700   0 
  0  72   0   2      548   2 
  0  73  -1   1     1700   1 
  0  74  -1   1     1700   1 
  0  75   0   2      565   2 
  0  76   0   2      761   3 
  0  77   0   2      695   2 
  0  78   0   2      623   3 
  0  79  -1   1     1700   1 
  0  80   0   2      526   2 
  0  81  -1   1     1700   1 
  0  82   0   2      542   3 
  0  83  -1   1     1700   0 
  0  84   0   2      504   3 
  0  85   0   2      716   3 
  0  86   0   2      568   3 
  0  87  -1   1     1700   1 
  0  88  -1   0     1700   3 
  0  89   0   2      599   2 
  0  90   0   2      595   2 
  0  91   0   2      947   3 
  0  92   0   2      826   3 
  0  93   0   2      724   3 
  0  94  -1   1     1700   1 
  0  95   0   2      519   2 
  0  96   0   2      559   2 
  0  97   0   2      496   2 
  0  98  -1   1     1700   0 
  0  99  -1   1     1700   0 
  0 100  -1   1     1700   0 
  0 101  -1   1     1700   0 
  0 102   0   2      664   2 
  0 103   0   2      683   3 
  0 104   0   2      535   3 
  0 105  -1   1     1700   1 
  0 106   0   2      809   3 
  0 107   0   2      468   3 
  0 108   0   2      478   3 
  0 109  -1   1     1700   1 
  0 110  -1   1     1700   1 
  0 111  -1   1     1700   1 
  0 112  -1   1     1700   0 
  0 113  -1   1     1700   1 
  0 114   0   2      520   3 
  0 115   0   2      598   2 
  0 116  -1   1     1700   0 
  0 117   0   2      972   3 
  0 118   0   2      574   2 
  0 119   0   2      809   3 
  0 120   0   0      560   0 
  0 121  -1   1     1700   1 
  0 122   0   2      695   2 
  0 123   0   2      592   3 
  0 124   0   2      543   2 
  0 125   0   0      643   1 
  0 126  -1   1     1700   0 
  0 127   0   2      659   2 
  1   0  -1   0     1700   2 
  1   1  -1   0     1700   3 
  1   2   0   0      534   1 
  1   3   0   0      504   1 
  1   4   0   0      558   1 
  1   5  -1   0     1700   3 
  1   6  -1   0     1700   2 
  1   7  -1   0     1700   2 
  1   8  -1   0     1700   3 
  1   9   0   0      547   1 
  1  10   0   0      628   1 
  1  11  -1   0     1700   2 
  1  12   0   0      590   0 
  1  13   0   0      685   1 
  1  14   0   0      598   1 
  1  15   0   0      591   1 
  1  16  -1   0     1700   2 
  1  17   0   0      602   0 
  1  18  -1   0     1700   3 
  1  19   0   0      507   1 
  1  20   0   0      591   1 
  1  21  -1   0     1700   2 
  1  22   0   0      761   0 
  1  23  -1   0     1700   3 
  1  24  -1   0     1700   2 
  1  25  -1   0     1700   2 
  1  26   0   0      497   1 
  1  27  -1   0     1700   3 
  1  28  -1   0     1700   2 
  1  29   0   0      507   1 
  1  30   0   0      650   0 
  1  31  -1   0     1700   2 
  1  32  -1   0     1700   3 
  1  33   0   0      497   1 
  1  34  -1   0     1700   3 
  1  35   0   0      486   0 
  1  36   0   0      560   1 
  1  37   0   0      531   1 
  1  38   0   2      576   3 
  1  39   0   0      497   0 
  1  40   0   0      583   1 
  1  41   0   0      555   1 
  1  42  -1   0     1700   3 
  1  43  -1   0     1700   3 
  1  44   0   0      517   0 
  1  45   0   0      674   1 
  1  46  -1   0     1700   3 
  1  47   0   0      487   1 
  1  48   0   0      560   1 
  1  49  -1   0     1700   3 
  1  50   0   0      545   0 
  1  51   0   0      550   0 
  1  52   0   0      507   0 
  1  53  -1   0     1700   3 
  1  54  -1   0     1700   3 
  1  55  -1   0     1700   3 
  1  56   0   0      524   0 
  1  57  -1   0     1700   2 
  1  58  -1   0     1700   3 
  1  59  -1   0     1700   2 
  1  60   0   0      601   1 
  1  61   0   0      582   0 
  1  62   0   0      489   0 
  1  63  -1   0     1700   2 
  1  64   0   0      515   0 
  1  65  -1   0     1700   3 
  1  66  -1   0     1700   3 
  1  67  -1   0     1700   3 
  1  68   0   0      588   0 
  1  69   0   0      711   1 
  1  70  -1   0     1700   3 
  1  71  -1   0     1700   2 
  1  72  -1   0     1700   3 
  1  73   0   0      495   1 
  1  74   0   0      504   1 
  1  75  -1   0     1700   2 
  1  76   0   0      568   1 
  1  77  -1   0     1700   3 
  1  78  -1   0     1700   2 
  1  79   0   0      858   0 
  1  80  -1   0     1700   2 
  1  81  -1   0     1700   2 
  1  82   0   0      534   0 
  1  83   0   0      663   0 
  1  84  -1   0     1700   3 
  1  85  -1   0     1700   3 
  1  86  -1   0     1700   3 
  1  87   0   0      516   0 
  1  88   0   0      493   0 
  1  89  -1   0     1700   3 
  1  90   0   0      504   0 
  1  91   0   0      561   1 
  1  92   0   0      483   0 
  1  93  -1   0     1700   3 
  1  94  -1   0     1700   2 
  1  95   0   0      533   1 
  1  96   0   0      561   0 
  1  97  -1   0     1700   2 
  1  98   0   0      950   0 
  1  99   0   0      552   1 
  1 100   0   0      601   0 
  1 101  -1   0     1700   3 
  1 102  -1   1     1700   1 
  1 103  -1   0     1700   2 
  1 104  -1   0     1700   2 
  1 105   0   0      612   0 
  1 106   0   0      594   1 
  1 107   0   0      497   0 
  1 108  -1   0     1700   2 
  1 109  -1   0     1700   2 
  1 110  -1   0     1700   2 
  1 111   0   0      532   0 
  1 112  -1   0     1700   3 
  1 113  -1   0     1700   3 
  1 114   0   0      520   0 
  1 115   0   0      555   0 
  1 116  -1   0     1700   2 
  1 117   0   0      492   1 
  1 118  -1   0     1700   2 
  1 119  -1   0     1700   2 
  1 120   0   0      498   1 
  1 121  -1   0     1700   2 
  1 122   0   0      477   0 
  1 123  -1   0     1700   3 
  1 124  -1   0     1700   2 
  1 125   0   0      512   0 
  1 126  -1   0     1700   2 
  1 127  -1   0     1700   2 
  2   0   0   0      696   0 
  2   1   0   0      632   0 
  2   2   0   0      685   1 
  2   3   0   0      499   1 
  2   4   0   0      544   1 
  2   5   0   0      560   0 
  2   6  -1   0     1700   2 
  2   7   0   0      461   1 
  2   8   0   0      474   1 
  2   9  -1   0     1700   2 
  2  10  -1   0     1700   3 
  2  11   0   0      626   1 
  2  12  -1   0     1700   2 
  2  13   0   2      490   3 
  2  14   0   0      528   0 
  2  15   0   0      593   1 
  2  16   0   0      652   0 
  2  17  -1   0     1700   2 
  2  18  -1   0     1700   2 
  2  19  -1   0     1700   2 
  2  20   0   0      514   1 
  2  21  -1   0     1700   3 
  2  22  -1   0     1700   3 
  2  23  -1   0     1700   2 
  2  24   0   0      828   0 
  2  25   0   0      546   1 
  2  26  -1   0     1700   2 
  2  27   0   0      488   1 
  2  28  -1   0     1700   3 
  2  29   0   0      499   0 
  2  30  -1   0     1700   3 
  2  31  -1   0     1700   3 
  2  32  -1   0     1700   3 
  2  33   0   0      724   1 
  2  34   0   0      581   0 
  2  35  -1   0     1700   2 
  2  36  -1   0     1700   2 
  2  37  -1   0     1700   3 
  2  38   0   0      577   1 
  2  39  -1   0     1700   2 
  2  40   0   0      624   1 
  2  41  -1   0     1700   2 
  2  42  -1   0     1700   3 
  2  43   0   0      528   0 
  2  44   0   0      536   0 
  2  45  -1   0     1700   2 
  2  46  -1   0     1700   2 
  2  47   0   0      524   0 
  2  48   0   0      519   0 
  2  49  -1   0     1700   2 
  2  50   0   0      695   1 
  2  51  -1   0     1700   3 
  2  52   0   0      729   1 
  2  53  -1   0     1700   2 
  2  54  -1   0     1700   3 
  2  55  -1   0     1700   3 
  2  56   0   0      604   1 
  2  57   0   0      586   1 
  2  58  -1   0     1700   3 
  2  59  -1   0     1700   3 
  2  60  -1   0     1700   2 
  2  61  -1   0     1700   3 
  2  62   0   0      617   0 
  2  63  -1   0     1700   3 
  2  64  -1   0     1700   2 
  2  65   0   0      509   1 
  2  66   0   0      558   0 
  2  67   0   0      566   0 
  2  68   0   0      588   1 
  2  69  -1   0     1700   2 
  2  70   0   0      535   0 
  2  71   0   0      498   0 
  2  72  -1   0     1700   2 
  2  73   0   0      544   0 
  2  74   0   0      526   1 
  2  75  -1   0     1700   3 
  2  76  -1   0     1700   2 
  2  77  -1   0     1700   2 
  2  78   0   0      482   1 
  2  79   0   0      515   1 
  2  80  -1   0     1700   2 
  2  81  -1   0     1700   3 
  2  82   0   0      530   1 
  2  83  -1   0     1700   3 
  2  84   0   0      525   1 
  2  85   0   0      544   0 
  2  86   0   0      608   1 
  2  87   0   0      505   0 
  2  88  -1   0     1700   3 
  2  89  -1   0     1700   2 
  2  90   0   0      540   1 
  2  91   0   0      506   0 
  2  92   0   0      479   0 
  2  93   0   0      464   0 
  2  94   0   0      481   0 
  2  95   0   0      571   1 
  2  96  -1   0     1700   3 
  2  97  -1   0     1700   2 
  2  98  -1   0     1700   2 
  2  99   0   0      542   1 
  2 100   0   0      570   0 
  2 101  -1   0     1700   3 
  2 102  -1   0     1700   2 
  2 103  -1   0     1700   2 
  2 104  -1   0     1700   3 
  2 105   0   0      488   1 
  2 106   0   0      486   1 
  2 107   0   0      525   1 
  2 108   0   0      599   1 
  2 109   0   0      634   0 
  2 110  -1   0     1700   3 
  2 111   0   0      622   0 
  2 112   0   0      513   0 
  2 113  -1   0     1700   3 
  2 114  -1   0     1700   3 
  2 115   0   0      494   0 
  2 116   0   0      690   0 
  2 117   0   0      565   0 
  2 118  -1   0     1700   3 
  2 119  -1   0     1700   3 
  2 120  -1   0     1700   3 
  2 121  -1   0     1700   3 
  2 122  -1   0     1700   2 
  2 123  -1   0     1700   2 
  2 124  -1   0     1700   2 
  2 125   0   0      527   0 
  2 126  -1   0     1700   2 
  2 127  -1   0     1700   3 
  3   0  -1   0     1700   2 
  3   1   0   0      507   1 
  3   2  -1   0     1700   3 
  3   3   0   0      473   0 
  3   4  -1   0     1700   2 
  3   5  -1   0     1700   3 
  3   6  -1   0     1700   2 
  3   7  -1   0     1700   2 
  3   8   0   0      585   1 
  3   9  -1   0     1700   3 
  3  10   0   0      479   0 
  3  11   0   0      492   1 
  3  12  -1   0     1700   2 
  3  13  -1   0     1700   3 
  3  14  -1   0     1700   3 
  3  15  -1   0     1700   2 
  3  16   0   0      697   0 
  3  17   0   0      680   1 
  3  18  -1   0     1700   3 
  3  19  -1   0     1700   3 
  3  20   0   0      648   1 
  3  21   0   0      567   1 
  3  22  -1   0     1700   3 
  3  23  -1   0     1700   3 
  3  24   0   0      649   0 
  3  25  -1   0     1700   2 
  3  26  -1   0     1700   2 
  3  27  -1   0     1700   2 
  3  28   0   0      539   1 
  3  29  -1   0     1700   2 
  3  30  -1   0     1700   2 
  3  31   0   0      495   0 
  3  32   0   0      577   1 
  3  33  -1   0     1700   2 
  3  34  -1   0     1700   3 
  3  35  -1   0     1700   3 
  3  36   0   0      459   0 
  3  37  -1   0     1700   2 
  3  38  -1   0     1700   3 
  3  39   0   0      460   0 
  3  40  -1   0     1700   3 
  3  41   0   0      574   1 
  3  42  -1   0     1700   3 
  3  43   0   0      508   1 
  3  44   0   0      540   0 
  3  45   0   0      461   1 
  3  46  -1   0     1700   2 
  3  47   0   0      475   1 
  3  48   0   0      572   0 
  3  49  -1   0     1700   3 
  3  50   0   0      459   1 
  3  51   0   0      481   1 
  3  52   0   0      516   1 
  3  53   0   0      602   0 
  3  54   0   0      461   1 
  3  55  -1   0     1700   3 
  3  56  -1   0     1700   2 
  3  57   0   0      483   0 
  3  58   0   0      560   1 
  3  59  -1   0     1700   2 
  3  60   0   0      456   1 
  3  61   0   0      442   0 
  3  62   0   0      441   1 
  3  63  -1   0     1700   2 
  3  64  -1   0     1700   3 
  3  65  -1   0     1700   2 
  3  66  -1   0     1700   2 
  3  67   0   0      462   1 
  3  68   0   0      576   1 
  3  69   0   0      532   0 
  3  70  -1   0     1700   3 
  3  71  -1   0     1700   2 
  3  72   0   0      476   0 
  3  73   0   2      481   2 
  3  74   0   0      484   0 
  3  75   0   0      503   0 
  3  76   0   0      600   0 
  3  77  -1   0     1700   3 
  3  78  -1   0     1700   2 
  3  79   0   0      506   1 
  3  80   0   0      565   0 
  3  81  -1   0     1700   2 
  3  82  -1   0     1700   3 
  3  83   0   0      513   0 
  3  84  -1   0     1700   2 
  3  85   0   0      474   0 
  3  86  -1   0     1700   3 
  3  87   0   0      472   0 
  3  88   0   0      608   0 
  3  89  -1   0     1700   2 
  3  90   0   0      492   0 
  3  91   0   0      705   1 
  3  92   0   0      500   1 
  3  93   0   0      488   1 
  3  94  -1   0     1700   3 
  3  95   0   0      526   1 
  3  96   0   0      512   0 
  3  97  -1   0     1700   3 
  3  98   0   0      469   1 
  3  99  -1   0     1700   2 
  3 100   0   0      557   0 
  3 101   0   0      613   1 
  3 102   0   0      496   1 
  3 103   0   0      532   1 
  3 104   0   0      627   0 
  3 105  -1   0     1700   2 
  3 106  -1   0     1700   3 
  3 107  -1   0     1700   3 
  3 108   0   0      507   0 
  3 109  -1   0     1700   3 
  3 110  -1   0     1700   3 
  3 111  -1   0     1700   2 
  3 112   0   0      471   0 
  3 113   0   0      486   1 
  3 114   0   0      512   0 
  3 115  -1   0     1700   2 
  3 116   0   0      521   0 
  3 117   0   0      486   0 
  3 118   0   0      562   0 
  3 119   0   0      548   1 
  3 120  -1   0     1700   3 
  3 121  -1   0     1700   3 
  3 122  -1   0     1700   2 
  3 123  -1   0     1700   2 
  3 124  -1   0     1700   3 
  3 125  -1   0     1700   2 
  3 126  -1   0     1700   3 
  3 127  -1   0     1700   3 
