# Supplementary material for: The influence of the Japanese waving cat on the joint spatial compatibility effect: A replication and extension of Dolk, Hommel, Prinz, and Liepelt (2013)
Source: PLoS One. 2017 Sep 14;12(9):e0184844. doi: 10.1371/journal.pone.0184844 (PMC5599021; doi:10.1371/journal.pone.0184844)
Supplement: S1 File — (ZIP) [file pone.0184844.s001.zip › S1 Data/raw data/70.dat]

SimonNL [04-2015]
 70    3   1 
 DLL13
 -1   0   0   0      985   2 
 -1   1   0   0      761   3 
 -1   2  -1   0     1700   0 
 -1   3  -1   0     1700   0 
 -1   4   0   0      632   3 
 -1   5  -1   0     1700   1 
 -1   6  -1   0     1700   1 
 -1   7   0   0      735   2 
  0   0   0   0      648   2 
  0   1  -1   0     1700   0 
  0   2   0   0      697   2 
  0   3  -1   0     1700   0 
  0   4  -1   0     1700   1 
  0   5  -1   0     1700   0 
  0   6   0   0      704   3 
  0   7   0   0      637   3 
  0   8  -1   0     1700   1 
  0   9  -1   0     1700   1 
  0  10   0   0      569   2 
  0  11  -1   0     1700   1 
  0  12   0   0      643   2 
  0  13   0   0     1366   3 
  0  14   0   0      669   3 
  0  15   0   0      521   3 
  0  16   0   0      563   2 
  0  17   0   0      614   2 
  0  18   0   0      549   2 
  0  19  -1   0     1700   1 
  0  20  -1   0     1700   0 
  0  21  -1   0     1700   0 
  0  22  -1   0     1700   0 
  0  23   0   0      596   3 
  0  24  -1   0     1700   1 
  0  25  -1   0     1700   0 
  0  26   0   0      534   2 
  0  27   0   0      564   2 
  0  28  -1   0     1700   1 
  0  29  -1   0     1700   1 
  0  30  -1   0     1700   1 
  0  31   0   0      621   3 
  0  32  -1   0     1700   1 
  0  33  -1   0     1700   0 
  0  34   0   0      709   3 
  0  35   0   0      703   2 
  0  36  -1   0     1700   1 
  0  37   0   0      516   3 
  0  38  -1   0     1700   1 
  0  39  -1   0     1700   1 
  0  40  -1   0     1700   1 
  0  41  -1   0     1700   0 
  0  42  -1   0     1700   1 
  0  43  -1   0     1700   0 
  0  44   0   0      528   3 
  0  45   0   0      507   3 
  0  46   0   2      534   1 
  0  47   0   0      648   2 
  0  48   0   0      682   2 
  0  49   0   0      573   2 
  0  50  -1   0     1700   0 
  0  51  -1   0     1700   1 
  0  52  -1   0     1700   1 
  0  53  -1   0     1700   0 
  0  54   0   0      491   3 
  0  55  -1   0     1700   0 
  0  56  -1   0     1700   0 
  0  57  -1   0     1700   1 
  0  58  -1   0     1700   0 
  0  59   0   0      587   2 
  0  60  -1   0     1700   0 
  0  61  -1   0     1700   0 
  0  62   0   0      549   2 
  0  63   0   0      496   2 
  0  64   0   0      651   3 
  0  65  -1   0     1700   0 
  0  66   0   0      887   2 
  0  67   0   0      674   3 
  0  68  -1   0     1700   0 
  0  69  -1   0     1700   1 
  0  70   0   0      546   3 
  0  71   0   0      539   2 
  0  72   0   0      588   2 
  0  73   0   0      550   3 
  0  74  -1   0     1700   0 
  0  75  -1   0     1700   1 
  0  76   0   0      566   2 
  0  77   0   0      541   2 
  0  78  -1   0     1700   1 
  0  79   0   0      958   2 
  0  80   0   0      672   3 
  0  81  -1   0     1700   0 
  0  82   0   0      592   3 
  0  83   0   0      558   3 
  0  84  -1   0     1700   1 
  0  85  -1   0     1700   1 
  0  86   0   0      542   3 
  0  87   0   0      509   2 
  0  88   0   0      693   3 
  0  89  -1   0     1700   1 
  0  90   0   0      634   2 
  0  91   0   0      488   2 
  0  92   0   0      723   3 
  0  93  -1   0     1700   1 
  0  94   0   0      571   2 
  0  95   0   0      628   2 
  0  96  -1   1     1700   3 
  0  97  -1   1     1700   3 
  0  98   0   0      752   2 
  0  99   0   0      591   2 
  0 100  -1   0     1700   1 
  0 101   0   0      676   2 
  0 102   0   0      604   3 
  0 103   0   0      688   2 
  0 104  -1   0     1700   0 
  0 105  -1   0     1700   0 
  0 106   0   0      613   3 
  0 107  -1   0     1700   0 
  0 108  -1   0     1700   0 
  0 109  -1   0     1700   0 
  0 110  -1   0     1700   1 
  0 111   0   0      585   3 
  0 112   0   0      798   3 
  0 113  -1   0     1700   0 
  0 114  -1   0     1700   0 
  0 115   0   0      525   3 
  0 116  -1   0     1700   1 
  0 117  -1   0     1700   1 
  0 118  -1   0     1700   0 
  0 119  -1   0     1700   0 
  0 120   0   0      564   3 
  0 121   0   0      729   3 
  0 122  -1   0     1700   0 
  0 123   0   0      665   3 
  0 124   0   0      663   2 
  0 125  -1   0     1700   1 
  0 126  -1   0     1700   1 
  0 127  -1   0     1700   0 
  1   0   0   0      546   3 
  1   1   0   0      649   2 
  1   2   0   0      573   3 
  1   3   0   0      560   2 
  1   4  -1   0     1700   0 
  1   5   0   0      689   2 
  1   6  -1   0     1700   0 
  1   7  -1   0     1700   1 
  1   8   0   0      701   3 
  1   9  -1   0     1700   0 
  1  10  -1   0     1700   1 
  1  11  -1   0     1700   1 
  1  12  -1   0     1700   0 
  1  13   0   0      667   2 
  1  14  -1   0     1700   1 
  1  15   0   0      624   3 
  1  16  -1   0     1700   1 
  1  17   0   0      526   2 
  1  18   0   0      599   2 
  1  19   0   0      601   2 
  1  20  -1   0     1700   0 
  1  21  -1   0     1700   1 
  1  22   0   0      773   3 
  1  23  -1   0     1700   0 
  1  24  -1   0     1700   0 
  1  25   0   0      623   3 
  1  26   0   0      644   3 
  1  27  -1   0     1700   1 
  1  28   0   0      526   3 
  1  29  -1   0     1700   0 
  1  30   0   0     1024   3 
  1  31   0   0      599   3 
  1  32  -1   0     1700   1 
  1  33   0   0      542   3 
  1  34   0   0      539   2 
  1  35  -1   0     1700   0 
  1  36   0   0      659   3 
  1  37  -1   0     1700   0 
  1  38   0   0      507   2 
  1  39   0   0      578   2 
  1  40  -1   0     1700   1 
  1  41  -1   0     1700   0 
  1  42  -1   0     1700   1 
  1  43  -1   0     1700   1 
  1  44  -1   0     1700   0 
  1  45   0   0      527   3 
  1  46  -1   0     1700   0 
  1  47  -1   0     1700   1 
  1  48   0   0      565   2 
  1  49   0   0      583   3 
  1  50   0   0      572   2 
  1  51  -1   0     1700   0 
  1  52   0   0      974   3 
  1  53   0   0      542   2 
  1  54  -1   0     1700   1 
  1  55   0   0      548   2 
  1  56   0   0      619   2 
  1  57  -1   0     1700   0 
  1  58   0   0      475   2 
  1  59  -1   0     1700   1 
  1  60   0   0      594   2 
  1  61  -1   0     1700   1 
  1  62  -1   0     1700   0 
  1  63  -1   0     1700   1 
  1  64   0   0      817   2 
  1  65  -1   0     1700   0 
  1  66  -1   0     1700   1 
  1  67   0   0      530   3 
  1  68  -1   0     1700   1 
  1  69  -1   0     1700   0 
  1  70   0   0      573   2 
  1  71  -1   0     1700   1 
  1  72  -1   0     1700   1 
  1  73   0   0      554   2 
  1  74   0   0      722   3 
  1  75   0   0      559   3 
  1  76   0   0      580   2 
  1  77  -1   0     1700   1 
  1  78  -1   0     1700   0 
  1  79   0   0      541   3 
  1  80   0   0      577   3 
  1  81   0   0      630   2 
  1  82  -1   0     1700   0 
  1  83   0   0      578   2 
  1  84  -1   0     1700   0 
  1  85  -1   0     1700   1 
  1  86  -1   0     1700   0 
  1  87   0   0      481   3 
  1  88  -1   0     1700   1 
  1  89   0   0      452   2 
  1  90  -1   0     1700   1 
  1  91   0   0      534   3 
  1  92  -1   0     1700   1 
  1  93  -1   0     1700   0 
  1  94   0   0      481   3 
  1  95  -1   0     1700   1 
  1  96  -1   0     1700   1 
  1  97  -1   0     1700   0 
  1  98  -1   0     1700   0 
  1  99   0   0      554   2 
  1 100  -1   0     1700   0 
  1 101   0   0      709   3 
  1 102   0   0      560   2 
  1 103  -1   0     1700   0 
  1 104  -1   0     1700   1 
  1 105   0   0      496   3 
  1 106  -1   0     1700   0 
  1 107   0   0      515   3 
  1 108   0   0      608   3 
  1 109  -1   0     1700   1 
  1 110  -1   0     1700   0 
  1 111  -1   0     1700   1 
  1 112   0   0      476   2 
  1 113   0   0      646   2 
  1 114  -1   0     1700   0 
  1 115   0   0      587   3 
  1 116   0   0      588   3 
  1 117  -1   0     1700   0 
  1 118   0   0      514   3 
  1 119  -1   0     1700   0 
  1 120  -1   0     1700   1 
  1 121   0   0      671   3 
  1 122   0   0      674   3 
  1 123   0   0      642   2 
  1 124   0   0      576   2 
  1 125  -1   0     1700   1 
  1 126   0   0      487   2 
  1 127   0   0      484   2 
  2   0   0   2      618   0 
  2   1   0   0      500   2 
  2   2  -1   0     1700   0 
  2   3   0   0      538   2 
  2   4   0   0      583   2 
  2   5  -1   0     1700   0 
  2   6   0   0      545   3 
  2   7   0   0      615   3 
  2   8  -1   0     1700   1 
  2   9  -1   0     1700   1 
  2  10   0   0      743   2 
  2  11   0   0     1021   3 
  2  12  -1   0     1700   0 
  2  13   0   0      516   3 
  2  14   0   0      513   2 
  2  15  -1   0     1700   1 
  2  16   0   0      518   3 
  2  17  -1   0     1700   0 
  2  18  -1   0     1700   1 
  2  19  -1   0     1700   1 
  2  20   0   0      625   3 
  2  21   0   0      648   3 
  2  22   0   0      492   3 
  2  23   0   0      520   2 
  2  24   0   0      574   3 
  2  25   0   0      483   2 
  2  26   0   0      474   2 
  2  27   0   0      692   3 
  2  28  -1   0     1700   1 
  2  29  -1   0     1700   0 
  2  30   0   0      531   2 
  2  31   0   0      465   2 
  2  32  -1   0     1700   1 
  2  33   0   0      518   3 
  2  34  -1   0     1700   1 
  2  35   0   0      545   3 
  2  36  -1   0     1700   0 
  2  37  -1   0     1700   0 
  2  38   0   0      563   2 
  2  39   0   0      495   3 
  2  40  -1   0     1700   0 
  2  41   0   0      467   3 
  2  42   0   0      530   3 
  2  43   0   0      476   2 
  2  44   0   0      514   2 
  2  45   0   0      512   2 
  2  46   0   0      477   3 
  2  47   0   0      483   3 
  2  48  -1   0     1700   1 
  2  49  -1   0     1700   0 
  2  50   0   0      465   2 
  2  51  -1   0     1700   0 
  2  52  -1   0     1700   0 
  2  53  -1   0     1700   0 
  2  54   0   0      526   2 
  2  55  -1   0     1700   0 
  2  56   0   0      444   3 
  2  57  -1   0     1700   0 
  2  58  -1   0     1700   1 
  2  59  -1   0     1700   1 
  2  60   0   0      528   2 
  2  61  -1   0     1700   1 
  2  62   0   0     1012   3 
  2  63   0   0      547   2 
  2  64  -1   0     1700   0 
  2  65  -1   0     1700   0 
  2  66  -1   0     1700   1 
  2  67   0   0      584   3 
  2  68  -1   0     1700   1 
  2  69   0   0      523   3 
  2  70  -1   0     1700   0 
  2  71  -1   0     1700   1 
  2  72  -1   0     1700   1 
  2  73   0   0      529   2 
  2  74   0   0      492   2 
  2  75  -1   0     1700   0 
  2  76  -1   0     1700   1 
  2  77   0   0      460   2 
  2  78  -1   0     1700   1 
  2  79   0   0     1686   3 
  2  80  -1   0     1700   0 
  2  81  -1   0     1700   1 
  2  82  -1   0     1700   1 
  2  83  -1   0     1700   1 
  2  84   0   0      531   3 
  2  85   0   0      507   2 
  2  86  -1   0     1700   1 
  2  87   0   2      523   1 
  2  88   0   0      517   2 
  2  89   0   0      525   2 
  2  90  -1   0     1700   0 
  2  91   0   0      561   3 
  2  92  -1   0     1700   0 
  2  93   0   0      463   2 
  2  94  -1   0     1700   1 
  2  95   0   0      819   3 
  2  96  -1   0     1700   1 
  2  97  -1   0     1700   0 
  2  98   0   0      590   3 
  2  99  -1   0     1700   1 
  2 100  -1   0     1700   1 
  2 101  -1   0     1700   1 
  2 102   0   0      578   3 
  2 103   0   0      857   3 
  2 104  -1   0     1700   1 
  2 105   0   0      506   2 
  2 106  -1   0     1700   0 
  2 107   0   0      464   2 
  2 108  -1   0     1700   0 
  2 109   0   0      542   2 
  2 110  -1   0     1700   0 
  2 111  -1   0     1700   1 
  2 112  -1   0     1700   1 
  2 113  -1   0     1700   0 
  2 114   0   0      649   3 
  2 115  -1   0     1700   0 
  2 116  -1   0     1700   0 
  2 117  -1   0     1700   1 
  2 118   0   0      501   3 
  2 119   0   0      598   3 
  2 120   0   0      528   2 
  2 121   0   0      543   2 
  2 122   0   0      541   2 
  2 123  -1   0     1700   0 
  2 124  -1   0     1700   0 
  2 125   0   0      524   2 
  2 126  -1   0     1700   0 
  2 127   0   0      464   3 
  3   0   0   0      622   2 
  3   1  -1   0     1700   1 
  3   2  -1   0     1700   1 
  3   3   0   0      461   2 
  3   4   0   0      539   3 
  3   5  -1   0     1700   0 
  3   6  -1   0     1700   1 
  3   7  -1   0     1700   1 
  3   8   0   0      468   2 
  3   9  -1   0     1700   0 
  3  10  -1   0     1700   1 
  3  11   0   0      488   3 
  3  12  -1   0     1700   0 
  3  13  -1   0     1700   0 
  3  14  -1   0     1700   1 
  3  15   0   0      610   2 
  3  16   0   0      532   3 
  3  17   0   0      605   2 
  3  18  -1   0     1700   1 
  3  19  -1   0     1700   1 
  3  20   0   0      521   3 
  3  21  -1   0     1700   0 
  3  22  -1   0     1700   1 
  3  23  -1   0     1700   0 
  3  24   0   0      440   2 
  3  25   0   0      536   2 
  3  26  -1   0     1700   1 
  3  27  -1   0     1700   1 
  3  28   0   0      472   3 
  3  29  -1   0     1700   0 
  3  30   0   0      455   3 
  3  31   0   0      567   2 
  3  32   0   0      522   2 
  3  33   0   0      536   2 
  3  34  -1   0     1700   1 
  3  35   0   0      520   3 
  3  36   0   0      516   3 
  3  37   0   0      507   2 
  3  38  -1   0     1700   1 
  3  39   0   0      496   2 
  3  40  -1   0     1700   1 
  3  41   0   0      455   2 
  3  42   0   0      541   3 
  3  43  -1   0     1700   1 
  3  44  -1   0     1700   0 
  3  45   0   0      614   3 
  3  46  -1   0     1700   0 
  3  47  -1   0     1700   0 
  3  48   0   0      466   2 
  3  49   0   0      594   3 
  3  50  -1   0     1700   0 
  3  51   0   0      450   3 
  3  52  -1   1     1700   3 
  3  53   0   0      697   3 
  3  54  -1   0     1700   0 
  3  55  -1   0     1700   1 
  3  56  -1   0     1700   0 
  3  57  -1   0     1700   0 
  3  58   0   0      559   2 
  3  59  -1   0     1700   0 
  3  60  -1   0     1700   0 
  3  61  -1   0     1700   1 
  3  62   0   0      665   3 
  3  63   0   0      533   2 
  3  64  -1   0     1700   0 
  3  65   0   0      607   3 
  3  66   0   0      586   2 
  3  67  -1   0     1700   0 
  3  68  -1   0     1700   1 
  3  69  -1   0     1700   0 
  3  70   0   0      490   2 
  3  71   0   0      616   3 
  3  72   0   0      458   2 
  3  73   0   0      471   3 
  3  74  -1   0     1700   1 
  3  75  -1   0     1700   0 
  3  76   0   0      528   3 
  3  77   0   0      503   3 
  3  78   0   0      568   2 
  3  79   0   0      582   3 
  3  80   0   0      569   2 
  3  81   0   0      475   2 
  3  82   0   0      537   2 
  3  83  -1   0     1700   0 
  3  84  -1   0     1700   0 
  3  85  -1   0     1700   1 
  3  86   0   0      686   3 
  3  87   0   0     1118   2 
  3  88  -1   0     1700   0 
  3  89  -1   0     1700   0 
  3  90  -1   0     1700   1 
  3  91  -1   0     1700   1 
  3  92  -1   0     1700   0 
  3  93  -1   0     1700   1 
  3  94   0   0      670   3 
  3  95   0   0      505   3 
  3  96  -1   0     1700   1 
  3  97   0   0      926   3 
  3  98   0   0      529   2 
  3  99   0   0      596   3 
  3 100  -1   0     1700   0 
  3 101   0   0      551   2 
  3 102   0   0      544   2 
  3 103   0   0      734   2 
  3 104   0   0      617   2 
  3 105  -1   0     1700   0 
  3 106  -1   0     1700   0 
  3 107  -1   0     1700   1 
  3 108   0   0      621   2 
  3 109  -1   0     1700   0 
  3 110   0   0      822   2 
  3 111   0   0      743   3 
  3 112   0   2      532   1 
  3 113  -1   0     1700   1 
  3 114   0   0      523   3 
  3 115   0   0      566   3 
  3 116  -1   0     1700   1 
  3 117  -1   0     1700   0 
  3 118  -1   0     1700   1 
  3 119  -1   0     1700   0 
  3 120  -1   0     1700   1 
  3 121  -1   0     1700   1 
  3 122  -1   0     1700   1 
  3 123   0   0      464   3 
  3 124   0   0      502   3 
  3 125   0   0      495   2 
  3 126   0   0      545   3 
  3 127  -1   0     1700   0 
