# Supplementary material for: The influence of the Japanese waving cat on the joint spatial compatibility effect: A replication and extension of Dolk, Hommel, Prinz, and Liepelt (2013)
Source: PLoS One. 2017 Sep 14;12(9):e0184844. doi: 10.1371/journal.pone.0184844 (PMC5599021; doi:10.1371/journal.pone.0184844)
Supplement: S1 File — (ZIP) [file pone.0184844.s001.zip › S1 Data/raw data/72.dat]

SimonNL [04-2015]
 72    1   0 
 EIA12
 -1   0   0   0      855   1 
 -1   1  -1   0     1700   3 
 -1   2  -1   0     1700   2 
 -1   3  -1   0     1700   3 
 -1   4   0   0      522   0 
 -1   5   0   0      480   1 
 -1   6  -1   0     1700   2 
 -1   7   0   0     1036   0 
  0   0   0   0      847   1 
  0   1   0   0      599   1 
  0   2   0   0      506   1 
  0   3   0   0      707   1 
  0   4   0   0      698   0 
  0   5  -1   0     1700   2 
  0   6  -1   0     1700   2 
  0   7  -1   0     1700   2 
  0   8   0   0      556   0 
  0   9   0   2     1021   3 
  0  10   0   0      704   0 
  0  11  -1   0     1700   3 
  0  12  -1   0     1700   2 
  0  13   0   0      473   1 
  0  14  -1   0     1700   3 
  0  15   0   0      623   1 
  0  16  -1   0     1700   2 
  0  17  -1   0     1700   3 
  0  18   0   0      623   0 
  0  19   0   0      540   1 
  0  20  -1   0     1700   2 
  0  21   0   0      734   0 
  0  22  -1   0     1700   3 
  0  23  -1   0     1700   2 
  0  24   0   0      469   1 
  0  25  -1   0     1700   2 
  0  26   0   0      526   0 
  0  27   0   0      658   0 
  0  28   0   0      541   1 
  0  29   0   0      664   0 
  0  30   0   0      581   1 
  0  31   0   0      592   0 
  0  32   0   0      570   0 
  0  33  -1   0     1700   3 
  0  34  -1   0     1700   3 
  0  35  -1   0     1700   3 
  0  36   0   0      480   0 
  0  37  -1   0     1700   2 
  0  38  -1   0     1700   2 
  0  39  -1   0     1700   3 
  0  40  -1   0     1700   2 
  0  41   0   0      444   0 
  0  42   0   0      674   1 
  0  43  -1   0     1700   3 
  0  44  -1   0     1700   2 
  0  45   0   0      468   0 
  0  46   0   0      642   0 
  0  47   0   0      453   0 
  0  48   0   0      463   0 
  0  49  -1   0     1700   2 
  0  50   0   0      577   0 
  0  51  -1   0     1700   3 
  0  52  -1   0     1700   2 
  0  53  -1   0     1700   3 
  0  54  -1   0     1700   2 
  0  55  -1   0     1700   3 
  0  56   0   0      495   1 
  0  57  -1   0     1700   2 
  0  58   0   0      473   1 
  0  59   0   0      494   0 
  0  60   0   0      576   1 
  0  61   0   0      491   1 
  0  62   0   0      600   1 
  0  63  -1   0     1700   2 
  0  64  -1   0     1700   2 
  0  65   0   0      529   1 
  0  66   0   0      523   0 
  0  67  -1   0     1700   3 
  0  68   0   0      528   1 
  0  69   0   0      627   1 
  0  70   0   0      519   0 
  0  71  -1   0     1700   3 
  0  72  -1   0     1700   2 
  0  73  -1   0     1700   3 
  0  74   0   0      496   1 
  0  75  -1   0     1700   2 
  0  76  -1   0     1700   3 
  0  77  -1   0     1700   3 
  0  78   0   0      617   1 
  0  79  -1   0     1700   2 
  0  80  -1   0     1700   2 
  0  81   0   0      491   0 
  0  82   0   0      836   1 
  0  83  -1   0     1700   3 
  0  84   0   0      429   0 
  0  85  -1   0     1700   2 
  0  86   0   0      485   0 
  0  87  -1   0     1700   3 
  0  88   0   0      437   0 
  0  89  -1   0     1700   2 
  0  90   0   0      453   0 
  0  91  -1   0     1700   3 
  0  92  -1   0     1700   2 
  0  93  -1   0     1700   3 
  0  94   0   2      229   3 
  0  95  -1   0     1700   2 
  0  96  -1   0     1700   2 
  0  97  -1   0     1700   3 
  0  98  -1   0     1700   3 
  0  99  -1   0     1700   3 
  0 100  -1   0     1700   3 
  0 101   0   0      592   1 
  0 102  -1   0     1700   2 
  0 103  -1   0     1700   2 
  0 104   0   0      504   0 
  0 105   0   0      642   0 
  0 106   0   0      501   1 
  0 107   0   0      449   1 
  0 108  -1   0     1700   2 
  0 109   0   0      466   0 
  0 110   0   0      432   1 
  0 111   0   0      574   1 
  0 112   0   0      438   1 
  0 113   0   0      446   1 
  0 114  -1   0     1700   3 
  0 115  -1   0     1700   3 
  0 116  -1   0     1700   2 
  0 117  -1   0     1700   3 
  0 118   0   0      503   0 
  0 119   0   0      546   0 
  0 120  -1   0     1700   3 
  0 121   0   0      582   0 
  0 122  -1   0     1700   3 
  0 123   0   0      455   0 
  0 124   0   0      521   1 
  0 125   0   2      560   2 
  0 126   0   0      539   1 
  0 127   0   0      680   1 
  1   0  -1   0     1700   2 
  1   1   0   0      464   1 
  1   2   0   0      663   0 
  1   3   0   0      518   0 
  1   4  -1   0     1700   3 
  1   5   0   0      493   0 
  1   6   0   0      476   0 
  1   7   0   0      488   0 
  1   8   0   0      498   1 
  1   9   0   0      508   0 
  1  10  -1   0     1700   3 
  1  11   0   0      731   1 
  1  12  -1   0     1700   2 
  1  13   0   0      482   1 
  1  14  -1   0     1700   3 
  1  15   0   0      473   0 
  1  16  -1   0     1700   2 
  1  17  -1   0     1700   3 
  1  18  -1   0     1700   2 
  1  19  -1   0     1700   3 
  1  20  -1   0     1700   3 
  1  21  -1   0     1700   3 
  1  22   0   0      722   0 
  1  23   0   0      497   0 
  1  24  -1   0     1700   3 
  1  25  -1   0     1700   3 
  1  26  -1   0     1700   3 
  1  27   0   0      486   1 
  1  28   0   0      443   0 
  1  29   0   0      445   0 
  1  30  -1   0     1700   2 
  1  31  -1   0     1700   2 
  1  32  -1   0     1700   2 
  1  33  -1   0     1700   3 
  1  34   0   0      425   0 
  1  35  -1   0     1700   2 
  1  36   0   0      462   1 
  1  37  -1   0     1700   3 
  1  38   0   0      528   1 
  1  39   0   0      530   0 
  1  40   0   0      442   1 
  1  41  -1   0     1700   2 
  1  42  -1   0     1700   3 
  1  43   0   0      439   0 
  1  44   0   0      444   1 
  1  45  -1   0     1700   3 
  1  46   0   0      537   1 
  1  47  -1   0     1700   2 
  1  48  -1   0     1700   2 
  1  49  -1   0     1700   2 
  1  50   0   0      433   0 
  1  51  -1   0     1700   3 
  1  52  -1   0     1700   2 
  1  53  -1   0     1700   2 
  1  54  -1   0     1700   3 
  1  55  -1   0     1700   3 
  1  56  -1   0     1700   3 
  1  57   0   0      470   1 
  1  58  -1   0     1700   2 
  1  59   0   0      488   1 
  1  60   0   0      500   1 
  1  61  -1   0     1700   2 
  1  62   0   0      474   0 
  1  63   0   0      519   1 
  1  64  -1   0     1700   2 
  1  65  -1   0     1700   2 
  1  66  -1   0     1700   2 
  1  67  -1   0     1700   2 
  1  68  -1   0     1700   2 
  1  69  -1   0     1700   2 
  1  70   0   0      418   1 
  1  71   0   0      425   1 
  1  72  -1   0     1700   2 
  1  73   0   0      480   1 
  1  74  -1   0     1700   3 
  1  75   0   0      448   1 
  1  76   0   0      461   1 
  1  77  -1   0     1700   3 
  1  78   0   0      449   1 
  1  79  -1   0     1700   2 
  1  80   0   0      452   0 
  1  81   0   0      447   1 
  1  82  -1   0     1700   3 
  1  83   0   0      458   0 
  1  84   0   0      490   1 
  1  85  -1   0     1700   2 
  1  86  -1   0     1700   3 
  1  87   0   0      445   1 
  1  88   0   0      495   1 
  1  89  -1   0     1700   3 
  1  90  -1   0     1700   3 
  1  91   0   0      449   0 
  1  92   0   0      465   0 
  1  93   0   0      500   0 
  1  94  -1   0     1700   2 
  1  95  -1   0     1700   2 
  1  96   0   0      510   0 
  1  97   0   0      476   0 
  1  98   0   0      440   0 
  1  99   0   0      481   0 
  1 100  -1   0     1700   3 
  1 101   0   0      419   0 
  1 102   0   0      410   0 
  1 103  -1   0     1700   3 
  1 104   0   0      462   0 
  1 105  -1   0     1700   2 
  1 106  -1   0     1700   2 
  1 107  -1   0     1700   3 
  1 108  -1   0     1700   2 
  1 109   0   0      449   1 
  1 110   0   0      425   1 
  1 111  -1   0     1700   3 
  1 112   0   0      481   0 
  1 113  -1   0     1700   3 
  1 114   0   0      543   1 
  1 115  -1   0     1700   2 
  1 116  -1   0     1700   3 
  1 117   0   0      511   0 
  1 118  -1   0     1700   3 
  1 119   0   0      493   1 
  1 120   0   0      442   0 
  1 121   0   0      417   1 
  1 122   0   0      425   1 
  1 123   0   0      459   1 
  1 124   0   0      458   1 
  1 125  -1   0     1700   2 
  1 126   0   0      497   0 
  1 127   0   2      230   3 
  2   0   0   0      701   0 
  2   1   0   0      437   0 
  2   2   0   0      459   0 
  2   3   0   0      445   0 
  2   4   0   0      451   1 
  2   5   0   0      477   0 
  2   6   0   0      586   0 
  2   7   0   2      591   2 
  2   8   0   0      499   1 
  2   9   0   0      435   1 
  2  10  -1   0     1700   3 
  2  11  -1   0     1700   2 
  2  12  -1   0     1700   2 
  2  13   0   0      435   1 
  2  14   0   0      443   1 
  2  15  -1   0     1700   2 
  2  16   0   0      493   1 
  2  17  -1   0     1700   2 
  2  18   0   0      462   1 
  2  19   0   0      486   0 
  2  20   0   0      493   0 
  2  21  -1   0     1700   2 
  2  22   0   0      487   1 
  2  23   0   0      479   0 
  2  24  -1   0     1700   2 
  2  25  -1   0     1700   2 
  2  26   0   0      488   0 
  2  27  -1   0     1700   2 
  2  28   0   0      506   1 
  2  29   0   0      496   1 
  2  30  -1   0     1700   3 
  2  31  -1   0     1700   3 
  2  32  -1   0     1700   2 
  2  33   0   0      473   0 
  2  34  -1   0     1700   2 
  2  35  -1   0     1700   2 
  2  36   0   0      450   0 
  2  37  -1   0     1700   3 
  2  38   0   0      490   0 
  2  39   0   0      440   1 
  2  40   0   0      436   0 
  2  41  -1   0     1700   2 
  2  42  -1   0     1700   2 
  2  43   0   0      610   0 
  2  44  -1   0     1700   3 
  2  45  -1   0     1700   3 
  2  46  -1   0     1700   3 
  2  47   0   0      439   0 
  2  48   0   0      461   0 
  2  49  -1   0     1700   2 
  2  50  -1   0     1700   2 
  2  51   0   0      469   1 
  2  52  -1   0     1700   3 
  2  53  -1   0     1700   2 
  2  54   0   0      486   1 
  2  55  -1   0     1700   2 
  2  56   0   0      459   1 
  2  57  -1   0     1700   2 
  2  58  -1   0     1700   3 
  2  59   0   0      479   1 
  2  60   0   0      497   1 
  2  61   0   0      512   0 
  2  62  -1   0     1700   2 
  2  63  -1   0     1700   3 
  2  64  -1   0     1700   3 
  2  65  -1   0     1700   2 
  2  66   0   0      427   1 
  2  67  -1   0     1700   3 
  2  68  -1   0     1700   3 
  2  69   0   0      483   0 
  2  70  -1   0     1700   3 
  2  71  -1   0     1700   3 
  2  72  -1   0     1700   2 
  2  73  -1   0     1700   3 
  2  74  -1   0     1700   3 
  2  75  -1   0     1700   3 
  2  76   0   0      568   0 
  2  77   0   0      607   1 
  2  78   0   0      467   1 
  2  79   0   0      477   0 
  2  80  -1   0     1700   3 
  2  81  -1   0     1700   2 
  2  82   0   0      470   0 
  2  83   0   0      433   1 
  2  84  -1   0     1700   3 
  2  85   0   0      438   1 
  2  86   0   0      498   1 
  2  87  -1   0     1700   2 
  2  88   0   0      468   0 
  2  89   0   0      456   0 
  2  90   0   0      460   1 
  2  91  -1   0     1700   3 
  2  92  -1   0     1700   2 
  2  93  -1   0     1700   2 
  2  94  -1   0     1700   3 
  2  95   0   0      510   1 
  2  96   0   0      495   1 
  2  97  -1   0     1700   3 
  2  98  -1   0     1700   3 
  2  99   0   0      424   0 
  2 100  -1   0     1700   3 
  2 101  -1   0     1700   3 
  2 102   0   0      465   0 
  2 103  -1   0     1700   3 
  2 104   0   0      495   1 
  2 105  -1   0     1700   2 
  2 106   0   0      482   1 
  2 107   0   0      485   0 
  2 108  -1   0     1700   2 
  2 109  -1   0     1700   2 
  2 110  -1   0     1700   2 
  2 111  -1   0     1700   2 
  2 112   0   0      500   0 
  2 113  -1   0     1700   3 
  2 114   0   0      466   1 
  2 115  -1   0     1700   2 
  2 116  -1   0     1700   3 
  2 117   0   0      543   0 
  2 118   0   0      572   0 
  2 119   0   0      467   0 
  2 120   0   0      480   0 
  2 121   0   0      504   1 
  2 122   0   0      425   1 
  2 123   0   0      470   1 
  2 124   0   0      464   1 
  2 125  -1   0     1700   3 
  2 126  -1   0     1700   3 
  2 127  -1   0     1700   3 
  3   0  -1   0     1700   2 
  3   1  -1   0     1700   2 
  3   2  -1   0     1700   2 
  3   3   0   0      480   1 
  3   4  -1   0     1700   2 
  3   5  -1   0     1700   2 
  3   6   0   0      436   1 
  3   7  -1   0     1700   3 
  3   8  -1   0     1700   2 
  3   9  -1   0     1700   3 
  3  10  -1   0     1700   2 
  3  11  -1   0     1700   3 
  3  12   0   0      438   1 
  3  13   0   0      571   0 
  3  14   0   0      433   1 
  3  15  -1   0     1700   3 
  3  16  -1   0     1700   2 
  3  17  -1   0     1700   3 
  3  18   0   0      531   1 
  3  19  -1   0     1700   3 
  3  20   0   0      504   0 
  3  21   0   0      516   0 
  3  22  -1   0     1700   2 
  3  23   0   0      509   1 
  3  24  -1   0     1700   3 
  3  25   0   0      516   0 
  3  26   0   0      497   1 
  3  27   0   0      639   0 
  3  28   0   0      514   0 
  3  29   0   0      473   1 
  3  30  -1   0     1700   2 
  3  31   0   0      455   0 
  3  32  -1   0     1700   2 
  3  33   0   2      530   3 
  3  34   0   0      439   0 
  3  35   0   0      480   0 
  3  36   0   0      580   0 
  3  37   0   0      495   0 
  3  38  -1   0     1700   2 
  3  39   0   0      504   1 
  3  40   0   0      509   0 
  3  41   0   0      490   0 
  3  42   0   0      479   0 
  3  43  -1   0     1700   3 
  3  44   0   0      711   0 
  3  45  -1   0     1700   3 
  3  46  -1   0     1700   3 
  3  47  -1   0     1700   2 
  3  48   0   0      428   1 
  3  49   0   0      458   1 
  3  50   0   0      459   0 
  3  51  -1   0     1700   2 
  3  52   0   0      469   1 
  3  53   0   0      440   0 
  3  54   0   0      420   0 
  3  55   0   0      427   1 
  3  56  -1   0     1700   3 
  3  57  -1   0     1700   2 
  3  58  -1   0     1700   3 
  3  59   0   0      499   1 
  3  60   0   0      468   1 
  3  61   0   0      290   0 
  3  62  -1   0     1700   2 
  3  63  -1   0     1700   2 
  3  64  -1   0     1700   3 
  3  65  -1   0     1700   3 
  3  66   0   0      448   1 
  3  67  -1   0     1700   3 
  3  68   0   0      508   1 
  3  69  -1   0     1700   3 
  3  70   0   0      480   1 
  3  71   0   0      429   0 
  3  72  -1   0     1700   2 
  3  73   0   0      415   1 
  3  74  -1   0     1700   2 
  3  75  -1   0     1700   3 
  3  76   0   2      388   2 
  3  77  -1   0     1700   2 
  3  78   0   0      469   0 
  3  79  -1   0     1700   2 
  3  80  -1   0     1700   3 
  3  81   0   0      465   1 
  3  82  -1   0     1700   2 
  3  83   0   0      596   1 
  3  84  -1   0     1700   3 
  3  85   0   0      454   1 
  3  86  -1   0     1700   2 
  3  87  -1   0     1700   3 
  3  88   0   0      432   0 
  3  89  -1   0     1700   2 
  3  90  -1   0     1700   3 
  3  91   0   0      460   0 
  3  92   0   0      434   0 
  3  93   0   0      515   1 
  3  94   0   0      466   1 
  3  95   0   0      464   1 
  3  96  -1   0     1700   2 
  3  97   0   0      496   0 
  3  98  -1   0     1700   3 
  3  99   0   0      467   0 
  3 100  -1   0     1700   3 
  3 101   0   0      433   1 
  3 102   0   0      433   0 
  3 103  -1   0     1700   3 
  3 104  -1   0     1700   3 
  3 105   0   0      508   1 
  3 106  -1   0     1700   3 
  3 107  -1   0     1700   3 
  3 108   0   0      436   0 
  3 109  -1   0     1700   3 
  3 110  -1   0     1700   3 
  3 111  -1   0     1700   2 
  3 112   0   0      465   1 
  3 113   0   0      426   1 
  3 114   0   0      401   0 
  3 115   0   0      230   0 
  3 116   0   0      410   0 
  3 117   0   0      388   1 
  3 118  -1   0     1700   3 
  3 119  -1   0     1700   2 
  3 120  -1   0     1700   2 
  3 121  -1   0     1700   2 
  3 122   0   0      559   0 
  3 123  -1   0     1700   2 
  3 124  -1   0     1700   3 
  3 125   0   0      450   1 
  3 126  -1   0     1700   2 
  3 127   0   0      432   1 
