# Supplementary material for: The influence of the Japanese waving cat on the joint spatial compatibility effect: A replication and extension of Dolk, Hommel, Prinz, and Liepelt (2013)
Source: PLoS One. 2017 Sep 14;12(9):e0184844. doi: 10.1371/journal.pone.0184844 (PMC5599021; doi:10.1371/journal.pone.0184844)
Supplement: S1 File — (ZIP) [file pone.0184844.s001.zip › S1 Data/raw data/73.dat]

SimonNL [04-2015]
 73    0   1 
 JAH12
 -1   0  -1   0     1700   1 
 -1   1   0   0      591   2 
 -1   2   0   0      490   2 
 -1   3  -1   0     1700   0 
 -1   4  -1   0     1700   1 
 -1   5  -1   0     1700   0 
 -1   6   0   0      495   3 
 -1   7   0   0      535   3 
  0   0  -1   0     1700   1 
  0   1   0   0      503   2 
  0   2   0   2      582   0 
  0   3  -1   0     1700   0 
  0   4  -1   0     1700   1 
  0   5   0   0      563   3 
  0   6  -1   0     1700   0 
  0   7  -1   0     1700   1 
  0   8   0   0      700   3 
  0   9   0   0      555   3 
  0  10   0   0      491   3 
  0  11  -1   0     1700   1 
  0  12   0   0      467   3 
  0  13  -1   0     1700   0 
  0  14   0   0      502   3 
  0  15   0   0      596   2 
  0  16   0   0      554   3 
  0  17   0   0      551   3 
  0  18  -1   0     1700   0 
  0  19  -1   0     1700   1 
  0  20   0   0      445   3 
  0  21  -1   0     1700   1 
  0  22  -1   0     1700   0 
  0  23  -1   0     1700   1 
  0  24   0   0      517   2 
  0  25  -1   0     1700   0 
  0  26  -1   0     1700   1 
  0  27   0   0      527   3 
  0  28   0   0      531   2 
  0  29  -1   0     1700   1 
  0  30   0   0      502   3 
  0  31  -1   0     1700   0 
  0  32   0   0      520   2 
  0  33   0   0      493   2 
  0  34   0   0      456   3 
  0  35   0   0      526   3 
  0  36  -1   0     1700   1 
  0  37  -1   0     1700   0 
  0  38   0   0      482   3 
  0  39  -1   0     1700   1 
  0  40   0   0      545   3 
  0  41   0   0      567   2 
  0  42  -1   0     1700   0 
  0  43   0   0      595   2 
  0  44   0   0      477   2 
  0  45   0   0      688   3 
  0  46   0   0      613   3 
  0  47   0   2      479   0 
  0  48   0   0      589   2 
  0  49   0   2      497   1 
  0  50  -1   0     1700   1 
  0  51  -1   0     1700   1 
  0  52  -1   0     1700   1 
  0  53   0   0      558   2 
  0  54   0   0      532   2 
  0  55   0   0      527   3 
  0  56  -1   0     1700   0 
  0  57  -1   0     1700   1 
  0  58  -1   0     1700   1 
  0  59  -1   0     1700   0 
  0  60   0   0      726   2 
  0  61   0   0      654   2 
  0  62   0   0      510   2 
  0  63   0   0      574   3 
  0  64   0   0      585   2 
  0  65   0   0      570   3 
  0  66   0   0      611   2 
  0  67  -1   0     1700   1 
  0  68  -1   0     1700   0 
  0  69   0   0      766   2 
  0  70  -1   0     1700   1 
  0  71   0   0      561   3 
  0  72   0   0      806   2 
  0  73   0   0      617   2 
  0  74  -1   0     1700   1 
  0  75  -1   0     1700   1 
  0  76  -1   0     1700   1 
  0  77  -1   0     1700   1 
  0  78  -1   0     1700   0 
  0  79  -1   0     1700   0 
  0  80   0   0      527   2 
  0  81   0   0      581   2 
  0  82  -1   0     1700   0 
  0  83   0   0      511   3 
  0  84   0   0      569   3 
  0  85   0   0      638   3 
  0  86  -1   0     1700   0 
  0  87   0   0      587   2 
  0  88  -1   0     1700   0 
  0  89  -1   0     1700   0 
  0  90  -1   0     1700   0 
  0  91   0   0      587   2 
  0  92   0   0      523   3 
  0  93  -1   0     1700   1 
  0  94  -1   0     1700   0 
  0  95  -1   0     1700   0 
  0  96  -1   0     1700   1 
  0  97  -1   0     1700   0 
  0  98   0   0      667   3 
  0  99  -1   0     1700   1 
  0 100  -1   0     1700   0 
  0 101   0   0      502   2 
  0 102   0   0      552   3 
  0 103   0   0     1314   2 
  0 104   0   0      789   3 
  0 105   0   0      638   3 
  0 106  -1   0     1700   0 
  0 107   0   0      563   2 
  0 108  -1   0     1700   1 
  0 109  -1   0     1700   1 
  0 110  -1   0     1700   1 
  0 111  -1   0     1700   0 
  0 112   0   0      530   2 
  0 113  -1   0     1700   1 
  0 114   0   0      616   2 
  0 115  -1   0     1700   0 
  0 116  -1   0     1700   1 
  0 117  -1   0     1700   1 
  0 118  -1   0     1700   0 
  0 119   0   0      463   2 
  0 120  -1   0     1700   0 
  0 121   0   0      652   2 
  0 122   0   0      748   3 
  0 123   0   0      605   3 
  0 124  -1   0     1700   0 
  0 125  -1   0     1700   0 
  0 126   0   0      593   2 
  0 127   0   0      549   3 
  1   0  -1   0     1700   1 
  1   1  -1   0     1700   1 
  1   2  -1   0     1700   0 
  1   3   0   0      511   3 
  1   4  -1   0     1700   1 
  1   5   0   0      680   3 
  1   6   0   0      623   3 
  1   7   0   0      539   2 
  1   8   0   2      481   1 
  1   9   0   0      529   2 
  1  10   0   2      531   1 
  1  11  -1   0     1700   1 
  1  12  -1   0     1700   0 
  1  13   0   0      487   3 
  1  14   0   0      638   2 
  1  15   0   0      612   2 
  1  16  -1   0     1700   1 
  1  17   0   0      641   2 
  1  18  -1   0     1700   0 
  1  19  -1   0     1700   0 
  1  20   0   0      611   2 
  1  21  -1   0     1700   1 
  1  22  -1   0     1700   0 
  1  23   0   0      747   2 
  1  24   0   0      607   3 
  1  25  -1   0     1700   0 
  1  26  -1   0     1700   1 
  1  27  -1   0     1700   0 
  1  28  -1   0     1700   1 
  1  29   0   0      580   2 
  1  30  -1   0     1700   1 
  1  31   0   0      719   2 
  1  32   0   0      586   2 
  1  33  -1   0     1700   1 
  1  34   0   0      913   3 
  1  35  -1   0     1700   1 
  1  36  -1   0     1700   1 
  1  37  -1   0     1700   0 
  1  38  -1   0     1700   0 
  1  39  -1   0     1700   0 
  1  40  -1   0     1700   0 
  1  41   0   0      618   2 
  1  42   0   0      704   3 
  1  43  -1   0     1700   1 
  1  44   0   0      626   2 
  1  45  -1   0     1700   0 
  1  46  -1   0     1700   1 
  1  47   0   0      572   2 
  1  48   0   0      715   2 
  1  49   0   0      739   3 
  1  50   0   0      544   2 
  1  51  -1   0     1700   1 
  1  52   0   0      621   3 
  1  53  -1   0     1700   1 
  1  54  -1   0     1700   1 
  1  55  -1   0     1700   0 
  1  56  -1   0     1700   1 
  1  57   0   0      568   2 
  1  58   0   0      723   3 
  1  59  -1   0     1700   1 
  1  60   0   0      542   2 
  1  61   0   0      563   3 
  1  62  -1   0     1700   0 
  1  63  -1   0     1700   1 
  1  64  -1   0     1700   1 
  1  65   0   0      537   2 
  1  66   0   0      612   3 
  1  67   0   0      629   3 
  1  68   0   0      534   3 
  1  69  -1   0     1700   0 
  1  70   0   0      716   3 
  1  71  -1   0     1700   0 
  1  72   0   0      519   3 
  1  73   0   0      592   2 
  1  74  -1   0     1700   1 
  1  75  -1   0     1700   0 
  1  76   0   0      568   2 
  1  77   0   0      596   2 
  1  78   0   0      607   3 
  1  79   0   0      562   3 
  1  80   0   2      652   0 
  1  81  -1   0     1700   0 
  1  82  -1   0     1700   0 
  1  83   0   0      543   2 
  1  84  -1   0     1700   1 
  1  85   0   0      518   3 
  1  86   0   0      690   3 
  1  87   0   0      736   3 
  1  88  -1   0     1700   1 
  1  89  -1   0     1700   0 
  1  90  -1   0     1700   1 
  1  91   0   0      578   3 
  1  92   0   0      551   3 
  1  93   0   0      664   2 
  1  94   0   0      586   3 
  1  95   0   0      607   2 
  1  96  -1   0     1700   1 
  1  97  -1   0     1700   0 
  1  98   0   0      556   3 
  1  99   0   0      230   2 
  1 100   0   0      627   3 
  1 101  -1   0     1700   1 
  1 102   0   0      524   3 
  1 103   0   0      567   3 
  1 104   0   0      540   3 
  1 105  -1   0     1700   0 
  1 106  -1   0     1700   0 
  1 107  -1   0     1700   0 
  1 108   0   0      515   3 
  1 109   0   0      632   2 
  1 110   0   0      464   2 
  1 111   0   0      556   3 
  1 112   0   0      551   2 
  1 113  -1   0     1700   1 
  1 114  -1   0     1700   1 
  1 115  -1   0     1700   0 
  1 116   0   0      581   2 
  1 117  -1   0     1700   0 
  1 118   0   0      495   2 
  1 119   0   0      619   3 
  1 120  -1   0     1700   0 
  1 121  -1   0     1700   0 
  1 122   0   0      526   2 
  1 123  -1   0     1700   0 
  1 124   0   0      511   2 
  1 125  -1   0     1700   0 
  1 126  -1   0     1700   1 
  1 127  -1   0     1700   0 
  2   0   0   0      561   2 
  2   1   0   0      576   3 
  2   2  -1   0     1700   1 
  2   3   0   0      455   3 
  2   4   0   0      490   3 
  2   5   0   0      485   3 
  2   6   0   0      718   3 
  2   7  -1   0     1700   1 
  2   8   0   0      562   3 
  2   9  -1   0     1700   0 
  2  10   0   0      549   2 
  2  11  -1   0     1700   1 
  2  12   0   0      558   2 
  2  13   0   0      772   3 
  2  14  -1   0     1700   1 
  2  15   0   0      763   2 
  2  16  -1   0     1700   0 
  2  17   0   0      630   3 
  2  18  -1   0     1700   0 
  2  19   0   0     1455   2 
  2  20  -1   0     1700   1 
  2  21   0   0      625   3 
  2  22  -1   0     1700   0 
  2  23   0   0      503   3 
  2  24  -1   0     1700   0 
  2  25  -1   0     1700   0 
  2  26   0   0      810   2 
  2  27   0   0      665   2 
  2  28  -1   0     1700   1 
  2  29  -1   0     1700   0 
  2  30  -1   0     1700   1 
  2  31   0   0      550   3 
  2  32  -1   0     1700   0 
  2  33  -1   0     1700   0 
  2  34  -1   0     1700   1 
  2  35   0   0      551   3 
  2  36   0   0      671   2 
  2  37   0   0      642   3 
  2  38   0   0      694   2 
  2  39  -1   0     1700   1 
  2  40  -1   0     1700   0 
  2  41   0   0      707   2 
  2  42   0   0      689   2 
  2  43   0   0      555   2 
  2  44  -1   0     1700   1 
  2  45  -1   0     1700   1 
  2  46   0   0      615   3 
  2  47  -1   0     1700   0 
  2  48   0   0      583   2 
  2  49  -1   0     1700   1 
  2  50  -1   0     1700   1 
  2  51   0   0      595   3 
  2  52   0   0      815   3 
  2  53   0   0      593   2 
  2  54   0   0      614   2 
  2  55  -1   0     1700   1 
  2  56  -1   0     1700   0 
  2  57   0   0      659   3 
  2  58  -1   0     1700   1 
  2  59  -1   0     1700   1 
  2  60  -1   0     1700   1 
  2  61  -1   0     1700   0 
  2  62   0   0      467   3 
  2  63  -1   0     1700   1 
  2  64  -1   0     1700   0 
  2  65   0   0      472   3 
  2  66  -1   0     1700   0 
  2  67  -1   0     1700   0 
  2  68  -1   0     1700   1 
  2  69   0   0      512   2 
  2  70   0   0      649   3 
  2  71  -1   0     1700   0 
  2  72   0   2      552   1 
  2  73   0   0      564   3 
  2  74  -1   0     1700   1 
  2  75   0   0      508   3 
  2  76   0   0      663   3 
  2  77  -1   0     1700   0 
  2  78   0   0      527   2 
  2  79  -1   0     1700   1 
  2  80  -1   0     1700   1 
  2  81   0   0      780   2 
  2  82  -1   0     1700   0 
  2  83  -1   0     1700   0 
  2  84   0   0      579   2 
  2  85   0   0      774   3 
  2  86   0   0      560   2 
  2  87   0   0     1019   2 
  2  88   0   0      705   2 
  2  89   0   2      559   0 
  2  90   0   0      595   3 
  2  91   0   0      569   3 
  2  92  -1   0     1700   1 
  2  93  -1   0     1700   1 
  2  94   0   0      630   2 
  2  95  -1   0     1700   0 
  2  96  -1   0     1700   0 
  2  97  -1   0     1700   0 
  2  98   0   0      634   2 
  2  99   0   0      696   2 
  2 100  -1   0     1700   0 
  2 101   0   0      609   3 
  2 102   0   0      484   2 
  2 103  -1   0     1700   0 
  2 104  -1   0     1700   0 
  2 105  -1   0     1700   1 
  2 106  -1   0     1700   1 
  2 107   0   0      828   3 
  2 108   0   0      608   3 
  2 109  -1   0     1700   1 
  2 110   0   0      650   2 
  2 111  -1   0     1700   1 
  2 112   0   0      535   2 
  2 113   0   0      701   2 
  2 114  -1   0     1700   0 
  2 115  -1   0     1700   0 
  2 116   0   0      553   3 
  2 117  -1   0     1700   0 
  2 118  -1   0     1700   1 
  2 119   0   0      543   2 
  2 120   0   0      851   3 
  2 121  -1   0     1700   1 
  2 122   0   0      545   3 
  2 123  -1   0     1700   1 
  2 124  -1   0     1700   0 
  2 125  -1   0     1700   0 
  2 126   0   0      494   2 
  2 127   0   0      632   2 
  3   0  -1   0     1700   0 
  3   1  -1   0     1700   1 
  3   2   0   0      736   3 
  3   3  -1   0     1700   0 
  3   4  -1   0     1700   0 
  3   5  -1   0     1700   1 
  3   6   0   0      645   3 
  3   7   0   0      624   3 
  3   8  -1   0     1700   1 
  3   9  -1   0     1700   0 
  3  10   0   0      558   2 
  3  11   0   0      738   2 
  3  12  -1   0     1700   0 
  3  13   0   0      607   2 
  3  14  -1   0     1700   1 
  3  15   0   0      459   2 
  3  16  -1   0     1700   0 
  3  17   0   0      491   2 
  3  18  -1   0     1700   1 
  3  19  -1   0     1700   1 
  3  20  -1   0     1700   1 
  3  21  -1   0     1700   1 
  3  22   0   0      525   3 
  3  23   0   0      615   2 
  3  24   0   0      660   2 
  3  25   0   0      574   2 
  3  26   0   0      551   3 
  3  27   0   0      667   2 
  3  28  -1   0     1700   0 
  3  29  -1   0     1700   0 
  3  30  -1   0     1700   1 
  3  31  -1   0     1700   0 
  3  32  -1   0     1700   1 
  3  33   0   0      518   2 
  3  34  -1   0     1700   0 
  3  35  -1   0     1700   1 
  3  36  -1   0     1700   0 
  3  37   0   0      574   3 
  3  38   0   0      694   2 
  3  39  -1   0     1700   1 
  3  40  -1   0     1700   0 
  3  41  -1   0     1700   1 
  3  42  -1   0     1700   1 
  3  43  -1   0     1700   1 
  3  44   0   0      540   2 
  3  45   0   0      547   2 
  3  46  -1   0     1700   0 
  3  47  -1   0     1700   0 
  3  48  -1   0     1700   0 
  3  49  -1   0     1700   0 
  3  50  -1   0     1700   1 
  3  51   0   0      548   2 
  3  52   0   0      469   2 
  3  53  -1   0     1700   1 
  3  54   0   0      680   3 
  3  55  -1   0     1700   0 
  3  56  -1   0     1700   0 
  3  57   0   0      450   3 
  3  58   0   0      564   3 
  3  59  -1   0     1700   1 
  3  60   0   0      536   2 
  3  61   0   0      688   3 
  3  62   0   0      560   2 
  3  63   0   0      585   3 
  3  64   0   0      545   3 
  3  65   0   0      555   3 
  3  66  -1   0     1700   1 
  3  67  -1   0     1700   0 
  3  68   0   0      885   3 
  3  69  -1   0     1700   1 
  3  70   0   0      570   2 
  3  71  -1   1     1700   3 
  3  72   0   0      583   3 
  3  73  -1   0     1700   1 
  3  74   0   0      512   2 
  3  75  -1   0     1700   0 
  3  76   0   0      465   3 
  3  77   0   0      574   2 
  3  78   0   0      519   3 
  3  79   0   0      472   2 
  3  80  -1   0     1700   0 
  3  81  -1   0     1700   1 
  3  82   0   0      618   3 
  3  83   0   0      650   2 
  3  84  -1   0     1700   1 
  3  85   0   0      553   3 
  3  86   0   0      490   3 
  3  87  -1   0     1700   0 
  3  88  -1   0     1700   0 
  3  89  -1   0     1700   0 
  3  90   0   0      643   2 
  3  91  -1   0     1700   1 
  3  92  -1   0     1700   0 
  3  93   0   0      633   3 
  3  94  -1   0     1700   1 
  3  95  -1   0     1700   1 
  3  96   0   0      580   2 
  3  97   0   0      543   2 
  3  98   0   2      530   1 
  3  99   0   0      521   3 
  3 100   0   0      574   2 
  3 101  -1   0     1700   1 
  3 102  -1   0     1700   1 
  3 103  -1   0     1700   0 
  3 104   0   0      791   3 
  3 105   0   0      808   2 
  3 106   0   0      496   3 
  3 107   0   0      525   3 
  3 108  -1   0     1700   0 
  3 109  -1   0     1700   0 
  3 110  -1   0     1700   1 
  3 111  -1   0     1700   0 
  3 112   0   0      614   3 
  3 113  -1   0     1700   0 
  3 114   0   0      692   3 
  3 115   0   0      761   2 
  3 116   0   0      624   2 
  3 117   0   0      710   3 
  3 118  -1   0     1700   1 
  3 119  -1   0     1700   1 
  3 120   0   0      731   2 
  3 121  -1   0     1700   0 
  3 122   0   0      733   2 
  3 123   0   0     1056   3 
  3 124  -1   0     1700   0 
  3 125   0   0      763   3 
  3 126   0   0      743   2 
  3 127   0   0      718   3 
