# Supplementary material for: The influence of the Japanese waving cat on the joint spatial compatibility effect: A replication and extension of Dolk, Hommel, Prinz, and Liepelt (2013)
Source: PLoS One. 2017 Sep 14;12(9):e0184844. doi: 10.1371/journal.pone.0184844 (PMC5599021; doi:10.1371/journal.pone.0184844)
Supplement: S1 File — (ZIP) [file pone.0184844.s001.zip › S1 Data/raw data/75.dat]

SimonNL [04-2015]
 75    3   0 
 WNA17
 -1   0   0   0     1005   1 
 -1   1  -1   0     1700   2 
 -1   2  -1   0     1700   3 
 -1   3  -1   0     1700   2 
 -1   4   0   0     1142   0 
 -1   5  -1   0     1700   3 
 -1   6   0   0      707   0 
 -1   7   0   0      831   1 
  0   0   0   0      717   0 
  0   1   0   2      597   2 
  0   2  -1   0     1700   3 
  0   3  -1   0     1700   3 
  0   4   0   0      816   1 
  0   5  -1   0     1700   2 
  0   6  -1   0     1700   2 
  0   7   0   0      592   1 
  0   8   0   0      702   0 
  0   9  -1   0     1700   2 
  0  10   0   2      230   2 
  0  11   0   0      678   1 
  0  12   0   2      635   3 
  0  13   0   0      623   0 
  0  14  -1   0     1700   3 
  0  15  -1   0     1700   2 
  0  16   0   0      836   0 
  0  17  -1   0     1700   3 
  0  18   0   2      806   2 
  0  19  -1   0     1700   3 
  0  20   0   0      803   1 
  0  21  -1   0     1700   2 
  0  22   0   0      785   0 
  0  23   0   0      644   0 
  0  24  -1   0     1700   2 
  0  25  -1   0     1700   2 
  0  26  -1   0     1700   3 
  0  27  -1   0     1700   3 
  0  28  -1   0     1700   2 
  0  29  -1   0     1700   3 
  0  30   0   0      765   1 
  0  31   0   0      598   0 
  0  32  -1   0     1700   3 
  0  33   0   0     1277   0 
  0  34  -1   0     1700   2 
  0  35   0   0      751   0 
  0  36   0   0      764   1 
  0  37   0   0      752   1 
  0  38  -1   0     1700   3 
  0  39   0   2      683   3 
  0  40  -1   0     1700   2 
  0  41   0   0      782   1 
  0  42  -1   0     1700   3 
  0  43   0   0      694   1 
  0  44  -1   0     1700   3 
  0  45  -1   0     1700   2 
  0  46   0   0      751   0 
  0  47  -1   0     1700   3 
  0  48   0   0      597   1 
  0  49   0   0      599   0 
  0  50   0   0      538   0 
  0  51   0   0      556   1 
  0  52  -1   0     1700   3 
  0  53  -1   0     1700   3 
  0  54   0   0      636   0 
  0  55   0   0      550   1 
  0  56   0   0      531   0 
  0  57   0   0      566   0 
  0  58   0   0      567   1 
  0  59  -1   0     1700   3 
  0  60  -1   0     1700   3 
  0  61  -1   1     1700   0 
  0  62   0   2      510   3 
  0  63  -1   0     1700   3 
  0  64   0   0      970   0 
  0  65   0   0      720   0 
  0  66   0   0      821   1 
  0  67   0   0      639   1 
  0  68   0   0      572   1 
  0  69  -1   0     1700   2 
  0  70   0   0     1477   1 
  0  71   0   0      751   1 
  0  72  -1   0     1700   2 
  0  73  -1   0     1700   2 
  0  74  -1   0     1700   2 
  0  75  -1   0     1700   3 
  0  76   0   0      620   1 
  0  77  -1   0     1700   2 
  0  78   0   0      593   0 
  0  79  -1   0     1700   2 
  0  80   0   0      604   1 
  0  81   0   2      747   3 
  0  82  -1   0     1700   3 
  0  83   0   0      535   0 
  0  84   0   0      708   1 
  0  85   0   0      552   0 
  0  86   0   0      533   0 
  0  87  -1   0     1700   3 
  0  88   0   2      513   2 
  0  89   0   0      746   1 
  0  90  -1   0     1700   2 
  0  91  -1   0     1700   2 
  0  92   0   0      603   1 
  0  93   0   0      857   0 
  0  94   0   0      638   0 
  0  95   0   0      523   0 
  0  96   0   0      545   1 
  0  97   0   2      527   3 
  0  98  -1   0     1700   2 
  0  99  -1   0     1700   2 
  0 100   0   0      732   0 
  0 101  -1   0     1700   2 
  0 102   0   0      591   1 
  0 103  -1   0     1700   2 
  0 104   0   0     1324   0 
  0 105  -1   0     1700   3 
  0 106   0   0      719   0 
  0 107   0   0      659   1 
  0 108  -1   0     1700   3 
  0 109   0   0      564   0 
  0 110   0   0      756   1 
  0 111   0   0      660   0 
  0 112   0   0      545   1 
  0 113  -1   0     1700   3 
  0 114  -1   0     1700   3 
  0 115   0   2      540   2 
  0 116  -1   0     1700   2 
  0 117   0   0      782   1 
  0 118   0   0      702   0 
  0 119  -1   0     1700   2 
  0 120   0   0      729   1 
  0 121   0   0      802   0 
  0 122  -1   0     1700   2 
  0 123   0   2      545   3 
  0 124  -1   0     1700   3 
  0 125   0   0      825   1 
  0 126  -1   0     1700   2 
  0 127   0   0     1394   1 
  1   0  -1   0     1700   2 
  1   1   0   0      590   0 
  1   2   0   0      797   0 
  1   3  -1   0     1700   3 
  1   4   0   0      728   1 
  1   5  -1   0     1700   3 
  1   6   0   0      788   1 
  1   7   0   0      591   1 
  1   8  -1   0     1700   3 
  1   9   0   2      573   2 
  1  10  -1   0     1700   3 
  1  11  -1   0     1700   2 
  1  12  -1   0     1700   3 
  1  13  -1   0     1700   3 
  1  14   0   0      766   1 
  1  15   0   0      532   1 
  1  16  -1   0     1700   2 
  1  17  -1   0     1700   2 
  1  18   0   0      546   0 
  1  19  -1   0     1700   2 
  1  20   0   0      850   0 
  1  21  -1   0     1700   3 
  1  22  -1   0     1700   2 
  1  23  -1   0     1700   2 
  1  24  -1   0     1700   2 
  1  25  -1   0     1700   2 
  1  26   0   0      567   0 
  1  27   0   0      287   0 
  1  28  -1   0     1700   2 
  1  29   0   0      771   0 
  1  30   0   0      601   1 
  1  31   0   0      562   0 
  1  32   0   2      424   3 
  1  33   0   0      517   1 
  1  34   0   0      528   0 
  1  35   0   0      556   0 
  1  36  -1   0     1700   2 
  1  37   0   2      590   3 
  1  38  -1   0     1700   2 
  1  39   0   0      545   1 
  1  40   0   0      814   1 
  1  41  -1   0     1700   2 
  1  42  -1   0     1700   3 
  1  43   0   0      618   0 
  1  44   0   0      515   0 
  1  45  -1   0     1700   2 
  1  46  -1   0     1700   3 
  1  47   0   0      508   0 
  1  48   0   0      473   0 
  1  49  -1   0     1700   2 
  1  50   0   0      693   0 
  1  51   0   0      531   0 
  1  52  -1   0     1700   2 
  1  53   0   2      682   3 
  1  54  -1   0     1700   3 
  1  55   0   0      605   0 
  1  56   0   0      488   0 
  1  57  -1   0     1700   3 
  1  58  -1   0     1700   2 
  1  59   0   0      705   0 
  1  60  -1   0     1700   3 
  1  61   0   2      615   2 
  1  62   0   0      630   1 
  1  63  -1   0     1700   2 
  1  64   0   0      719   0 
  1  65   0   0      850   1 
  1  66   0   0      463   1 
  1  67  -1   0     1700   3 
  1  68   0   0      544   0 
  1  69   0   2      631   2 
  1  70   0   2      623   2 
  1  71   0   0      691   0 
  1  72   0   0      585   1 
  1  73   0   0      579   1 
  1  74   0   0      533   0 
  1  75  -1   0     1700   2 
  1  76   0   0      574   0 
  1  77   0   0      575   0 
  1  78   0   0      504   0 
  1  79   0   0      541   1 
  1  80   0   0      515   1 
  1  81  -1   0     1700   3 
  1  82  -1   0     1700   3 
  1  83   0   0      788   1 
  1  84  -1   0     1700   2 
  1  85  -1   0     1700   2 
  1  86  -1   0     1700   3 
  1  87   0   0      513   1 
  1  88  -1   0     1700   3 
  1  89   0   0      579   0 
  1  90  -1   0     1700   3 
  1  91   0   0      505   1 
  1  92  -1   0     1700   3 
  1  93   0   0      564   1 
  1  94   0   0      641   1 
  1  95   0   2      562   2 
  1  96   0   0      544   1 
  1  97   0   2      522   3 
  1  98   0   2      558   2 
  1  99  -1   0     1700   2 
  1 100   0   0      558   0 
  1 101   0   0      708   1 
  1 102   0   0      558   0 
  1 103   0   0      806   1 
  1 104   0   0      544   1 
  1 105   0   0      528   1 
  1 106  -1   0     1700   3 
  1 107  -1   0     1700   3 
  1 108   0   0      545   0 
  1 109   0   0      588   1 
  1 110   0   0      531   1 
  1 111  -1   0     1700   2 
  1 112   0   2      629   3 
  1 113  -1   0     1700   2 
  1 114   0   0      534   0 
  1 115  -1   0     1700   3 
  1 116   0   0      514   1 
  1 117   0   0      651   1 
  1 118   0   0      594   0 
  1 119   0   2      612   3 
  1 120  -1   0     1700   2 
  1 121  -1   0     1700   3 
  1 122   0   0      578   1 
  1 123  -1   0     1700   3 
  1 124   0   0      797   1 
  1 125   0   2      460   3 
  1 126   0   2      230   2 
  1 127  -1   0     1700   3 
  2   0   0   0      651   1 
  2   1  -1   0     1700   3 
  2   2   0   0      767   0 
  2   3  -1   0     1700   2 
  2   4   0   0      558   0 
  2   5   0   2      619   2 
  2   6   0   0      651   0 
  2   7   0   0      626   0 
  2   8   0   0      461   0 
  2   9   0   0      531   0 
  2  10   0   0      688   1 
  2  11  -1   0     1700   3 
  2  12  -1   0     1700   2 
  2  13  -1   0     1700   2 
  2  14   0   0      530   1 
  2  15   0   0      612   1 
  2  16  -1   0     1700   2 
  2  17   0   0      593   0 
  2  18   0   0      496   1 
  2  19   0   0      458   1 
  2  20  -1   0     1700   3 
  2  21   0   0      562   0 
  2  22   0   0      575   1 
  2  23  -1   0     1700   3 
  2  24   0   0      524   0 
  2  25  -1   0     1700   3 
  2  26   0   2      563   2 
  2  27   0   0      664   1 
  2  28   0   0      604   1 
  2  29   0   0      556   1 
  2  30   0   2      506   3 
  2  31  -1   0     1700   2 
  2  32  -1   1     1700   0 
  2  33   0   0      821   1 
  2  34  -1   0     1700   2 
  2  35  -1   0     1700   3 
  2  36   0   0      540   1 
  2  37  -1   0     1700   2 
  2  38   0   2      576   3 
  2  39  -1   0     1700   2 
  2  40   0   0      561   1 
  2  41  -1   0     1700   3 
  2  42  -1   0     1700   3 
  2  43  -1   0     1700   2 
  2  44   0   0      530   0 
  2  45   0   0      600   0 
  2  46   0   0      566   0 
  2  47   0   0      610   1 
  2  48  -1   0     1700   3 
  2  49   0   0      682   1 
  2  50  -1   0     1700   3 
  2  51   0   0      538   0 
  2  52  -1   0     1700   3 
  2  53   0   2      579   2 
  2  54  -1   0     1700   3 
  2  55  -1   0     1700   3 
  2  56  -1   0     1700   2 
  2  57   0   0      631   1 
  2  58  -1   0     1700   3 
  2  59  -1   0     1700   3 
  2  60   0   0      501   0 
  2  61  -1   0     1700   3 
  2  62   0   0      598   0 
  2  63   0   0      604   0 
  2  64  -1   0     1700   3 
  2  65   0   0      521   1 
  2  66   0   0      550   1 
  2  67   0   0      522   0 
  2  68  -1   0     1700   3 
  2  69  -1   0     1700   2 
  2  70   0   0      518   0 
  2  71   0   0      506   1 
  2  72  -1   0     1700   3 
  2  73  -1   0     1700   3 
  2  74  -1   0     1700   2 
  2  75   0   0      692   0 
  2  76  -1   0     1700   2 
  2  77   0   0      513   1 
  2  78   0   0      494   0 
  2  79  -1   0     1700   3 
  2  80  -1   0     1700   2 
  2  81  -1   0     1700   3 
  2  82   0   0      471   1 
  2  83  -1   0     1700   2 
  2  84  -1   0     1700   2 
  2  85  -1   0     1700   2 
  2  86  -1   0     1700   3 
  2  87  -1   0     1700   3 
  2  88  -1   0     1700   2 
  2  89  -1   0     1700   2 
  2  90  -1   0     1700   2 
  2  91   0   0      626   0 
  2  92  -1   0     1700   2 
  2  93   0   0      509   1 
  2  94   0   0      561   0 
  2  95  -1   0     1700   3 
  2  96   0   0      459   0 
  2  97   0   0      564   1 
  2  98   0   0      493   0 
  2  99  -1   0     1700   2 
  2 100  -1   0     1700   2 
  2 101   0   0      514   1 
  2 102   0   0      512   0 
  2 103   0   0      692   0 
  2 104  -1   0     1700   3 
  2 105   0   2      596   3 
  2 106   0   0      550   0 
  2 107  -1   0     1700   3 
  2 108   0   0      706   1 
  2 109   0   0      569   1 
  2 110  -1   0     1700   2 
  2 111   0   0      553   0 
  2 112   0   0      578   1 
  2 113  -1   0     1700   3 
  2 114  -1   0     1700   2 
  2 115  -1   0     1700   2 
  2 116   0   0      678   1 
  2 117   0   0      503   1 
  2 118  -1   0     1700   2 
  2 119   0   0      519   1 
  2 120   0   0      508   1 
  2 121  -1   0     1700   3 
  2 122   0   0      622   0 
  2 123  -1   0     1700   2 
  2 124   0   0      526   0 
  2 125   0   0      634   0 
  2 126  -1   0     1700   2 
  2 127   0   0      482   1 
  3   0   0   0      570   1 
  3   1   0   0      532   0 
  3   2  -1   0     1700   3 
  3   3   0   2      557   3 
  3   4  -1   0     1700   2 
  3   5   0   0      477   1 
  3   6   0   0      510   1 
  3   7  -1   0     1700   2 
  3   8   0   0      448   1 
  3   9   0   0      529   0 
  3  10  -1   0     1700   2 
  3  11   0   0      650   0 
  3  12   0   0      589   0 
  3  13  -1   0     1700   2 
  3  14  -1   0     1700   3 
  3  15   0   0      790   0 
  3  16   0   0      554   0 
  3  17  -1   0     1700   2 
  3  18   0   0      638   1 
  3  19  -1   0     1700   2 
  3  20  -1   0     1700   3 
  3  21   0   0      568   0 
  3  22   0   0      566   1 
  3  23  -1   0     1700   2 
  3  24   0   2      582   3 
  3  25  -1   0     1700   3 
  3  26   0   0      547   0 
  3  27  -1   0     1700   2 
  3  28   0   0      582   0 
  3  29   0   0      599   1 
  3  30   0   0      610   1 
  3  31  -1   0     1700   3 
  3  32  -1   0     1700   3 
  3  33   0   0      584   1 
  3  34  -1   0     1700   3 
  3  35   0   2      574   3 
  3  36  -1   0     1700   2 
  3  37  -1   0     1700   3 
  3  38  -1   0     1700   3 
  3  39  -1   0     1700   2 
  3  40  -1   0     1700   2 
  3  41   0   0      692   1 
  3  42  -1   0     1700   3 
  3  43   0   0      537   1 
  3  44   0   0      600   0 
  3  45  -1   0     1700   2 
  3  46   0   0      528   0 
  3  47   0   0      430   0 
  3  48   0   0      525   0 
  3  49  -1   0     1700   3 
  3  50   0   0      565   1 
  3  51   0   0      619   0 
  3  52   0   0      471   1 
  3  53   0   0      435   0 
  3  54   0   0      523   0 
  3  55   0   2      502   2 
  3  56   0   0      677   0 
  3  57  -1   0     1700   3 
  3  58  -1   0     1700   3 
  3  59  -1   0     1700   2 
  3  60   0   0      588   1 
  3  61  -1   0     1700   3 
  3  62  -1   0     1700   3 
  3  63  -1   0     1700   2 
  3  64  -1   0     1700   2 
  3  65  -1   0     1700   2 
  3  66  -1   0     1700   2 
  3  67   0   0      583   1 
  3  68  -1   0     1700   2 
  3  69   0   0      525   1 
  3  70   0   2      546   2 
  3  71  -1   0     1700   3 
  3  72   0   2      230   2 
  3  73   0   0      549   1 
  3  74   0   0      507   1 
  3  75   0   0      574   1 
  3  76   0   0      471   1 
  3  77  -1   0     1700   3 
  3  78   0   0      549   0 
  3  79   0   0      689   0 
  3  80  -1   0     1700   3 
  3  81  -1   0     1700   2 
  3  82   0   0      480   1 
  3  83   0   0      531   0 
  3  84   0   0      571   0 
  3  85  -1   0     1700   3 
  3  86   0   0      654   0 
  3  87  -1   0     1700   2 
  3  88  -1   0     1700   2 
  3  89   0   0      540   0 
  3  90   0   0      844   1 
  3  91  -1   0     1700   3 
  3  92   0   2      569   3 
  3  93   0   0      594   1 
  3  94   0   0      614   1 
  3  95  -1   0     1700   2 
  3  96   0   0      484   0 
  3  97   0   0      535   1 
  3  98  -1   0     1700   3 
  3  99   0   0      574   0 
  3 100   0   0      567   1 
  3 101  -1   0     1700   2 
  3 102  -1   0     1700   3 
  3 103  -1   0     1700   2 
  3 104   0   0      569   0 
  3 105   0   0      590   1 
  3 106   0   0      538   1 
  3 107   0   0      490   1 
  3 108   0   0      556   0 
  3 109  -1   0     1700   3 
  3 110  -1   0     1700   3 
  3 111   0   0      544   0 
  3 112   0   0      546   0 
  3 113   0   0      577   1 
  3 114  -1   0     1700   2 
  3 115   0   0      468   0 
  3 116  -1   0     1700   3 
  3 117   0   0     1288   1 
  3 118   0   2      510   3 
  3 119  -1   0     1700   3 
  3 120   0   0      514   0 
  3 121   0   0      475   0 
  3 122  -1   0     1700   2 
  3 123  -1   0     1700   2 
  3 124  -1   0     1700   2 
  3 125   0   0     1253   1 
  3 126  -1   0     1700   2 
  3 127   0   2      597   3 
