# Supplementary material for: The influence of the Japanese waving cat on the joint spatial compatibility effect: A replication and extension of Dolk, Hommel, Prinz, and Liepelt (2013)
Source: PLoS One. 2017 Sep 14;12(9):e0184844. doi: 10.1371/journal.pone.0184844 (PMC5599021; doi:10.1371/journal.pone.0184844)
Supplement: S1 File — (ZIP) [file pone.0184844.s001.zip › S1 Data/raw data/76.dat]

SimonNL [04-2015]
 76    3   1 
 MLA07
 -1   0  -1   0     1700   0 
 -1   1   0   2      801   0 
 -1   2   0   2      928   1 
 -1   3  -1   1     1700   3 
 -1   4  -1   1     1700   2 
 -1   5  -1   1     1700   2 
 -1   6  -1   1     1700   3 
 -1   7   0   2      570   1 
  0   0   0   2     1383   1 
  0   1   0   2      628   1 
  0   2   0   2      652   0 
  0   3   0   2      546   1 
  0   4  -1   0     1700   0 
  0   5  -1   1     1700   3 
  0   6  -1   1     1700   3 
  0   7   0   0      726   2 
  0   8   0   0      567   2 
  0   9  -1   0     1700   0 
  0  10  -1   0     1700   0 
  0  11   0   0      665   3 
  0  12   0   0      740   2 
  0  13   0   0      593   3 
  0  14  -1   0     1700   1 
  0  15  -1   0     1700   0 
  0  16   0   0      540   3 
  0  17  -1   0     1700   1 
  0  18   0   0      502   3 
  0  19  -1   0     1700   0 
  0  20   0   0      569   2 
  0  21   0   0      596   3 
  0  22  -1   0     1700   0 
  0  23  -1   0     1700   1 
  0  24   0   0      572   2 
  0  25  -1   0     1700   1 
  0  26  -1   0     1700   0 
  0  27   0   0      502   3 
  0  28   0   0      609   3 
  0  29   0   0      523   2 
  0  30  -1   0     1700   0 
  0  31  -1   0     1700   1 
  0  32  -1   0     1700   1 
  0  33  -1   0     1700   0 
  0  34   0   0      543   3 
  0  35   0   0      570   2 
  0  36   0   0      638   2 
  0  37   0   0      618   2 
  0  38   0   0      642   3 
  0  39   0   0      596   3 
  0  40  -1   0     1700   0 
  0  41  -1   0     1700   1 
  0  42  -1   0     1700   1 
  0  43   0   0      544   2 
  0  44   0   0      519   2 
  0  45  -1   0     1700   1 
  0  46   0   0      481   2 
  0  47   0   0      497   2 
  0  48   0   0      583   3 
  0  49  -1   0     1700   1 
  0  50   0   0      731   3 
  0  51   0   0      664   2 
  0  52  -1   0     1700   0 
  0  53  -1   0     1700   0 
  0  54  -1   0     1700   1 
  0  55   0   0      569   3 
  0  56   0   0      510   3 
  0  57  -1   0     1700   0 
  0  58   0   0      588   3 
  0  59  -1   0     1700   1 
  0  60   0   0      634   2 
  0  61   0   0      614   2 
  0  62  -1   0     1700   0 
  0  63  -1   0     1700   1 
  0  64   0   0      587   2 
  0  65   0   0      547   2 
  0  66  -1   0     1700   1 
  0  67  -1   0     1700   0 
  0  68   0   0      527   2 
  0  69  -1   0     1700   1 
  0  70   0   0      583   3 
  0  71  -1   0     1700   0 
  0  72  -1   0     1700   1 
  0  73  -1   0     1700   0 
  0  74   0   0      568   2 
  0  75   0   0      563   3 
  0  76   0   0      563   3 
  0  77  -1   0     1700   0 
  0  78   0   0      496   3 
  0  79   0   0      595   2 
  0  80   0   0      523   2 
  0  81   0   0      585   2 
  0  82  -1   0     1700   0 
  0  83  -1   0     1700   1 
  0  84   0   0      910   3 
  0  85  -1   0     1700   1 
  0  86  -1   0     1700   1 
  0  87  -1   0     1700   1 
  0  88  -1   0     1700   0 
  0  89  -1   0     1700   0 
  0  90   0   0      677   2 
  0  91   0   0      566   3 
  0  92  -1   0     1700   1 
  0  93   0   2      575   1 
  0  94  -1   0     1700   0 
  0  95  -1   0     1700   0 
  0  96  -1   0     1700   1 
  0  97  -1   0     1700   0 
  0  98  -1   0     1700   1 
  0  99  -1   0     1700   1 
  0 100  -1   0     1700   0 
  0 101   0   0      600   2 
  0 102   0   0      606   2 
  0 103  -1   0     1700   0 
  0 104  -1   0     1700   0 
  0 105  -1   0     1700   1 
  0 106   0   0      535   3 
  0 107   0   0      524   3 
  0 108   0   0      535   3 
  0 109   0   0      566   2 
  0 110   0   0      574   2 
  0 111   0   0      505   3 
  0 112   0   0      649   2 
  0 113   0   0      659   3 
  0 114  -1   0     1700   0 
  0 115   0   0      718   2 
  0 116   0   0      553   3 
  0 117  -1   0     1700   1 
  0 118  -1   0     1700   0 
  0 119   0   0      521   3 
  0 120  -1   0     1700   0 
  0 121   0   0      630   2 
  0 122   0   0      857   3 
  0 123   0   0      583   3 
  0 124  -1   0     1700   1 
  0 125  -1   0     1700   1 
  0 126   0   0      589   2 
  0 127  -1   0     1700   0 
  1   0   0   0      556   3 
  1   1   0   0      511   3 
  1   2  -1   0     1700   1 
  1   3  -1   0     1700   0 
  1   4   0   0      546   2 
  1   5   0   0      510   3 
  1   6   0   0      617   2 
  1   7   0   2      561   0 
  1   8  -1   0     1700   1 
  1   9  -1   0     1700   1 
  1  10   0   0      614   2 
  1  11   0   0      541   2 
  1  12   0   0      563   2 
  1  13   0   0      738   3 
  1  14   0   0      508   3 
  1  15  -1   0     1700   1 
  1  16   0   0      716   2 
  1  17   0   0      556   3 
  1  18   0   0      621   2 
  1  19   0   0      537   2 
  1  20  -1   0     1700   1 
  1  21  -1   0     1700   0 
  1  22  -1   0     1700   0 
  1  23  -1   0     1700   0 
  1  24   0   0      493   3 
  1  25   0   0      547   2 
  1  26   0   0      627   3 
  1  27  -1   0     1700   0 
  1  28   0   0      522   3 
  1  29  -1   0     1700   0 
  1  30  -1   0     1700   1 
  1  31   0   0      538   2 
  1  32   0   0      500   2 
  1  33   0   0      554   3 
  1  34  -1   0     1700   0 
  1  35  -1   0     1700   0 
  1  36  -1   0     1700   1 
  1  37  -1   0     1700   0 
  1  38  -1   0     1700   0 
  1  39   0   0      652   2 
  1  40  -1   0     1700   0 
  1  41   0   0      634   2 
  1  42  -1   0     1700   1 
  1  43  -1   0     1700   1 
  1  44   0   0      497   2 
  1  45  -1   0     1700   1 
  1  46  -1   0     1700   1 
  1  47  -1   0     1700   0 
  1  48   0   0      467   3 
  1  49  -1   0     1700   1 
  1  50   0   0      490   3 
  1  51   0   0      524   3 
  1  52   0   0      546   2 
  1  53   0   0      580   2 
  1  54  -1   0     1700   0 
  1  55  -1   0     1700   1 
  1  56   0   0      644   2 
  1  57   0   0      545   3 
  1  58  -1   0     1700   1 
  1  59   0   0      530   2 
  1  60  -1   0     1700   1 
  1  61  -1   0     1700   0 
  1  62   0   0      629   3 
  1  63  -1   0     1700   1 
  1  64   0   0      527   3 
  1  65  -1   0     1700   0 
  1  66   0   0      502   2 
  1  67   0   0      538   3 
  1  68  -1   0     1700   0 
  1  69   0   0      646   2 
  1  70   0   0      500   2 
  1  71  -1   0     1700   0 
  1  72   0   0      729   3 
  1  73  -1   0     1700   1 
  1  74   0   0      520   3 
  1  75   0   0      551   2 
  1  76   0   0      521   3 
  1  77  -1   0     1700   0 
  1  78  -1   0     1700   0 
  1  79   0   0      612   2 
  1  80  -1   0     1700   1 
  1  81  -1   0     1700   0 
  1  82   0   0      553   2 
  1  83  -1   0     1700   0 
  1  84  -1   0     1700   1 
  1  85   0   0      528   3 
  1  86   0   0      627   3 
  1  87  -1   0     1700   1 
  1  88  -1   0     1700   1 
  1  89  -1   0     1700   1 
  1  90   0   0      646   3 
  1  91   0   0      516   3 
  1  92   0   0      600   3 
  1  93   0   0      537   2 
  1  94   0   0      513   2 
  1  95   0   0      546   2 
  1  96  -1   0     1700   1 
  1  97  -1   0     1700   0 
  1  98  -1   0     1700   1 
  1  99   0   0      567   3 
  1 100   0   0      484   3 
  1 101  -1   0     1700   0 
  1 102  -1   0     1700   0 
  1 103   0   0      563   2 
  1 104  -1   0     1700   1 
  1 105  -1   0     1700   1 
  1 106  -1   0     1700   1 
  1 107   0   0      603   2 
  1 108  -1   0     1700   1 
  1 109  -1   0     1700   0 
  1 110  -1   0     1700   0 
  1 111  -1   0     1700   0 
  1 112  -1   0     1700   1 
  1 113  -1   0     1700   1 
  1 114  -1   0     1700   0 
  1 115  -1   0     1700   0 
  1 116   0   0      551   2 
  1 117   0   0      644   3 
  1 118  -1   0     1700   1 
  1 119   0   0      547   2 
  1 120   0   0      483   3 
  1 121   0   0      525   2 
  1 122   0   0      489   3 
  1 123  -1   0     1700   1 
  1 124  -1   0     1700   0 
  1 125  -1   0     1700   0 
  1 126   0   0      535   3 
  1 127   0   0      496   3 
  2   0   0   0      503   2 
  2   1  -1   0     1700   1 
  2   2   0   0      471   2 
  2   3   0   0      591   2 
  2   4  -1   0     1700   1 
  2   5   0   0      485   2 
  2   6   0   0      515   2 
  2   7  -1   0     1700   0 
  2   8  -1   0     1700   1 
  2   9  -1   0     1700   0 
  2  10   0   0      531   2 
  2  11  -1   0     1700   1 
  2  12   0   0      786   2 
  2  13   0   0      580   2 
  2  14   0   0      545   3 
  2  15  -1   0     1700   0 
  2  16  -1   0     1700   1 
  2  17   0   0      595   3 
  2  18  -1   0     1700   1 
  2  19   0   0      699   3 
  2  20  -1   0     1700   1 
  2  21   0   0      629   2 
  2  22   0   0      609   2 
  2  23  -1   0     1700   1 
  2  24  -1   0     1700   1 
  2  25   0   0      689   3 
  2  26  -1   0     1700   1 
  2  27   0   0      474   2 
  2  28   0   0      550   2 
  2  29   0   0      568   2 
  2  30  -1   0     1700   0 
  2  31  -1   0     1700   1 
  2  32   0   0      515   3 
  2  33  -1   0     1700   1 
  2  34  -1   0     1700   0 
  2  35   0   0      792   3 
  2  36  -1   0     1700   0 
  2  37   0   0      535   2 
  2  38   0   0      842   2 
  2  39   0   0      515   3 
  2  40   0   0      586   3 
  2  41  -1   0     1700   1 
  2  42  -1   0     1700   0 
  2  43  -1   0     1700   0 
  2  44   0   0      520   2 
  2  45  -1   0     1700   0 
  2  46  -1   0     1700   1 
  2  47   0   0      483   3 
  2  48  -1   0     1700   1 
  2  49  -1   0     1700   1 
  2  50   0   0      689   2 
  2  51  -1   0     1700   1 
  2  52  -1   0     1700   1 
  2  53  -1   0     1700   1 
  2  54   0   0      533   2 
  2  55   0   0      554   3 
  2  56   0   0      620   2 
  2  57   0   0      557   3 
  2  58   0   0      609   3 
  2  59   0   0      614   3 
  2  60   0   0      564   3 
  2  61  -1   0     1700   0 
  2  62   0   0      508   2 
  2  63   0   0      520   2 
  2  64   0   0      524   2 
  2  65   0   0      532   3 
  2  66  -1   0     1700   1 
  2  67   0   0      568   3 
  2  68   0   0      637   3 
  2  69  -1   0     1700   1 
  2  70   0   0      519   2 
  2  71  -1   0     1700   1 
  2  72   0   0      512   3 
  2  73   0   0      493   3 
  2  74  -1   0     1700   1 
  2  75  -1   0     1700   1 
  2  76   0   0      705   2 
  2  77  -1   0     1700   1 
  2  78  -1   0     1700   1 
  2  79  -1   0     1700   0 
  2  80   0   0      485   3 
  2  81   0   0      534   3 
  2  82   0   0      575   3 
  2  83  -1   0     1700   0 
  2  84   0   0      649   3 
  2  85  -1   0     1700   0 
  2  86   0   0      494   3 
  2  87  -1   0     1700   0 
  2  88  -1   0     1700   1 
  2  89   0   0      656   3 
  2  90  -1   0     1700   0 
  2  91   0   0      529   2 
  2  92   0   0      940   3 
  2  93   0   0      583   2 
  2  94  -1   0     1700   0 
  2  95   0   0      480   2 
  2  96   0   0      451   2 
  2  97  -1   0     1700   0 
  2  98  -1   0     1700   0 
  2  99   0   0      535   2 
  2 100   0   0      525   3 
  2 101   0   0      513   3 
  2 102   0   0      548   3 
  2 103  -1   0     1700   0 
  2 104  -1   0     1700   1 
  2 105  -1   0     1700   0 
  2 106  -1   0     1700   0 
  2 107   0   0      524   2 
  2 108  -1   0     1700   0 
  2 109  -1   0     1700   0 
  2 110  -1   0     1700   1 
  2 111  -1   0     1700   0 
  2 112  -1   0     1700   0 
  2 113  -1   0     1700   0 
  2 114  -1   0     1700   1 
  2 115   0   0      596   2 
  2 116  -1   0     1700   0 
  2 117  -1   0     1700   0 
  2 118  -1   0     1700   0 
  2 119  -1   0     1700   0 
  2 120  -1   0     1700   1 
  2 121  -1   0     1700   0 
  2 122  -1   0     1700   1 
  2 123   0   0      500   2 
  2 124   0   0      730   3 
  2 125   0   0      465   3 
  2 126  -1   0     1700   0 
  2 127   0   0      506   3 
  3   0   0   0      554   2 
  3   1  -1   0     1700   0 
  3   2  -1   0     1700   0 
  3   3   0   0      515   3 
  3   4  -1   0     1700   1 
  3   5   0   0      505   2 
  3   6   0   0      518   2 
  3   7  -1   0     1700   0 
  3   8  -1   0     1700   1 
  3   9   0   0      575   3 
  3  10  -1   0     1700   0 
  3  11  -1   0     1700   0 
  3  12  -1   0     1700   1 
  3  13   0   0      532   3 
  3  14  -1   0     1700   1 
  3  15   0   0      592   3 
  3  16  -1   0     1700   0 
  3  17  -1   0     1700   0 
  3  18   0   0      508   2 
  3  19   0   0      528   3 
  3  20  -1   0     1700   1 
  3  21   0   0      543   2 
  3  22   0   0      679   3 
  3  23  -1   0     1700   0 
  3  24   0   0      484   3 
  3  25   0   0      674   3 
  3  26   0   0      525   2 
  3  27  -1   0     1700   1 
  3  28   0   0      589   3 
  3  29  -1   0     1700   0 
  3  30  -1   0     1700   0 
  3  31  -1   0     1700   1 
  3  32  -1   0     1700   0 
  3  33   0   0      474   2 
  3  34   0   0      474   2 
  3  35   0   0      555   2 
  3  36   0   0      582   3 
  3  37  -1   0     1700   1 
  3  38   0   0      552   2 
  3  39   0   0      431   3 
  3  40   0   0      459   2 
  3  41   0   0      459   2 
  3  42  -1   0     1700   0 
  3  43  -1   0     1700   0 
  3  44   0   0      494   3 
  3  45   0   0      458   2 
  3  46  -1   0     1700   0 
  3  47  -1   0     1700   1 
  3  48   0   0      641   2 
  3  49   0   0      481   3 
  3  50   0   0      516   3 
  3  51  -1   0     1700   1 
  3  52   0   2      579   0 
  3  53  -1   0     1700   0 
  3  54   0   0      608   2 
  3  55  -1   0     1700   0 
  3  56  -1   0     1700   1 
  3  57   0   0      542   2 
  3  58   0   0      497   2 
  3  59  -1   0     1700   1 
  3  60  -1   0     1700   0 
  3  61   0   0      555   3 
  3  62   0   0      703   3 
  3  63  -1   0     1700   1 
  3  64   0   0      675   2 
  3  65   0   0      690   3 
  3  66  -1   0     1700   1 
  3  67   0   0      483   2 
  3  68  -1   0     1700   1 
  3  69  -1   0     1700   0 
  3  70  -1   0     1700   0 
  3  71  -1   0     1700   0 
  3  72   0   0      684   3 
  3  73   0   0      739   2 
  3  74   0   0      547   3 
  3  75   0   0      629   3 
  3  76   0   2      772   0 
  3  77  -1   0     1700   1 
  3  78  -1   0     1700   1 
  3  79   0   0      467   3 
  3  80   0   0      520   3 
  3  81   0   0      549   2 
  3  82   0   0      482   3 
  3  83   0   0      830   2 
  3  84  -1   0     1700   0 
  3  85   0   0      442   3 
  3  86   0   0      472   2 
  3  87  -1   0     1700   1 
  3  88   0   0      486   2 
  3  89  -1   0     1700   0 
  3  90   0   0      478   3 
  3  91   0   0      564   2 
  3  92   0   0      502   3 
  3  93   0   0      507   3 
  3  94  -1   0     1700   1 
  3  95   0   0      490   2 
  3  96  -1   0     1700   1 
  3  97  -1   0     1700   1 
  3  98  -1   0     1700   1 
  3  99   0   0      493   2 
  3 100  -1   0     1700   1 
  3 101  -1   0     1700   1 
  3 102  -1   0     1700   1 
  3 103  -1   0     1700   1 
  3 104  -1   0     1700   0 
  3 105   0   0      478   2 
  3 106   0   0      502   3 
  3 107  -1   0     1700   0 
  3 108  -1   0     1700   0 
  3 109  -1   0     1700   0 
  3 110   0   0      532   3 
  3 111  -1   0     1700   0 
  3 112   0   0      456   3 
  3 113  -1   0     1700   0 
  3 114   0   0      454   3 
  3 115  -1   0     1700   1 
  3 116  -1   0     1700   1 
  3 117   0   0      491   2 
  3 118  -1   0     1700   1 
  3 119  -1   0     1700   1 
  3 120   0   0      493   2 
  3 121  -1   0     1700   0 
  3 122   0   0      505   3 
  3 123  -1   0     1700   1 
  3 124   0   0      512   2 
  3 125   0   0      545   2 
  3 126  -1   0     1700   0 
  3 127  -1   0     1700   1 
