# Supplementary material for: The influence of the Japanese waving cat on the joint spatial compatibility effect: A replication and extension of Dolk, Hommel, Prinz, and Liepelt (2013)
Source: PLoS One. 2017 Sep 14;12(9):e0184844. doi: 10.1371/journal.pone.0184844 (PMC5599021; doi:10.1371/journal.pone.0184844)
Supplement: S1 File — (ZIP) [file pone.0184844.s001.zip › S1 Data/raw data/77.dat]

SimonNL [04-2015]
 77    1   1 
 LTA03
 -1   0   0   2     1433   0 
 -1   1  -1   1     1700   3 
 -1   2   0   2     1219   1 
 -1   3   0   0     1097   3 
 -1   4   0   0     1409   2 
 -1   5  -1   0     1700   1 
 -1   6   0   2      790   0 
 -1   7  -1   1     1700   2 
  0   0   0   2     1063   0 
  0   1  -1   1     1700   2 
  0   2   0   2      882   1 
  0   3  -1   1     1700   2 
  0   4   0   2      792   0 
  0   5  -1   1     1700   2 
  0   6   0   2      693   0 
  0   7   0   2     1050   1 
  0   8   0   2      760   1 
  0   9  -1   1     1700   3 
  0  10  -1   1     1700   2 
  0  11  -1   1     1700   2 
  0  12  -1   1     1700   3 
  0  13   0   2      686   0 
  0  14   0   2      797   0 
  0  15  -1   1     1700   2 
  0  16  -1   1     1700   3 
  0  17   0   2      745   1 
  0  18  -1   1     1700   3 
  0  19  -1   1     1700   2 
  0  20   0   2      665   1 
  0  21   0   2      812   1 
  0  22   0   2      741   1 
  0  23   0   2      809   0 
  0  24  -1   1     1700   3 
  0  25   0   2      719   1 
  0  26   0   2      743   1 
  0  27  -1   1     1700   2 
  0  28   0   2      689   1 
  0  29  -1   1     1700   2 
  0  30  -1   1     1700   2 
  0  31   0   2      646   1 
  0  32  -1   1     1700   3 
  0  33  -1   1     1700   2 
  0  34  -1   1     1700   3 
  0  35   0   2      609   1 
  0  36  -1   1     1700   3 
  0  37   0   2      698   0 
  0  38   0   2      963   1 
  0  39  -1   1     1700   2 
  0  40  -1   1     1700   2 
  0  41  -1   1     1700   3 
  0  42   0   2      595   0 
  0  43  -1   1     1700   3 
  0  44   0   2      649   0 
  0  45  -1   1     1700   3 
  0  46  -1   1     1700   2 
  0  47   0   2      772   1 
  0  48   0   2      844   1 
  0  49  -1   1     1700   2 
  0  50  -1   1     1700   2 
  0  51  -1   1     1700   2 
  0  52  -1   1     1700   3 
  0  53  -1   1     1700   3 
  0  54   0   2      699   1 
  0  55  -1   1     1700   3 
  0  56   0   2      681   0 
  0  57   0   2      691   1 
  0  58  -1   1     1700   2 
  0  59   0   2      610   1 
  0  60   0   2      890   0 
  0  61  -1   1     1700   3 
  0  62  -1   1     1700   2 
  0  63   0   2      717   1 
  0  64  -1   1     1700   2 
  0  65   0   2      705   0 
  0  66  -1   1     1700   3 
  0  67   0   2      608   1 
  0  68  -1   1     1700   3 
  0  69  -1   1     1700   2 
  0  70  -1   1     1700   3 
  0  71  -1   1     1700   2 
  0  72  -1   1     1700   3 
  0  73  -1   1     1700   2 
  0  74   0   2      622   0 
  0  75  -1   1     1700   3 
  0  76  -1   1     1700   3 
  0  77   0   2      651   0 
  0  78  -1   1     1700   3 
  0  79  -1   1     1700   3 
  0  80   0   2      579   0 
  0  81   0   2      748   1 
  0  82   0   2      640   0 
  0  83  -1   1     1700   3 
  0  84  -1   1     1700   2 
  0  85  -1   1     1700   2 
  0  86  -1   1     1700   3 
  0  87   0   2      569   1 
  0  88   0   2     1050   0 
  0  89  -1   1     1700   2 
  0  90   0   2      641   0 
  0  91   0   2      777   0 
  0  92   0   2      641   0 
  0  93   0   2      576   0 
  0  94  -1   1     1700   3 
  0  95  -1   1     1700   3 
  0  96   0   2      889   0 
  0  97   0   2      752   1 
  0  98  -1   1     1700   2 
  0  99   0   2      682   0 
  0 100   0   2      710   1 
  0 101  -1   1     1700   2 
  0 102  -1   1     1700   3 
  0 103  -1   1     1700   3 
  0 104   0   2      643   1 
  0 105   0   2      733   1 
  0 106   0   2      786   1 
  0 107   0   2      712   1 
  0 108   0   2      734   0 
  0 109   0   2      693   1 
  0 110   0   2      605   1 
  0 111  -1   1     1700   2 
  0 112  -1   1     1700   3 
  0 113  -1   1     1700   2 
  0 114   0   2      599   0 
  0 115   0   2      824   0 
  0 116  -1   1     1700   3 
  0 117   0   2      628   0 
  0 118   0   2      686   0 
  0 119   0   2      610   0 
  0 120   0   2      582   0 
  0 121  -1   1     1700   2 
  0 122   0   2      650   1 
  0 123  -1   1     1700   2 
  0 124   0   2      630   0 
  0 125   0   2      679   1 
  0 126   0   2      673   0 
  0 127  -1   1     1700   3 
  1   0  -1   1     1700   3 
  1   1  -1   0     1700   1 
  1   2  -1   0     1700   1 
  1   3   0   0      773   3 
  1   4  -1   0     1700   0 
  1   5   0   0      689   3 
  1   6  -1   0     1700   0 
  1   7  -1   0     1700   1 
  1   8   0   0      603   2 
  1   9  -1   0     1700   0 
  1  10   0   0      628   2 
  1  11  -1   0     1700   0 
  1  12   0   0      650   2 
  1  13  -1   0     1700   0 
  1  14   0   0      626   2 
  1  15  -1   0     1700   1 
  1  16   0   0      649   2 
  1  17  -1   0     1700   1 
  1  18   0   0      573   2 
  1  19  -1   0     1700   0 
  1  20   0   0      772   3 
  1  21   0   0      802   2 
  1  22  -1   0     1700   0 
  1  23   0   2      622   0 
  1  24   0   0      728   2 
  1  25  -1   0     1700   1 
  1  26   0   0      708   2 
  1  27  -1   0     1700   1 
  1  28   0   0      563   2 
  1  29  -1   0     1700   0 
  1  30   0   0      608   2 
  1  31   0   0      770   3 
  1  32  -1   0     1700   1 
  1  33  -1   0     1700   0 
  1  34   0   0      607   3 
  1  35   0   0      651   3 
  1  36  -1   0     1700   0 
  1  37   0   0      650   3 
  1  38  -1   0     1700   0 
  1  39  -1   0     1700   0 
  1  40  -1   0     1700   1 
  1  41  -1   0     1700   1 
  1  42   0   0      554   2 
  1  43   0   0      568   3 
  1  44   0   0      484   2 
  1  45   0   0      569   2 
  1  46   0   0      495   2 
  1  47   0   0      491   2 
  1  48  -1   0     1700   1 
  1  49  -1   0     1700   1 
  1  50   0   2      565   0 
  1  51   0   0      711   3 
  1  52  -1   0     1700   0 
  1  53   0   0      977   3 
  1  54   0   0      823   2 
  1  55  -1   0     1700   1 
  1  56  -1   0     1700   1 
  1  57   0   0      618   3 
  1  58   0   0      724   3 
  1  59   0   0      599   3 
  1  60   0   0      551   3 
  1  61  -1   0     1700   0 
  1  62   0   0      695   3 
  1  63  -1   0     1700   0 
  1  64   0   0      561   2 
  1  65  -1   0     1700   0 
  1  66   0   0      580   2 
  1  67   0   0      712   2 
  1  68   0   0      688   3 
  1  69  -1   0     1700   1 
  1  70   0   0      562   3 
  1  71  -1   0     1700   0 
  1  72  -1   0     1700   1 
  1  73  -1   0     1700   0 
  1  74   0   0      637   3 
  1  75  -1   1     1700   2 
  1  76  -1   0     1700   1 
  1  77  -1   0     1700   0 
  1  78   0   0      556   2 
  1  79   0   0      961   3 
  1  80   0   0      702   3 
  1  81  -1   0     1700   1 
  1  82  -1   0     1700   1 
  1  83  -1   0     1700   0 
  1  84  -1   0     1700   0 
  1  85   0   0      631   2 
  1  86  -1   0     1700   0 
  1  87   0   0      617   3 
  1  88  -1   0     1700   1 
  1  89   0   0      606   2 
  1  90  -1   0     1700   1 
  1  91   0   0      527   2 
  1  92   0   0      793   3 
  1  93   0   0      558   2 
  1  94  -1   0     1700   1 
  1  95  -1   0     1700   1 
  1  96   0   0      581   3 
  1  97  -1   0     1700   1 
  1  98  -1   0     1700   1 
  1  99  -1   0     1700   1 
  1 100  -1   0     1700   0 
  1 101  -1   0     1700   0 
  1 102  -1   0     1700   0 
  1 103  -1   0     1700   1 
  1 104  -1   0     1700   1 
  1 105  -1   0     1700   1 
  1 106   0   0      703   2 
  1 107   0   0      565   3 
  1 108   0   0      689   3 
  1 109  -1   0     1700   0 
  1 110   0   2      707   1 
  1 111  -1   0     1700   0 
  1 112   0   0      784   2 
  1 113   0   0      793   3 
  1 114  -1   0     1700   0 
  1 115   0   0     1006   2 
  1 116   0   0      771   3 
  1 117   0   0      613   3 
  1 118   0   0      650   2 
  1 119  -1   0     1700   0 
  1 120   0   0      787   3 
  1 121   0   0      820   3 
  1 122  -1   0     1700   1 
  1 123   0   0      711   2 
  1 124   0   0      799   2 
  1 125  -1   0     1700   1 
  1 126   0   0      619   3 
  1 127  -1   0     1700   0 
  2   0   0   0      630   3 
  2   1   0   0      588   2 
  2   2  -1   0     1700   0 
  2   3  -1   0     1700   1 
  2   4   0   0      630   3 
  2   5  -1   0     1700   1 
  2   6   0   0      541   2 
  2   7  -1   0     1700   0 
  2   8  -1   0     1700   0 
  2   9  -1   0     1700   1 
  2  10  -1   0     1700   0 
  2  11   0   0      569   3 
  2  12   0   0      811   3 
  2  13  -1   0     1700   1 
  2  14   0   0      637   3 
  2  15   0   0      671   3 
  2  16   0   0      650   3 
  2  17  -1   0     1700   1 
  2  18   0   0      754   3 
  2  19   0   0      882   2 
  2  20  -1   0     1700   1 
  2  21  -1   0     1700   0 
  2  22  -1   0     1700   1 
  2  23  -1   0     1700   1 
  2  24   0   0      800   2 
  2  25   0   0      713   2 
  2  26  -1   0     1700   1 
  2  27   0   0      556   2 
  2  28   0   0      625   2 
  2  29   0   0      711   3 
  2  30   0   0      690   2 
  2  31  -1   0     1700   0 
  2  32   0   0     1000   3 
  2  33  -1   0     1700   1 
  2  34   0   0      633   3 
  2  35  -1   0     1700   0 
  2  36   0   0      770   2 
  2  37   0   0      583   2 
  2  38  -1   0     1700   0 
  2  39   0   0      619   2 
  2  40   0   0      694   3 
  2  41   0   0      633   2 
  2  42   0   0      675   2 
  2  43   0   0      665   2 
  2  44  -1   0     1700   1 
  2  45  -1   0     1700   1 
  2  46  -1   0     1700   1 
  2  47   0   0      713   3 
  2  48   0   0      787   2 
  2  49   0   0      717   2 
  2  50   0   0      695   2 
  2  51  -1   0     1700   0 
  2  52   0   0     1219   3 
  2  53   0   0      617   3 
  2  54  -1   0     1700   1 
  2  55   0   0      627   3 
  2  56  -1   0     1700   0 
  2  57  -1   0     1700   1 
  2  58  -1   0     1700   0 
  2  59  -1   0     1700   1 
  2  60  -1   0     1700   0 
  2  61  -1   0     1700   1 
  2  62   0   0      737   3 
  2  63  -1   0     1700   0 
  2  64   0   0      636   3 
  2  65   0   0      680   3 
  2  66  -1   0     1700   1 
  2  67  -1   0     1700   0 
  2  68   0   0      734   2 
  2  69  -1   0     1700   0 
  2  70  -1   0     1700   0 
  2  71   0   0      589   3 
  2  72  -1   0     1700   0 
  2  73  -1   0     1700   0 
  2  74  -1   0     1700   1 
  2  75   0   0      617   3 
  2  76   0   0      766   2 
  2  77   0   0      683   2 
  2  78  -1   0     1700   1 
  2  79   0   0      725   2 
  2  80  -1   0     1700   1 
  2  81  -1   0     1700   1 
  2  82  -1   0     1700   0 
  2  83  -1   0     1700   0 
  2  84  -1   0     1700   1 
  2  85   0   0      579   3 
  2  86   0   0      625   2 
  2  87   0   0      606   3 
  2  88  -1   0     1700   0 
  2  89   0   0      562   3 
  2  90  -1   0     1700   0 
  2  91  -1   0     1700   0 
  2  92  -1   0     1700   0 
  2  93   0   0      549   3 
  2  94  -1   0     1700   0 
  2  95  -1   0     1700   0 
  2  96   0   0      633   2 
  2  97  -1   0     1700   1 
  2  98  -1   0     1700   1 
  2  99  -1   0     1700   1 
  2 100   0   0      579   3 
  2 101  -1   0     1700   0 
  2 102  -1   0     1700   1 
  2 103  -1   0     1700   1 
  2 104  -1   0     1700   0 
  2 105   0   0      557   2 
  2 106   0   0      632   2 
  2 107   0   0      545   2 
  2 108  -1   0     1700   0 
  2 109   0   0      573   3 
  2 110  -1   0     1700   0 
  2 111   0   0      550   2 
  2 112  -1   0     1700   0 
  2 113   0   0      643   3 
  2 114   0   0      624   3 
  2 115  -1   0     1700   1 
  2 116   0   0      600   2 
  2 117   0   0      552   2 
  2 118   0   0      545   3 
  2 119   0   0      524   2 
  2 120   0   0      530   3 
  2 121  -1   0     1700   0 
  2 122   0   0      625   3 
  2 123  -1   0     1700   1 
  2 124  -1   0     1700   1 
  2 125  -1   0     1700   1 
  2 126   0   0      622   2 
  2 127   0   0      906   2 
  3   0  -1   0     1700   0 
  3   1   0   0      554   2 
  3   2  -1   0     1700   1 
  3   3   0   0      561   2 
  3   4   0   0      710   2 
  3   5  -1   0     1700   0 
  3   6   0   0      579   2 
  3   7  -1   0     1700   0 
  3   8  -1   0     1700   1 
  3   9   0   0      557   3 
  3  10  -1   0     1700   0 
  3  11   0   0      569   3 
  3  12   0   0      739   3 
  3  13  -1   0     1700   0 
  3  14  -1   0     1700   0 
  3  15   0   0      615   2 
  3  16  -1   0     1700   1 
  3  17  -1   0     1700   1 
  3  18  -1   0     1700   1 
  3  19  -1   0     1700   0 
  3  20   0   0      754   3 
  3  21   0   0      616   3 
  3  22  -1   0     1700   1 
  3  23  -1   0     1700   0 
  3  24  -1   0     1700   1 
  3  25  -1   0     1700   0 
  3  26  -1   0     1700   0 
  3  27  -1   0     1700   0 
  3  28   0   0      542   3 
  3  29   0   0      725   3 
  3  30  -1   0     1700   0 
  3  31   0   0      879   2 
  3  32  -1   0     1700   0 
  3  33   0   0      717   2 
  3  34  -1   0     1700   1 
  3  35   0   0      567   2 
  3  36   0   0      665   2 
  3  37   0   0      648   2 
  3  38   0   0      719   3 
  3  39   0   0      601   2 
  3  40   0   0      568   2 
  3  41   0   0      601   2 
  3  42   0   0      630   3 
  3  43   0   0      622   3 
  3  44  -1   0     1700   0 
  3  45  -1   0     1700   1 
  3  46  -1   0     1700   0 
  3  47  -1   0     1700   0 
  3  48  -1   0     1700   1 
  3  49  -1   0     1700   1 
  3  50  -1   0     1700   1 
  3  51   0   0      707   2 
  3  52  -1   0     1700   0 
  3  53   0   0      577   2 
  3  54  -1   0     1700   1 
  3  55   0   0      520   2 
  3  56   0   2      649   0 
  3  57  -1   0     1700   0 
  3  58   0   0      635   2 
  3  59  -1   0     1700   0 
  3  60  -1   0     1700   1 
  3  61   0   0      676   3 
  3  62  -1   0     1700   1 
  3  63  -1   0     1700   1 
  3  64  -1   0     1700   1 
  3  65  -1   0     1700   1 
  3  66   0   0      804   3 
  3  67  -1   0     1700   0 
  3  68  -1   0     1700   0 
  3  69   0   0      831   2 
  3  70  -1   0     1700   1 
  3  71  -1   0     1700   1 
  3  72  -1   0     1700   1 
  3  73  -1   0     1700   0 
  3  74  -1   0     1700   1 
  3  75   0   0      547   2 
  3  76   0   0      651   3 
  3  77   0   0      650   2 
  3  78   0   0      609   2 
  3  79   0   0      624   3 
  3  80   0   0      609   3 
  3  81   0   0      615   3 
  3  82   0   0      608   2 
  3  83  -1   0     1700   1 
  3  84  -1   0     1700   1 
  3  85   0   0      699   3 
  3  86   0   0     1130   3 
  3  87  -1   0     1700   0 
  3  88  -1   0     1700   0 
  3  89  -1   0     1700   0 
  3  90   0   0      585   3 
  3  91  -1   0     1700   1 
  3  92   0   0      609   3 
  3  93  -1   0     1700   0 
  3  94  -1   0     1700   0 
  3  95  -1   0     1700   1 
  3  96  -1   0     1700   0 
  3  97   0   0      603   3 
  3  98  -1   0     1700   1 
  3  99   0   0      564   3 
  3 100  -1   0     1700   0 
  3 101   0   0      629   3 
  3 102   0   0      778   2 
  3 103   0   0      615   2 
  3 104  -1   0     1700   0 
  3 105   0   0      668   2 
  3 106   0   0      823   2 
  3 107   0   0      755   3 
  3 108  -1   0     1700   1 
  3 109   0   0      634   2 
  3 110  -1   0     1700   1 
  3 111   0   0      560   3 
  3 112   0   0      830   2 
  3 113   0   0      611   3 
  3 114   0   0      620   3 
  3 115   0   0      607   3 
  3 116   0   0      600   3 
  3 117   0   0      645   3 
  3 118   0   0      529   3 
  3 119  -1   0     1700   1 
  3 120   0   0      565   3 
  3 121   0   0      718   2 
  3 122   0   0      657   2 
  3 123  -1   0     1700   1 
  3 124   0   0      572   2 
  3 125  -1   0     1700   1 
  3 126   0   0      581   2 
  3 127  -1   0     1700   0 
