# Supplementary material for: The influence of the Japanese waving cat on the joint spatial compatibility effect: A replication and extension of Dolk, Hommel, Prinz, and Liepelt (2013)
Source: PLoS One. 2017 Sep 14;12(9):e0184844. doi: 10.1371/journal.pone.0184844 (PMC5599021; doi:10.1371/journal.pone.0184844)
Supplement: S1 File — (ZIP) [file pone.0184844.s001.zip › S1 Data/raw data/78.dat]

SimonNL [04-2015]
 78    3   1 
 MIE06
 -1   0   0   0      846   2 
 -1   1   0   0      793   3 
 -1   2  -1   0     1700   1 
 -1   3  -1   0     1700   0 
 -1   4   0   0      751   2 
 -1   5   0   0      565   3 
 -1   6  -1   0     1700   1 
 -1   7  -1   0     1700   0 
  0   0   0   0      844   3 
  0   1   0   0     1235   2 
  0   2   0   0      715   2 
  0   3   0   0      729   2 
  0   4   0   0      532   2 
  0   5   0   0      719   3 
  0   6   0   0      540   3 
  0   7   0   0      572   3 
  0   8  -1   0     1700   0 
  0   9   0   0      555   3 
  0  10  -1   0     1700   0 
  0  11   0   2      980   0 
  0  12  -1   0     1700   1 
  0  13  -1   0     1700   0 
  0  14   0   0      588   2 
  0  15  -1   0     1700   0 
  0  16   0   0      574   3 
  0  17   0   0      624   3 
  0  18   0   0      645   2 
  0  19   0   0      520   2 
  0  20  -1   0     1700   0 
  0  21   0   0      515   2 
  0  22  -1   0     1700   1 
  0  23  -1   0     1700   0 
  0  24   0   0      656   2 
  0  25  -1   0     1700   1 
  0  26  -1   0     1700   0 
  0  27  -1   0     1700   0 
  0  28   0   0      572   2 
  0  29   0   0      879   3 
  0  30  -1   0     1700   0 
  0  31   0   0      636   2 
  0  32   0   0      594   2 
  0  33  -1   0     1700   0 
  0  34   0   0      703   3 
  0  35  -1   0     1700   1 
  0  36  -1   0     1700   1 
  0  37   0   0      661   3 
  0  38   0   2      707   0 
  0  39   0   0      767   2 
  0  40  -1   0     1700   1 
  0  41  -1   0     1700   1 
  0  42   0   0      718   2 
  0  43   0   0      813   3 
  0  44  -1   0     1700   0 
  0  45  -1   0     1700   0 
  0  46  -1   0     1700   0 
  0  47  -1   0     1700   1 
  0  48  -1   0     1700   1 
  0  49  -1   0     1700   1 
  0  50  -1   0     1700   0 
  0  51  -1   0     1700   0 
  0  52  -1   0     1700   0 
  0  53   0   0      780   3 
  0  54   0   0      785   2 
  0  55   0   0      658   2 
  0  56   0   0      582   2 
  0  57   0   0      674   2 
  0  58  -1   0     1700   0 
  0  59   0   2      643   0 
  0  60   0   0      916   3 
  0  61   0   0      971   3 
  0  62   0   0     1326   2 
  0  63  -1   0     1700   0 
  0  64   0   0      596   3 
  0  65   0   0      773   2 
  0  66   0   0      875   3 
  0  67  -1   0     1700   1 
  0  68   0   0      582   2 
  0  69   0   0      555   2 
  0  70   0   0      737   3 
  0  71   0   0      617   2 
  0  72   0   0      650   2 
  0  73  -1   0     1700   1 
  0  74   0   0      657   3 
  0  75  -1   0     1700   1 
  0  76  -1   0     1700   1 
  0  77  -1   0     1700   1 
  0  78   0   0      647   2 
  0  79   0   0      714   3 
  0  80  -1   0     1700   1 
  0  81   0   0      743   3 
  0  82  -1   0     1700   1 
  0  83  -1   0     1700   0 
  0  84  -1   0     1700   1 
  0  85  -1   0     1700   1 
  0  86   0   0      737   2 
  0  87  -1   0     1700   1 
  0  88  -1   0     1700   1 
  0  89   0   0      683   3 
  0  90  -1   0     1700   0 
  0  91   0   0      702   2 
  0  92  -1   0     1700   1 
  0  93  -1   0     1700   1 
  0  94   0   0      583   2 
  0  95  -1   0     1700   1 
  0  96   0   0      544   2 
  0  97   0   0      670   2 
  0  98   0   0      727   3 
  0  99   0   0      656   2 
  0 100  -1   0     1700   0 
  0 101   0   0      674   3 
  0 102  -1   0     1700   0 
  0 103  -1   0     1700   0 
  0 104   0   0      576   3 
  0 105   0   0      675   3 
  0 106   0   0      664   3 
  0 107  -1   0     1700   0 
  0 108   0   0      566   3 
  0 109  -1   0     1700   1 
  0 110  -1   0     1700   1 
  0 111  -1   0     1700   1 
  0 112  -1   0     1700   1 
  0 113   0   0      577   2 
  0 114  -1   0     1700   1 
  0 115   0   0      620   3 
  0 116  -1   0     1700   0 
  0 117   0   0      667   3 
  0 118   0   0      622   3 
  0 119  -1   0     1700   1 
  0 120  -1   0     1700   0 
  0 121   0   0      539   3 
  0 122  -1   0     1700   0 
  0 123  -1   0     1700   0 
  0 124  -1   0     1700   1 
  0 125  -1   0     1700   1 
  0 126  -1   0     1700   0 
  0 127   0   0      628   3 
  1   0   0   0      793   2 
  1   1  -1   0     1700   0 
  1   2   0   0      653   3 
  1   3   0   0     1222   2 
  1   4   0   0      745   3 
  1   5   0   0      679   3 
  1   6  -1   0     1700   0 
  1   7  -1   0     1700   0 
  1   8   0   0      613   2 
  1   9   0   0      520   3 
  1  10   0   0      565   3 
  1  11  -1   0     1700   0 
  1  12   0   0      593   2 
  1  13   0   0      567   3 
  1  14   0   0      656   2 
  1  15  -1   0     1700   0 
  1  16  -1   0     1700   1 
  1  17   0   0      532   2 
  1  18   0   0      528   2 
  1  19   0   0      613   2 
  1  20  -1   0     1700   0 
  1  21   0   0      555   3 
  1  22   0   0      582   2 
  1  23  -1   0     1700   0 
  1  24  -1   0     1700   0 
  1  25  -1   0     1700   1 
  1  26  -1   0     1700   1 
  1  27  -1   0     1700   1 
  1  28  -1   0     1700   0 
  1  29   0   0      596   3 
  1  30   0   0      590   3 
  1  31   0   0      582   3 
  1  32  -1   0     1700   1 
  1  33   0   0      695   2 
  1  34   0   0      534   3 
  1  35   0   0      688   2 
  1  36  -1   0     1700   0 
  1  37   0   0      578   3 
  1  38  -1   0     1700   1 
  1  39  -1   0     1700   0 
  1  40   0   0      623   3 
  1  41   0   0      689   3 
  1  42  -1   0     1700   1 
  1  43  -1   0     1700   0 
  1  44  -1   0     1700   0 
  1  45  -1   0     1700   0 
  1  46  -1   0     1700   0 
  1  47  -1   0     1700   0 
  1  48   0   0      631   3 
  1  49  -1   0     1700   0 
  1  50  -1   0     1700   1 
  1  51  -1   0     1700   1 
  1  52   0   0      659   3 
  1  53   0   0      631   3 
  1  54   0   0      634   2 
  1  55  -1   0     1700   1 
  1  56   0   0      817   3 
  1  57   0   0      684   3 
  1  58   0   0      627   2 
  1  59   0   2      947   0 
  1  60   0   0     1004   2 
  1  61  -1   0     1700   0 
  1  62   0   2      622   1 
  1  63  -1   0     1700   1 
  1  64  -1   0     1700   1 
  1  65   0   0      640   3 
  1  66  -1   0     1700   0 
  1  67  -1   0     1700   1 
  1  68   0   0      607   2 
  1  69   0   0      964   2 
  1  70   0   0      689   3 
  1  71   0   0      653   3 
  1  72  -1   0     1700   0 
  1  73   0   0      789   3 
  1  74  -1   0     1700   0 
  1  75   0   0      650   2 
  1  76   0   0      644   2 
  1  77   0   0      578   3 
  1  78   0   0      614   3 
  1  79   0   0      594   2 
  1  80   0   0      584   3 
  1  81  -1   0     1700   1 
  1  82   0   0      615   3 
  1  83  -1   0     1700   0 
  1  84  -1   0     1700   1 
  1  85   0   0      753   3 
  1  86   0   0      667   2 
  1  87  -1   0     1700   0 
  1  88  -1   0     1700   1 
  1  89  -1   0     1700   1 
  1  90  -1   0     1700   1 
  1  91  -1   0     1700   0 
  1  92   0   0      625   3 
  1  93   0   0      626   3 
  1  94  -1   0     1700   1 
  1  95  -1   0     1700   1 
  1  96  -1   0     1700   0 
  1  97  -1   0     1700   1 
  1  98  -1   0     1700   1 
  1  99   0   0      614   2 
  1 100  -1   0     1700   1 
  1 101  -1   1     1700   2 
  1 102  -1   0     1700   1 
  1 103  -1   0     1700   0 
  1 104   0   0      846   2 
  1 105  -1   0     1700   1 
  1 106   0   0     1025   2 
  1 107   0   0      800   2 
  1 108  -1   0     1700   1 
  1 109  -1   0     1700   0 
  1 110  -1   0     1700   0 
  1 111   0   0      606   2 
  1 112   0   0     1036   3 
  1 113   0   0      645   2 
  1 114  -1   0     1700   1 
  1 115  -1   0     1700   1 
  1 116   0   0      648   2 
  1 117   0   0      645   2 
  1 118  -1   0     1700   1 
  1 119  -1   0     1700   1 
  1 120  -1   0     1700   0 
  1 121   0   0      829   3 
  1 122  -1   0     1700   1 
  1 123   0   0      850   2 
  1 124   0   0      590   2 
  1 125   0   0     1343   2 
  1 126  -1   0     1700   0 
  1 127  -1   0     1700   0 
  2   0   0   0      764   3 
  2   1   0   0      568   3 
  2   2  -1   0     1700   0 
  2   3  -1   0     1700   0 
  2   4  -1   0     1700   0 
  2   5   0   0      752   3 
  2   6   0   0      678   2 
  2   7   0   0      593   3 
  2   8   0   0      533   2 
  2   9   0   0      716   2 
  2  10  -1   0     1700   0 
  2  11   0   0      610   3 
  2  12   0   0      607   2 
  2  13   0   0      603   3 
  2  14  -1   0     1700   1 
  2  15   0   0      681   3 
  2  16  -1   0     1700   0 
  2  17  -1   0     1700   1 
  2  18   0   0      584   3 
  2  19  -1   0     1700   1 
  2  20   0   0      598   2 
  2  21  -1   0     1700   1 
  2  22  -1   0     1700   1 
  2  23   0   0      599   3 
  2  24  -1   0     1700   1 
  2  25  -1   0     1700   0 
  2  26   0   0      600   2 
  2  27   0   0      579   3 
  2  28   0   0      671   2 
  2  29   0   0      904   3 
  2  30  -1   0     1700   0 
  2  31  -1   0     1700   1 
  2  32  -1   0     1700   0 
  2  33  -1   0     1700   0 
  2  34   0   0      632   3 
  2  35   0   0      651   3 
  2  36  -1   0     1700   1 
  2  37  -1   0     1700   1 
  2  38   0   0      615   2 
  2  39  -1   0     1700   0 
  2  40  -1   0     1700   1 
  2  41   0   0      587   2 
  2  42   0   0      568   2 
  2  43   0   0      531   2 
  2  44   0   0      628   2 
  2  45  -1   0     1700   0 
  2  46  -1   0     1700   1 
  2  47  -1   0     1700   0 
  2  48   0   0      623   2 
  2  49  -1   0     1700   0 
  2  50   0   0      568   2 
  2  51  -1   0     1700   1 
  2  52   0   0      607   2 
  2  53  -1   0     1700   1 
  2  54   0   0      708   3 
  2  55   0   0      861   3 
  2  56  -1   0     1700   0 
  2  57  -1   0     1700   1 
  2  58   0   0      640   3 
  2  59  -1   0     1700   1 
  2  60  -1   0     1700   1 
  2  61  -1   0     1700   0 
  2  62   0   0      612   2 
  2  63  -1   0     1700   0 
  2  64   0   0      805   2 
  2  65   0   0      746   3 
  2  66   0   0     1119   3 
  2  67   0   0      791   3 
  2  68   0   0      775   3 
  2  69   0   0      634   3 
  2  70   0   0      893   3 
  2  71  -1   0     1700   1 
  2  72   0   0     1174   3 
  2  73  -1   0     1700   0 
  2  74  -1   0     1700   1 
  2  75   0   0      623   2 
  2  76   0   0      642   3 
  2  77  -1   0     1700   0 
  2  78   0   0      605   2 
  2  79   0   0      524   2 
  2  80   0   0      721   2 
  2  81  -1   0     1700   1 
  2  82  -1   0     1700   1 
  2  83   0   0     1251   2 
  2  84  -1   0     1700   0 
  2  85  -1   0     1700   0 
  2  86   0   0      757   2 
  2  87   0   0      892   2 
  2  88   0   0     1305   3 
  2  89   0   0     1113   2 
  2  90   0   0      562   2 
  2  91  -1   0     1700   0 
  2  92  -1   0     1700   0 
  2  93  -1   0     1700   0 
  2  94   0   0      573   3 
  2  95   0   0      647   2 
  2  96  -1   0     1700   1 
  2  97  -1   0     1700   0 
  2  98  -1   0     1700   0 
  2  99   0   0      614   3 
  2 100  -1   0     1700   1 
  2 101   0   0      544   3 
  2 102  -1   0     1700   0 
  2 103   0   0      639   2 
  2 104  -1   0     1700   1 
  2 105  -1   0     1700   1 
  2 106  -1   0     1700   0 
  2 107  -1   0     1700   0 
  2 108   0   0      569   3 
  2 109  -1   0     1700   1 
  2 110  -1   0     1700   0 
  2 111  -1   0     1700   0 
  2 112  -1   0     1700   1 
  2 113  -1   0     1700   1 
  2 114   0   0      603   3 
  2 115   0   0      554   3 
  2 116  -1   0     1700   1 
  2 117  -1   0     1700   0 
  2 118   0   0      542   3 
  2 119   0   0      569   2 
  2 120   0   0      622   2 
  2 121   0   0      635   2 
  2 122  -1   0     1700   1 
  2 123  -1   0     1700   1 
  2 124  -1   0     1700   1 
  2 125  -1   0     1700   0 
  2 126  -1   0     1700   1 
  2 127   0   0      576   2 
  3   0  -1   0     1700   1 
  3   1  -1   0     1700   0 
  3   2   0   0      537   3 
  3   3   0   0      631   2 
  3   4  -1   0     1700   1 
  3   5  -1   0     1700   1 
  3   6  -1   0     1700   1 
  3   7  -1   0     1700   0 
  3   8  -1   0     1700   1 
  3   9   0   0      839   3 
  3  10   0   0      493   3 
  3  11  -1   0     1700   0 
  3  12  -1   0     1700   0 
  3  13  -1   0     1700   0 
  3  14  -1   0     1700   1 
  3  15   0   0      545   2 
  3  16   0   0      506   3 
  3  17  -1   0     1700   1 
  3  18  -1   0     1700   0 
  3  19  -1   0     1700   0 
  3  20   0   0      544   3 
  3  21  -1   0     1700   0 
  3  22  -1   0     1700   1 
  3  23  -1   0     1700   0 
  3  24  -1   0     1700   1 
  3  25  -1   0     1700   1 
  3  26  -1   0     1700   0 
  3  27  -1   0     1700   1 
  3  28  -1   0     1700   0 
  3  29  -1   0     1700   0 
  3  30   0   0      671   3 
  3  31  -1   0     1700   0 
  3  32  -1   0     1700   1 
  3  33  -1   0     1700   1 
  3  34   0   0      678   2 
  3  35   0   0      571   3 
  3  36   0   0     1006   3 
  3  37  -1   0     1700   0 
  3  38   0   0      536   2 
  3  39   0   0      627   2 
  3  40   0   0      662   3 
  3  41  -1   0     1700   1 
  3  42   0   0      591   2 
  3  43   0   0      752   2 
  3  44   0   0      700   3 
  3  45  -1   0     1700   0 
  3  46   0   0      784   2 
  3  47   0   0      948   3 
  3  48   0   0      666   2 
  3  49   0   0      623   2 
  3  50  -1   0     1700   1 
  3  51   0   0      706   2 
  3  52  -1   0     1700   1 
  3  53  -1   0     1700   1 
  3  54   0   0      569   2 
  3  55   0   0     1106   2 
  3  56  -1   0     1700   0 
  3  57  -1   0     1700   1 
  3  58  -1   0     1700   1 
  3  59   0   0      669   3 
  3  60   0   0      807   2 
  3  61   0   0      600   3 
  3  62   0   0      614   3 
  3  63   0   0      663   2 
  3  64   0   0      825   2 
  3  65   0   0      566   2 
  3  66   0   0      594   3 
  3  67   0   0     1152   2 
  3  68  -1   0     1700   1 
  3  69  -1   0     1700   1 
  3  70  -1   0     1700   1 
  3  71  -1   0     1700   1 
  3  72  -1   0     1700   0 
  3  73   0   0      606   3 
  3  74   0   0     1373   3 
  3  75  -1   0     1700   1 
  3  76   0   0      733   3 
  3  77   0   0      756   3 
  3  78   0   0      702   3 
  3  79  -1   0     1700   0 
  3  80   0   0      701   3 
  3  81   0   0      740   3 
  3  82  -1   0     1700   0 
  3  83  -1   0     1700   0 
  3  84   0   0      631   2 
  3  85  -1   0     1700   1 
  3  86   0   0      543   2 
  3  87  -1   0     1700   0 
  3  88  -1   0     1700   1 
  3  89   0   0      551   3 
  3  90   0   0      730   3 
  3  91   0   0      709   2 
  3  92   0   0      530   3 
  3  93  -1   0     1700   1 
  3  94   0   0      684   2 
  3  95  -1   0     1700   0 
  3  96  -1   0     1700   0 
  3  97   0   0      565   2 
  3  98  -1   0     1700   1 
  3  99  -1   0     1700   0 
  3 100   0   0      504   2 
  3 101   0   0      539   3 
  3 102   0   0      679   2 
  3 103  -1   0     1700   0 
  3 104  -1   0     1700   1 
  3 105  -1   0     1700   1 
  3 106  -1   0     1700   0 
  3 107   0   0      903   2 
  3 108  -1   0     1700   0 
  3 109   0   0      504   2 
  3 110  -1   0     1700   0 
  3 111  -1   0     1700   0 
  3 112   0   0      496   2 
  3 113   0   0      524   2 
  3 114  -1   0     1700   0 
  3 115   0   0      513   2 
  3 116   0   0      486   2 
  3 117   0   0      583   3 
  3 118  -1   0     1700   1 
  3 119   0   0      465   3 
  3 120  -1   0     1700   0 
  3 121   0   0      486   3 
  3 122   0   0      449   3 
  3 123   0   0      453   3 
  3 124   0   0      500   3 
  3 125   0   0      762   2 
  3 126  -1   0     1700   0 
  3 127  -1   0     1700   1 
