# Supplementary material for: The influence of the Japanese waving cat on the joint spatial compatibility effect: A replication and extension of Dolk, Hommel, Prinz, and Liepelt (2013)
Source: PLoS One. 2017 Sep 14;12(9):e0184844. doi: 10.1371/journal.pone.0184844 (PMC5599021; doi:10.1371/journal.pone.0184844)
Supplement: S1 File — (ZIP) [file pone.0184844.s001.zip › S1 Data/raw data/79.dat]

SimonNL [04-2015]
 79    0   1 
 RIO28
 -1   0  -1   0     1700   1 
 -1   1   0   0      219   3 
 -1   2  -1   0     1700   1 
 -1   3   0   0      230   2 
 -1   4   0   2      220   0 
 -1   5  -1   0     1700   0 
 -1   6  -1   1     1700   3 
 -1   7  -1   1     1700   2 
  0   0  -1   0     1700   0 
  0   1  -1   0     1700   0 
  0   2  -1   1     1700   2 
  0   3   0   0     1154   2 
  0   4  -1   0     1700   1 
  0   5   0   2      221   1 
  0   6   0   2      563   0 
  0   7  -1   0     1700   1 
  0   8  -1   0     1700   1 
  0   9  -1   0     1700   0 
  0  10  -1   1     1700   3 
  0  11  -1   1     1700   2 
  0  12  -1   1     1700   2 
  0  13  -1   1     1700   3 
  0  14  -1   0     1700   0 
  0  15  -1   1     1700   3 
  0  16  -1   0     1700   1 
  0  17  -1   0     1700   0 
  0  18  -1   1     1700   2 
  0  19  -1   1     1700   2 
  0  20  -1   1     1700   2 
  0  21  -1   1     1700   2 
  0  22  -1   0     1700   1 
  0  23  -1   0     1700   1 
  0  24  -1   0     1700   1 
  0  25  -1   0     1700   0 
  0  26  -1   1     1700   2 
  0  27  -1   1     1700   3 
  0  28  -1   1     1700   3 
  0  29  -1   0     1700   1 
  0  30  -1   1     1700   3 
  0  31   0   0      230   2 
  0  32   0   2      230   1 
  0  33   0   0      229   2 
  0  34   0   0      231   3 
  0  35   0   0      231   3 
  0  36   0   2      230   1 
  0  37   0   2      231   1 
  0  38   0   0      230   2 
  0  39   0   0      230   2 
  0  40   0   0      229   3 
  0  41   0   2      230   0 
  0  42   0   2      229   1 
  0  43   0   0      597   3 
  0  44   0   2      275   0 
  0  45   0   0      230   3 
  0  46   0   0      231   3 
  0  47   0   2      267   1 
  0  48   0   0      229   2 
  0  49   0   2      229   1 
  0  50   0   0      230   3 
  0  51   0   0     1143   2 
  0  52   0   2      230   1 
  0  53   0   2      230   1 
  0  54   0   2      230   0 
  0  55   0   2      231   0 
  0  56   0   0      720   3 
  0  57   0   0      230   2 
  0  58   0   0      231   2 
  0  59   0   0      230   2 
  0  60   0   0      230   3 
  0  61   0   2      230   1 
  0  62   0   2      230   0 
  0  63   0   2      229   0 
  0  64   0   2      230   0 
  0  65  -1   0     1700   0 
  0  66   0   2      230   1 
  0  67   0   2      231   1 
  0  68   0   2      230   0 
  0  69   0   2      231   1 
  0  70   0   2      230   0 
  0  71   0   0      230   3 
  0  72   0   0      230   3 
  0  73   0   0      230   3 
  0  74   0   2      230   1 
  0  75   0   2      231   1 
  0  76   0   2      230   1 
  0  77   0   2      293   0 
  0  78   0   2      229   0 
  0  79   0   0      230   3 
  0  80   0   0      230   3 
  0  81   0   0      229   3 
  0  82   0   0      230   2 
  0  83   0   0      230   3 
  0  84   0   2      229   1 
  0  85   0   2      229   1 
  0  86   0   0      230   2 
  0  87   0   0      230   2 
  0  88   0   2      230   0 
  0  89   0   0      230   2 
  0  90   0   2      230   1 
  0  91   0   2      220   0 
  0  92   0   0      231   2 
  0  93   0   0      220   3 
  0  94   0   0      230   3 
  0  95   0   2      220   0 
  0  96   0   0      230   3 
  0  97   0   2      220   1 
  0  98   0   0      230   2 
  0  99   0   2      220   0 
  0 100   0   2      231   0 
  0 101   0   0      230   3 
  0 102   0   0      230   3 
  0 103   0   2      230   0 
  0 104   0   0      230   2 
  0 105   0   0      230   3 
  0 106   0   0      230   3 
  0 107   0   2      230   0 
  0 108   0   0      230   3 
  0 109   0   0      230   2 
  0 110   0   2      230   0 
  0 111   0   2      230   0 
  0 112   0   0      230   3 
  0 113   0   2      230   1 
  0 114   0   2      230   1 
  0 115  -1   0     1700   0 
  0 116   0   0      230   2 
  0 117   0   0      230   2 
  0 118   0   0      231   2 
  0 119   0   2      229   0 
  0 120   0   0      416   2 
  0 121   0   0      230   3 
  0 122   0   0      230   2 
  0 123   0   2      230   0 
  0 124   0   2      230   1 
  0 125  -1   0     1700   1 
  0 126   0   0      635   2 
  0 127   0   2      230   0 
  1   0   0   0      529   2 
  1   1   0   2      230   1 
  1   2  -1   0     1700   0 
  1   3  -1   0     1700   0 
  1   4   0   0      493   3 
  1   5   0   0      437   2 
  1   6   0   0      494   2 
  1   7   0   0      631   3 
  1   8  -1   0     1700   1 
  1   9  -1   0     1700   1 
  1  10  -1   0     1700   0 
  1  11   0   0      592   2 
  1  12   0   0      482   3 
  1  13   0   0      546   3 
  1  14   0   2      517   0 
  1  15   0   0      504   3 
  1  16   0   0      557   3 
  1  17  -1   0     1700   1 
  1  18  -1   0     1700   0 
  1  19  -1   0     1700   0 
  1  20   0   0      529   3 
  1  21   0   0     1063   2 
  1  22  -1   0     1700   0 
  1  23  -1   0     1700   0 
  1  24  -1   0     1700   0 
  1  25  -1   0     1700   1 
  1  26   0   0      494   2 
  1  27  -1   0     1700   0 
  1  28  -1   0     1700   1 
  1  29   0   0      668   2 
  1  30  -1   0     1700   0 
  1  31   0   0      617   3 
  1  32   0   0     1100   3 
  1  33  -1   0     1700   0 
  1  34   0   0      532   3 
  1  35  -1   0     1700   0 
  1  36   0   0      562   2 
  1  37  -1   0     1700   0 
  1  38  -1   0     1700   1 
  1  39   0   0      577   2 
  1  40   0   0      681   3 
  1  41  -1   0     1700   0 
  1  42   0   0      603   3 
  1  43   0   0      701   3 
  1  44   0   0      618   3 
  1  45  -1   0     1700   0 
  1  46   0   0      571   2 
  1  47   0   2      612   1 
  1  48   0   0      563   2 
  1  49   0   0      521   2 
  1  50  -1   0     1700   0 
  1  51  -1   0     1700   1 
  1  52   0   0      487   2 
  1  53  -1   0     1700   0 
  1  54  -1   0     1700   1 
  1  55  -1   0     1700   1 
  1  56  -1   0     1700   1 
  1  57   0   0      869   2 
  1  58  -1   0     1700   1 
  1  59  -1   0     1700   1 
  1  60  -1   0     1700   0 
  1  61  -1   0     1700   1 
  1  62  -1   0     1700   1 
  1  63   0   0      725   2 
  1  64  -1   0     1700   1 
  1  65   0   0      586   2 
  1  66  -1   0     1700   1 
  1  67  -1   0     1700   0 
  1  68   0   0      528   3 
  1  69   0   0      543   2 
  1  70   0   0      498   2 
  1  71  -1   0     1700   1 
  1  72   0   2      621   0 
  1  73  -1   0     1700   0 
  1  74  -1   0     1700   0 
  1  75  -1   0     1700   0 
  1  76  -1   0     1700   1 
  1  77   0   0      573   3 
  1  78   0   0      704   2 
  1  79  -1   0     1700   1 
  1  80   0   0      547   3 
  1  81  -1   0     1700   1 
  1  82  -1   0     1700   1 
  1  83  -1   0     1700   1 
  1  84  -1   0     1700   0 
  1  85  -1   0     1700   0 
  1  86   0   0      532   3 
  1  87   0   0      552   2 
  1  88   0   0      562   3 
  1  89  -1   0     1700   0 
  1  90   0   0      653   2 
  1  91  -1   0     1700   1 
  1  92  -1   0     1700   1 
  1  93  -1   0     1700   0 
  1  94   0   0      525   2 
  1  95   0   0      768   3 
  1  96   0   0      483   2 
  1  97   0   0      530   3 
  1  98  -1   0     1700   0 
  1  99   0   0      803   2 
  1 100   0   0      734   3 
  1 101   0   0      675   2 
  1 102  -1   0     1700   1 
  1 103   0   0      885   3 
  1 104   0   0      873   2 
  1 105  -1   0     1700   0 
  1 106   0   0      572   2 
  1 107   0   0     1072   2 
  1 108   0   0      972   3 
  1 109  -1   0     1700   1 
  1 110   0   0      811   3 
  1 111  -1   0     1700   1 
  1 112  -1   0     1700   1 
  1 113  -1   0     1700   0 
  1 114   0   0      559   3 
  1 115   0   0      682   3 
  1 116   0   0      645   2 
  1 117   0   0      579   2 
  1 118   0   0      582   3 
  1 119   0   0      564   3 
  1 120   0   0      647   2 
  1 121   0   2      617   1 
  1 122   0   0      789   3 
  1 123  -1   0     1700   0 
  1 124   0   0      921   2 
  1 125   0   0      945   3 
  1 126   0   0      720   3 
  1 127  -1   0     1700   1 
  2   0   0   0      915   2 
  2   1  -1   0     1700   1 
  2   2  -1   0     1700   1 
  2   3  -1   0     1700   0 
  2   4  -1   0     1700   0 
  2   5  -1   0     1700   0 
  2   6   0   0      654   3 
  2   7   0   0      622   3 
  2   8   0   0      563   3 
  2   9  -1   0     1700   1 
  2  10  -1   0     1700   0 
  2  11   0   0      667   3 
  2  12  -1   0     1700   0 
  2  13   0   0      639   2 
  2  14   0   0      577   2 
  2  15  -1   0     1700   0 
  2  16  -1   0     1700   0 
  2  17   0   0      563   2 
  2  18   0   0     1100   2 
  2  19   0   0     1164   3 
  2  20  -1   0     1700   1 
  2  21   0   0      778   2 
  2  22  -1   0     1700   1 
  2  23  -1   0     1700   0 
  2  24   0   0      550   3 
  2  25   0   0      588   2 
  2  26   0   0      558   2 
  2  27   0   0      695   3 
  2  28   0   0      614   3 
  2  29  -1   0     1700   0 
  2  30  -1   0     1700   1 
  2  31  -1   0     1700   0 
  2  32  -1   0     1700   0 
  2  33   0   0      566   2 
  2  34   0   0      558   2 
  2  35  -1   0     1700   0 
  2  36  -1   0     1700   1 
  2  37   0   0      523   2 
  2  38  -1   0     1700   1 
  2  39  -1   0     1700   0 
  2  40   0   0      626   2 
  2  41  -1   0     1700   0 
  2  42   0   0      592   2 
  2  43   0   0      810   3 
  2  44  -1   0     1700   0 
  2  45  -1   0     1700   0 
  2  46  -1   0     1700   1 
  2  47   0   0      542   2 
  2  48   0   0      594   2 
  2  49  -1   0     1700   1 
  2  50   0   0      830   2 
  2  51  -1   0     1700   0 
  2  52   0   0      633   3 
  2  53   0   0      685   3 
  2  54  -1   0     1700   0 
  2  55  -1   0     1700   0 
  2  56   0   0      529   2 
  2  57  -1   0     1700   1 
  2  58   0   0      522   2 
  2  59   0   0      603   2 
  2  60  -1   0     1700   0 
  2  61   0   0      536   2 
  2  62  -1   0     1700   1 
  2  63   0   0      902   3 
  2  64   0   0      711   3 
  2  65  -1   0     1700   1 
  2  66  -1   0     1700   0 
  2  67   0   0      621   3 
  2  68   0   0     1033   3 
  2  69   0   0      785   3 
  2  70  -1   0     1700   0 
  2  71  -1   0     1700   0 
  2  72   0   0      606   2 
  2  73  -1   0     1700   1 
  2  74  -1   0     1700   1 
  2  75  -1   0     1700   1 
  2  76   0   0      544   3 
  2  77  -1   0     1700   1 
  2  78  -1   0     1700   0 
  2  79   0   0      544   2 
  2  80   0   0      605   3 
  2  81  -1   0     1700   1 
  2  82   0   0      539   2 
  2  83   0   0      743   3 
  2  84   0   0      691   3 
  2  85  -1   0     1700   1 
  2  86   0   0      547   3 
  2  87  -1   0     1700   1 
  2  88   0   0      569   3 
  2  89   0   0      893   2 
  2  90  -1   0     1700   1 
  2  91   0   0      513   2 
  2  92   0   0      669   2 
  2  93  -1   0     1700   1 
  2  94   0   0      629   3 
  2  95   0   0      582   2 
  2  96  -1   0     1700   1 
  2  97   0   0      617   3 
  2  98   0   0      500   2 
  2  99  -1   0     1700   1 
  2 100   0   0      566   3 
  2 101  -1   0     1700   0 
  2 102  -1   0     1700   0 
  2 103  -1   0     1700   1 
  2 104   0   0      617   2 
  2 105  -1   1     1700   2 
  2 106  -1   0     1700   1 
  2 107  -1   0     1700   0 
  2 108  -1   0     1700   1 
  2 109   0   0      633   3 
  2 110   0   0      576   3 
  2 111  -1   0     1700   1 
  2 112  -1   0     1700   1 
  2 113   0   0      610   3 
  2 114  -1   0     1700   0 
  2 115  -1   0     1700   0 
  2 116  -1   0     1700   0 
  2 117   0   0      749   3 
  2 118   0   0      738   2 
  2 119  -1   0     1700   1 
  2 120  -1   0     1700   1 
  2 121  -1   0     1700   1 
  2 122   0   0      824   3 
  2 123   0   0      966   3 
  2 124  -1   0     1700   0 
  2 125   0   0      804   3 
  2 126  -1   0     1700   0 
  2 127   0   0      581   2 
  3   0   0   0      628   3 
  3   1  -1   0     1700   0 
  3   2  -1   0     1700   0 
  3   3  -1   0     1700   0 
  3   4   0   0      597   3 
  3   5   0   0      619   2 
  3   6  -1   0     1700   0 
  3   7  -1   0     1700   1 
  3   8   0   0      548   3 
  3   9  -1   0     1700   1 
  3  10   0   0      518   2 
  3  11   0   0      671   3 
  3  12  -1   0     1700   1 
  3  13  -1   0     1700   1 
  3  14   0   0      518   3 
  3  15   0   0      555   2 
  3  16  -1   0     1700   1 
  3  17   0   0      556   3 
  3  18  -1   0     1700   1 
  3  19  -1   0     1700   1 
  3  20  -1   0     1700   0 
  3  21   0   0      531   2 
  3  22   0   0      590   2 
  3  23   0   0      751   3 
  3  24  -1   0     1700   1 
  3  25  -1   0     1700   0 
  3  26  -1   0     1700   0 
  3  27   0   0      486   3 
  3  28   0   0      583   3 
  3  29  -1   0     1700   1 
  3  30   0   0      558   2 
  3  31   0   0      803   3 
  3  32   0   0      818   2 
  3  33   0   0      829   2 
  3  34   0   0      605   3 
  3  35   0   0      587   2 
  3  36   0   0      652   3 
  3  37  -1   0     1700   1 
  3  38  -1   0     1700   0 
  3  39  -1   0     1700   0 
  3  40  -1   0     1700   1 
  3  41   0   0      769   2 
  3  42  -1   0     1700   0 
  3  43  -1   0     1700   0 
  3  44   0   0      683   2 
  3  45  -1   0     1700   0 
  3  46   0   0      513   3 
  3  47   0   0      579   3 
  3  48   0   0     1000   2 
  3  49  -1   0     1700   0 
  3  50  -1   0     1700   1 
  3  51  -1   0     1700   1 
  3  52   0   0      513   3 
  3  53   0   0      527   2 
  3  54   0   0      573   2 
  3  55  -1   0     1700   1 
  3  56   0   0      619   3 
  3  57  -1   0     1700   1 
  3  58   0   0      503   2 
  3  59   0   0      524   3 
  3  60  -1   0     1700   0 
  3  61  -1   0     1700   0 
  3  62  -1   0     1700   0 
  3  63  -1   0     1700   1 
  3  64   0   0      571   2 
  3  65  -1   0     1700   1 
  3  66   0   0      558   3 
  3  67   0   0      977   2 
  3  68  -1   0     1700   0 
  3  69   0   0      548   3 
  3  70  -1   0     1700   0 
  3  71  -1   0     1700   0 
  3  72  -1   0     1700   0 
  3  73   0   0      562   2 
  3  74  -1   0     1700   1 
  3  75   0   0      535   3 
  3  76   0   0      553   2 
  3  77   0   0      821   2 
  3  78  -1   0     1700   0 
  3  79   0   0      511   2 
  3  80   0   0      779   3 
  3  81  -1   0     1700   1 
  3  82   0   0      507   3 
  3  83   0   0      644   2 
  3  84   0   0      791   3 
  3  85  -1   0     1700   0 
  3  86  -1   0     1700   1 
  3  87  -1   0     1700   0 
  3  88   0   0      536   2 
  3  89  -1   0     1700   0 
  3  90  -1   0     1700   1 
  3  91  -1   0     1700   1 
  3  92  -1   0     1700   1 
  3  93  -1   0     1700   0 
  3  94   0   0      533   3 
  3  95  -1   0     1700   0 
  3  96  -1   0     1700   0 
  3  97   0   0      484   3 
  3  98   0   0      929   3 
  3  99   0   0      843   3 
  3 100  -1   0     1700   0 
  3 101  -1   0     1700   1 
  3 102  -1   0     1700   0 
  3 103  -1   0     1700   1 
  3 104  -1   0     1700   1 
  3 105   0   0      556   3 
  3 106   0   0      613   2 
  3 107   0   0      616   2 
  3 108  -1   0     1700   1 
  3 109  -1   0     1700   0 
  3 110  -1   0     1700   1 
  3 111   0   0      503   3 
  3 112   0   0      518   2 
  3 113   0   0      530   3 
  3 114  -1   0     1700   1 
  3 115   0   0      554   3 
  3 116  -1   0     1700   1 
  3 117   0   0      575   2 
  3 118  -1   0     1700   0 
  3 119   0   0      555   2 
  3 120   0   0      606   2 
  3 121   0   0      572   2 
  3 122  -1   0     1700   1 
  3 123   0   0      492   2 
  3 124   0   0      765   3 
  3 125   0   0      641   2 
  3 126  -1   0     1700   1 
  3 127  -1   0     1700   0 
