# Supplementary material for: The influence of the Japanese waving cat on the joint spatial compatibility effect: A replication and extension of Dolk, Hommel, Prinz, and Liepelt (2013)
Source: PLoS One. 2017 Sep 14;12(9):e0184844. doi: 10.1371/journal.pone.0184844 (PMC5599021; doi:10.1371/journal.pone.0184844)
Supplement: S1 File — (ZIP) [file pone.0184844.s001.zip › S1 Data/raw data/8.dat]

SimonNL [04-2015]
  8    3   0 
 SYU13
 -1   0  -1   1     1700   1 
 -1   1   0   0      730   0 
 -1   2  -1   0     1700   3 
 -1   3  -1   0     1700   2 
 -1   4   0   0      583   1 
 -1   5  -1   0     1700   3 
 -1   6   0   0      547   0 
 -1   7  -1   0     1700   2 
  0   0   0   2      685   2 
  0   1  -1   1     1700   1 
  0   2  -1   0     1700   2 
  0   3   0   2     1004   3 
  0   4   0   0      751   1 
  0   5  -1   0     1700   2 
  0   6  -1   1     1700   0 
  0   7  -1   1     1700   1 
  0   8   0   2      755   3 
  0   9  -1   1     1700   1 
  0  10  -1   1     1700   0 
  0  11  -1   1     1700   0 
  0  12  -1   1     1700   1 
  0  13   0   2      659   2 
  0  14  -1   1     1700   1 
  0  15  -1   1     1700   1 
  0  16   0   2      740   3 
  0  17  -1   1     1700   0 
  0  18   0   2      652   2 
  0  19   0   2      640   2 
  0  20   0   2      469   2 
  0  21   0   2      486   2 
  0  22  -1   1     1700   0 
  0  23  -1   1     1700   0 
  0  24  -1   1     1700   0 
  0  25  -1   1     1700   1 
  0  26   0   2      551   3 
  0  27  -1   1     1700   1 
  0  28  -1   1     1700   1 
  0  29   0   2      600   3 
  0  30   0   2      626   3 
  0  31  -1   1     1700   0 
  0  32   0   2      688   2 
  0  33  -1   1     1700   1 
  0  34   0   2      602   2 
  0  35  -1   1     1700   1 
  0  36   0   2      519   2 
  0  37   0   2      735   2 
  0  38  -1   0     1700   3 
  0  39  -1   1     1700   0 
  0  40  -1   1     1700   0 
  0  41  -1   1     1700   1 
  0  42  -1   1     1700   1 
  0  43  -1   1     1700   1 
  0  44   0   2      829   2 
  0  45   0   2      683   3 
  0  46   0   2      617   2 
  0  47   0   2      552   2 
  0  48  -1   1     1700   1 
  0  49   0   2     1140   3 
  0  50  -1   1     1700   0 
  0  51   0   2      573   2 
  0  52   0   2      969   3 
  0  53   0   2      477   2 
  0  54  -1   1     1700   1 
  0  55  -1   1     1700   0 
  0  56  -1   1     1700   0 
  0  57  -1   1     1700   1 
  0  58  -1   1     1700   1 
  0  59  -1   1     1700   1 
  0  60   0   2      678   3 
  0  61   0   2      773   3 
  0  62   0   2      723   2 
  0  63   0   2      604   3 
  0  64   0   2      598   3 
  0  65   0   2      538   2 
  0  66   0   2      525   3 
  0  67  -1   1     1700   0 
  0  68  -1   1     1700   0 
  0  69  -1   1     1700   0 
  0  70   0   2      486   3 
  0  71   0   2      795   3 
  0  72  -1   1     1700   1 
  0  73   0   2      609   2 
  0  74   0   2      500   2 
  0  75  -1   1     1700   1 
  0  76  -1   1     1700   0 
  0  77  -1   1     1700   0 
  0  78  -1   1     1700   0 
  0  79  -1   1     1700   0 
  0  80   0   2      490   3 
  0  81   0   2      474   3 
  0  82   0   2      566   3 
  0  83   0   2      614   2 
  0  84   0   2      447   2 
  0  85  -1   1     1700   1 
  0  86   0   2      672   2 
  0  87   0   2      557   3 
  0  88  -1   1     1700   0 
  0  89   0   2      484   3 
  0  90  -1   1     1700   1 
  0  91   0   2      561   2 
  0  92  -1   1     1700   0 
  0  93   0   2     1664   3 
  0  94  -1   1     1700   1 
  0  95   0   2      533   3 
  0  96   0   2     1143   3 
  0  97   0   2      485   3 
  0  98   0   2      647   2 
  0  99   0   2      577   2 
  0 100   0   2      480   3 
  0 101  -1   1     1700   1 
  0 102  -1   1     1700   0 
  0 103   0   2      583   2 
  0 104  -1   1     1700   0 
  0 105   0   2      572   2 
  0 106   0   2      636   2 
  0 107   0   2      468   2 
  0 108  -1   1     1700   1 
  0 109  -1   1     1700   0 
  0 110   0   2      550   3 
  0 111   0   2      534   3 
  0 112  -1   1     1700   0 
  0 113  -1   1     1700   0 
  0 114  -1   1     1700   1 
  0 115  -1   1     1700   0 
  0 116   0   2      506   3 
  0 117   0   0      556   1 
  0 118  -1   1     1700   0 
  0 119   0   2      592   2 
  0 120  -1   1     1700   0 
  0 121  -1   1     1700   0 
  0 122  -1   1     1700   1 
  0 123  -1   1     1700   1 
  0 124  -1   1     1700   1 
  0 125   0   2      570   3 
  0 126  -1   1     1700   0 
  0 127   0   2      527   3 
  1   0  -1   0     1700   2 
  1   1  -1   0     1700   3 
  1   2   0   0      547   1 
  1   3   0   0      518   0 
  1   4  -1   0     1700   3 
  1   5   0   0      527   0 
  1   6  -1   0     1700   3 
  1   7   0   0      530   0 
  1   8  -1   0     1700   2 
  1   9   0   0      564   0 
  1  10   0   2      677   2 
  1  11  -1   0     1700   2 
  1  12   0   0      557   0 
  1  13  -1   0     1700   3 
  1  14  -1   0     1700   3 
  1  15   0   0      598   1 
  1  16   0   0      652   0 
  1  17   0   0      581   0 
  1  18  -1   0     1700   2 
  1  19   0   0      564   0 
  1  20  -1   0     1700   2 
  1  21   0   0      612   1 
  1  22   0   0      837   0 
  1  23   0   0      510   1 
  1  24   0   0      505   0 
  1  25   0   0      481   0 
  1  26   0   0      594   1 
  1  27  -1   0     1700   2 
  1  28   0   0      740   1 
  1  29  -1   0     1700   2 
  1  30   0   0      594   0 
  1  31  -1   0     1700   3 
  1  32   0   0      610   1 
  1  33   0   0      590   1 
  1  34  -1   0     1700   3 
  1  35  -1   0     1700   3 
  1  36  -1   0     1700   2 
  1  37   0   0      616   0 
  1  38   0   0      560   1 
  1  39   0   0      513   1 
  1  40   0   0      478   1 
  1  41   0   0      493   1 
  1  42  -1   0     1700   3 
  1  43  -1   0     1700   3 
  1  44   0   0      546   0 
  1  45  -1   0     1700   3 
  1  46   0   0      543   0 
  1  47  -1   0     1700   2 
  1  48   0   0      502   0 
  1  49   0   0      549   0 
  1  50   0   0      591   0 
  1  51  -1   0     1700   2 
  1  52  -1   0     1700   3 
  1  53  -1   0     1700   2 
  1  54   0   0      510   1 
  1  55  -1   0     1700   2 
  1  56   0   0      602   1 
  1  57  -1   0     1700   2 
  1  58  -1   0     1700   3 
  1  59  -1   0     1700   3 
  1  60  -1   0     1700   2 
  1  61   0   0      526   0 
  1  62   0   0      443   1 
  1  63   0   0      464   1 
  1  64  -1   0     1700   3 
  1  65  -1   0     1700   3 
  1  66  -1   0     1700   2 
  1  67  -1   0     1700   2 
  1  68  -1   0     1700   3 
  1  69   0   0      541   1 
  1  70  -1   0     1700   3 
  1  71  -1   0     1700   3 
  1  72  -1   0     1700   2 
  1  73   0   0      646   0 
  1  74  -1   0     1700   3 
  1  75   0   0      680   1 
  1  76   0   0      519   1 
  1  77   0   0      451   1 
  1  78  -1   0     1700   2 
  1  79  -1   0     1700   3 
  1  80  -1   0     1700   2 
  1  81   0   0      489   1 
  1  82   0   0      530   0 
  1  83  -1   0     1700   3 
  1  84  -1   0     1700   3 
  1  85  -1   0     1700   3 
  1  86  -1   0     1700   2 
  1  87  -1   0     1700   2 
  1  88  -1   0     1700   2 
  1  89  -1   0     1700   3 
  1  90   0   0      625   0 
  1  91   0   0      579   1 
  1  92   0   0      549   0 
  1  93  -1   0     1700   3 
  1  94   0   0      583   1 
  1  95  -1   0     1700   2 
  1  96  -1   0     1700   2 
  1  97  -1   0     1700   2 
  1  98   0   0      796   0 
  1  99  -1   0     1700   2 
  1 100   0   0      483   1 
  1 101   0   0      484   1 
  1 102   0   0      471   0 
  1 103   0   0      437   1 
  1 104   0   0      437   1 
  1 105   0   0      511   0 
  1 106  -1   0     1700   2 
  1 107  -1   0     1700   3 
  1 108   0   0      458   0 
  1 109  -1   0     1700   2 
  1 110  -1   0     1700   3 
  1 111   0   0      717   1 
  1 112  -1   0     1700   3 
  1 113  -1   0     1700   3 
  1 114   0   0      534   1 
  1 115   0   0      496   1 
  1 116  -1   0     1700   2 
  1 117   0   0      521   0 
  1 118   0   0      579   0 
  1 119  -1   0     1700   2 
  1 120   0   0      690   0 
  1 121   0   0      575   0 
  1 122  -1   0     1700   2 
  1 123  -1   0     1700   3 
  1 124   0   0      500   0 
  1 125   0   0      485   1 
  1 126  -1   0     1700   3 
  1 127   0   0      474   1 
  2   0  -1   0     1700   3 
  2   1   0   0      459   0 
  2   2   0   0      503   0 
  2   3  -1   0     1700   2 
  2   4   0   0      529   1 
  2   5  -1   0     1700   3 
  2   6  -1   0     1700   2 
  2   7  -1   0     1700   2 
  2   8  -1   0     1700   3 
  2   9  -1   0     1700   2 
  2  10  -1   0     1700   2 
  2  11  -1   0     1700   3 
  2  12   0   0      468   1 
  2  13  -1   0     1700   2 
  2  14  -1   0     1700   3 
  2  15   0   0      689   1 
  2  16  -1   0     1700   2 
  2  17   0   0      949   0 
  2  18   0   0      595   1 
  2  19   0   0      471   0 
  2  20  -1   0     1700   3 
  2  21   0   0      495   1 
  2  22   0   0      498   1 
  2  23  -1   0     1700   3 
  2  24  -1   0     1700   3 
  2  25  -1   0     1700   3 
  2  26  -1   0     1700   3 
  2  27  -1   0     1700   3 
  2  28  -1   0     1700   2 
  2  29   0   0      502   1 
  2  30   0   0      564   0 
  2  31  -1   0     1700   3 
  2  32   0   0      510   0 
  2  33  -1   0     1700   2 
  2  34   0   0      490   0 
  2  35   0   0      647   0 
  2  36  -1   0     1700   3 
  2  37  -1   0     1700   3 
  2  38   0   0      602   1 
  2  39   0   0      485   0 
  2  40   0   0      496   0 
  2  41  -1   0     1700   2 
  2  42  -1   0     1700   2 
  2  43  -1   0     1700   3 
  2  44  -1   0     1700   2 
  2  45   0   0      462   1 
  2  46   0   0      499   0 
  2  47   0   0      518   1 
  2  48  -1   0     1700   2 
  2  49   0   0      583   0 
  2  50   0   0      547   0 
  2  51  -1   0     1700   2 
  2  52  -1   0     1700   2 
  2  53  -1   0     1700   3 
  2  54   0   0      491   1 
  2  55  -1   0     1700   2 
  2  56   0   0      471   0 
  2  57  -1   0     1700   2 
  2  58  -1   0     1700   3 
  2  59   0   0      506   0 
  2  60   0   0      502   1 
  2  61  -1   0     1700   3 
  2  62   0   0      459   0 
  2  63  -1   0     1700   2 
  2  64  -1   0     1700   2 
  2  65   0   0      460   1 
  2  66  -1   0     1700   2 
  2  67   0   0      457   1 
  2  68  -1   0     1700   2 
  2  69  -1   0     1700   2 
  2  70   0   0      596   0 
  2  71  -1   0     1700   3 
  2  72   0   0      448   0 
  2  73   0   0      566   1 
  2  74  -1   0     1700   3 
  2  75  -1   0     1700   3 
  2  76   0   0      500   0 
  2  77   0   0      509   1 
  2  78   0   0      550   0 
  2  79   0   0      464   1 
  2  80   0   0      546   0 
  2  81   0   0      487   1 
  2  82  -1   0     1700   2 
  2  83  -1   0     1700   2 
  2  84  -1   0     1700   3 
  2  85   0   0      613   0 
  2  86   0   0      435   1 
  2  87   0   0      471   1 
  2  88  -1   0     1700   3 
  2  89  -1   0     1700   2 
  2  90  -1   0     1700   3 
  2  91   0   0      457   0 
  2  92   0   0      633   0 
  2  93  -1   0     1700   3 
  2  94  -1   0     1700   3 
  2  95   0   0      499   1 
  2  96  -1   0     1700   3 
  2  97   0   0      504   0 
  2  98   0   0      486   1 
  2  99  -1   0     1700   3 
  2 100   0   0      436   0 
  2 101  -1   0     1700   2 
  2 102   0   0      471   1 
  2 103  -1   0     1700   2 
  2 104   0   0      449   1 
  2 105   0   0      539   1 
  2 106  -1   0     1700   2 
  2 107   0   0      459   1 
  2 108   0   0      594   1 
  2 109  -1   0     1700   2 
  2 110   0   0      467   1 
  2 111   0   0      516   1 
  2 112   0   0      555   0 
  2 113  -1   0     1700   3 
  2 114   0   0      549   0 
  2 115  -1   0     1700   3 
  2 116   0   0      448   0 
  2 117   0   0      530   1 
  2 118  -1   0     1700   3 
  2 119  -1   0     1700   2 
  2 120  -1   0     1700   2 
  2 121   0   0      660   0 
  2 122  -1   0     1700   2 
  2 123   0   0      508   1 
  2 124   0   0      515   0 
  2 125   0   0      474   0 
  2 126  -1   0     1700   3 
  2 127   0   0      583   1 
  3   0  -1   1     1700   1 
  3   1   0   0      487   0 
  3   2   0   0      480   1 
  3   3  -1   0     1700   3 
  3   4  -1   0     1700   2 
  3   5  -1   0     1700   2 
  3   6  -1   0     1700   2 
  3   7  -1   0     1700   2 
  3   8   0   0      612   0 
  3   9   0   0      679   0 
  3  10  -1   0     1700   2 
  3  11  -1   0     1700   3 
  3  12   0   0      526   0 
  3  13  -1   0     1700   3 
  3  14  -1   0     1700   3 
  3  15  -1   0     1700   2 
  3  16   0   0      646   1 
  3  17  -1   0     1700   2 
  3  18   0   0      549   0 
  3  19   0   0      518   0 
  3  20  -1   0     1700   2 
  3  21  -1   0     1700   2 
  3  22   0   0      501   0 
  3  23   0   0      616   0 
  3  24   0   0      494   1 
  3  25   0   2      642   3 
  3  26   0   0      698   1 
  3  27   0   0      592   1 
  3  28  -1   0     1700   3 
  3  29   0   0      536   0 
  3  30   0   0      487   1 
  3  31   0   0      526   0 
  3  32  -1   0     1700   3 
  3  33   0   0      586   1 
  3  34   0   0      477   0 
  3  35  -1   0     1700   2 
  3  36   0   0      895   1 
  3  37   0   0      576   1 
  3  38   0   0      499   1 
  3  39   0   0      652   1 
  3  40   0   0      631   0 
  3  41  -1   0     1700   2 
  3  42  -1   0     1700   3 
  3  43  -1   0     1700   2 
  3  44  -1   0     1700   3 
  3  45  -1   0     1700   2 
  3  46   0   0      500   1 
  3  47   0   0      531   0 
  3  48  -1   0     1700   3 
  3  49  -1   0     1700   3 
  3  50  -1   0     1700   3 
  3  51  -1   0     1700   2 
  3  52  -1   0     1700   3 
  3  53   0   0      735   1 
  3  54  -1   0     1700   3 
  3  55  -1   0     1700   2 
  3  56  -1   0     1700   2 
  3  57  -1   0     1700   2 
  3  58   0   0      513   0 
  3  59  -1   0     1700   3 
  3  60  -1   0     1700   2 
  3  61  -1   0     1700   3 
  3  62   0   0      457   1 
  3  63   0   0      525   1 
  3  64   0   0      467   1 
  3  65   0   0      487   1 
  3  66  -1   0     1700   3 
  3  67  -1   0     1700   3 
  3  68   0   0      577   0 
  3  69   0   0      538   1 
  3  70  -1   0     1700   2 
  3  71  -1   0     1700   2 
  3  72  -1   0     1700   3 
  3  73  -1   0     1700   2 
  3  74  -1   0     1700   2 
  3  75   0   0      516   0 
  3  76   0   0      498   1 
  3  77   0   0      469   0 
  3  78  -1   0     1700   3 
  3  79  -1   0     1700   2 
  3  80  -1   0     1700   3 
  3  81   0   0      474   0 
  3  82   0   0      500   0 
  3  83  -1   0     1700   2 
  3  84  -1   0     1700   2 
  3  85  -1   0     1700   3 
  3  86  -1   0     1700   2 
  3  87   0   0      506   1 
  3  88  -1   0     1700   3 
  3  89   0   0      590   1 
  3  90  -1   0     1700   2 
  3  91  -1   0     1700   2 
  3  92  -1   0     1700   2 
  3  93   0   0      506   0 
  3  94   0   0      484   0 
  3  95   0   0      639   1 
  3  96   0   0      685   0 
  3  97  -1   0     1700   3 
  3  98   0   0      630   1 
  3  99   0   0      622   1 
  3 100   0   0      491   1 
  3 101   0   2      711   3 
  3 102  -1   0     1700   3 
  3 103   0   0     1246   0 
  3 104  -1   0     1700   2 
  3 105   0   0      550   0 
  3 106  -1   0     1700   3 
  3 107  -1   0     1700   3 
  3 108   0   0      471   1 
  3 109  -1   0     1700   3 
  3 110  -1   0     1700   2 
  3 111   0   0      701   1 
  3 112   0   0      538   0 
  3 113   0   0      558   0 
  3 114   0   0      596   0 
  3 115  -1   0     1700   3 
  3 116   0   0      481   0 
  3 117   0   0      574   1 
  3 118  -1   0     1700   3 
  3 119   0   0      471   0 
  3 120   0   0      479   0 
  3 121  -1   0     1700   3 
  3 122   0   0      595   1 
  3 123   0   0      510   1 
  3 124   0   0      540   0 
  3 125  -1   0     1700   2 
  3 126   0   0      502   1 
  3 127   0   0      512   0 
