# Supplementary material for: The influence of the Japanese waving cat on the joint spatial compatibility effect: A replication and extension of Dolk, Hommel, Prinz, and Liepelt (2013)
Source: PLoS One. 2017 Sep 14;12(9):e0184844. doi: 10.1371/journal.pone.0184844 (PMC5599021; doi:10.1371/journal.pone.0184844)
Supplement: S1 File — (ZIP) [file pone.0184844.s001.zip › S1 Data/raw data/80.dat]

SimonNL [04-2015]
 80    2   1 
 LEA25
 -1   0   0   0     1128   2 
 -1   1   0   0      689   3 
 -1   2   0   2      813   0 
 -1   3   0   0      729   3 
 -1   4  -1   0     1700   1 
 -1   5   0   2      761   0 
 -1   6   0   0     1256   2 
 -1   7  -1   0     1700   1 
  0   0   0   0      739   2 
  0   1   0   0     1081   2 
  0   2   0   0      660   3 
  0   3   0   0      636   2 
  0   4  -1   0     1700   0 
  0   5  -1   0     1700   1 
  0   6   0   0      720   2 
  0   7   0   0      735   3 
  0   8   0   2      685   0 
  0   9   0   0      694   3 
  0  10   0   0     1495   3 
  0  11   0   0      707   2 
  0  12   0   0      676   3 
  0  13  -1   0     1700   0 
  0  14   0   0      705   2 
  0  15  -1   0     1700   1 
  0  16   0   0      622   3 
  0  17  -1   0     1700   0 
  0  18   0   0      613   3 
  0  19   0   0      813   2 
  0  20  -1   0     1700   1 
  0  21  -1   0     1700   1 
  0  22  -1   0     1700   0 
  0  23  -1   0     1700   0 
  0  24   0   0      638   3 
  0  25   0   0      805   2 
  0  26  -1   0     1700   1 
  0  27  -1   0     1700   0 
  0  28   0   0      629   2 
  0  29   0   0      821   2 
  0  30  -1   0     1700   1 
  0  31   0   0      665   3 
  0  32  -1   0     1700   0 
  0  33   0   0      581   2 
  0  34   0   0      695   3 
  0  35   0   0      796   2 
  0  36   0   0      885   3 
  0  37  -1   0     1700   0 
  0  38  -1   0     1700   1 
  0  39  -1   0     1700   1 
  0  40   0   0      740   2 
  0  41  -1   0     1700   1 
  0  42  -1   0     1700   0 
  0  43  -1   0     1700   1 
  0  44   0   0      670   2 
  0  45   0   0      848   2 
  0  46  -1   0     1700   0 
  0  47   0   0      773   2 
  0  48   0   0      743   3 
  0  49   0   0      725   2 
  0  50  -1   0     1700   0 
  0  51   0   0      664   2 
  0  52  -1   0     1700   1 
  0  53  -1   0     1700   0 
  0  54  -1   0     1700   0 
  0  55   0   0      679   2 
  0  56  -1   0     1700   1 
  0  57   0   0      926   2 
  0  58  -1   0     1700   0 
  0  59   0   0     1627   3 
  0  60  -1   0     1700   1 
  0  61   0   0      782   2 
  0  62   0   0     1101   3 
  0  63  -1   0     1700   1 
  0  64   0   0      603   3 
  0  65  -1   0     1700   0 
  0  66  -1   0     1700   1 
  0  67  -1   0     1700   1 
  0  68  -1   0     1700   1 
  0  69   0   0      781   3 
  0  70  -1   0     1700   0 
  0  71  -1   0     1700   0 
  0  72   0   0      679   3 
  0  73   0   0      672   2 
  0  74  -1   0     1700   1 
  0  75  -1   0     1700   1 
  0  76   0   0      658   2 
  0  77  -1   0     1700   1 
  0  78  -1   0     1700   0 
  0  79  -1   0     1700   0 
  0  80   0   0      865   2 
  0  81  -1   0     1700   1 
  0  82   0   0      692   2 
  0  83   0   0      768   3 
  0  84   0   0      625   3 
  0  85   0   0      526   3 
  0  86  -1   0     1700   0 
  0  87   0   0      618   2 
  0  88   0   0      672   3 
  0  89   0   0      635   3 
  0  90   0   0      578   3 
  0  91  -1   0     1700   1 
  0  92   0   0      546   2 
  0  93  -1   0     1700   1 
  0  94  -1   0     1700   0 
  0  95  -1   0     1700   1 
  0  96  -1   0     1700   0 
  0  97   0   0      971   3 
  0  98   0   0      822   3 
  0  99   0   2      665   0 
  0 100  -1   0     1700   1 
  0 101   0   0      591   2 
  0 102  -1   0     1700   0 
  0 103   0   0      892   3 
  0 104   0   0      803   2 
  0 105  -1   0     1700   0 
  0 106  -1   0     1700   0 
  0 107  -1   0     1700   1 
  0 108   0   0      744   2 
  0 109  -1   0     1700   0 
  0 110  -1   0     1700   0 
  0 111  -1   0     1700   0 
  0 112  -1   0     1700   1 
  0 113   0   0      868   3 
  0 114  -1   0     1700   1 
  0 115  -1   0     1700   0 
  0 116   0   0      729   3 
  0 117   0   0      756   2 
  0 118   0   0      609   3 
  0 119  -1   0     1700   0 
  0 120  -1   0     1700   1 
  0 121  -1   0     1700   1 
  0 122  -1   0     1700   1 
  0 123   0   0      685   3 
  0 124  -1   0     1700   1 
  0 125   0   0      592   2 
  0 126   0   0      666   3 
  0 127   0   0      553   3 
  1   0   0   0      769   3 
  1   1   0   0      572   3 
  1   2  -1   0     1700   1 
  1   3  -1   0     1700   1 
  1   4   0   0      605   2 
  1   5   0   0      632   3 
  1   6   0   0      814   2 
  1   7   0   0      665   3 
  1   8  -1   0     1700   0 
  1   9   0   0     1143   3 
  1  10   0   0      656   2 
  1  11  -1   0     1700   0 
  1  12  -1   0     1700   1 
  1  13   0   0      665   3 
  1  14   0   0      666   3 
  1  15  -1   0     1700   0 
  1  16  -1   0     1700   1 
  1  17   0   0     1335   2 
  1  18   0   0      631   2 
  1  19   0   0      574   2 
  1  20  -1   0     1700   0 
  1  21   0   0      750   3 
  1  22   0   0      846   3 
  1  23  -1   0     1700   1 
  1  24  -1   0     1700   0 
  1  25  -1   0     1700   1 
  1  26  -1   0     1700   1 
  1  27   0   0      921   2 
  1  28   0   0      906   3 
  1  29   0   0     1086   3 
  1  30  -1   0     1700   0 
  1  31   0   0     1021   2 
  1  32   0   0      924   2 
  1  33   0   0      746   2 
  1  34   0   0      808   2 
  1  35  -1   0     1700   0 
  1  36   0   0      825   2 
  1  37   0   0      599   2 
  1  38  -1   0     1700   0 
  1  39   0   0      658   2 
  1  40   0   0      778   3 
  1  41   0   0      727   2 
  1  42  -1   0     1700   1 
  1  43   0   0      759   3 
  1  44  -1   0     1700   0 
  1  45  -1   0     1700   0 
  1  46  -1   0     1700   1 
  1  47  -1   0     1700   1 
  1  48  -1   0     1700   0 
  1  49  -1   0     1700   1 
  1  50  -1   0     1700   0 
  1  51   0   0      714   3 
  1  52  -1   0     1700   1 
  1  53   0   0      691   3 
  1  54  -1   0     1700   1 
  1  55  -1   0     1700   1 
  1  56  -1   0     1700   0 
  1  57   0   0      706   2 
  1  58   0   0      724   2 
  1  59  -1   0     1700   1 
  1  60   0   0      715   2 
  1  61  -1   0     1700   1 
  1  62   0   0      640   3 
  1  63  -1   0     1700   0 
  1  64   0   0      695   2 
  1  65  -1   0     1700   1 
  1  66  -1   0     1700   0 
  1  67  -1   0     1700   0 
  1  68   0   0      796   2 
  1  69  -1   0     1700   1 
  1  70  -1   0     1700   1 
  1  71  -1   0     1700   1 
  1  72  -1   0     1700   0 
  1  73   0   0      875   3 
  1  74  -1   0     1700   0 
  1  75   0   0      782   3 
  1  76  -1   0     1700   1 
  1  77   0   0      813   3 
  1  78  -1   0     1700   0 
  1  79  -1   0     1700   1 
  1  80  -1   0     1700   0 
  1  81   0   0      597   3 
  1  82   0   0      898   3 
  1  83  -1   0     1700   0 
  1  84  -1   0     1700   0 
  1  85  -1   0     1700   0 
  1  86  -1   0     1700   0 
  1  87  -1   0     1700   0 
  1  88  -1   0     1700   1 
  1  89   0   0      767   3 
  1  90  -1   0     1700   0 
  1  91  -1   0     1700   0 
  1  92   0   0      864   2 
  1  93   0   0      837   2 
  1  94  -1   0     1700   0 
  1  95   0   0      644   3 
  1  96   0   0      788   2 
  1  97  -1   0     1700   0 
  1  98  -1   0     1700   0 
  1  99   0   0      775   2 
  1 100  -1   0     1700   1 
  1 101  -1   0     1700   1 
  1 102   0   0      895   3 
  1 103   0   0      765   2 
  1 104   0   0      719   3 
  1 105  -1   0     1700   1 
  1 106   0   0      627   2 
  1 107  -1   0     1700   1 
  1 108  -1   0     1700   1 
  1 109  -1   0     1700   0 
  1 110  -1   0     1700   1 
  1 111  -1   0     1700   1 
  1 112   0   0      671   3 
  1 113   0   0      742   3 
  1 114   0   0     1083   2 
  1 115   0   0      730   3 
  1 116   0   0      711   2 
  1 117  -1   0     1700   1 
  1 118   0   0      744   2 
  1 119   0   0     1495   3 
  1 120   0   0      743   3 
  1 121  -1   0     1700   0 
  1 122   0   0      676   2 
  1 123   0   0     1188   2 
  1 124   0   0      740   3 
  1 125   0   0      870   3 
  1 126   0   0      741   2 
  1 127  -1   0     1700   1 
  2   0  -1   0     1700   1 
  2   1  -1   0     1700   0 
  2   2  -1   0     1700   0 
  2   3  -1   0     1700   1 
  2   4  -1   0     1700   1 
  2   5  -1   0     1700   0 
  2   6   0   0      687   3 
  2   7   0   0     1142   2 
  2   8   0   0      714   3 
  2   9   0   0     1121   2 
  2  10   0   0      583   2 
  2  11   0   0      676   2 
  2  12  -1   0     1700   1 
  2  13   0   0      631   2 
  2  14  -1   0     1700   0 
  2  15   0   0      849   3 
  2  16  -1   0     1700   0 
  2  17  -1   0     1700   1 
  2  18  -1   0     1700   1 
  2  19   0   0      679   2 
  2  20   0   0      726   3 
  2  21  -1   0     1700   0 
  2  22  -1   0     1700   0 
  2  23   0   0     1464   2 
  2  24   0   0      731   3 
  2  25  -1   0     1700   0 
  2  26   0   0      725   3 
  2  27   0   0      646   3 
  2  28  -1   0     1700   1 
  2  29  -1   0     1700   0 
  2  30  -1   0     1700   1 
  2  31  -1   0     1700   1 
  2  32  -1   0     1700   1 
  2  33   0   0      884   3 
  2  34   0   0      801   2 
  2  35  -1   0     1700   1 
  2  36   0   0      774   3 
  2  37  -1   0     1700   1 
  2  38   0   0      822   2 
  2  39  -1   0     1700   0 
  2  40   0   0      657   2 
  2  41   0   0      662   3 
  2  42  -1   0     1700   0 
  2  43  -1   0     1700   0 
  2  44   0   0     1082   2 
  2  45   0   0      769   3 
  2  46   0   0      747   2 
  2  47   0   0      752   3 
  2  48   0   0      576   2 
  2  49  -1   0     1700   1 
  2  50  -1   0     1700   0 
  2  51  -1   0     1700   1 
  2  52   0   0      693   3 
  2  53   0   0      824   2 
  2  54  -1   0     1700   0 
  2  55  -1   0     1700   0 
  2  56  -1   0     1700   0 
  2  57   0   0     1168   3 
  2  58   0   0      637   3 
  2  59   0   0      617   2 
  2  60  -1   0     1700   1 
  2  61   0   0     1537   2 
  2  62   0   0      888   3 
  2  63  -1   0     1700   0 
  2  64   0   0      947   2 
  2  65  -1   0     1700   0 
  2  66   0   0      946   3 
  2  67   0   0      620   3 
  2  68  -1   0     1700   0 
  2  69   0   0      608   3 
  2  70  -1   0     1700   0 
  2  71  -1   0     1700   1 
  2  72  -1   0     1700   0 
  2  73  -1   0     1700   1 
  2  74  -1   0     1700   0 
  2  75  -1   0     1700   1 
  2  76  -1   0     1700   0 
  2  77   0   0     1012   3 
  2  78  -1   0     1700   0 
  2  79  -1   1     1700   3 
  2  80   0   0     1158   2 
  2  81  -1   0     1700   1 
  2  82  -1   0     1700   1 
  2  83  -1   0     1700   1 
  2  84   0   0     1527   3 
  2  85  -1   0     1700   0 
  2  86   0   0      832   2 
  2  87  -1   0     1700   1 
  2  88   0   0     1155   2 
  2  89   0   0      737   3 
  2  90  -1   0     1700   1 
  2  91   0   0      827   2 
  2  92  -1   0     1700   1 
  2  93   0   0      833   2 
  2  94   0   0      616   3 
  2  95  -1   0     1700   1 
  2  96   0   0      752   3 
  2  97   0   0      753   2 
  2  98  -1   0     1700   0 
  2  99   0   0      942   2 
  2 100   0   0      855   2 
  2 101  -1   0     1700   0 
  2 102  -1   0     1700   1 
  2 103   0   0      758   3 
  2 104   0   0     1328   3 
  2 105   0   0      781   2 
  2 106  -1   0     1700   0 
  2 107  -1   0     1700   1 
  2 108   0   0      632   3 
  2 109   0   0      645   2 
  2 110   0   0      627   2 
  2 111   0   0      651   3 
  2 112  -1   0     1700   1 
  2 113  -1   0     1700   0 
  2 114  -1   0     1700   0 
  2 115  -1   0     1700   0 
  2 116   0   0      573   2 
  2 117   0   0      678   2 
  2 118  -1   0     1700   1 
  2 119  -1   0     1700   0 
  2 120   0   0      873   2 
  2 121  -1   0     1700   1 
  2 122   0   0      647   3 
  2 123   0   0      592   3 
  2 124   0   0      575   2 
  2 125  -1   0     1700   1 
  2 126   0   0      609   3 
  2 127  -1   0     1700   1 
  3   0  -1   0     1700   0 
  3   1   0   0      686   2 
  3   2  -1   0     1700   1 
  3   3  -1   0     1700   0 
  3   4   0   0      737   2 
  3   5   0   0      792   2 
  3   6   0   0      738   3 
  3   7   0   0      636   3 
  3   8  -1   0     1700   0 
  3   9  -1   0     1700   1 
  3  10   0   0      976   3 
  3  11   0   0     1020   3 
  3  12  -1   0     1700   1 
  3  13  -1   0     1700   0 
  3  14   0   0      578   2 
  3  15  -1   0     1700   0 
  3  16   0   0      714   3 
  3  17  -1   0     1700   1 
  3  18  -1   0     1700   0 
  3  19   0   0      718   2 
  3  20   0   0      600   3 
  3  21   0   0      615   3 
  3  22   0   0      566   2 
  3  23   0   0      743   3 
  3  24  -1   0     1700   1 
  3  25   0   0      603   2 
  3  26  -1   0     1700   0 
  3  27   0   0      748   3 
  3  28  -1   0     1700   0 
  3  29   0   0      865   2 
  3  30  -1   0     1700   1 
  3  31   0   0      910   2 
  3  32  -1   0     1700   0 
  3  33   0   0      727   3 
  3  34  -1   0     1700   0 
  3  35  -1   0     1700   1 
  3  36  -1   0     1700   0 
  3  37   0   0      726   3 
  3  38  -1   0     1700   1 
  3  39  -1   0     1700   0 
  3  40   0   0      888   3 
  3  41  -1   0     1700   0 
  3  42   0   0      622   3 
  3  43   0   0      981   2 
  3  44  -1   0     1700   1 
  3  45  -1   0     1700   0 
  3  46  -1   0     1700   1 
  3  47   0   0      993   3 
  3  48   0   0      964   2 
  3  49  -1   0     1700   1 
  3  50   0   0      686   2 
  3  51   0   0     1151   3 
  3  52  -1   0     1700   0 
  3  53   0   0      935   2 
  3  54  -1   0     1700   0 
  3  55   0   0      659   3 
  3  56  -1   0     1700   1 
  3  57   0   0      796   3 
  3  58   0   0      813   2 
  3  59   0   0      945   3 
  3  60  -1   0     1700   1 
  3  61  -1   0     1700   1 
  3  62  -1   0     1700   0 
  3  63   0   0      868   2 
  3  64   0   0     1630   2 
  3  65   0   0      602   3 
  3  66  -1   0     1700   1 
  3  67  -1   0     1700   1 
  3  68   0   0     1052   2 
  3  69  -1   0     1700   0 
  3  70   0   0      715   2 
  3  71  -1   0     1700   1 
  3  72  -1   0     1700   1 
  3  73   0   0     1067   3 
  3  74   0   0     1436   2 
  3  75  -1   0     1700   1 
  3  76  -1   1     1700   3 
  3  77  -1   0     1700   1 
  3  78  -1   0     1700   0 
  3  79   0   0      865   3 
  3  80  -1   0     1700   1 
  3  81  -1   0     1700   0 
  3  82  -1   0     1700   1 
  3  83   0   0      769   2 
  3  84  -1   0     1700   0 
  3  85  -1   0     1700   0 
  3  86  -1   0     1700   1 
  3  87  -1   0     1700   1 
  3  88   0   0      888   2 
  3  89   0   0      737   2 
  3  90  -1   0     1700   1 
  3  91  -1   0     1700   1 
  3  92  -1   0     1700   1 
  3  93   0   0      770   2 
  3  94  -1   0     1700   0 
  3  95   0   0      823   3 
  3  96   0   0      688   2 
  3  97  -1   0     1700   0 
  3  98  -1   0     1700   0 
  3  99  -1   0     1700   0 
  3 100   0   0      841   2 
  3 101  -1   0     1700   0 
  3 102  -1   0     1700   0 
  3 103   0   0      724   2 
  3 104  -1   0     1700   1 
  3 105   0   0     1437   3 
  3 106   0   0     1333   2 
  3 107  -1   0     1700   0 
  3 108   0   0      722   3 
  3 109   0   0     1187   2 
  3 110  -1   0     1700   1 
  3 111   0   0     1227   3 
  3 112   0   0      755   3 
  3 113   0   0      685   3 
  3 114   0   0      742   3 
  3 115   0   0      742   2 
  3 116   0   0      575   3 
  3 117  -1   0     1700   0 
  3 118  -1   0     1700   1 
  3 119  -1   0     1700   0 
  3 120  -1   0     1700   0 
  3 121   0   0      648   3 
  3 122   0   0      695   3 
  3 123   0   0     1193   2 
  3 124  -1   0     1700   1 
  3 125   0   0      715   2 
  3 126  -1   0     1700   1 
  3 127   0   0      846   2 
