# Supplementary material for: The influence of the Japanese waving cat on the joint spatial compatibility effect: A replication and extension of Dolk, Hommel, Prinz, and Liepelt (2013)
Source: PLoS One. 2017 Sep 14;12(9):e0184844. doi: 10.1371/journal.pone.0184844 (PMC5599021; doi:10.1371/journal.pone.0184844)
Supplement: S1 File — (ZIP) [file pone.0184844.s001.zip › S1 Data/raw data/81.dat]

SimonNL [04-2015]
 81    3   0 
 EAA02
 -1   0   0   0      768   0 
 -1   1   0   0      814   0 
 -1   2   0   0      808   1 
 -1   3  -1   0     1700   3 
 -1   4   0   0      711   1 
 -1   5  -1   0     1700   3 
 -1   6  -1   0     1700   2 
 -1   7  -1   0     1700   2 
  0   0  -1   0     1700   2 
  0   1  -1   0     1700   3 
  0   2  -1   0     1700   3 
  0   3  -1   0     1700   2 
  0   4   0   0      620   1 
  0   5  -1   0     1700   2 
  0   6   0   0      652   1 
  0   7  -1   0     1700   2 
  0   8   0   0      570   1 
  0   9   0   0      754   1 
  0  10  -1   0     1700   2 
  0  11  -1   0     1700   2 
  0  12  -1   0     1700   3 
  0  13  -1   0     1700   2 
  0  14  -1   0     1700   3 
  0  15  -1   0     1700   3 
  0  16   0   0      587   0 
  0  17   0   0      569   0 
  0  18   0   0      502   0 
  0  19   0   0      698   1 
  0  20  -1   0     1700   3 
  0  21   0   0      632   0 
  0  22   0   0      570   0 
  0  23  -1   0     1700   3 
  0  24  -1   0     1700   2 
  0  25   0   0      552   1 
  0  26  -1   0     1700   2 
  0  27   0   0      566   1 
  0  28  -1   0     1700   2 
  0  29   0   0      527   0 
  0  30  -1   0     1700   3 
  0  31   0   0      486   0 
  0  32  -1   0     1700   3 
  0  33   0   0      533   1 
  0  34  -1   0     1700   2 
  0  35  -1   0     1700   2 
  0  36   0   0      482   1 
  0  37   0   0      714   0 
  0  38   0   0      521   1 
  0  39   0   0      501   0 
  0  40   0   0      540   0 
  0  41   0   0      550   1 
  0  42  -1   0     1700   2 
  0  43   0   0      544   1 
  0  44  -1   0     1700   2 
  0  45  -1   0     1700   3 
  0  46  -1   0     1700   3 
  0  47  -1   0     1700   2 
  0  48   0   0      533   0 
  0  49   0   0      541   1 
  0  50   0   0      508   0 
  0  51   0   0      523   1 
  0  52  -1   0     1700   3 
  0  53  -1   0     1700   3 
  0  54  -1   0     1700   3 
  0  55  -1   0     1700   3 
  0  56   0   0      554   0 
  0  57  -1   0     1700   2 
  0  58  -1   0     1700   2 
  0  59  -1   0     1700   2 
  0  60   0   0      549   0 
  0  61   0   0      568   0 
  0  62   0   0      553   0 
  0  63   0   0      590   1 
  0  64  -1   0     1700   3 
  0  65   0   0      534   1 
  0  66  -1   0     1700   3 
  0  67   0   0      593   0 
  0  68   0   0      568   0 
  0  69   0   0      563   1 
  0  70   0   0      591   1 
  0  71  -1   0     1700   2 
  0  72  -1   0     1700   3 
  0  73  -1   0     1700   2 
  0  74  -1   0     1700   3 
  0  75  -1   0     1700   2 
  0  76   0   0      541   0 
  0  77  -1   0     1700   3 
  0  78  -1   0     1700   3 
  0  79  -1   0     1700   3 
  0  80  -1   0     1700   2 
  0  81  -1   0     1700   2 
  0  82   0   0      558   1 
  0  83   0   0      584   0 
  0  84   0   0      520   0 
  0  85  -1   0     1700   2 
  0  86   0   0      557   0 
  0  87  -1   0     1700   3 
  0  88  -1   0     1700   3 
  0  89  -1   0     1700   3 
  0  90   0   0      537   1 
  0  91   0   0      589   0 
  0  92   0   0      492   0 
  0  93   0   0      437   0 
  0  94   0   0      605   1 
  0  95   0   0      604   0 
  0  96   0   0      530   0 
  0  97   0   0      520   1 
  0  98  -1   0     1700   2 
  0  99  -1   0     1700   3 
  0 100  -1   0     1700   3 
  0 101   0   0      528   1 
  0 102   0   0      537   0 
  0 103   0   0      559   0 
  0 104  -1   0     1700   2 
  0 105  -1   0     1700   3 
  0 106   0   0      597   1 
  0 107   0   0      534   1 
  0 108   0   0      508   1 
  0 109  -1   0     1700   2 
  0 110   0   0      542   1 
  0 111  -1   0     1700   3 
  0 112   0   0      483   1 
  0 113   0   0      877   0 
  0 114  -1   0     1700   2 
  0 115  -1   0     1700   2 
  0 116  -1   0     1700   2 
  0 117  -1   0     1700   2 
  0 118  -1   0     1700   3 
  0 119  -1   0     1700   3 
  0 120  -1   0     1700   2 
  0 121   0   0      610   0 
  0 122   0   0      550   1 
  0 123   0   0      467   1 
  0 124   0   0      462   1 
  0 125   0   0      524   0 
  0 126   0   0      500   1 
  0 127  -1   0     1700   3 
  1   0   0   0      745   0 
  1   1   0   0      503   0 
  1   2   0   0      454   0 
  1   3   0   0      531   1 
  1   4  -1   0     1700   3 
  1   5  -1   0     1700   3 
  1   6   0   0      500   0 
  1   7   0   0      775   1 
  1   8  -1   0     1700   3 
  1   9  -1   0     1700   3 
  1  10   0   0      540   0 
  1  11  -1   0     1700   2 
  1  12   0   0      503   0 
  1  13   0   0      746   1 
  1  14   0   0      521   1 
  1  15   0   0      502   1 
  1  16   0   0      500   0 
  1  17   0   0      494   0 
  1  18   0   0      491   0 
  1  19   0   0      460   0 
  1  20   0   0      662   1 
  1  21  -1   0     1700   2 
  1  22   0   0      959   1 
  1  23   0   0      742   0 
  1  24  -1   0     1700   2 
  1  25   0   0      540   0 
  1  26   0   0      488   1 
  1  27   0   0      650   1 
  1  28   0   0      549   1 
  1  29  -1   0     1700   2 
  1  30   0   0      539   1 
  1  31   0   0      542   0 
  1  32  -1   0     1700   2 
  1  33  -1   0     1700   2 
  1  34   0   0      513   1 
  1  35  -1   0     1700   3 
  1  36  -1   0     1700   3 
  1  37   0   0      528   1 
  1  38   0   0      537   1 
  1  39   0   0      611   0 
  1  40   0   0      484   1 
  1  41  -1   0     1700   2 
  1  42  -1   0     1700   2 
  1  43  -1   0     1700   2 
  1  44   0   0      495   1 
  1  45  -1   0     1700   3 
  1  46  -1   0     1700   3 
  1  47  -1   0     1700   3 
  1  48   0   0      505   1 
  1  49  -1   0     1700   3 
  1  50  -1   0     1700   2 
  1  51   0   0      571   0 
  1  52  -1   0     1700   2 
  1  53  -1   0     1700   2 
  1  54   0   0      498   1 
  1  55   0   0      565   0 
  1  56  -1   0     1700   2 
  1  57  -1   0     1700   3 
  1  58  -1   0     1700   2 
  1  59  -1   0     1700   3 
  1  60   0   0      516   0 
  1  61  -1   0     1700   3 
  1  62  -1   0     1700   3 
  1  63   0   0      490   1 
  1  64   0   0      621   0 
  1  65  -1   0     1700   2 
  1  66  -1   0     1700   3 
  1  67   0   0      504   1 
  1  68  -1   0     1700   3 
  1  69  -1   0     1700   3 
  1  70  -1   0     1700   2 
  1  71   0   0      556   1 
  1  72  -1   0     1700   2 
  1  73  -1   0     1700   2 
  1  74   0   0      499   1 
  1  75  -1   0     1700   3 
  1  76   0   0      521   1 
  1  77  -1   0     1700   3 
  1  78  -1   0     1700   3 
  1  79   0   0      514   1 
  1  80  -1   0     1700   3 
  1  81  -1   0     1700   3 
  1  82   0   0      741   0 
  1  83  -1   0     1700   2 
  1  84   0   0      567   0 
  1  85  -1   0     1700   3 
  1  86   0   0      542   1 
  1  87  -1   0     1700   3 
  1  88   0   0      501   1 
  1  89   0   0      648   0 
  1  90  -1   0     1700   2 
  1  91  -1   0     1700   3 
  1  92  -1   0     1700   3 
  1  93  -1   0     1700   2 
  1  94   0   0      588   0 
  1  95   0   0      524   0 
  1  96   0   0      522   1 
  1  97   0   0      536   0 
  1  98  -1   0     1700   2 
  1  99  -1   0     1700   3 
  1 100   0   0      504   1 
  1 101   0   0      574   0 
  1 102  -1   0     1700   2 
  1 103   0   0      556   1 
  1 104  -1   0     1700   2 
  1 105   0   0      620   1 
  1 106  -1   0     1700   3 
  1 107  -1   0     1700   2 
  1 108  -1   0     1700   2 
  1 109  -1   0     1700   3 
  1 110  -1   0     1700   3 
  1 111  -1   0     1700   3 
  1 112  -1   0     1700   2 
  1 113   0   0      560   0 
  1 114  -1   0     1700   2 
  1 115  -1   0     1700   2 
  1 116  -1   0     1700   2 
  1 117  -1   0     1700   3 
  1 118   0   0      615   1 
  1 119   0   0      570   0 
  1 120   0   0      567   0 
  1 121   0   0      577   1 
  1 122   0   0      505   0 
  1 123   0   0      519   0 
  1 124  -1   0     1700   2 
  1 125   0   0      550   0 
  1 126   0   0      566   0 
  1 127  -1   0     1700   2 
  2   0   0   0      590   0 
  2   1  -1   0     1700   3 
  2   2   0   0      539   1 
  2   3  -1   0     1700   2 
  2   4  -1   0     1700   2 
  2   5  -1   0     1700   2 
  2   6   0   0      532   0 
  2   7   0   0      521   1 
  2   8   0   0      512   0 
  2   9  -1   0     1700   2 
  2  10  -1   0     1700   3 
  2  11  -1   0     1700   3 
  2  12  -1   0     1700   3 
  2  13  -1   0     1700   3 
  2  14   0   0      521   1 
  2  15   0   0      493   1 
  2  16  -1   0     1700   2 
  2  17  -1   0     1700   3 
  2  18  -1   0     1700   2 
  2  19   0   0      535   0 
  2  20   0   0      476   1 
  2  21   0   0      550   0 
  2  22   0   0      514   1 
  2  23   0   0      527   1 
  2  24   0   0      557   1 
  2  25   0   0      503   1 
  2  26  -1   0     1700   3 
  2  27   0   0      554   0 
  2  28   0   0      498   0 
  2  29  -1   0     1700   2 
  2  30  -1   0     1700   2 
  2  31  -1   0     1700   3 
  2  32   0   2      587   3 
  2  33   0   0      706   0 
  2  34   0   0      605   1 
  2  35   0   0      559   0 
  2  36  -1   0     1700   2 
  2  37   0   0      562   1 
  2  38   0   0      617   1 
  2  39  -1   0     1700   3 
  2  40   0   0      511   1 
  2  41  -1   0     1700   3 
  2  42  -1   0     1700   3 
  2  43  -1   0     1700   2 
  2  44  -1   0     1700   3 
  2  45   0   0      539   1 
  2  46   0   0      507   1 
  2  47   0   0      515   1 
  2  48   0   0      501   0 
  2  49   0   0      534   0 
  2  50   0   0      546   0 
  2  51   0   0      675   1 
  2  52  -1   0     1700   3 
  2  53   0   0      956   0 
  2  54  -1   0     1700   3 
  2  55   0   0      513   0 
  2  56   0   0      527   0 
  2  57   0   0      512   1 
  2  58   0   0      487   1 
  2  59   0   0      500   0 
  2  60   0   0      469   0 
  2  61   0   0      444   0 
  2  62  -1   0     1700   3 
  2  63  -1   0     1700   2 
  2  64   0   0      548   1 
  2  65  -1   0     1700   2 
  2  66   0   0      522   0 
  2  67  -1   0     1700   3 
  2  68   0   0      500   1 
  2  69   0   0      733   1 
  2  70  -1   0     1700   2 
  2  71  -1   0     1700   2 
  2  72   0   0      488   1 
  2  73   0   0      488   1 
  2  74  -1   0     1700   3 
  2  75  -1   0     1700   2 
  2  76   0   0      541   1 
  2  77  -1   0     1700   3 
  2  78   0   0      525   0 
  2  79  -1   0     1700   2 
  2  80   0   0      531   0 
  2  81   0   0      604   0 
  2  82   0   0      510   1 
  2  83  -1   0     1700   3 
  2  84  -1   0     1700   3 
  2  85  -1   0     1700   2 
  2  86   0   0      539   0 
  2  87  -1   0     1700   3 
  2  88   0   0      503   1 
  2  89   0   2      659   2 
  2  90  -1   0     1700   3 
  2  91  -1   0     1700   2 
  2  92  -1   0     1700   2 
  2  93  -1   0     1700   2 
  2  94  -1   0     1700   3 
  2  95   0   0      570   0 
  2  96  -1   0     1700   2 
  2  97   0   0      544   0 
  2  98   0   0      523   0 
  2  99  -1   0     1700   2 
  2 100   0   0      546   0 
  2 101  -1   0     1700   3 
  2 102  -1   0     1700   2 
  2 103  -1   0     1700   3 
  2 104  -1   0     1700   2 
  2 105   0   0      824   1 
  2 106  -1   0     1700   3 
  2 107  -1   0     1700   3 
  2 108   0   0      542   1 
  2 109   0   0      529   0 
  2 110   0   0      445   1 
  2 111  -1   0     1700   3 
  2 112   0   0      524   1 
  2 113  -1   0     1700   2 
  2 114   0   0      518   1 
  2 115   0   0      641   0 
  2 116  -1   0     1700   3 
  2 117  -1   0     1700   2 
  2 118   0   0      558   0 
  2 119  -1   0     1700   2 
  2 120  -1   0     1700   2 
  2 121  -1   0     1700   3 
  2 122   0   0      592   0 
  2 123  -1   0     1700   2 
  2 124   0   0      590   0 
  2 125  -1   0     1700   2 
  2 126  -1   0     1700   2 
  2 127  -1   0     1700   3 
  3   0   0   0      779   1 
  3   1  -1   0     1700   2 
  3   2   0   0      492   1 
  3   3  -1   0     1700   2 
  3   4  -1   0     1700   2 
  3   5  -1   0     1700   2 
  3   6   0   0      491   1 
  3   7   0   0      573   0 
  3   8  -1   0     1700   3 
  3   9  -1   0     1700   2 
  3  10   0   0      520   0 
  3  11  -1   0     1700   3 
  3  12  -1   0     1700   3 
  3  13   0   0      492   1 
  3  14   0   0      564   0 
  3  15  -1   0     1700   3 
  3  16  -1   0     1700   2 
  3  17   0   0      487   1 
  3  18   0   0      515   1 
  3  19   0   0      524   1 
  3  20  -1   0     1700   3 
  3  21  -1   0     1700   3 
  3  22  -1   0     1700   3 
  3  23   0   0      526   0 
  3  24  -1   0     1700   2 
  3  25  -1   0     1700   3 
  3  26   0   0      560   0 
  3  27   0   0      508   1 
  3  28  -1   0     1700   3 
  3  29  -1   0     1700   3 
  3  30   0   0      528   0 
  3  31  -1   0     1700   3 
  3  32  -1   0     1700   3 
  3  33  -1   0     1700   3 
  3  34  -1   0     1700   2 
  3  35  -1   0     1700   3 
  3  36   0   0      499   1 
  3  37  -1   0     1700   2 
  3  38  -1   0     1700   2 
  3  39  -1   0     1700   3 
  3  40   0   0      624   0 
  3  41  -1   0     1700   3 
  3  42  -1   0     1700   2 
  3  43  -1   0     1700   2 
  3  44   0   0      650   1 
  3  45   0   0      551   1 
  3  46  -1   0     1700   2 
  3  47   0   0      487   1 
  3  48  -1   0     1700   3 
  3  49   0   0      577   0 
  3  50  -1   0     1700   3 
  3  51   0   0      516   0 
  3  52   0   0      481   1 
  3  53  -1   0     1700   3 
  3  54   0   0      745   1 
  3  55  -1   0     1700   2 
  3  56   0   0      600   0 
  3  57   0   0      683   0 
  3  58  -1   0     1700   3 
  3  59   0   0      490   0 
  3  60   0   0      495   0 
  3  61   0   0      541   1 
  3  62  -1   0     1700   3 
  3  63  -1   0     1700   2 
  3  64   0   0      517   0 
  3  65  -1   0     1700   2 
  3  66   0   0      726   0 
  3  67   0   0      516   1 
  3  68  -1   0     1700   2 
  3  69  -1   0     1700   2 
  3  70   0   0      495   1 
  3  71  -1   0     1700   2 
  3  72   0   0      525   0 
  3  73   0   0      468   0 
  3  74   0   0      470   1 
  3  75   0   0      483   1 
  3  76  -1   0     1700   3 
  3  77  -1   0     1700   2 
  3  78   0   0      497   1 
  3  79  -1   0     1700   3 
  3  80   0   0      525   0 
  3  81   0   0      566   1 
  3  82   0   0      468   0 
  3  83   0   0      469   0 
  3  84  -1   0     1700   3 
  3  85   0   0      477   1 
  3  86  -1   0     1700   2 
  3  87  -1   0     1700   2 
  3  88  -1   0     1700   2 
  3  89   0   0      667   1 
  3  90  -1   0     1700   2 
  3  91   0   0      526   0 
  3  92   0   0      601   1 
  3  93  -1   0     1700   2 
  3  94   0   0      596   1 
  3  95   0   0      726   0 
  3  96  -1   0     1700   2 
  3  97   0   0      732   0 
  3  98  -1   0     1700   3 
  3  99   0   0      481   0 
  3 100   0   0      484   1 
  3 101   0   0      610   0 
  3 102   0   0      479   1 
  3 103   0   0      486   0 
  3 104   0   2      496   2 
  3 105   0   0      631   0 
  3 106  -1   0     1700   2 
  3 107  -1   0     1700   3 
  3 108  -1   0     1700   3 
  3 109   0   0      856   1 
  3 110  -1   0     1700   3 
  3 111  -1   0     1700   3 
  3 112  -1   0     1700   2 
  3 113   0   0      591   0 
  3 114  -1   0     1700   2 
  3 115   0   0      515   1 
  3 116  -1   0     1700   2 
  3 117   0   0      533   0 
  3 118  -1   0     1700   3 
  3 119  -1   0     1700   2 
  3 120  -1   0     1700   3 
  3 121   0   0      511   0 
  3 122   0   0      705   1 
  3 123   0   0      537   1 
  3 124   0   0      559   0 
  3 125   0   0      502   1 
  3 126   0   0      569   0 
  3 127  -1   0     1700   3 
