# Supplementary material for: The influence of the Japanese waving cat on the joint spatial compatibility effect: A replication and extension of Dolk, Hommel, Prinz, and Liepelt (2013)
Source: PLoS One. 2017 Sep 14;12(9):e0184844. doi: 10.1371/journal.pone.0184844 (PMC5599021; doi:10.1371/journal.pone.0184844)
Supplement: S1 File — (ZIP) [file pone.0184844.s001.zip › S1 Data/raw data/84.dat]

SimonNL [04-2015]
 84    3   1 
 JTI13
 -1   0  -1   1     1700   3 
 -1   1  -1   0     1700   0 
 -1   2  -1   1     1700   2 
 -1   3  -1   0     1700   1 
 -1   4  -1   1     1700   3 
 -1   5  -1   1     1700   2 
 -1   6  -1   0     1700   0 
 -1   7  -1   0     1700   1 
  0   0  -1   1     1700   2 
  0   1   0   0      556   2 
  0   2  -1   0     1700   1 
  0   3  -1   0     1700   0 
  0   4  -1   0     1700   0 
  0   5   0   0      562   3 
  0   6  -1   0     1700   1 
  0   7   0   0      486   2 
  0   8   0   0      583   2 
  0   9  -1   0     1700   1 
  0  10  -1   0     1700   1 
  0  11  -1   0     1700   0 
  0  12   0   0      450   2 
  0  13   0   0      484   2 
  0  14  -1   0     1700   1 
  0  15   0   0      686   3 
  0  16   0   0      496   3 
  0  17   0   0      459   3 
  0  18   0   2      512   0 
  0  19   0   0      513   3 
  0  20  -1   0     1700   0 
  0  21  -1   0     1700   0 
  0  22   0   0      591   2 
  0  23   0   0      594   3 
  0  24  -1   0     1700   0 
  0  25  -1   0     1700   1 
  0  26   0   0      676   3 
  0  27   0   0      621   3 
  0  28  -1   0     1700   1 
  0  29   0   0      561   3 
  0  30  -1   0     1700   0 
  0  31   0   0      664   2 
  0  32  -1   0     1700   1 
  0  33  -1   0     1700   0 
  0  34  -1   0     1700   0 
  0  35  -1   0     1700   0 
  0  36   0   0      573   2 
  0  37  -1   0     1700   1 
  0  38   0   0      592   3 
  0  39   0   0      546   2 
  0  40   0   0      497   3 
  0  41  -1   0     1700   0 
  0  42  -1   0     1700   0 
  0  43  -1   0     1700   1 
  0  44   0   0      585   3 
  0  45   0   0      482   2 
  0  46  -1   0     1700   1 
  0  47   0   0      556   3 
  0  48   0   0      451   2 
  0  49   0   0      461   3 
  0  50  -1   0     1700   0 
  0  51  -1   0     1700   1 
  0  52   0   0      666   3 
  0  53  -1   0     1700   1 
  0  54  -1   0     1700   0 
  0  55  -1   0     1700   0 
  0  56  -1   0     1700   0 
  0  57   0   0      531   2 
  0  58  -1   0     1700   1 
  0  59  -1   0     1700   0 
  0  60  -1   0     1700   1 
  0  61   0   0      535   3 
  0  62   0   0      487   2 
  0  63  -1   0     1700   1 
  0  64   0   0      585   3 
  0  65  -1   0     1700   0 
  0  66  -1   0     1700   0 
  0  67   0   0      529   2 
  0  68   0   0      458   3 
  0  69  -1   0     1700   1 
  0  70   0   0      531   2 
  0  71  -1   0     1700   0 
  0  72  -1   0     1700   1 
  0  73  -1   0     1700   1 
  0  74   0   0      668   3 
  0  75   0   0      556   3 
  0  76   0   0      489   3 
  0  77  -1   0     1700   0 
  0  78   0   0      613   2 
  0  79  -1   0     1700   0 
  0  80   0   0      553   2 
  0  81   0   0      613   3 
  0  82   0   0      532   3 
  0  83  -1   0     1700   1 
  0  84   0   0      591   2 
  0  85   0   0      563   3 
  0  86   0   0      514   2 
  0  87  -1   0     1700   1 
  0  88   0   0      549   3 
  0  89   0   0      525   3 
  0  90  -1   1     1700   2 
  0  91   0   0      589   2 
  0  92   0   0      632   3 
  0  93  -1   0     1700   0 
  0  94  -1   0     1700   1 
  0  95  -1   0     1700   1 
  0  96  -1   0     1700   0 
  0  97   0   0      619   2 
  0  98   0   0      482   3 
  0  99  -1   0     1700   0 
  0 100  -1   0     1700   1 
  0 101  -1   0     1700   1 
  0 102  -1   0     1700   1 
  0 103   0   0      610   2 
  0 104  -1   0     1700   1 
  0 105   0   0      569   2 
  0 106  -1   0     1700   1 
  0 107  -1   0     1700   1 
  0 108   0   0      548   3 
  0 109  -1   0     1700   0 
  0 110   0   0      502   2 
  0 111  -1   0     1700   1 
  0 112   0   0      860   3 
  0 113  -1   0     1700   0 
  0 114   0   0      592   2 
  0 115   0   0      527   2 
  0 116  -1   0     1700   1 
  0 117   0   0      469   3 
  0 118   0   0      606   3 
  0 119  -1   0     1700   0 
  0 120   0   0      600   2 
  0 121  -1   0     1700   0 
  0 122  -1   0     1700   0 
  0 123   0   0      537   2 
  0 124   0   0      517   2 
  0 125   0   0      466   2 
  0 126  -1   0     1700   0 
  0 127  -1   0     1700   1 
  1   0  -1   0     1700   1 
  1   1  -1   0     1700   1 
  1   2   0   0      599   3 
  1   3  -1   0     1700   0 
  1   4  -1   0     1700   0 
  1   5  -1   0     1700   1 
  1   6  -1   0     1700   1 
  1   7   0   0      565   3 
  1   8  -1   0     1700   1 
  1   9   0   0      547   3 
  1  10  -1   0     1700   0 
  1  11  -1   0     1700   0 
  1  12  -1   0     1700   1 
  1  13   0   0      575   2 
  1  14   0   0      623   3 
  1  15  -1   0     1700   0 
  1  16   0   0      461   3 
  1  17   0   0      445   2 
  1  18  -1   0     1700   1 
  1  19   0   0      485   2 
  1  20  -1   0     1700   1 
  1  21   0   0      429   2 
  1  22  -1   0     1700   0 
  1  23   0   0      527   3 
  1  24   0   0      524   2 
  1  25   0   0      469   3 
  1  26   0   0      544   3 
  1  27  -1   0     1700   0 
  1  28   0   0      623   2 
  1  29   0   0      452   3 
  1  30  -1   0     1700   1 
  1  31  -1   0     1700   1 
  1  32   0   0      524   2 
  1  33  -1   0     1700   1 
  1  34   0   0      540   3 
  1  35  -1   0     1700   1 
  1  36   0   0      450   3 
  1  37  -1   0     1700   0 
  1  38  -1   0     1700   1 
  1  39   0   0      567   3 
  1  40   0   0      565   2 
  1  41   0   0      466   2 
  1  42   0   0      439   3 
  1  43  -1   0     1700   0 
  1  44   0   0      514   3 
  1  45  -1   0     1700   1 
  1  46  -1   0     1700   0 
  1  47   0   0      517   2 
  1  48   0   0      443   3 
  1  49  -1   0     1700   0 
  1  50   0   0      517   2 
  1  51   0   0      515   2 
  1  52  -1   0     1700   0 
  1  53  -1   0     1700   0 
  1  54   0   0      500   3 
  1  55  -1   0     1700   1 
  1  56  -1   0     1700   1 
  1  57   0   0      525   3 
  1  58   0   0     1390   3 
  1  59   0   0      738   2 
  1  60  -1   0     1700   1 
  1  61  -1   0     1700   0 
  1  62  -1   0     1700   1 
  1  63  -1   0     1700   1 
  1  64   0   0      590   3 
  1  65  -1   0     1700   1 
  1  66  -1   0     1700   0 
  1  67   0   0      571   2 
  1  68  -1   0     1700   0 
  1  69  -1   0     1700   0 
  1  70   0   0      545   2 
  1  71   0   0      503   3 
  1  72  -1   0     1700   0 
  1  73   0   0      532   3 
  1  74  -1   0     1700   0 
  1  75   0   0      431   3 
  1  76  -1   0     1700   1 
  1  77  -1   0     1700   0 
  1  78  -1   0     1700   1 
  1  79  -1   0     1700   0 
  1  80   0   0      465   3 
  1  81   0   0      448   2 
  1  82  -1   0     1700   0 
  1  83  -1   0     1700   0 
  1  84  -1   0     1700   0 
  1  85  -1   0     1700   1 
  1  86   0   0      522   3 
  1  87   0   0      539   3 
  1  88  -1   0     1700   1 
  1  89   0   0      596   3 
  1  90  -1   0     1700   0 
  1  91   0   0      552   2 
  1  92   0   0      545   2 
  1  93  -1   0     1700   1 
  1  94  -1   0     1700   1 
  1  95  -1   0     1700   0 
  1  96   0   0      499   2 
  1  97  -1   0     1700   1 
  1  98   0   0      590   2 
  1  99  -1   0     1700   0 
  1 100   0   0      619   2 
  1 101   0   0      556   3 
  1 102   0   0      712   3 
  1 103   0   0      513   2 
  1 104  -1   0     1700   1 
  1 105   0   0      493   2 
  1 106   0   0      476   2 
  1 107  -1   0     1700   0 
  1 108   0   0      520   2 
  1 109   0   0      557   3 
  1 110   0   0      512   2 
  1 111  -1   0     1700   0 
  1 112  -1   0     1700   0 
  1 113   0   0      500   3 
  1 114   0   0      549   3 
  1 115   0   0      601   2 
  1 116  -1   0     1700   0 
  1 117  -1   0     1700   1 
  1 118  -1   0     1700   0 
  1 119  -1   0     1700   1 
  1 120  -1   0     1700   1 
  1 121   0   0      663   2 
  1 122   0   0      527   3 
  1 123   0   0      462   2 
  1 124   0   0      899   2 
  1 125   0   0      498   2 
  1 126  -1   0     1700   1 
  1 127   0   0      502   2 
  2   0   0   0      584   2 
  2   1  -1   0     1700   0 
  2   2  -1   0     1700   1 
  2   3   0   0      476   2 
  2   4  -1   0     1700   0 
  2   5   0   0      473   2 
  2   6  -1   0     1700   1 
  2   7  -1   0     1700   0 
  2   8   0   0      437   2 
  2   9   0   0      569   3 
  2  10   0   0      579   3 
  2  11   0   0      469   2 
  2  12   0   0      540   2 
  2  13   0   0      474   2 
  2  14   0   0      510   2 
  2  15  -1   0     1700   0 
  2  16  -1   0     1700   0 
  2  17   0   0      555   3 
  2  18  -1   0     1700   0 
  2  19  -1   0     1700   1 
  2  20  -1   0     1700   1 
  2  21   0   0      553   2 
  2  22  -1   0     1700   0 
  2  23   0   0      613   3 
  2  24   0   0      554   2 
  2  25   0   0      540   2 
  2  26   0   0      498   3 
  2  27   0   0      517   3 
  2  28  -1   0     1700   0 
  2  29  -1   0     1700   1 
  2  30   0   0      552   3 
  2  31  -1   0     1700   1 
  2  32  -1   0     1700   1 
  2  33   0   0      525   2 
  2  34   0   0      530   3 
  2  35  -1   0     1700   1 
  2  36  -1   0     1700   0 
  2  37   0   0      642   2 
  2  38   0   0      556   3 
  2  39  -1   0     1700   1 
  2  40  -1   0     1700   0 
  2  41   0   0      706   3 
  2  42   0   0      589   3 
  2  43  -1   0     1700   0 
  2  44  -1   0     1700   0 
  2  45   0   0      550   2 
  2  46   0   2      523   0 
  2  47  -1   0     1700   1 
  2  48   0   0      773   2 
  2  49  -1   0     1700   1 
  2  50  -1   0     1700   0 
  2  51  -1   0     1700   1 
  2  52  -1   0     1700   1 
  2  53   0   0      571   3 
  2  54   0   0      549   2 
  2  55   0   0      619   2 
  2  56  -1   0     1700   0 
  2  57  -1   0     1700   1 
  2  58   0   0      473   2 
  2  59   0   0      502   2 
  2  60  -1   0     1700   1 
  2  61  -1   0     1700   0 
  2  62   0   0      602   2 
  2  63  -1   0     1700   0 
  2  64  -1   0     1700   1 
  2  65  -1   0     1700   0 
  2  66   0   0      618   3 
  2  67   0   0      555   3 
  2  68   0   0      560   3 
  2  69  -1   0     1700   0 
  2  70  -1   0     1700   0 
  2  71  -1   0     1700   1 
  2  72   0   0      567   3 
  2  73  -1   0     1700   1 
  2  74   0   0      695   3 
  2  75  -1   0     1700   1 
  2  76   0   0      645   2 
  2  77  -1   0     1700   0 
  2  78  -1   0     1700   0 
  2  79  -1   0     1700   1 
  2  80  -1   0     1700   1 
  2  81   0   0      585   3 
  2  82   0   0      550   3 
  2  83   0   0      446   3 
  2  84   0   0      524   2 
  2  85  -1   0     1700   1 
  2  86   0   0      587   2 
  2  87   0   0      583   3 
  2  88   0   0      517   2 
  2  89   0   0      532   3 
  2  90   0   0      694   3 
  2  91   0   0      536   3 
  2  92  -1   0     1700   0 
  2  93   0   0      839   3 
  2  94   0   0      701   3 
  2  95   0   0      523   2 
  2  96   0   0      916   3 
  2  97   0   0      499   2 
  2  98   0   0      554   2 
  2  99   0   2      638   0 
  2 100  -1   0     1700   0 
  2 101  -1   0     1700   1 
  2 102   0   0      490   2 
  2 103  -1   0     1700   0 
  2 104  -1   0     1700   1 
  2 105   0   0      565   3 
  2 106   0   0      571   3 
  2 107  -1   0     1700   1 
  2 108  -1   0     1700   0 
  2 109   0   0      477   3 
  2 110  -1   0     1700   0 
  2 111  -1   0     1700   1 
  2 112   0   0      538   2 
  2 113  -1   0     1700   1 
  2 114   0   0      557   3 
  2 115   0   0      521   2 
  2 116  -1   0     1700   1 
  2 117  -1   0     1700   1 
  2 118   0   0      552   3 
  2 119   0   0      488   2 
  2 120  -1   0     1700   0 
  2 121  -1   0     1700   0 
  2 122   0   0      713   2 
  2 123  -1   0     1700   1 
  2 124  -1   0     1700   0 
  2 125  -1   0     1700   0 
  2 126  -1   0     1700   1 
  2 127  -1   0     1700   1 
  3   0   0   0      617   3 
  3   1  -1   0     1700   1 
  3   2   0   0      607   2 
  3   3   0   0      545   2 
  3   4   0   0      457   2 
  3   5   0   0      437   2 
  3   6  -1   0     1700   1 
  3   7   0   0      571   3 
  3   8   0   2      545   0 
  3   9   0   0      537   2 
  3  10  -1   0     1700   0 
  3  11   0   0      503   2 
  3  12  -1   0     1700   0 
  3  13   0   0      473   2 
  3  14   0   0     1118   3 
  3  15   0   0      552   3 
  3  16   0   0      563   2 
  3  17   0   0      658   3 
  3  18  -1   0     1700   0 
  3  19   0   0      765   2 
  3  20   0   0      556   2 
  3  21  -1   0     1700   1 
  3  22   0   0      596   3 
  3  23   0   0      469   3 
  3  24   0   0      471   3 
  3  25   0   0      528   2 
  3  26   0   0      520   2 
  3  27  -1   0     1700   1 
  3  28  -1   0     1700   1 
  3  29  -1   0     1700   1 
  3  30   0   0      535   2 
  3  31   0   0      788   3 
  3  32  -1   0     1700   1 
  3  33  -1   0     1700   0 
  3  34  -1   0     1700   1 
  3  35   0   0      692   2 
  3  36   0   0      523   3 
  3  37  -1   0     1700   1 
  3  38   0   0      623   3 
  3  39   0   0      433   2 
  3  40  -1   0     1700   0 
  3  41  -1   0     1700   1 
  3  42   0   0      462   2 
  3  43   0   0      709   3 
  3  44   0   0      437   2 
  3  45  -1   0     1700   1 
  3  46  -1   0     1700   0 
  3  47   0   0      489   3 
  3  48  -1   0     1700   0 
  3  49   0   0      516   3 
  3  50  -1   0     1700   0 
  3  51   0   0      551   2 
  3  52   0   0      532   2 
  3  53   0   0      514   3 
  3  54   0   0      558   3 
  3  55   0   0      421   3 
  3  56   0   0      514   2 
  3  57   0   0      484   3 
  3  58  -1   0     1700   0 
  3  59   0   0      517   2 
  3  60  -1   0     1700   1 
  3  61  -1   0     1700   0 
  3  62   0   0      491   2 
  3  63   0   0      410   3 
  3  64  -1   0     1700   1 
  3  65  -1   0     1700   0 
  3  66  -1   0     1700   1 
  3  67  -1   0     1700   0 
  3  68   0   0      528   2 
  3  69   0   0      565   2 
  3  70  -1   0     1700   1 
  3  71  -1   0     1700   0 
  3  72   0   0      807   3 
  3  73   0   0      574   2 
  3  74  -1   0     1700   1 
  3  75  -1   0     1700   1 
  3  76  -1   0     1700   0 
  3  77   0   0      478   2 
  3  78  -1   0     1700   0 
  3  79  -1   0     1700   1 
  3  80  -1   0     1700   1 
  3  81   0   0      528   2 
  3  82  -1   0     1700   0 
  3  83  -1   0     1700   0 
  3  84   0   0      566   3 
  3  85   0   0      513   3 
  3  86  -1   0     1700   0 
  3  87   0   0      486   3 
  3  88  -1   0     1700   0 
  3  89  -1   0     1700   1 
  3  90   0   0      543   3 
  3  91  -1   0     1700   1 
  3  92   0   0      567   2 
  3  93   0   0      499   3 
  3  94   0   0      477   2 
  3  95  -1   0     1700   0 
  3  96  -1   0     1700   1 
  3  97   0   0      523   3 
  3  98  -1   0     1700   0 
  3  99   0   0      582   3 
  3 100  -1   0     1700   0 
  3 101  -1   0     1700   0 
  3 102   0   0      498   3 
  3 103  -1   0     1700   0 
  3 104   0   0      529   3 
  3 105  -1   0     1700   1 
  3 106   0   0      453   3 
  3 107  -1   0     1700   1 
  3 108   0   0      498   3 
  3 109  -1   0     1700   1 
  3 110  -1   0     1700   0 
  3 111  -1   0     1700   1 
  3 112  -1   0     1700   0 
  3 113   0   0      538   2 
  3 114   0   0      718   2 
  3 115  -1   0     1700   0 
  3 116  -1   0     1700   0 
  3 117  -1   0     1700   0 
  3 118  -1   0     1700   1 
  3 119  -1   0     1700   1 
  3 120   0   0      544   3 
  3 121  -1   0     1700   1 
  3 122  -1   0     1700   0 
  3 123  -1   0     1700   0 
  3 124  -1   0     1700   1 
  3 125  -1   0     1700   1 
  3 126   0   0      441   2 
  3 127  -1   0     1700   1 
