# Supplementary material for: The influence of the Japanese waving cat on the joint spatial compatibility effect: A replication and extension of Dolk, Hommel, Prinz, and Liepelt (2013)
Source: PLoS One. 2017 Sep 14;12(9):e0184844. doi: 10.1371/journal.pone.0184844 (PMC5599021; doi:10.1371/journal.pone.0184844)
Supplement: S1 File — (ZIP) [file pone.0184844.s001.zip › S1 Data/raw data/85.dat]

SimonNL [04-2015]
 85    0   0 
 KUU29
 -1   0  -1   0     1700   2 
 -1   1  -1   0     1700   2 
 -1   2  -1   0     1700   3 
 -1   3  -1   1     1700   0 
 -1   4  -1   1     1700   1 
 -1   5  -1   0     1700   3 
 -1   6  -1   1     1700   1 
 -1   7  -1   1     1700   0 
  0   0  -1   1     1700   1 
  0   1  -1   1     1700   0 
  0   2  -1   1     1700   1 
  0   3  -1   1     1700   1 
  0   4  -1   1     1700   1 
  0   5  -1   0     1700   3 
  0   6  -1   0     1700   2 
  0   7  -1   0     1700   2 
  0   8  -1   1     1700   1 
  0   9  -1   0     1700   3 
  0  10  -1   1     1700   0 
  0  11  -1   0     1700   3 
  0  12  -1   0     1700   2 
  0  13  -1   0     1700   2 
  0  14  -1   1     1700   1 
  0  15  -1   1     1700   1 
  0  16  -1   0     1700   2 
  0  17  -1   0     1700   2 
  0  18  -1   0     1700   2 
  0  19  -1   0     1700   2 
  0  20  -1   1     1700   0 
  0  21  -1   0     1700   2 
  0  22  -1   1     1700   0 
  0  23  -1   0     1700   3 
  0  24  -1   1     1700   0 
  0  25  -1   0     1700   2 
  0  26  -1   1     1700   0 
  0  27  -1   1     1700   0 
  0  28  -1   1     1700   0 
  0  29  -1   1     1700   1 
  0  30  -1   1     1700   1 
  0  31  -1   0     1700   2 
  0  32  -1   1     1700   0 
  0  33  -1   0     1700   2 
  0  34  -1   1     1700   1 
  0  35  -1   1     1700   0 
  0  36  -1   1     1700   1 
  0  37  -1   0     1700   2 
  0  38  -1   1     1700   0 
  0  39  -1   1     1700   1 
  0  40  -1   0     1700   3 
  0  41  -1   1     1700   1 
  0  42  -1   0     1700   3 
  0  43  -1   0     1700   2 
  0  44  -1   0     1700   3 
  0  45  -1   1     1700   0 
  0  46  -1   1     1700   1 
  0  47  -1   1     1700   1 
  0  48  -1   0     1700   3 
  0  49  -1   0     1700   3 
  0  50  -1   0     1700   3 
  0  51  -1   0     1700   3 
  0  52  -1   0     1700   3 
  0  53  -1   1     1700   0 
  0  54  -1   1     1700   1 
  0  55  -1   1     1700   0 
  0  56  -1   0     1700   2 
  0  57  -1   0     1700   2 
  0  58   0   2      714   3 
  0  59   0   2      545   3 
  0  60  -1   1     1700   0 
  0  61   0   0      696   0 
  0  62  -1   1     1700   1 
  0  63   0   2      498   3 
  0  64  -1   1     1700   0 
  0  65  -1   1     1700   0 
  0  66   0   2      706   3 
  0  67   0   2      973   3 
  0  68  -1   1     1700   1 
  0  69   0   2      673   2 
  0  70   0   2      513   3 
  0  71  -1   1     1700   1 
  0  72   0   2      761   2 
  0  73  -1   1     1700   1 
  0  74   0   2      423   2 
  0  75   0   2      573   2 
  0  76   0   2      724   3 
  0  77  -1   1     1700   0 
  0  78   0   2      452   3 
  0  79  -1   1     1700   1 
  0  80   0   2      428   2 
  0  81   0   2      736   3 
  0  82   0   2      521   3 
  0  83   0   2      650   2 
  0  84   0   2      522   2 
  0  85  -1   1     1700   1 
  0  86   0   2      737   2 
  0  87   0   0      736   0 
  0  88   0   2      779   2 
  0  89  -1   1     1700   0 
  0  90  -1   1     1700   1 
  0  91  -1   1     1700   0 
  0  92   0   2      488   3 
  0  93   0   2     1122   3 
  0  94  -1   1     1700   0 
  0  95   0   2      589   2 
  0  96   0   2      757   2 
  0  97   0   0      626   1 
  0  98   0   2      826   2 
  0  99   0   2      684   3 
  0 100   0   2      760   2 
  0 101  -1   1     1700   0 
  0 102  -1   1     1700   0 
  0 103  -1   1     1700   0 
  0 104  -1   1     1700   1 
  0 105   0   2      769   3 
  0 106  -1   1     1700   1 
  0 107  -1   1     1700   1 
  0 108   0   2      707   3 
  0 109  -1   1     1700   1 
  0 110  -1   1     1700   1 
  0 111  -1   1     1700   0 
  0 112   0   2      437   3 
  0 113  -1   1     1700   1 
  0 114  -1   1     1700   0 
  0 115   0   2      482   3 
  0 116   0   2     1168   2 
  0 117   0   2      980   3 
  0 118   0   2      718   3 
  0 119  -1   1     1700   1 
  0 120   0   2      700   2 
  0 121  -1   1     1700   1 
  0 122   0   2      512   2 
  0 123  -1   1     1700   0 
  0 124  -1   1     1700   0 
  0 125  -1   1     1700   0 
  0 126   0   2      540   3 
  0 127  -1   1     1700   0 
  1   0  -1   1     1700   1 
  1   1   0   2      694   2 
  1   2  -1   1     1700   1 
  1   3   0   2     1470   2 
  1   4   0   0     1260   0 
  1   5   0   2      612   2 
  1   6   0   2      797   2 
  1   7   0   2     1114   3 
  1   8  -1   1     1700   1 
  1   9  -1   1     1700   0 
  1  10  -1   1     1700   1 
  1  11   0   2      746   3 
  1  12   0   2     1007   2 
  1  13  -1   1     1700   0 
  1  14   0   2      602   2 
  1  15   0   2     1104   3 
  1  16   0   2      612   3 
  1  17  -1   1     1700   1 
  1  18   0   2      656   2 
  1  19  -1   1     1700   1 
  1  20  -1   1     1700   0 
  1  21   0   2      793   2 
  1  22   0   2      759   2 
  1  23  -1   1     1700   1 
  1  24   0   2      780   3 
  1  25  -1   1     1700   1 
  1  26  -1   1     1700   1 
  1  27   0   2      510   3 
  1  28   0   2     1014   2 
  1  29   0   2      756   3 
  1  30  -1   1     1700   0 
  1  31   0   2      786   2 
  1  32  -1   1     1700   0 
  1  33   0   2      429   3 
  1  34   0   2      554   2 
  1  35  -1   1     1700   0 
  1  36   0   0      556   1 
  1  37  -1   1     1700   1 
  1  38   0   2      478   2 
  1  39  -1   1     1700   0 
  1  40   0   2      564   2 
  1  41   0   2      710   3 
  1  42   0   2      605   2 
  1  43   0   2      715   3 
  1  44   0   2      586   3 
  1  45   0   2      601   3 
  1  46   0   2      567   3 
  1  47  -1   1     1700   0 
  1  48   0   0      809   1 
  1  49  -1   1     1700   0 
  1  50  -1   1     1700   1 
  1  51  -1   1     1700   0 
  1  52  -1   1     1700   1 
  1  53   0   2      545   2 
  1  54  -1   1     1700   0 
  1  55   0   2      668   3 
  1  56  -1   1     1700   1 
  1  57  -1   1     1700   0 
  1  58   0   2      584   3 
  1  59  -1   1     1700   0 
  1  60   0   2      588   2 
  1  61  -1   1     1700   1 
  1  62  -1   1     1700   1 
  1  63  -1   1     1700   1 
  1  64  -1   1     1700   0 
  1  65   0   2      449   2 
  1  66  -1   1     1700   0 
  1  67  -1   1     1700   1 
  1  68   0   2      439   2 
  1  69  -1   1     1700   1 
  1  70   0   2      597   3 
  1  71  -1   1     1700   0 
  1  72   0   2      643   3 
  1  73  -1   1     1700   1 
  1  74  -1   1     1700   1 
  1  75  -1   1     1700   0 
  1  76   0   2      851   3 
  1  77  -1   1     1700   1 
  1  78  -1   1     1700   0 
  1  79  -1   1     1700   1 
  1  80   0   2      439   3 
  1  81   0   2      621   3 
  1  82  -1   1     1700   0 
  1  83   0   2      686   3 
  1  84   0   2      625   3 
  1  85  -1   1     1700   1 
  1  86  -1   1     1700   1 
  1  87  -1   1     1700   0 
  1  88  -1   1     1700   0 
  1  89   0   2      824   2 
  1  90   0   2      617   3 
  1  91  -1   1     1700   0 
  1  92   0   2      611   2 
  1  93   0   2      552   2 
  1  94  -1   1     1700   1 
  1  95   0   2      804   3 
  1  96   0   2      684   2 
  1  97  -1   1     1700   0 
  1  98  -1   1     1700   0 
  1  99  -1   1     1700   1 
  1 100  -1   1     1700   1 
  1 101   0   2      496   3 
  1 102  -1   1     1700   0 
  1 103   0   2      474   3 
  1 104  -1   1     1700   1 
  1 105  -1   1     1700   0 
  1 106  -1   1     1700   0 
  1 107   0   2      472   2 
  1 108   0   2      932   2 
  1 109   0   2      592   3 
  1 110   0   2      698   2 
  1 111   0   2      492   2 
  1 112   0   2      706   3 
  1 113   0   2      693   3 
  1 114  -1   1     1700   0 
  1 115   0   2      780   2 
  1 116   0   2      565   2 
  1 117   0   2      817   2 
  1 118   0   2      842   3 
  1 119   0   0      573   0 
  1 120   0   2      869   2 
  1 121   0   2     1065   3 
  1 122  -1   1     1700   1 
  1 123  -1   1     1700   0 
  1 124  -1   1     1700   1 
  1 125   0   2      789   2 
  1 126  -1   1     1700   0 
  1 127   0   2      725   3 
  2   0  -1   0     1700   3 
  2   1  -1   0     1700   3 
  2   2  -1   0     1700   3 
  2   3  -1   0     1700   2 
  2   4  -1   0     1700   2 
  2   5  -1   0     1700   2 
  2   6   0   0      527   1 
  2   7  -1   0     1700   3 
  2   8  -1   0     1700   2 
  2   9  -1   0     1700   2 
  2  10   0   0      536   0 
  2  11  -1   0     1700   3 
  2  12   0   0      665   0 
  2  13   0   0      705   0 
  2  14   0   2      499   2 
  2  15   0   0      627   0 
  2  16   0   0      694   1 
  2  17   0   0      616   0 
  2  18  -1   0     1700   2 
  2  19   0   0      518   1 
  2  20  -1   0     1700   3 
  2  21  -1   0     1700   3 
  2  22  -1   0     1700   2 
  2  23  -1   0     1700   2 
  2  24  -1   0     1700   3 
  2  25   0   0      470   0 
  2  26   0   0      780   0 
  2  27   0   0      585   1 
  2  28   0   0      609   0 
  2  29   0   0      942   1 
  2  30   0   0      520   0 
  2  31  -1   0     1700   3 
  2  32   0   0      466   1 
  2  33  -1   0     1700   3 
  2  34  -1   0     1700   3 
  2  35  -1   0     1700   2 
  2  36   0   0      509   1 
  2  37   0   0      539   1 
  2  38   0   0      808   0 
  2  39  -1   0     1700   2 
  2  40  -1   0     1700   2 
  2  41   0   0      473   1 
  2  42  -1   0     1700   3 
  2  43  -1   0     1700   2 
  2  44   0   0      525   1 
  2  45  -1   0     1700   3 
  2  46   0   0      556   0 
  2  47  -1   0     1700   3 
  2  48   0   0      564   1 
  2  49  -1   0     1700   3 
  2  50  -1   1     1700   0 
  2  51   0   0      824   0 
  2  52  -1   0     1700   2 
  2  53  -1   0     1700   3 
  2  54   0   0      404   0 
  2  55   0   0      686   0 
  2  56  -1   0     1700   2 
  2  57   0   0      547   1 
  2  58   0   0      927   0 
  2  59  -1   0     1700   2 
  2  60  -1   0     1700   2 
  2  61  -1   0     1700   2 
  2  62  -1   0     1700   2 
  2  63   0   0      466   0 
  2  64  -1   0     1700   2 
  2  65  -1   0     1700   3 
  2  66   0   0      418   0 
  2  67   0   0      530   1 
  2  68  -1   0     1700   2 
  2  69  -1   0     1700   3 
  2  70   0   0      428   0 
  2  71  -1   0     1700   2 
  2  72  -1   0     1700   3 
  2  73   0   0      452   0 
  2  74   0   0      581   1 
  2  75  -1   0     1700   3 
  2  76  -1   0     1700   3 
  2  77   0   0      573   1 
  2  78  -1   0     1700   2 
  2  79  -1   0     1700   3 
  2  80  -1   0     1700   3 
  2  81   0   0      454   1 
  2  82   0   0      593   1 
  2  83   0   0      510   0 
  2  84  -1   0     1700   3 
  2  85  -1   0     1700   3 
  2  86  -1   0     1700   3 
  2  87  -1   0     1700   2 
  2  88   0   0      472   1 
  2  89   0   0      518   1 
  2  90  -1   0     1700   2 
  2  91   0   0      489   1 
  2  92   0   0      572   1 
  2  93  -1   0     1700   2 
  2  94  -1   0     1700   2 
  2  95   0   0      490   1 
  2  96   0   0      490   1 
  2  97  -1   0     1700   2 
  2  98  -1   0     1700   3 
  2  99   0   0      560   1 
  2 100   0   0      488   1 
  2 101  -1   0     1700   3 
  2 102   0   0      492   1 
  2 103  -1   0     1700   2 
  2 104   0   0      505   0 
  2 105   0   0      858   0 
  2 106   0   0      439   0 
  2 107   0   0      477   0 
  2 108   0   0      490   0 
  2 109  -1   0     1700   2 
  2 110  -1   0     1700   3 
  2 111   0   0      464   0 
  2 112  -1   0     1700   3 
  2 113   0   0      604   1 
  2 114   0   0      506   0 
  2 115   0   0      695   0 
  2 116   0   0      506   1 
  2 117   0   0      630   1 
  2 118   0   0      544   1 
  2 119  -1   0     1700   2 
  2 120   0   0      863   0 
  2 121   0   0      456   0 
  2 122  -1   0     1700   2 
  2 123  -1   0     1700   3 
  2 124   0   0      601   0 
  2 125  -1   0     1700   3 
  2 126   0   0      770   1 
  2 127   0   0      572   1 
  3   0   0   0      615   1 
  3   1  -1   0     1700   2 
  3   2   0   0      483   0 
  3   3   0   0      470   0 
  3   4  -1   0     1700   3 
  3   5   0   0      820   0 
  3   6   0   0      462   1 
  3   7  -1   0     1700   3 
  3   8  -1   0     1700   3 
  3   9   0   0      507   1 
  3  10  -1   0     1700   3 
  3  11  -1   0     1700   2 
  3  12   0   0      451   1 
  3  13  -1   0     1700   2 
  3  14  -1   0     1700   3 
  3  15  -1   0     1700   3 
  3  16   0   0      558   0 
  3  17   0   0      525   0 
  3  18   0   0      546   1 
  3  19   0   0      535   0 
  3  20   0   0      469   1 
  3  21  -1   0     1700   3 
  3  22  -1   0     1700   2 
  3  23   0   0      640   1 
  3  24   0   0      637   0 
  3  25  -1   0     1700   3 
  3  26  -1   0     1700   2 
  3  27   0   0      473   0 
  3  28   0   0      434   1 
  3  29   0   0      511   0 
  3  30  -1   0     1700   3 
  3  31  -1   0     1700   2 
  3  32  -1   0     1700   2 
  3  33   0   0      509   1 
  3  34  -1   0     1700   2 
  3  35   0   0      607   0 
  3  36   0   0      713   1 
  3  37  -1   0     1700   2 
  3  38  -1   0     1700   2 
  3  39   0   0     1076   1 
  3  40   0   0      642   1 
  3  41   0   0      515   1 
  3  42  -1   0     1700   3 
  3  43   0   0     1226   1 
  3  44   0   0      561   0 
  3  45   0   0      543   1 
  3  46  -1   0     1700   3 
  3  47  -1   0     1700   3 
  3  48   0   0      494   1 
  3  49  -1   0     1700   3 
  3  50  -1   0     1700   2 
  3  51  -1   0     1700   3 
  3  52  -1   0     1700   2 
  3  53   0   0      454   0 
  3  54  -1   0     1700   2 
  3  55  -1   0     1700   2 
  3  56  -1   0     1700   3 
  3  57   0   0      507   0 
  3  58   0   0      570   0 
  3  59   0   0      962   0 
  3  60  -1   0     1700   2 
  3  61   0   0      466   0 
  3  62   0   0      754   0 
  3  63  -1   0     1700   2 
  3  64   0   0      533   1 
  3  65   0   0      570   1 
  3  66  -1   0     1700   3 
  3  67  -1   0     1700   2 
  3  68  -1   0     1700   2 
  3  69   0   0      458   0 
  3  70  -1   0     1701   2 
  3  71   0   0      471   1 
  3  72  -1   0     1700   3 
  3  73  -1   0     1700   3 
  3  74  -1   0     1700   2 
  3  75   0   0      483   0 
  3  76   0   0      586   1 
  3  77  -1   0     1700   3 
  3  78   0   0      461   1 
  3  79  -1   0     1700   3 
  3  80   0   0      477   1 
  3  81  -1   0     1700   3 
  3  82  -1   0     1700   2 
  3  83  -1   0     1700   2 
  3  84   0   0      498   0 
  3  85  -1   0     1700   3 
  3  86   0   0      609   0 
  3  87  -1   0     1700   3 
  3  88  -1   0     1700   3 
  3  89  -1   0     1700   2 
  3  90   0   0      482   1 
  3  91  -1   0     1700   2 
  3  92   0   0      409   1 
  3  93  -1   0     1700   3 
  3  94  -1   0     1700   3 
  3  95  -1   0     1700   2 
  3  96  -1   0     1700   3 
  3  97   0   0      524   1 
  3  98   0   0      459   1 
  3  99   0   0      684   0 
  3 100   0   0      536   0 
  3 101  -1   0     1700   3 
  3 102   0   0      894   1 
  3 103   0   0      546   0 
  3 104  -1   0     1700   3 
  3 105  -1   0     1700   3 
  3 106  -1   0     1700   3 
  3 107  -1   0     1700   2 
  3 108  -1   0     1700   2 
  3 109   0   0      504   1 
  3 110  -1   0     1700   2 
  3 111   0   0      487   1 
  3 112  -1   0     1700   2 
  3 113   0   0      504   0 
  3 114   0   0      728   0 
  3 115   0   0      507   0 
  3 116   0   0      713   1 
  3 117   0   0      824   0 
  3 118  -1   0     1700   2 
  3 119   0   0      797   1 
  3 120   0   0     1024   0 
  3 121  -1   0     1700   2 
  3 122  -1   0     1700   2 
  3 123  -1   0     1700   3 
  3 124   0   0      551   0 
  3 125   0   0      555   0 
  3 126   0   0      507   0 
  3 127   0   0      486   1 
