# Supplementary material for: The influence of the Japanese waving cat on the joint spatial compatibility effect: A replication and extension of Dolk, Hommel, Prinz, and Liepelt (2013)
Source: PLoS One. 2017 Sep 14;12(9):e0184844. doi: 10.1371/journal.pone.0184844 (PMC5599021; doi:10.1371/journal.pone.0184844)
Supplement: S1 File — (ZIP) [file pone.0184844.s001.zip › S1 Data/raw data/87.dat]

SimonNL [04-2015]
 87    2   0 
 BIA08
 -1   0  -1   0     1700   3 
 -1   1   0   0      745   1 
 -1   2  -1   0     1700   2 
 -1   3   0   0      567   0 
 -1   4   0   0      661   1 
 -1   5   0   0      501   0 
 -1   6  -1   0     1700   2 
 -1   7  -1   0     1700   3 
  0   0   0   0      713   0 
  0   1  -1   0     1700   2 
  0   2   0   0      542   0 
  0   3   0   0      503   0 
  0   4   0   0      499   0 
  0   5   0   0      579   1 
  0   6  -1   0     1700   3 
  0   7  -1   0     1700   3 
  0   8  -1   0     1700   2 
  0   9  -1   0     1700   2 
  0  10  -1   0     1700   3 
  0  11  -1   0     1700   2 
  0  12  -1   0     1700   3 
  0  13  -1   0     1700   2 
  0  14   0   0      512   1 
  0  15   0   0      555   1 
  0  16   0   0      462   1 
  0  17  -1   0     1700   2 
  0  18  -1   0     1700   2 
  0  19  -1   0     1700   2 
  0  20   0   0      585   0 
  0  21   0   0      511   0 
  0  22   0   0      451   0 
  0  23   0   0      573   1 
  0  24   0   2      532   3 
  0  25   0   0      555   1 
  0  26  -1   0     1700   3 
  0  27  -1   0     1700   3 
  0  28  -1   0     1700   3 
  0  29   0   0      568   1 
  0  30  -1   0     1700   2 
  0  31  -1   0     1700   2 
  0  32  -1   0     1700   2 
  0  33  -1   0     1700   2 
  0  34   0   0      550   1 
  0  35  -1   0     1700   2 
  0  36   0   0      615   0 
  0  37  -1   0     1700   2 
  0  38  -1   0     1700   3 
  0  39   0   0      612   0 
  0  40   0   0      501   0 
  0  41   0   0      509   0 
  0  42   0   0      614   0 
  0  43   0   0      498   0 
  0  44  -1   0     1700   3 
  0  45  -1   0     1700   3 
  0  46  -1   0     1700   2 
  0  47  -1   0     1700   3 
  0  48   0   0      559   1 
  0  49   0   0      741   1 
  0  50   0   0      502   1 
  0  51  -1   0     1700   3 
  0  52   0   0      522   1 
  0  53   0   0      774   1 
  0  54  -1   0     1700   3 
  0  55  -1   0     1700   2 
  0  56  -1   0     1700   3 
  0  57  -1   0     1700   2 
  0  58  -1   0     1700   3 
  0  59  -1   0     1700   3 
  0  60   0   0      556   1 
  0  61   0   0      569   0 
  0  62  -1   0     1700   2 
  0  63   0   0      541   1 
  0  64  -1   0     1700   3 
  0  65   0   0      556   1 
  0  66  -1   0     1700   2 
  0  67   0   0      573   0 
  0  68   0   0      537   0 
  0  69   0   0      507   0 
  0  70   0   0      599   0 
  0  71  -1   0     1700   3 
  0  72  -1   0     1700   3 
  0  73   0   0      537   0 
  0  74  -1   0     1700   2 
  0  75  -1   0     1700   3 
  0  76   0   0      544   1 
  0  77  -1   0     1700   3 
  0  78  -1   0     1700   3 
  0  79   0   0      513   0 
  0  80  -1   0     1700   2 
  0  81   0   0      479   1 
  0  82   0   0      477   1 
  0  83  -1   0     1700   3 
  0  84   0   0      572   1 
  0  85   0   0      645   0 
  0  86   0   0      540   0 
  0  87  -1   0     1700   3 
  0  88   0   0      513   0 
  0  89   0   0      510   1 
  0  90  -1   0     1700   3 
  0  91   0   0      526   0 
  0  92  -1   0     1700   3 
  0  93  -1   0     1700   3 
  0  94  -1   0     1700   2 
  0  95  -1   0     1700   3 
  0  96   0   0      524   1 
  0  97   0   0      527   0 
  0  98   0   0      478   0 
  0  99   0   0      481   0 
  0 100   0   0      691   1 
  0 101   0   0      581   1 
  0 102  -1   0     1700   2 
  0 103   0   0      492   1 
  0 104  -1   0     1700   2 
  0 105  -1   0     1700   2 
  0 106   0   0      667   0 
  0 107   0   0      502   1 
  0 108   0   0      542   1 
  0 109   0   0      475   1 
  0 110   0   2      525   3 
  0 111   0   0      509   1 
  0 112   0   0      571   0 
  0 113   0   0      674   0 
  0 114   0   0      498   1 
  0 115   0   0      545   1 
  0 116   0   2      533   3 
  0 117   0   0      606   0 
  0 118   0   0      538   0 
  0 119  -1   0     1700   2 
  0 120  -1   0     1700   2 
  0 121  -1   0     1700   2 
  0 122  -1   0     1700   2 
  0 123  -1   0     1700   2 
  0 124  -1   0     1700   2 
  0 125  -1   0     1700   2 
  0 126  -1   0     1700   3 
  0 127   0   0      583   1 
  1   0   0   0      652   1 
  1   1   0   0      484   1 
  1   2  -1   0     1700   2 
  1   3   0   0      588   1 
  1   4   0   0      630   0 
  1   5  -1   0     1700   2 
  1   6  -1   0     1700   3 
  1   7   0   0      501   0 
  1   8   0   0      779   1 
  1   9  -1   0     1700   2 
  1  10  -1   0     1700   2 
  1  11   0   0      519   0 
  1  12   0   0      481   1 
  1  13  -1   0     1700   2 
  1  14   0   0      573   0 
  1  15   0   0      530   0 
  1  16  -1   0     1700   3 
  1  17  -1   0     1700   2 
  1  18  -1   0     1700   2 
  1  19  -1   0     1700   2 
  1  20  -1   0     1700   2 
  1  21  -1   0     1700   3 
  1  22   0   0      633   1 
  1  23   0   0      502   1 
  1  24   0   0      516   0 
  1  25   0   0      432   1 
  1  26  -1   0     1700   3 
  1  27  -1   0     1700   2 
  1  28   0   0      498   1 
  1  29   0   0      465   1 
  1  30   0   0      473   1 
  1  31   0   0      672   0 
  1  32  -1   0     1700   3 
  1  33  -1   0     1700   3 
  1  34  -1   0     1700   3 
  1  35   0   0      550   0 
  1  36  -1   0     1700   3 
  1  37  -1   0     1700   3 
  1  38   0   0      571   1 
  1  39   0   0      476   1 
  1  40   0   0      525   0 
  1  41  -1   0     1700   3 
  1  42  -1   0     1700   3 
  1  43  -1   0     1700   2 
  1  44   0   0      552   0 
  1  45  -1   0     1700   2 
  1  46  -1   0     1700   3 
  1  47  -1   0     1700   3 
  1  48   0   0      530   1 
  1  49   0   0      563   1 
  1  50   0   0      577   0 
  1  51  -1   0     1700   3 
  1  52  -1   0     1700   3 
  1  53   0   0      541   0 
  1  54  -1   0     1700   2 
  1  55   0   0      514   1 
  1  56   0   0      478   1 
  1  57  -1   0     1700   2 
  1  58  -1   0     1700   3 
  1  59  -1   0     1700   3 
  1  60  -1   0     1700   3 
  1  61  -1   0     1700   2 
  1  62   0   0      540   0 
  1  63  -1   0     1700   3 
  1  64  -1   0     1700   2 
  1  65   0   0      528   1 
  1  66   0   0      523   1 
  1  67   0   0      486   1 
  1  68  -1   0     1700   3 
  1  69  -1   0     1700   3 
  1  70   0   0      585   0 
  1  71  -1   0     1700   2 
  1  72  -1   0     1700   2 
  1  73  -1   0     1700   3 
  1  74  -1   0     1700   2 
  1  75  -1   0     1700   2 
  1  76  -1   0     1700   2 
  1  77   0   0      588   0 
  1  78   0   0      523   0 
  1  79  -1   0     1700   2 
  1  80  -1   0     1700   3 
  1  81  -1   0     1700   2 
  1  82   0   0      626   0 
  1  83  -1   0     1700   3 
  1  84  -1   0     1700   2 
  1  85   0   0      488   1 
  1  86   0   0      489   1 
  1  87   0   0      524   0 
  1  88   0   0      521   1 
  1  89   0   0      507   1 
  1  90  -1   0     1700   2 
  1  91   0   0      569   0 
  1  92   0   0      501   0 
  1  93  -1   0     1700   3 
  1  94   0   0      521   0 
  1  95   0   0      566   0 
  1  96   0   0      609   1 
  1  97   0   0      516   0 
  1  98   0   0      544   1 
  1  99   0   0      511   1 
  1 100  -1   0     1700   3 
  1 101  -1   0     1700   3 
  1 102   0   0      501   0 
  1 103  -1   0     1700   2 
  1 104  -1   0     1700   2 
  1 105   0   0      458   1 
  1 106  -1   0     1700   2 
  1 107   0   0      602   0 
  1 108   0   0      515   0 
  1 109   0   0      495   0 
  1 110   0   2      494   2 
  1 111  -1   0     1700   3 
  1 112   0   0      643   1 
  1 113   0   0      542   0 
  1 114   0   0      661   1 
  1 115  -1   0     1700   2 
  1 116   0   0      673   0 
  1 117  -1   0     1700   3 
  1 118   0   0      552   1 
  1 119  -1   0     1700   3 
  1 120   0   0      568   0 
  1 121   0   0      467   0 
  1 122   0   0      452   0 
  1 123  -1   0     1700   2 
  1 124  -1   0     1700   3 
  1 125  -1   0     1700   2 
  1 126  -1   0     1700   3 
  1 127   0   0      542   1 
  2   0  -1   0     1700   3 
  2   1   0   0      574   0 
  2   2  -1   0     1700   2 
  2   3   0   0      513   1 
  2   4   0   0      487   1 
  2   5   0   0      466   1 
  2   6  -1   0     1700   2 
  2   7  -1   0     1700   3 
  2   8  -1   0     1700   3 
  2   9  -1   0     1700   3 
  2  10  -1   0     1700   2 
  2  11   0   0      545   1 
  2  12   0   0      674   0 
  2  13   0   0      568   0 
  2  14  -1   0     1700   3 
  2  15   0   0      759   1 
  2  16   0   0      497   0 
  2  17   0   0      455   1 
  2  18   0   0      478   0 
  2  19   0   0      481   1 
  2  20  -1   0     1700   3 
  2  21  -1   0     1700   3 
  2  22   0   0      623   1 
  2  23   0   0      531   0 
  2  24  -1   0     1700   2 
  2  25  -1   0     1700   2 
  2  26   0   0      573   0 
  2  27  -1   0     1700   2 
  2  28  -1   0     1700   2 
  2  29   0   0      472   1 
  2  30  -1   0     1700   3 
  2  31   0   0      555   1 
  2  32  -1   0     1700   3 
  2  33   0   0      454   1 
  2  34   0   0      452   1 
  2  35   0   0      436   1 
  2  36   0   0      480   1 
  2  37  -1   0     1700   3 
  2  38   0   0      511   0 
  2  39  -1   0     1700   2 
  2  40  -1   0     1700   2 
  2  41  -1   0     1700   2 
  2  42  -1   0     1700   2 
  2  43   0   0      512   1 
  2  44  -1   0     1700   3 
  2  45  -1   0     1700   3 
  2  46  -1   0     1700   3 
  2  47   0   0      497   0 
  2  48   0   0      449   0 
  2  49  -1   0     1700   2 
  2  50  -1   0     1700   3 
  2  51   0   0      618   1 
  2  52   0   0      533   1 
  2  53   0   0      628   0 
  2  54   0   0      534   0 
  2  55  -1   0     1700   2 
  2  56  -1   0     1700   2 
  2  57  -1   0     1700   2 
  2  58   0   0      444   1 
  2  59   0   0      559   0 
  2  60   0   0      486   0 
  2  61   0   0      442   0 
  2  62   0   2      325   2 
  2  63  -1   0     1700   2 
  2  64   0   0      500   1 
  2  65   0   0      547   0 
  2  66   0   0      510   0 
  2  67  -1   0     1700   2 
  2  68   0   0      787   0 
  2  69  -1   0     1700   2 
  2  70   0   0      525   0 
  2  71  -1   0     1700   3 
  2  72   0   0      598   1 
  2  73  -1   0     1700   3 
  2  74   0   0      512   1 
  2  75  -1   0     1700   3 
  2  76  -1   0     1700   2 
  2  77  -1   0     1700   2 
  2  78   0   0      561   1 
  2  79   0   0      718   0 
  2  80  -1   0     1700   2 
  2  81  -1   0     1700   2 
  2  82   0   0      629   0 
  2  83  -1   0     1700   3 
  2  84   0   0      573   1 
  2  85   0   0      489   1 
  2  86  -1   0     1700   2 
  2  87   0   0      453   1 
  2  88   0   0      535   0 
  2  89   0   2      498   3 
  2  90  -1   0     1700   3 
  2  91  -1   0     1700   3 
  2  92  -1   0     1700   2 
  2  93   0   0      506   1 
  2  94  -1   0     1700   3 
  2  95   0   0      633   1 
  2  96   0   0      577   0 
  2  97   0   0      635   0 
  2  98  -1   0     1700   3 
  2  99  -1   0     1700   3 
  2 100   0   2      526   2 
  2 101   0   0      543   0 
  2 102   0   0      554   1 
  2 103  -1   0     1700   3 
  2 104  -1   0     1700   3 
  2 105  -1   0     1700   3 
  2 106  -1   0     1700   3 
  2 107  -1   0     1700   2 
  2 108   0   0      520   1 
  2 109   0   0      538   1 
  2 110  -1   0     1700   2 
  2 111   0   0      805   0 
  2 112   0   0      476   1 
  2 113   0   0      470   0 
  2 114  -1   0     1700   3 
  2 115   0   0      492   0 
  2 116   0   0      505   0 
  2 117  -1   0     1700   3 
  2 118   0   0      499   0 
  2 119  -1   0     1700   2 
  2 120   0   0      621   0 
  2 121   0   0      478   1 
  2 122  -1   0     1700   2 
  2 123   0   0      561   0 
  2 124  -1   0     1700   3 
  2 125  -1   0     1700   2 
  2 126  -1   0     1700   3 
  2 127  -1   0     1700   2 
  3   0  -1   0     1700   2 
  3   1  -1   0     1700   3 
  3   2  -1   0     1700   3 
  3   3  -1   0     1700   2 
  3   4   0   0      549   0 
  3   5   0   0      481   0 
  3   6  -1   0     1700   3 
  3   7   0   0      571   1 
  3   8  -1   0     1700   2 
  3   9   0   0      628   0 
  3  10   0   0      536   0 
  3  11   0   0      598   1 
  3  12   0   0      476   0 
  3  13  -1   0     1700   3 
  3  14   0   0      545   1 
  3  15  -1   0     1700   3 
  3  16  -1   0     1700   2 
  3  17   0   0      497   1 
  3  18   0   0      485   0 
  3  19  -1   0     1700   3 
  3  20   0   2      508   2 
  3  21   0   0      520   0 
  3  22  -1   0     1700   3 
  3  23  -1   0     1700   2 
  3  24  -1   0     1700   2 
  3  25  -1   0     1700   3 
  3  26  -1   0     1700   2 
  3  27   0   0      522   0 
  3  28   0   0      556   1 
  3  29   0   0      458   0 
  3  30   0   0      516   0 
  3  31   0   0      488   0 
  3  32  -1   0     1700   2 
  3  33   0   0      578   0 
  3  34   0   0      438   1 
  3  35   0   0      475   1 
  3  36  -1   0     1700   2 
  3  37   0   0      700   0 
  3  38   0   0      536   0 
  3  39   0   0      549   1 
  3  40   0   0      492   1 
  3  41   0   0      527   0 
  3  42   0   0      478   0 
  3  43   0   0      459   1 
  3  44   0   0      447   0 
  3  45   0   0      431   1 
  3  46   0   0      598   0 
  3  47  -1   0     1700   2 
  3  48  -1   0     1700   3 
  3  49  -1   0     1700   2 
  3  50   0   0      543   1 
  3  51  -1   0     1700   2 
  3  52   0   2      503   3 
  3  53   0   0      471   0 
  3  54   0   0      484   0 
  3  55  -1   0     1700   2 
  3  56   0   0      586   0 
  3  57   0   0      569   0 
  3  58  -1   0     1700   3 
  3  59   0   0      725   1 
  3  60   0   0      509   0 
  3  61   0   2      472   3 
  3  62   0   0      508   1 
  3  63   0   0      556   1 
  3  64  -1   0     1700   2 
  3  65  -1   0     1700   2 
  3  66  -1   0     1700   2 
  3  67  -1   0     1700   3 
  3  68  -1   0     1700   3 
  3  69  -1   0     1700   3 
  3  70  -1   0     1700   2 
  3  71  -1   0     1700   2 
  3  72  -1   0     1700   3 
  3  73  -1   0     1700   3 
  3  74  -1   0     1700   3 
  3  75  -1   0     1700   3 
  3  76  -1   0     1700   3 
  3  77   0   0      495   0 
  3  78   0   0      455   1 
  3  79   0   0      540   1 
  3  80   0   0      481   1 
  3  81  -1   0     1700   3 
  3  82  -1   0     1700   2 
  3  83   0   0      579   1 
  3  84  -1   0     1700   2 
  3  85   0   0      541   1 
  3  86   0   0      517   1 
  3  87   0   0      495   1 
  3  88   0   0      466   1 
  3  89  -1   0     1700   3 
  3  90   0   0      662   0 
  3  91  -1   0     1700   2 
  3  92  -1   0     1700   2 
  3  93  -1   0     1700   3 
  3  94  -1   0     1700   2 
  3  95   0   0      514   1 
  3  96  -1   0     1700   3 
  3  97  -1   0     1700   3 
  3  98  -1   0     1700   3 
  3  99   0   0      477   0 
  3 100   0   0      643   1 
  3 101  -1   0     1700   3 
  3 102   0   2      531   2 
  3 103  -1   0     1700   2 
  3 104  -1   0     1700   3 
  3 105  -1   0     1700   2 
  3 106   0   0      497   1 
  3 107  -1   0     1700   2 
  3 108  -1   0     1700   2 
  3 109   0   0      551   1 
  3 110   0   0      739   0 
  3 111   0   0      555   0 
  3 112   0   0      435   1 
  3 113  -1   0     1700   3 
  3 114  -1   0     1700   2 
  3 115  -1   0     1700   2 
  3 116   0   0      577   0 
  3 117   0   0      523   1 
  3 118   0   0      517   0 
  3 119   0   0      230   0 
  3 120  -1   0     1700   3 
  3 121  -1   0     1700   3 
  3 122   0   0      552   1 
  3 123   0   0      497   1 
  3 124   0   0      517   0 
  3 125   0   2      455   2 
  3 126  -1   0     1700   3 
  3 127   0   0      517   1 
