# Supplementary material for: The influence of the Japanese waving cat on the joint spatial compatibility effect: A replication and extension of Dolk, Hommel, Prinz, and Liepelt (2013)
Source: PLoS One. 2017 Sep 14;12(9):e0184844. doi: 10.1371/journal.pone.0184844 (PMC5599021; doi:10.1371/journal.pone.0184844)
Supplement: S1 File — (ZIP) [file pone.0184844.s001.zip › S1 Data/raw data/88.dat]

SimonNL [04-2015]
 88    2   0 
 TLE08
 -1   0  -1   0     1700   3 
 -1   1  -1   0     1700   3 
 -1   2   0   0      750   1 
 -1   3   0   0      932   0 
 -1   4  -1   0     1700   2 
 -1   5   0   0      590   0 
 -1   6   0   0      760   1 
 -1   7  -1   0     1700   2 
  0   0   0   2      642   3 
  0   1   0   0      859   0 
  0   2   0   0      545   1 
  0   3  -1   0     1700   2 
  0   4   0   0      513   1 
  0   5   0   0      662   0 
  0   6   0   0      511   1 
  0   7   0   0      617   1 
  0   8  -1   0     1700   3 
  0   9  -1   0     1700   3 
  0  10   0   0      540   1 
  0  11  -1   0     1700   2 
  0  12   0   0      526   1 
  0  13  -1   0     1700   3 
  0  14  -1   0     1700   2 
  0  15  -1   0     1700   2 
  0  16  -1   0     1700   2 
  0  17  -1   0     1700   3 
  0  18  -1   0     1700   3 
  0  19   0   0      512   1 
  0  20   0   0      473   1 
  0  21   0   0      574   0 
  0  22  -1   0     1700   2 
  0  23   0   0      591   0 
  0  24   0   0      527   1 
  0  25  -1   0     1700   2 
  0  26   0   0      462   1 
  0  27   0   0      523   1 
  0  28   0   0      468   1 
  0  29  -1   0     1700   2 
  0  30  -1   0     1700   2 
  0  31   0   0      579   0 
  0  32   0   0      558   0 
  0  33  -1   0     1700   3 
  0  34   0   0      522   0 
  0  35   0   0      601   0 
  0  36   0   0      495   0 
  0  37  -1   0     1700   2 
  0  38   0   0      574   0 
  0  39  -1   0     1700   3 
  0  40  -1   0     1700   3 
  0  41  -1   0     1700   3 
  0  42   0   2      518   2 
  0  43  -1   0     1700   2 
  0  44  -1   0     1700   3 
  0  45   0   0      504   1 
  0  46  -1   0     1700   2 
  0  47   0   0      512   1 
  0  48  -1   1     1700   0 
  0  49  -1   0     1700   2 
  0  50   0   0      498   1 
  0  51  -1   0     1700   2 
  0  52   0   0      679   0 
  0  53   0   0      517   0 
  0  54  -1   0     1700   3 
  0  55   0   0      573   1 
  0  56  -1   0     1700   3 
  0  57   0   0      480   0 
  0  58  -1   0     1700   3 
  0  59  -1   0     1700   2 
  0  60   0   0      501   0 
  0  61   0   0      504   0 
  0  62   0   0      563   1 
  0  63  -1   0     1700   2 
  0  64  -1   0     1700   2 
  0  65  -1   0     1700   2 
  0  66   0   0      499   0 
  0  67   0   0      660   0 
  0  68   0   0      568   0 
  0  69  -1   0     1700   2 
  0  70  -1   0     1700   3 
  0  71  -1   0     1700   3 
  0  72   0   0      473   0 
  0  73   0   0      599   1 
  0  74   0   0      516   0 
  0  75  -1   0     1700   2 
  0  76  -1   0     1700   3 
  0  77   0   0      488   0 
  0  78  -1   0     1700   3 
  0  79  -1   0     1700   3 
  0  80   0   0      616   0 
  0  81   0   0      604   0 
  0  82  -1   0     1700   3 
  0  83  -1   0     1700   3 
  0  84  -1   0     1700   2 
  0  85   0   0      536   1 
  0  86   0   0      514   0 
  0  87  -1   0     1700   2 
  0  88  -1   0     1700   2 
  0  89  -1   0     1700   3 
  0  90   0   0      519   1 
  0  91  -1   1     1700   0 
  0  92  -1   0     1700   3 
  0  93   0   0      646   1 
  0  94   0   0      554   1 
  0  95   0   0      586   1 
  0  96  -1   0     1700   3 
  0  97   0   0      469   0 
  0  98  -1   0     1700   3 
  0  99  -1   0     1700   3 
  0 100   0   0      650   0 
  0 101   0   0      666   1 
  0 102   0   0      547   1 
  0 103  -1   0     1700   2 
  0 104  -1   0     1700   2 
  0 105   0   0      527   0 
  0 106   0   0      659   0 
  0 107  -1   0     1700   3 
  0 108   0   0      599   1 
  0 109  -1   0     1700   2 
  0 110  -1   0     1700   3 
  0 111  -1   0     1700   2 
  0 112   0   0      564   1 
  0 113   0   0      602   1 
  0 114  -1   0     1700   2 
  0 115  -1   0     1700   3 
  0 116  -1   0     1700   3 
  0 117   0   0      651   0 
  0 118  -1   0     1700   2 
  0 119   0   0      610   1 
  0 120  -1   0     1700   2 
  0 121   0   0      632   1 
  0 122   0   0      703   0 
  0 123  -1   0     1700   3 
  0 124   0   0      587   1 
  0 125   0   0      586   1 
  0 126  -1   0     1700   2 
  0 127  -1   0     1700   3 
  1   0  -1   0     1700   2 
  1   1  -1   0     1700   2 
  1   2   0   0      455   1 
  1   3   0   0      541   0 
  1   4   0   0      454   1 
  1   5   0   0      457   1 
  1   6  -1   0     1700   2 
  1   7   0   0      446   1 
  1   8   0   0      554   1 
  1   9   0   2      476   3 
  1  10  -1   0     1700   3 
  1  11  -1   0     1700   2 
  1  12   0   0      590   0 
  1  13  -1   0     1700   3 
  1  14  -1   0     1700   2 
  1  15  -1   0     1700   2 
  1  16  -1   0     1700   3 
  1  17  -1   0     1700   2 
  1  18   0   0      456   1 
  1  19   0   0      482   0 
  1  20   0   0      589   0 
  1  21   0   0      621   1 
  1  22  -1   0     1700   2 
  1  23  -1   0     1700   3 
  1  24  -1   0     1700   2 
  1  25  -1   0     1700   3 
  1  26   0   0      523   1 
  1  27   0   0      527   0 
  1  28   0   0      495   1 
  1  29   0   0      505   1 
  1  30   0   0      549   0 
  1  31  -1   0     1700   2 
  1  32   0   0      573   0 
  1  33  -1   0     1700   2 
  1  34  -1   0     1700   3 
  1  35   0   0      497   0 
  1  36  -1   0     1700   2 
  1  37  -1   0     1700   2 
  1  38  -1   0     1700   2 
  1  39  -1   0     1700   3 
  1  40   0   0      652   0 
  1  41  -1   0     1700   3 
  1  42   0   0      530   1 
  1  43   0   0      512   1 
  1  44   0   0      504   1 
  1  45   0   0      478   1 
  1  46  -1   0     1700   2 
  1  47   0   0      590   0 
  1  48   0   0      502   1 
  1  49  -1   0     1700   2 
  1  50  -1   0     1700   3 
  1  51   0   0      553   1 
  1  52  -1   0     1700   2 
  1  53  -1   0     1700   2 
  1  54   0   0      623   0 
  1  55   0   0      530   0 
  1  56   0   0      467   0 
  1  57  -1   0     1700   3 
  1  58   0   0      453   0 
  1  59  -1   0     1700   3 
  1  60  -1   0     1700   3 
  1  61  -1   0     1700   2 
  1  62  -1   0     1700   3 
  1  63  -1   0     1700   2 
  1  64   0   0      508   0 
  1  65  -1   0     1700   3 
  1  66  -1   0     1700   2 
  1  67   0   0      498   0 
  1  68   0   0      599   1 
  1  69   0   0      495   0 
  1  70  -1   0     1700   3 
  1  71   0   0      590   0 
  1  72   0   0      471   1 
  1  73  -1   0     1700   3 
  1  74  -1   0     1700   3 
  1  75  -1   0     1700   2 
  1  76  -1   0     1700   2 
  1  77  -1   0     1700   2 
  1  78  -1   0     1700   2 
  1  79   0   0      477   1 
  1  80  -1   0     1700   3 
  1  81  -1   0     1700   3 
  1  82   0   0      467   0 
  1  83  -1   0     1700   3 
  1  84   0   0      567   1 
  1  85   0   0      535   1 
  1  86   0   0      505   0 
  1  87   0   0      477   1 
  1  88   0   0      512   1 
  1  89   0   0      490   0 
  1  90   0   0      486   1 
  1  91   0   0      558   1 
  1  92  -1   0     1700   3 
  1  93   0   0      504   0 
  1  94   0   0      600   0 
  1  95   0   0      618   1 
  1  96   0   0      519   1 
  1  97   0   2      395   3 
  1  98   0   0      470   1 
  1  99  -1   0     1700   3 
  1 100   0   0      482   1 
  1 101   0   0      567   0 
  1 102  -1   0     1700   2 
  1 103  -1   0     1700   3 
  1 104  -1   0     1700   3 
  1 105   0   0      524   0 
  1 106   0   0      629   0 
  1 107   0   0      584   0 
  1 108   0   0      596   1 
  1 109   0   0      529   0 
  1 110  -1   0     1700   2 
  1 111  -1   0     1700   3 
  1 112   0   0      529   0 
  1 113  -1   0     1700   2 
  1 114  -1   0     1700   3 
  1 115  -1   0     1700   2 
  1 116  -1   0     1700   2 
  1 117   0   0      546   1 
  1 118   0   0      547   0 
  1 119  -1   0     1700   2 
  1 120  -1   0     1700   3 
  1 121  -1   0     1700   3 
  1 122   0   0      629   1 
  1 123  -1   0     1700   3 
  1 124   0   0      589   0 
  1 125   0   0      492   0 
  1 126  -1   0     1700   2 
  1 127  -1   0     1700   3 
  2   0   0   0     1086   1 
  2   1  -1   0     1700   3 
  2   2   0   0      522   0 
  2   3   0   0      489   0 
  2   4   0   0      596   1 
  2   5   0   0      505   0 
  2   6  -1   0     1700   3 
  2   7  -1   0     1700   2 
  2   8  -1   0     1700   3 
  2   9   0   0      544   1 
  2  10   0   0      513   1 
  2  11  -1   0     1700   3 
  2  12   0   0      555   1 
  2  13  -1   0     1700   3 
  2  14   0   0      474   0 
  2  15   0   0      487   1 
  2  16   0   0      489   1 
  2  17   0   0      503   0 
  2  18  -1   0     1700   2 
  2  19   0   0      488   0 
  2  20  -1   0     1700   3 
  2  21  -1   0     1700   3 
  2  22   0   0      535   1 
  2  23  -1   0     1700   3 
  2  24   0   0      481   0 
  2  25  -1   0     1700   3 
  2  26   0   0      489   0 
  2  27   0   0      509   0 
  2  28   0   0      469   1 
  2  29   0   0      453   0 
  2  30  -1   0     1700   3 
  2  31   0   0      520   1 
  2  32  -1   0     1700   2 
  2  33  -1   0     1700   2 
  2  34  -1   0     1700   3 
  2  35   0   0      482   1 
  2  36  -1   0     1700   3 
  2  37   0   2      518   2 
  2  38   0   0      484   1 
  2  39   0   0      556   0 
  2  40  -1   0     1700   2 
  2  41  -1   0     1700   2 
  2  42   0   0      672   0 
  2  43  -1   0     1700   3 
  2  44  -1   0     1700   2 
  2  45  -1   0     1700   2 
  2  46  -1   0     1700   2 
  2  47   0   2      546   3 
  2  48   0   0      691   1 
  2  49  -1   0     1700   2 
  2  50   0   0      624   1 
  2  51   0   0      518   1 
  2  52   0   0      490   0 
  2  53  -1   0     1700   3 
  2  54  -1   0     1700   2 
  2  55   0   0      641   1 
  2  56  -1   0     1700   2 
  2  57   0   0      524   1 
  2  58  -1   0     1700   2 
  2  59  -1   0     1700   3 
  2  60   0   0      512   0 
  2  61  -1   0     1700   2 
  2  62  -1   0     1700   3 
  2  63  -1   0     1700   3 
  2  64   0   0      606   0 
  2  65  -1   0     1700   2 
  2  66   0   0      641   0 
  2  67   0   0      759   1 
  2  68   0   0      729   0 
  2  69   0   0      581   0 
  2  70   0   0      636   0 
  2  71  -1   0     1700   3 
  2  72   0   0      740   0 
  2  73  -1   0     1700   3 
  2  74   0   0      725   1 
  2  75  -1   0     1700   3 
  2  76   0   0      777   0 
  2  77  -1   0     1700   3 
  2  78  -1   0     1700   2 
  2  79   0   0      563   1 
  2  80  -1   0     1700   3 
  2  81   0   0      679   0 
  2  82  -1   0     1700   2 
  2  83  -1   0     1700   2 
  2  84   0   0      672   0 
  2  85   0   0      501   1 
  2  86  -1   0     1700   2 
  2  87   0   2      824   3 
  2  88   0   0     1372   0 
  2  89   0   0     1055   1 
  2  90   0   0      577   1 
  2  91  -1   0     1700   2 
  2  92   0   0      994   0 
  2  93  -1   0     1700   3 
  2  94  -1   0     1700   2 
  2  95   0   0      786   1 
  2  96  -1   0     1700   2 
  2  97  -1   0     1700   2 
  2  98   0   0      655   0 
  2  99   0   0     1118   0 
  2 100  -1   0     1700   3 
  2 101   0   0      615   1 
  2 102   0   0      619   1 
  2 103  -1   0     1700   2 
  2 104   0   0      536   1 
  2 105   0   0      687   1 
  2 106  -1   0     1700   3 
  2 107  -1   0     1700   3 
  2 108  -1   0     1700   3 
  2 109   0   0      548   0 
  2 110  -1   0     1700   3 
  2 111   0   0      546   0 
  2 112  -1   0     1700   2 
  2 113  -1   0     1700   2 
  2 114   0   0      540   1 
  2 115   0   0      594   0 
  2 116   0   0      524   1 
  2 117  -1   0     1700   3 
  2 118   0   0      556   0 
  2 119  -1   0     1700   2 
  2 120  -1   0     1700   2 
  2 121  -1   0     1700   2 
  2 122   0   0      500   1 
  2 123  -1   0     1700   2 
  2 124   0   0      561   1 
  2 125   0   0      665   0 
  2 126  -1   0     1700   2 
  2 127  -1   0     1700   3 
  3   0  -1   0     1700   2 
  3   1  -1   0     1700   2 
  3   2   0   0      553   0 
  3   3  -1   0     1700   2 
  3   4  -1   0     1700   3 
  3   5  -1   0     1700   3 
  3   6   0   0      498   0 
  3   7  -1   0     1700   2 
  3   8  -1   0     1700   3 
  3   9   0   0      504   0 
  3  10  -1   0     1700   3 
  3  11   0   0      562   0 
  3  12   0   0      547   1 
  3  13   0   0      469   0 
  3  14  -1   0     1700   3 
  3  15   0   0      456   0 
  3  16  -1   0     1700   2 
  3  17  -1   0     1700   2 
  3  18  -1   0     1700   3 
  3  19   0   0      604   1 
  3  20  -1   0     1700   3 
  3  21  -1   0     1700   3 
  3  22  -1   0     1700   3 
  3  23  -1   0     1700   2 
  3  24  -1   0     1700   3 
  3  25   0   0      617   0 
  3  26  -1   0     1700   2 
  3  27  -1   0     1700   2 
  3  28  -1   0     1700   2 
  3  29   0   0      600   0 
  3  30  -1   0     1700   2 
  3  31  -1   0     1700   3 
  3  32   0   0      565   0 
  3  33  -1   1     1700   0 
  3  34   0   0      799   0 
  3  35   0   0      536   0 
  3  36  -1   0     1700   2 
  3  37   0   0      530   1 
  3  38  -1   0     1700   3 
  3  39   0   0      537   0 
  3  40  -1   0     1700   3 
  3  41  -1   0     1700   2 
  3  42   0   0      528   1 
  3  43   0   0      586   1 
  3  44  -1   0     1700   3 
  3  45  -1   0     1700   3 
  3  46   0   0      587   1 
  3  47  -1   0     1700   3 
  3  48  -1   0     1700   3 
  3  49  -1   0     1700   3 
  3  50  -1   0     1700   3 
  3  51  -1   0     1700   2 
  3  52   0   0      521   1 
  3  53  -1   0     1700   2 
  3  54   0   0      511   1 
  3  55   0   0      686   1 
  3  56   0   0      558   0 
  3  57   0   0      482   0 
  3  58  -1   0     1700   2 
  3  59   0   0      499   1 
  3  60  -1   0     1700   2 
  3  61   0   0      517   1 
  3  62   0   2      876   3 
  3  63   0   0      494   0 
  3  64   0   0      649   1 
  3  65   0   0      520   1 
  3  66  -1   0     1700   3 
  3  67  -1   0     1700   2 
  3  68  -1   0     1700   2 
  3  69   0   0      592   1 
  3  70  -1   0     1700   3 
  3  71   0   0      478   0 
  3  72  -1   0     1700   3 
  3  73  -1   0     1700   2 
  3  74   0   0      791   1 
  3  75   0   0      459   0 
  3  76  -1   0     1700   3 
  3  77   0   0      477   1 
  3  78  -1   0     1700   3 
  3  79  -1   0     1700   2 
  3  80   0   0      563   0 
  3  81  -1   0     1700   2 
  3  82   0   0      660   1 
  3  83  -1   0     1700   2 
  3  84   0   0      721   0 
  3  85  -1   0     1700   2 
  3  86   0   0      612   1 
  3  87  -1   0     1700   2 
  3  88   0   0      763   0 
  3  89   0   0      845   0 
  3  90   0   0      568   0 
  3  91  -1   0     1700   2 
  3  92   0   0      527   1 
  3  93  -1   0     1700   3 
  3  94  -1   0     1700   2 
  3  95   0   0      612   1 
  3  96   0   2      911   3 
  3  97   0   0      736   1 
  3  98   0   0     1275   1 
  3  99   0   0     1122   0 
  3 100   0   0      823   1 
  3 101   0   0      628   0 
  3 102   0   0      879   0 
  3 103   0   0      743   1 
  3 104  -1   0     1700   2 
  3 105   0   0     1023   1 
  3 106  -1   0     1700   3 
  3 107   0   0     1180   1 
  3 108   0   0     1327   1 
  3 109   0   0     1323   0 
  3 110   0   0     1281   0 
  3 111  -1   0     1700   2 
  3 112   0   0      555   1 
  3 113  -1   0     1700   2 
  3 114   0   0      918   0 
  3 115  -1   1     1700   0 
  3 116  -1   0     1700   3 
  3 117  -1   0     1700   3 
  3 118   0   0     1182   1 
  3 119   0   0      971   1 
  3 120  -1   1     1700   0 
  3 121  -1   0     1700   2 
  3 122   0   0      872   1 
  3 123  -1   0     1700   3 
  3 124   0   0      691   1 
  3 125   0   0      947   0 
  3 126  -1   0     1700   3 
  3 127  -1   0     1700   2 
