# Supplementary material for: The influence of the Japanese waving cat on the joint spatial compatibility effect: A replication and extension of Dolk, Hommel, Prinz, and Liepelt (2013)
Source: PLoS One. 2017 Sep 14;12(9):e0184844. doi: 10.1371/journal.pone.0184844 (PMC5599021; doi:10.1371/journal.pone.0184844)
Supplement: S1 File — (ZIP) [file pone.0184844.s001.zip › S1 Data/raw data/89.dat]

SimonNL [04-2015]
 89    1   1 
 CLA25
 -1   0  -1   1     1700   3 
 -1   1  -1   0     1700   1 
 -1   2  -1   0     1700   0 
 -1   3  -1   0     1700   1 
 -1   4   0   0      837   3 
 -1   5   0   0      815   2 
 -1   6  -1   0     1700   0 
 -1   7   0   0      673   2 
  0   0  -1   0     1700   1 
  0   1  -1   0     1700   1 
  0   2  -1   0     1700   1 
  0   3  -1   0     1700   0 
  0   4  -1   0     1700   1 
  0   5   0   0      591   2 
  0   6  -1   0     1700   0 
  0   7  -1   0     1700   0 
  0   8  -1   0     1700   0 
  0   9   0   0      641   2 
  0  10  -1   0     1700   1 
  0  11   0   0      572   2 
  0  12   0   0      781   3 
  0  13  -1   0     1700   1 
  0  14   0   0      697   2 
  0  15  -1   0     1700   1 
  0  16   0   0      573   3 
  0  17  -1   0     1700   1 
  0  18   0   0      678   3 
  0  19   0   0      660   3 
  0  20   0   0      540   2 
  0  21   0   2      615   0 
  0  22   0   0      795   3 
  0  23  -1   0     1700   0 
  0  24  -1   0     1700   0 
  0  25   0   0      620   2 
  0  26  -1   0     1700   0 
  0  27   0   0      812   3 
  0  28  -1   0     1700   1 
  0  29  -1   0     1700   0 
  0  30   0   0      579   2 
  0  31  -1   0     1700   1 
  0  32   0   0      608   3 
  0  33  -1   0     1700   1 
  0  34  -1   0     1700   1 
  0  35   0   0      670   3 
  0  36   0   0      640   2 
  0  37  -1   0     1700   0 
  0  38  -1   0     1700   1 
  0  39  -1   1     1700   3 
  0  40   0   0      590   3 
  0  41  -1   0     1700   1 
  0  42  -1   0     1700   0 
  0  43  -1   0     1700   0 
  0  44   0   0      568   2 
  0  45   0   0      638   3 
  0  46   0   0      671   2 
  0  47   0   0      602   2 
  0  48   0   0      709   3 
  0  49   0   0      584   2 
  0  50   0   0      592   3 
  0  51   0   0      540   2 
  0  52   0   0      664   3 
  0  53   0   2      490   1 
  0  54   0   0      803   2 
  0  55   0   0     1381   2 
  0  56  -1   0     1700   1 
  0  57   0   0      639   2 
  0  58   0   0      745   3 
  0  59   0   0      699   2 
  0  60  -1   0     1700   0 
  0  61   0   0      898   2 
  0  62  -1   0     1700   1 
  0  63   0   0      793   3 
  0  64   0   0      655   3 
  0  65   0   0      716   3 
  0  66  -1   0     1700   0 
  0  67  -1   0     1700   1 
  0  68   0   0      847   2 
  0  69  -1   0     1700   0 
  0  70  -1   0     1700   1 
  0  71  -1   0     1700   1 
  0  72  -1   0     1700   0 
  0  73   0   0      592   2 
  0  74   0   0      553   2 
  0  75  -1   0     1700   1 
  0  76  -1   0     1700   1 
  0  77  -1   0     1700   1 
  0  78  -1   0     1700   0 
  0  79  -1   0     1700   1 
  0  80  -1   0     1700   1 
  0  81   0   0      547   2 
  0  82   0   0      535   2 
  0  83   0   0      570   3 
  0  84   0   0      580   3 
  0  85  -1   0     1700   0 
  0  86   0   0      677   2 
  0  87  -1   0     1700   0 
  0  88   0   0      686   3 
  0  89  -1   0     1700   0 
  0  90   0   0     1406   3 
  0  91  -1   0     1700   0 
  0  92   0   0      610   3 
  0  93   0   0      734   2 
  0  94   0   0      660   3 
  0  95  -1   0     1700   1 
  0  96  -1   0     1700   0 
  0  97   0   2      710   0 
  0  98  -1   0     1700   0 
  0  99   0   0      752   2 
  0 100  -1   0     1700   1 
  0 101   0   0      794   3 
  0 102   0   0      801   2 
  0 103  -1   0     1700   1 
  0 104   0   0      569   2 
  0 105   0   0      635   2 
  0 106   0   0      699   3 
  0 107  -1   0     1700   0 
  0 108   0   0      634   2 
  0 109   0   0      702   3 
  0 110   0   0      708   2 
  0 111  -1   0     1700   0 
  0 112  -1   0     1700   1 
  0 113  -1   0     1700   1 
  0 114  -1   0     1700   0 
  0 115  -1   0     1700   1 
  0 116   0   0      695   3 
  0 117  -1   0     1700   1 
  0 118  -1   0     1700   0 
  0 119  -1   0     1700   0 
  0 120   0   0      636   3 
  0 121   0   0      661   3 
  0 122   0   0      563   3 
  0 123  -1   0     1700   0 
  0 124   0   0      536   3 
  0 125   0   0      642   2 
  0 126  -1   0     1700   0 
  0 127  -1   0     1700   0 
  1   0  -1   0     1700   1 
  1   1  -1   0     1700   0 
  1   2   0   0      464   3 
  1   3   0   0      565   3 
  1   4  -1   0     1700   0 
  1   5  -1   0     1700   0 
  1   6  -1   0     1700   0 
  1   7  -1   0     1700   1 
  1   8  -1   0     1700   1 
  1   9  -1   0     1700   0 
  1  10   0   0      698   2 
  1  11  -1   0     1700   0 
  1  12  -1   0     1700   0 
  1  13   0   0      637   3 
  1  14   0   0      600   2 
  1  15  -1   0     1700   0 
  1  16  -1   0     1700   1 
  1  17   0   0      798   2 
  1  18   0   0      705   2 
  1  19   0   0      639   2 
  1  20  -1   0     1700   1 
  1  21   0   0      529   2 
  1  22  -1   0     1700   1 
  1  23   0   0      521   2 
  1  24   0   0      754   3 
  1  25   0   0      601   2 
  1  26   0   0      584   2 
  1  27   0   0      703   3 
  1  28   0   0      589   3 
  1  29  -1   0     1700   0 
  1  30  -1   0     1700   1 
  1  31   0   0      644   2 
  1  32   0   0      656   2 
  1  33  -1   0     1700   1 
  1  34   0   0      701   3 
  1  35  -1   0     1700   0 
  1  36   0   0      814   2 
  1  37  -1   0     1700   1 
  1  38   0   2      708   0 
  1  39   0   0      809   3 
  1  40   0   0      845   2 
  1  41   0   0      888   2 
  1  42   0   0      566   2 
  1  43  -1   0     1700   1 
  1  44   0   0      638   3 
  1  45   0   0      753   3 
  1  46   0   0      620   3 
  1  47  -1   0     1700   1 
  1  48  -1   0     1700   1 
  1  49  -1   0     1700   0 
  1  50   0   0      804   3 
  1  51   0   0      684   2 
  1  52  -1   0     1700   0 
  1  53   0   0      538   3 
  1  54   0   0      652   3 
  1  55  -1   0     1700   1 
  1  56  -1   0     1700   0 
  1  57   0   0      514   2 
  1  58  -1   0     1700   1 
  1  59   0   0      617   3 
  1  60  -1   0     1700   1 
  1  61  -1   0     1700   1 
  1  62   0   0      568   2 
  1  63  -1   0     1700   0 
  1  64   0   0      578   2 
  1  65  -1   0     1700   1 
  1  66   0   0      651   2 
  1  67  -1   0     1700   1 
  1  68   0   0      560   3 
  1  69  -1   0     1700   0 
  1  70  -1   0     1700   1 
  1  71   0   0      586   3 
  1  72   0   0      786   3 
  1  73  -1   0     1700   0 
  1  74   0   0      645   2 
  1  75   0   0      537   3 
  1  76   0   0      535   2 
  1  77  -1   0     1700   1 
  1  78   0   0      591   2 
  1  79  -1   0     1700   1 
  1  80   0   0      527   3 
  1  81   0   0      698   3 
  1  82  -1   0     1700   0 
  1  83   0   0      524   2 
  1  84  -1   0     1700   1 
  1  85  -1   0     1700   0 
  1  86   0   0      459   3 
  1  87   0   0      617   3 
  1  88  -1   0     1700   1 
  1  89  -1   0     1700   1 
  1  90  -1   0     1700   0 
  1  91   0   0      580   3 
  1  92  -1   0     1700   0 
  1  93  -1   0     1700   1 
  1  94  -1   0     1700   1 
  1  95   0   0      599   2 
  1  96   0   0      664   2 
  1  97   0   0      520   3 
  1  98  -1   0     1700   0 
  1  99  -1   0     1700   0 
  1 100  -1   0     1700   0 
  1 101   0   0      483   3 
  1 102   0   0      561   2 
  1 103   0   0      566   2 
  1 104  -1   0     1700   1 
  1 105  -1   0     1700   0 
  1 106   0   0      587   2 
  1 107   0   0      625   3 
  1 108  -1   0     1700   1 
  1 109  -1   0     1700   1 
  1 110   0   0      678   3 
  1 111  -1   0     1700   0 
  1 112   0   0      672   3 
  1 113   0   0      595   3 
  1 114   0   0      575   2 
  1 115  -1   0     1700   0 
  1 116   0   0      481   3 
  1 117  -1   0     1700   0 
  1 118  -1   0     1700   0 
  1 119  -1   0     1700   0 
  1 120  -1   0     1700   0 
  1 121  -1   0     1700   1 
  1 122  -1   0     1700   0 
  1 123   0   0      615   2 
  1 124   0   0      626   3 
  1 125  -1   0     1700   1 
  1 126   0   0      570   2 
  1 127  -1   0     1700   1 
  2   0   0   0      759   3 
  2   1   0   0      660   2 
  2   2   0   0      561   2 
  2   3  -1   0     1700   1 
  2   4  -1   0     1700   0 
  2   5  -1   0     1700   1 
  2   6   0   0      548   2 
  2   7   0   0      635   3 
  2   8  -1   0     1700   0 
  2   9  -1   0     1700   0 
  2  10   0   0      588   3 
  2  11  -1   0     1700   0 
  2  12   0   0      545   2 
  2  13   0   0      596   3 
  2  14   0   0      615   2 
  2  15   0   0      671   3 
  2  16   0   0      468   2 
  2  17   0   0      582   2 
  2  18   0   0      508   3 
  2  19   0   2      275   0 
  2  20  -1   0     1700   1 
  2  21  -1   0     1700   1 
  2  22  -1   0     1700   0 
  2  23  -1   0     1700   1 
  2  24   0   0      612   2 
  2  25   0   0      575   2 
  2  26  -1   0     1700   1 
  2  27   0   0      934   2 
  2  28   0   0      939   2 
  2  29   0   0      739   3 
  2  30   0   0      541   2 
  2  31   0   0      506   3 
  2  32   0   0      523   3 
  2  33  -1   0     1700   0 
  2  34   0   0      576   3 
  2  35  -1   0     1700   0 
  2  36  -1   0     1700   1 
  2  37  -1   0     1700   0 
  2  38   0   0      591   3 
  2  39   0   0      511   3 
  2  40   0   0      696   2 
  2  41  -1   0     1700   1 
  2  42   0   0      695   3 
  2  43   0   0      823   2 
  2  44  -1   0     1700   1 
  2  45   0   0      627   3 
  2  46  -1   0     1700   1 
  2  47   0   0      615   2 
  2  48   0   0      656   2 
  2  49   0   0      524   2 
  2  50  -1   0     1700   1 
  2  51  -1   0     1700   0 
  2  52   0   0      551   2 
  2  53  -1   0     1700   1 
  2  54   0   0      525   2 
  2  55  -1   0     1700   0 
  2  56  -1   0     1700   0 
  2  57  -1   0     1700   1 
  2  58   0   0      564   2 
  2  59  -1   0     1700   1 
  2  60  -1   0     1700   0 
  2  61   0   0      640   2 
  2  62   0   0      852   3 
  2  63   0   0      552   3 
  2  64  -1   0     1700   1 
  2  65   0   0      639   3 
  2  66   0   0      509   3 
  2  67  -1   0     1700   1 
  2  68  -1   0     1700   0 
  2  69   0   0      496   3 
  2  70  -1   0     1700   0 
  2  71   0   0      450   3 
  2  72   0   2      593   1 
  2  73   0   0      818   3 
  2  74   0   0      597   3 
  2  75  -1   0     1700   0 
  2  76  -1   0     1700   0 
  2  77   0   0      558   2 
  2  78  -1   0     1700   1 
  2  79   0   0      477   2 
  2  80   0   0      514   2 
  2  81   0   0      542   3 
  2  82  -1   0     1700   1 
  2  83  -1   0     1700   1 
  2  84  -1   0     1700   0 
  2  85   0   0      853   2 
  2  86   0   0      708   2 
  2  87  -1   0     1700   1 
  2  88  -1   0     1700   0 
  2  89   0   0      601   2 
  2  90  -1   0     1700   0 
  2  91  -1   0     1700   1 
  2  92   0   0      607   2 
  2  93  -1   0     1700   1 
  2  94   0   0      539   3 
  2  95  -1   0     1700   0 
  2  96  -1   0     1700   0 
  2  97  -1   0     1700   1 
  2  98  -1   0     1700   0 
  2  99  -1   0     1700   1 
  2 100   0   0      632   2 
  2 101   0   0      679   3 
  2 102  -1   0     1700   1 
  2 103   0   2      778   0 
  2 104  -1   0     1700   0 
  2 105  -1   0     1700   0 
  2 106   0   0      627   3 
  2 107   0   0      718   3 
  2 108  -1   0     1700   0 
  2 109  -1   0     1700   1 
  2 110   0   0      836   2 
  2 111   0   2      616   0 
  2 112   0   0      905   3 
  2 113  -1   0     1700   1 
  2 114   0   0      765   3 
  2 115   0   0      653   3 
  2 116   0   0      642   2 
  2 117  -1   0     1700   0 
  2 118  -1   0     1700   1 
  2 119   0   0      558   3 
  2 120  -1   0     1700   0 
  2 121   0   0      507   3 
  2 122   0   0      680   2 
  2 123  -1   0     1700   1 
  2 124  -1   0     1700   0 
  2 125  -1   0     1700   1 
  2 126  -1   0     1700   1 
  2 127  -1   0     1700   0 
  3   0   0   2      973   1 
  3   1   0   0      748   2 
  3   2   0   0      573   2 
  3   3   0   0      669   3 
  3   4  -1   0     1700   0 
  3   5   0   0      620   3 
  3   6   0   0      573   2 
  3   7   0   0      613   3 
  3   8  -1   0     1700   1 
  3   9  -1   0     1700   1 
  3  10   0   0      752   2 
  3  11  -1   0     1700   0 
  3  12  -1   1     1700   3 
  3  13   0   2      534   0 
  3  14  -1   0     1700   1 
  3  15  -1   0     1700   0 
  3  16   0   0      553   2 
  3  17  -1   1     1700   3 
  3  18  -1   1     1700   3 
  3  19  -1   1     1700   3 
  3  20  -1   1     1700   2 
  3  21  -1   1     1700   2 
  3  22  -1   1     1700   2 
  3  23  -1   1     1700   2 
  3  24  -1   1     1700   3 
  3  25  -1   1     1700   3 
  3  26  -1   1     1700   3 
  3  27   0   2      637   1 
  3  28   0   0      684   3 
  3  29  -1   0     1700   0 
  3  30  -1   0     1700   1 
  3  31   0   0      560   2 
  3  32  -1   0     1700   0 
  3  33   0   0      806   2 
  3  34  -1   0     1700   1 
  3  35  -1   0     1700   1 
  3  36  -1   0     1700   0 
  3  37   0   0      502   3 
  3  38   0   0      544   3 
  3  39   0   0      583   3 
  3  40  -1   0     1700   1 
  3  41   0   0      624   2 
  3  42   0   0      685   2 
  3  43  -1   0     1700   1 
  3  44  -1   0     1700   1 
  3  45  -1   0     1700   0 
  3  46  -1   0     1700   0 
  3  47   0   0      574   2 
  3  48   0   0      660   3 
  3  49   0   0      568   3 
  3  50   0   0      535   2 
  3  51  -1   0     1700   1 
  3  52   0   0      525   2 
  3  53  -1   0     1700   1 
  3  54  -1   0     1700   1 
  3  55   0   0      580   3 
  3  56  -1   0     1700   0 
  3  57  -1   0     1700   0 
  3  58   0   0      782   2 
  3  59   0   0      631   2 
  3  60  -1   0     1700   0 
  3  61  -1   0     1700   1 
  3  62   0   0      618   2 
  3  63  -1   0     1700   0 
  3  64  -1   0     1700   0 
  3  65  -1   0     1700   1 
  3  66  -1   0     1700   0 
  3  67  -1   0     1700   0 
  3  68   0   0      562   3 
  3  69  -1   0     1700   0 
  3  70  -1   0     1700   1 
  3  71   0   0      626   3 
  3  72  -1   0     1700   0 
  3  73  -1   0     1700   1 
  3  74   0   0      509   2 
  3  75   0   0      609   3 
  3  76  -1   0     1700   1 
  3  77   0   0      516   3 
  3  78  -1   0     1700   0 
  3  79  -1   0     1700   0 
  3  80  -1   0     1700   1 
  3  81   0   0      692   3 
  3  82  -1   0     1700   0 
  3  83   0   0      488   3 
  3  84   0   0      539   3 
  3  85  -1   0     1700   0 
  3  86  -1   0     1700   0 
  3  87   0   0      568   3 
  3  88  -1   0     1700   0 
  3  89   0   0      593   2 
  3  90  -1   0     1700   1 
  3  91   0   0     1063   3 
  3  92  -1   0     1700   1 
  3  93  -1   0     1700   0 
  3  94  -1   0     1700   0 
  3  95  -1   0     1700   1 
  3  96  -1   0     1700   1 
  3  97  -1   0     1700   1 
  3  98   0   0      602   2 
  3  99  -1   0     1700   1 
  3 100   0   0      609   2 
  3 101   0   0      596   3 
  3 102   0   0      530   2 
  3 103   0   0      565   2 
  3 104   0   0      518   2 
  3 105  -1   0     1700   1 
  3 106  -1   0     1700   1 
  3 107  -1   0     1700   0 
  3 108  -1   0     1700   0 
  3 109   0   0      553   2 
  3 110   0   2      585   0 
  3 111  -1   0     1700   1 
  3 112   0   0      794   3 
  3 113   0   0      630   3 
  3 114  -1   0     1700   0 
  3 115   0   0      640   2 
  3 116   0   0      716   3 
  3 117   0   0      523   3 
  3 118   0   0      470   2 
  3 119  -1   0     1700   1 
  3 120  -1   0     1700   0 
  3 121  -1   0     1700   1 
  3 122   0   0      551   3 
  3 123   0   0      581   2 
  3 124  -1   0     1700   0 
  3 125  -1   1     1700   2 
  3 126  -1   0     1700   1 
  3 127   0   0      567   2 
