# Supplementary material for: The influence of the Japanese waving cat on the joint spatial compatibility effect: A replication and extension of Dolk, Hommel, Prinz, and Liepelt (2013)
Source: PLoS One. 2017 Sep 14;12(9):e0184844. doi: 10.1371/journal.pone.0184844 (PMC5599021; doi:10.1371/journal.pone.0184844)
Supplement: S1 File — (ZIP) [file pone.0184844.s001.zip › S1 Data/raw data/90.dat]

SimonNL [04-2015]
 90    1   0 
 ANH07
 -1   0  -1   0     1700   2 
 -1   1   0   0      230   0 
 -1   2   0   0     1578   0 
 -1   3  -1   1     1700   1 
 -1   4  -1   0     1700   3 
 -1   5  -1   0     1700   3 
 -1   6   0   2      365   2 
 -1   7   0   0      291   1 
  0   0  -1   0     1700   3 
  0   1  -1   0     1700   3 
  0   2  -1   1     1700   1 
  0   3  -1   1     1700   0 
  0   4  -1   1     1700   1 
  0   5  -1   0     1700   2 
  0   6  -1   0     1700   2 
  0   7  -1   1     1700   1 
  0   8  -1   0     1700   2 
  0   9  -1   1     1700   1 
  0  10  -1   1     1700   0 
  0  11  -1   1     1700   1 
  0  12  -1   0     1700   3 
  0  13  -1   1     1700   0 
  0  14  -1   0     1700   2 
  0  15  -1   0     1700   2 
  0  16  -1   1     1700   1 
  0  17  -1   1     1700   0 
  0  18  -1   1     1700   1 
  0  19  -1   0     1700   3 
  0  20  -1   0     1700   3 
  0  21  -1   1     1700   0 
  0  22  -1   0     1700   3 
  0  23  -1   1     1700   0 
  0  24  -1   1     1700   1 
  0  25  -1   1     1700   1 
  0  26  -1   1     1700   0 
  0  27  -1   0     1700   2 
  0  28  -1   1     1700   1 
  0  29  -1   0     1700   2 
  0  30  -1   0     1700   3 
  0  31  -1   0     1700   3 
  0  32  -1   1     1700   1 
  0  33  -1   1     1700   0 
  0  34  -1   1     1700   1 
  0  35  -1   1     1700   0 
  0  36  -1   0     1700   2 
  0  37  -1   1     1700   1 
  0  38  -1   1     1700   0 
  0  39  -1   0     1700   3 
  0  40  -1   0     1700   3 
  0  41  -1   1     1700   1 
  0  42  -1   1     1700   1 
  0  43  -1   0     1700   3 
  0  44  -1   0     1700   2 
  0  45  -1   1     1700   1 
  0  46  -1   0     1700   2 
  0  47  -1   0     1700   2 
  0  48  -1   0     1700   2 
  0  49  -1   1     1700   0 
  0  50  -1   1     1700   1 
  0  51  -1   0     1700   3 
  0  52  -1   1     1700   1 
  0  53  -1   1     1700   1 
  0  54  -1   0     1700   3 
  0  55  -1   1     1700   1 
  0  56  -1   0     1700   3 
  0  57  -1   0     1700   2 
  0  58  -1   0     1700   3 
  0  59  -1   0     1700   2 
  0  60  -1   0     1700   2 
  0  61  -1   0     1700   3 
  0  62  -1   0     1700   3 
  0  63  -1   1     1700   1 
  0  64  -1   0     1700   2 
  0  65  -1   1     1700   0 
  0  66  -1   1     1700   0 
  0  67  -1   0     1700   2 
  0  68  -1   0     1700   2 
  0  69  -1   0     1700   2 
  0  70  -1   0     1700   3 
  0  71  -1   1     1700   0 
  0  72  -1   1     1700   0 
  0  73  -1   0     1700   2 
  0  74  -1   1     1700   1 
  0  75  -1   0     1700   3 
  0  76  -1   0     1700   2 
  0  77  -1   1     1700   0 
  0  78  -1   0     1700   2 
  0  79  -1   0     1700   3 
  0  80  -1   1     1700   1 
  0  81  -1   1     1700   1 
  0  82  -1   1     1700   1 
  0  83  -1   1     1700   0 
  0  84  -1   1     1700   0 
  0  85  -1   1     1700   1 
  0  86  -1   1     1700   1 
  0  87  -1   0     1700   3 
  0  88  -1   0     1700   3 
  0  89  -1   0     1700   3 
  0  90  -1   1     1700   0 
  0  91   0   2      425   2 
  0  92  -1   1     1700   0 
  0  93  -1   1     1700   1 
  0  94  -1   0     1700   3 
  0  95  -1   1     1700   0 
  0  96  -1   1     1700   0 
  0  97  -1   1     1700   1 
  0  98  -1   0     1700   2 
  0  99  -1   1     1700   0 
  0 100  -1   0     1700   2 
  0 101  -1   0     1700   3 
  0 102  -1   1     1700   0 
  0 103  -1   1     1700   0 
  0 104  -1   0     1700   3 
  0 105  -1   0     1700   3 
  0 106  -1   1     1700   1 
  0 107  -1   0     1700   2 
  0 108   0   2      807   2 
  0 109  -1   0     1700   3 
  0 110  -1   0     1700   2 
  0 111  -1   1     1700   0 
  0 112  -1   1     1700   0 
  0 113  -1   1     1700   1 
  0 114  -1   1     1700   0 
  0 115  -1   0     1700   3 
  0 116   0   0      946   0 
  0 117   0   2      960   3 
  0 118   0   2      835   2 
  0 119  -1   1     1700   0 
  0 120   0   2     1132   2 
  0 121   0   2      561   2 
  0 122   0   2      230   2 
  0 123  -1   1     1700   1 
  0 124  -1   0     1700   3 
  0 125  -1   1     1700   0 
  0 126  -1   1     1700   0 
  0 127  -1   0     1700   3 
  1   0   0   2      230   3 
  1   1   0   2      230   3 
  1   2  -1   0     1700   2 
  1   3  -1   1     1700   0 
  1   4  -1   0     1700   2 
  1   5  -1   0     1700   2 
  1   6  -1   1     1700   0 
  1   7  -1   0     1700   3 
  1   8  -1   0     1700   3 
  1   9   0   2      703   2 
  1  10   0   2      777   3 
  1  11   0   2     1119   2 
  1  12  -1   1     1700   1 
  1  13   0   2      607   2 
  1  14   0   0      553   0 
  1  15   0   0      782   1 
  1  16  -1   1     1700   1 
  1  17   0   2      483   2 
  1  18   0   2      674   3 
  1  19  -1   1     1700   0 
  1  20   0   2      906   3 
  1  21  -1   1     1700   0 
  1  22   0   2     1293   3 
  1  23  -1   1     1700   0 
  1  24  -1   1     1700   0 
  1  25  -1   1     1700   1 
  1  26   0   2      571   2 
  1  27  -1   1     1700   1 
  1  28   0   2     1351   3 
  1  29  -1   1     1700   1 
  1  30  -1   1     1700   0 
  1  31  -1   1     1700   1 
  1  32  -1   1     1700   0 
  1  33   0   2      900   3 
  1  34  -1   1     1700   1 
  1  35   0   2      487   3 
  1  36  -1   1     1700   1 
  1  37   0   2      529   2 
  1  38   0   2      847   3 
  1  39  -1   1     1700   1 
  1  40  -1   0     1700   2 
  1  41   0   2      781   3 
  1  42   0   2      657   2 
  1  43   0   2      448   2 
  1  44  -1   1     1700   1 
  1  45   0   2      549   3 
  1  46  -1   1     1700   1 
  1  47  -1   1     1700   0 
  1  48   0   2      506   2 
  1  49   0   2      514   2 
  1  50   0   2      784   3 
  1  51  -1   1     1700   0 
  1  52  -1   1     1700   0 
  1  53   0   2      500   2 
  1  54   0   2      588   3 
  1  55   0   0      552   1 
  1  56   0   2      738   2 
  1  57   0   2     1369   3 
  1  58  -1   1     1700   1 
  1  59   0   2     1002   3 
  1  60   0   2      638   3 
  1  61  -1   1     1700   0 
  1  62   0   2      684   3 
  1  63  -1   1     1700   0 
  1  64   0   2      591   3 
  1  65   0   2     1170   3 
  1  66   0   2      762   3 
  1  67  -1   1     1700   1 
  1  68   0   0      571   0 
  1  69  -1   1     1700   0 
  1  70   0   2      470   2 
  1  71   0   2     1028   3 
  1  72  -1   1     1700   1 
  1  73   0   2      673   2 
  1  74  -1   1     1700   1 
  1  75   0   2      996   2 
  1  76  -1   0     1700   3 
  1  77  -1   1     1700   0 
  1  78   0   0      586   1 
  1  79   0   2     1023   3 
  1  80   0   2     1092   2 
  1  81   0   0      554   1 
  1  82   0   2      579   3 
  1  83  -1   1     1700   1 
  1  84   0   2      794   2 
  1  85  -1   1     1700   0 
  1  86  -1   1     1700   1 
  1  87  -1   1     1700   1 
  1  88   0   2      935   2 
  1  89   0   2      949   2 
  1  90  -1   1     1700   0 
  1  91  -1   1     1700   1 
  1  92   0   2     1549   2 
  1  93  -1   1     1700   0 
  1  94  -1   1     1700   1 
  1  95  -1   1     1700   0 
  1  96  -1   1     1700   1 
  1  97  -1   1     1700   0 
  1  98  -1   1     1700   0 
  1  99  -1   1     1700   0 
  1 100   0   2      561   2 
  1 101  -1   1     1700   1 
  1 102   0   2      676   3 
  1 103   0   0      742   0 
  1 104   0   2      965   2 
  1 105   0   0      547   0 
  1 106   0   2      471   2 
  1 107   0   2     1300   2 
  1 108   0   0      668   1 
  1 109  -1   1     1700   1 
  1 110   0   2      686   2 
  1 111   0   2      722   2 
  1 112   0   2      597   3 
  1 113  -1   1     1700   0 
  1 114  -1   1     1700   0 
  1 115   0   2      530   3 
  1 116   0   2     1555   2 
  1 117  -1   1     1700   0 
  1 118  -1   1     1700   0 
  1 119  -1   1     1700   0 
  1 120  -1   1     1700   1 
  1 121  -1   1     1700   1 
  1 122  -1   1     1700   1 
  1 123   0   2      893   2 
  1 124   0   2     1061   3 
  1 125  -1   1     1700   1 
  1 126  -1   1     1700   0 
  1 127   0   2     1183   3 
  2   0  -1   1     1700   1 
  2   1   0   2      736   2 
  2   2  -1   1     1700   0 
  2   3  -1   1     1700   1 
  2   4  -1   1     1700   0 
  2   5   0   0     1463   1 
  2   6  -1   1     1700   0 
  2   7  -1   1     1700   1 
  2   8   0   2      932   2 
  2   9   0   2     1248   3 
  2  10   0   2      942   3 
  2  11  -1   1     1700   1 
  2  12  -1   1     1700   1 
  2  13   0   2      472   3 
  2  14   0   0      692   0 
  2  15   0   0      872   0 
  2  16   0   2      491   2 
  2  17   0   2      689   3 
  2  18   0   2      650   3 
  2  19   0   2      661   2 
  2  20  -1   1     1700   1 
  2  21   0   2      561   2 
  2  22   0   0      614   0 
  2  23   0   2      940   2 
  2  24  -1   1     1700   1 
  2  25  -1   0     1700   2 
  2  26  -1   1     1700   1 
  2  27   0   2      633   3 
  2  28  -1   1     1700   1 
  2  29   0   2      842   2 
  2  30  -1   1     1700   1 
  2  31   0   2      620   2 
  2  32  -1   1     1700   0 
  2  33  -1   0     1700   2 
  2  34   0   2      881   3 
  2  35  -1   1     1700   0 
  2  36  -1   1     1700   0 
  2  37   0   2      955   2 
  2  38  -1   0     1700   3 
  2  39   0   2     1158   3 
  2  40   0   2      995   2 
  2  41   0   2      657   3 
  2  42   0   2     1102   2 
  2  43   0   2      999   3 
  2  44  -1   1     1700   0 
  2  45   0   2     1602   3 
  2  46  -1   1     1700   1 
  2  47  -1   1     1700   0 
  2  48  -1   1     1700   0 
  2  49   0   2     1208   3 
  2  50  -1   0     1700   3 
  2  51   0   2     1278   3 
  2  52   0   2      603   2 
  2  53  -1   1     1700   1 
  2  54   0   2     1467   2 
  2  55  -1   0     1700   2 
  2  56  -1   1     1700   1 
  2  57  -1   1     1700   0 
  2  58  -1   1     1700   0 
  2  59  -1   0     1700   3 
  2  60   0   2      755   2 
  2  61   0   0     1593   0 
  2  62  -1   0     1700   2 
  2  63   0   2      706   3 
  2  64  -1   1     1700   0 
  2  65   0   2      874   3 
  2  66   0   2      792   3 
  2  67  -1   1     1700   1 
  2  68  -1   1     1700   0 
  2  69  -1   0     1700   2 
  2  70  -1   1     1700   0 
  2  71   0   2      731   3 
  2  72   0   2      640   3 
  2  73   0   2      779   3 
  2  74  -1   1     1700   1 
  2  75  -1   1     1700   0 
  2  76   0   2      711   2 
  2  77  -1   0     1700   2 
  2  78  -1   1     1700   0 
  2  79   0   2     1024   3 
  2  80  -1   1     1700   1 
  2  81   0   2      903   3 
  2  82  -1   0     1700   2 
  2  83   0   2      701   2 
  2  84   0   0     1565   0 
  2  85  -1   1     1700   1 
  2  86  -1   1     1700   0 
  2  87  -1   1     1700   1 
  2  88  -1   1     1700   1 
  2  89   0   2      625   2 
  2  90  -1   1     1700   1 
  2  91  -1   0     1700   3 
  2  92  -1   1     1700   0 
  2  93   0   2     1536   2 
  2  94   0   2      900   2 
  2  95   0   2      545   3 
  2  96   0   0      561   0 
  2  97  -1   1     1700   1 
  2  98   0   2      550   3 
  2  99   0   2      729   3 
  2 100   0   2      650   2 
  2 101  -1   1     1700   0 
  2 102   0   2     1428   3 
  2 103  -1   0     1700   2 
  2 104  -1   1     1700   1 
  2 105   0   2      964   3 
  2 106  -1   1     1700   0 
  2 107  -1   1     1700   0 
  2 108  -1   1     1700   1 
  2 109  -1   1     1700   1 
  2 110   0   2      814   2 
  2 111  -1   1     1700   0 
  2 112  -1   1     1700   0 
  2 113  -1   1     1700   1 
  2 114  -1   1     1700   1 
  2 115   0   2      509   2 
  2 116   0   2      967   3 
  2 117  -1   1     1700   1 
  2 118   0   2     1334   2 
  2 119  -1   1     1700   1 
  2 120  -1   1     1700   0 
  2 121  -1   1     1700   1 
  2 122  -1   1     1700   0 
  2 123  -1   1     1700   1 
  2 124  -1   1     1700   0 
  2 125   0   2      527   3 
  2 126  -1   1     1700   1 
  2 127   0   2     1007   2 
  3   0   0   2      579   3 
  3   1  -1   1     1700   1 
  3   2  -1   1     1700   0 
  3   3   0   0      786   1 
  3   4   0   0      560   0 
  3   5  -1   1     1700   0 
  3   6   0   2      525   2 
  3   7   0   2      647   2 
  3   8   0   2      517   2 
  3   9  -1   1     1700   0 
  3  10   0   0      305   0 
  3  11  -1   1     1700   0 
  3  12  -1   0     1700   2 
  3  13   0   0      572   0 
  3  14  -1   0     1700   3 
  3  15  -1   1     1700   0 
  3  16   0   0      238   1 
  3  17   0   2      668   3 
  3  18  -1   1     1700   0 
  3  19   0   2      535   3 
  3  20   0   0     1664   1 
  3  21   0   2      945   2 
  3  22   0   2      876   3 
  3  23   0   2      601   2 
  3  24  -1   1     1700   1 
  3  25  -1   1     1700   1 
  3  26   0   2      944   3 
  3  27   0   2      246   2 
  3  28   0   2     1667   3 
  3  29  -1   1     1700   0 
  3  30   0   2      683   2 
  3  31  -1   1     1700   0 
  3  32  -1   1     1700   0 
  3  33   0   0      550   1 
  3  34   0   2     1312   3 
  3  35   0   2      230   3 
  3  36   0   2      803   3 
  3  37   0   2      708   2 
  3  38   0   0      618   0 
  3  39  -1   1     1700   0 
  3  40  -1   1     1700   1 
  3  41  -1   1     1700   1 
  3  42   0   2     1029   3 
  3  43   0   2     1352   2 
  3  44   0   0      713   0 
  3  45   0   0      456   0 
  3  46   0   0      656   0 
  3  47   0   2      710   2 
  3  48   0   2      582   3 
  3  49  -1   1     1700   0 
  3  50  -1   0     1700   2 
  3  51  -1   0     1700   3 
  3  52   0   0      475   1 
  3  53   0   0      494   1 
  3  54   0   0      829   1 
  3  55   0   2      622   2 
  3  56  -1   0     1700   2 
  3  57  -1   0     1700   3 
  3  58   0   2      621   3 
  3  59   0   2      873   2 
  3  60   0   2     1523   2 
  3  61   0   2      530   2 
  3  62   0   2      983   2 
  3  63  -1   1     1700   0 
  3  64   0   0      698   0 
  3  65  -1   0     1700   2 
  3  66   0   2      830   3 
  3  67  -1   0     1700   3 
  3  68  -1   1     1700   1 
  3  69  -1   0     1700   3 
  3  70  -1   0     1700   3 
  3  71   0   2      872   2 
  3  72  -1   0     1700   3 
  3  73  -1   0     1700   2 
  3  74  -1   1     1700   0 
  3  75  -1   0     1700   2 
  3  76   0   0      834   1 
  3  77   0   0      583   0 
  3  78   0   2      836   3 
  3  79   0   2      622   3 
  3  80  -1   0     1700   2 
  3  81   0   2     1377   3 
  3  82  -1   1     1700   1 
  3  83   0   0      523   1 
  3  84   0   0      718   1 
  3  85   0   0     1113   0 
  3  86   0   2      357   3 
  3  87   0   2      552   3 
  3  88   0   0      230   0 
  3  89   0   0      230   0 
  3  90   0   2     1180   2 
  3  91   0   0      656   1 
  3  92  -1   0     1700   2 
  3  93   0   2      647   3 
  3  94   0   0      591   1 
  3  95   0   0      330   1 
  3  96   0   0      492   0 
  3  97  -1   0     1700   2 
  3  98   0   0      588   1 
  3  99   0   0     1062   1 
  3 100  -1   1     1700   1 
  3 101   0   0      602   1 
  3 102  -1   0     1700   3 
  3 103  -1   0     1700   2 
  3 104   0   0      511   1 
  3 105   0   2      666   2 
  3 106  -1   1     1700   1 
  3 107  -1   1     1700   0 
  3 108   0   0      291   1 
  3 109   0   0     1153   0 
  3 110   0   2      527   3 
  3 111   0   0      746   1 
  3 112   0   0      263   0 
  3 113   0   2      803   2 
  3 114   0   2      625   3 
  3 115   0   0      484   1 
  3 116  -1   0     1700   3 
  3 117   0   2      596   3 
  3 118   0   0      253   1 
  3 119  -1   1     1700   0 
  3 120  -1   0     1700   2 
  3 121   0   2      631   3 
  3 122   0   0      584   1 
  3 123   0   0      517   1 
  3 124   0   2      694   2 
  3 125   0   2      420   2 
  3 126   0   0      609   0 
  3 127  -1   1     1700   0 
