# Supplementary material for: The influence of the Japanese waving cat on the joint spatial compatibility effect: A replication and extension of Dolk, Hommel, Prinz, and Liepelt (2013)
Source: PLoS One. 2017 Sep 14;12(9):e0184844. doi: 10.1371/journal.pone.0184844 (PMC5599021; doi:10.1371/journal.pone.0184844)
Supplement: S1 File — (ZIP) [file pone.0184844.s001.zip › S1 Data/raw data/91.dat]

SimonNL [04-2015]
 91    0   1 
 KEA12
 -1   0   0   2     1439   1 
 -1   1  -1   0     1700   0 
 -1   2  -1   0     1700   1 
 -1   3   0   0      706   3 
 -1   4   0   0      700   3 
 -1   5   0   0      781   2 
 -1   6   0   0      591   2 
 -1   7   0   2      570   0 
  0   0  -1   0     1700   0 
  0   1   0   0      563   2 
  0   2   0   0      603   3 
  0   3  -1   0     1700   0 
  0   4   0   0      630   2 
  0   5  -1   0     1700   0 
  0   6  -1   0     1700   0 
  0   7   0   0      560   2 
  0   8   0   0      681   3 
  0   9   0   2      619   1 
  0  10  -1   0     1700   1 
  0  11   0   0      611   3 
  0  12  -1   0     1700   1 
  0  13   0   0      606   2 
  0  14  -1   0     1700   0 
  0  15  -1   0     1700   1 
  0  16  -1   0     1700   1 
  0  17   0   0      551   2 
  0  18  -1   1     1700   3 
  0  19  -1   0     1700   1 
  0  20  -1   0     1700   1 
  0  21  -1   0     1700   0 
  0  22   0   0      622   3 
  0  23   0   0      618   3 
  0  24  -1   0     1700   1 
  0  25  -1   0     1700   0 
  0  26  -1   0     1700   1 
  0  27   0   0      590   2 
  0  28  -1   0     1700   0 
  0  29   0   0      584   2 
  0  30  -1   0     1700   1 
  0  31  -1   0     1700   0 
  0  32   0   0      542   2 
  0  33  -1   0     1700   0 
  0  34   0   0      537   3 
  0  35  -1   0     1700   0 
  0  36   0   0      552   2 
  0  37  -1   0     1700   0 
  0  38   0   0      557   3 
  0  39  -1   1     1700   2 
  0  40  -1   1     1700   2 
  0  41  -1   0     1700   0 
  0  42   0   0      556   3 
  0  43   0   0      687   2 
  0  44  -1   0     1700   1 
  0  45   0   0      581   3 
  0  46  -1   1     1700   3 
  0  47   0   2      803   0 
  0  48   0   0      680   2 
  0  49  -1   0     1700   1 
  0  50   0   0      524   2 
  0  51   0   0      667   3 
  0  52  -1   0     1700   1 
  0  53   0   0      503   2 
  0  54   0   0      568   2 
  0  55  -1   0     1700   0 
  0  56   0   0      547   2 
  0  57   0   0      653   2 
  0  58   0   0      618   2 
  0  59  -1   0     1700   0 
  0  60  -1   0     1700   0 
  0  61  -1   0     1700   1 
  0  62  -1   0     1700   1 
  0  63  -1   0     1700   1 
  0  64  -1   0     1700   0 
  0  65   0   0      540   2 
  0  66   0   0      580   2 
  0  67  -1   0     1700   0 
  0  68  -1   0     1700   1 
  0  69   0   0      629   3 
  0  70   0   0      816   2 
  0  71  -1   0     1700   1 
  0  72  -1   0     1700   1 
  0  73   0   0      559   3 
  0  74  -1   0     1700   1 
  0  75  -1   0     1700   1 
  0  76  -1   0     1700   0 
  0  77  -1   0     1700   1 
  0  78  -1   0     1700   1 
  0  79   0   0      597   3 
  0  80   0   0      568   3 
  0  81   0   0      546   3 
  0  82   0   0      567   3 
  0  83  -1   0     1700   0 
  0  84   0   0      994   3 
  0  85   0   0      594   3 
  0  86   0   0      547   3 
  0  87   0   0      575   3 
  0  88   0   0      671   2 
  0  89  -1   0     1700   0 
  0  90   0   0      533   3 
  0  91   0   0      659   2 
  0  92  -1   0     1700   0 
  0  93   0   0      562   2 
  0  94  -1   0     1700   1 
  0  95   0   0      482   2 
  0  96   0   2      612   0 
  0  97   0   0      597   3 
  0  98  -1   0     1700   0 
  0  99   0   0      731   2 
  0 100   0   0      792   3 
  0 101  -1   0     1700   0 
  0 102  -1   0     1700   0 
  0 103  -1   0     1700   1 
  0 104  -1   0     1700   1 
  0 105  -1   0     1700   0 
  0 106   0   0      568   3 
  0 107  -1   0     1700   1 
  0 108   0   0      830   3 
  0 109  -1   0     1700   0 
  0 110  -1   1     1700   3 
  0 111   0   0      839   2 
  0 112  -1   0     1700   1 
  0 113  -1   0     1700   1 
  0 114   0   0      547   2 
  0 115   0   0      621   2 
  0 116  -1   0     1700   0 
  0 117   0   0      529   3 
  0 118  -1   0     1700   1 
  0 119   0   0      568   3 
  0 120  -1   0     1700   1 
  0 121   0   0      533   2 
  0 122   0   0     1318   3 
  0 123  -1   0     1700   1 
  0 124   0   0      528   3 
  0 125  -1   0     1700   0 
  0 126   0   0      617   2 
  0 127  -1   0     1700   0 
  1   0   0   0     1086   2 
  1   1   0   0      856   2 
  1   2   0   0      571   2 
  1   3   0   0      599   3 
  1   4   0   0      507   2 
  1   5  -1   0     1700   1 
  1   6   0   0      776   3 
  1   7  -1   0     1700   1 
  1   8   0   0      497   3 
  1   9   0   0      703   2 
  1  10   0   0      772   3 
  1  11  -1   0     1700   0 
  1  12  -1   0     1700   1 
  1  13   0   0      597   3 
  1  14  -1   0     1700   1 
  1  15   0   0      540   2 
  1  16  -1   0     1700   1 
  1  17   0   0      513   2 
  1  18  -1   0     1700   1 
  1  19   0   0      556   3 
  1  20   0   0      610   2 
  1  21   0   0      642   3 
  1  22   0   0      594   2 
  1  23   0   0      524   3 
  1  24  -1   0     1700   0 
  1  25  -1   0     1700   1 
  1  26  -1   0     1700   0 
  1  27   0   0      474   3 
  1  28   0   2      622   0 
  1  29   0   0      615   2 
  1  30  -1   0     1700   1 
  1  31  -1   0     1700   1 
  1  32   0   0      494   2 
  1  33  -1   0     1700   1 
  1  34   0   0      537   2 
  1  35  -1   0     1700   0 
  1  36  -1   0     1700   0 
  1  37  -1   0     1700   1 
  1  38   0   0      516   2 
  1  39   0   0      850   2 
  1  40   0   0      747   3 
  1  41  -1   0     1700   0 
  1  42  -1   0     1700   1 
  1  43   0   0      584   2 
  1  44  -1   0     1700   0 
  1  45  -1   0     1700   0 
  1  46  -1   0     1700   1 
  1  47  -1   0     1700   0 
  1  48   0   0      549   3 
  1  49   0   0      618   2 
  1  50   0   0      530   3 
  1  51  -1   0     1700   0 
  1  52  -1   0     1700   0 
  1  53  -1   0     1700   0 
  1  54   0   0      573   2 
  1  55  -1   0     1700   1 
  1  56   0   0      489   2 
  1  57  -1   0     1700   0 
  1  58   0   0      628   2 
  1  59   0   0      799   3 
  1  60   0   0      628   3 
  1  61  -1   0     1700   1 
  1  62   0   0      534   3 
  1  63   0   0      497   3 
  1  64  -1   0     1700   1 
  1  65  -1   0     1700   1 
  1  66   0   0      467   3 
  1  67  -1   0     1700   1 
  1  68   0   0      581   3 
  1  69   0   0      724   2 
  1  70  -1   0     1700   0 
  1  71  -1   0     1700   0 
  1  72  -1   0     1700   1 
  1  73  -1   0     1700   1 
  1  74  -1   0     1700   0 
  1  75  -1   0     1700   0 
  1  76   0   0      568   2 
  1  77   0   0      546   3 
  1  78  -1   0     1700   0 
  1  79  -1   0     1700   1 
  1  80   0   0      503   2 
  1  81   0   0      571   2 
  1  82   0   0      557   3 
  1  83   0   0      478   3 
  1  84   0   0      513   3 
  1  85  -1   0     1700   0 
  1  86   0   0      555   2 
  1  87  -1   0     1700   0 
  1  88  -1   0     1700   0 
  1  89  -1   0     1700   1 
  1  90   0   0      530   2 
  1  91  -1   0     1700   1 
  1  92   0   0      546   3 
  1  93   0   0      726   2 
  1  94  -1   0     1700   1 
  1  95   0   0      534   2 
  1  96  -1   0     1700   1 
  1  97   0   0      584   3 
  1  98  -1   0     1700   1 
  1  99   0   0      647   2 
  1 100  -1   0     1700   1 
  1 101   0   0      511   3 
  1 102  -1   0     1700   1 
  1 103  -1   0     1700   0 
  1 104  -1   0     1700   1 
  1 105   0   0      665   3 
  1 106  -1   0     1700   0 
  1 107  -1   0     1700   1 
  1 108   0   0      586   2 
  1 109   0   0      652   3 
  1 110  -1   0     1700   0 
  1 111  -1   0     1700   1 
  1 112   0   0      770   3 
  1 113  -1   0     1700   0 
  1 114   0   0      535   2 
  1 115  -1   0     1700   0 
  1 116   0   0      521   3 
  1 117   0   0     1018   3 
  1 118   0   0      855   3 
  1 119  -1   0     1700   0 
  1 120   0   0      601   2 
  1 121  -1   0     1700   0 
  1 122  -1   0     1700   0 
  1 123  -1   0     1700   0 
  1 124  -1   0     1700   0 
  1 125   0   0      452   3 
  1 126   0   0      923   2 
  1 127  -1   0     1700   1 
  2   0  -1   0     1700   1 
  2   1  -1   0     1700   0 
  2   2   0   0      506   3 
  2   3   0   0      600   2 
  2   4   0   0      550   2 
  2   5  -1   0     1700   0 
  2   6  -1   0     1700   1 
  2   7  -1   0     1700   0 
  2   8   0   0      493   3 
  2   9   0   0      501   2 
  2  10  -1   0     1700   0 
  2  11   0   0      504   2 
  2  12   0   0      551   2 
  2  13   0   0      592   3 
  2  14   0   0      567   2 
  2  15   0   0      508   3 
  2  16  -1   0     1700   0 
  2  17   0   0      441   3 
  2  18   0   0      526   2 
  2  19  -1   0     1700   1 
  2  20   0   0      549   3 
  2  21   0   0      559   3 
  2  22   0   0      474   3 
  2  23   0   0      460   3 
  2  24   0   0      458   3 
  2  25  -1   0     1700   1 
  2  26  -1   0     1700   1 
  2  27   0   0      484   3 
  2  28  -1   0     1700   1 
  2  29  -1   0     1700   0 
  2  30  -1   0     1700   1 
  2  31  -1   0     1700   0 
  2  32   0   0      564   2 
  2  33   0   0      525   2 
  2  34   0   0      457   2 
  2  35  -1   0     1700   1 
  2  36  -1   0     1700   1 
  2  37   0   0      619   3 
  2  38  -1   0     1700   1 
  2  39  -1   0     1700   1 
  2  40   0   0      515   3 
  2  41  -1   0     1700   0 
  2  42  -1   0     1700   0 
  2  43   0   0      477   3 
  2  44  -1   0     1700   1 
  2  45  -1   0     1700   0 
  2  46  -1   0     1700   1 
  2  47   0   0      540   3 
  2  48  -1   0     1700   0 
  2  49  -1   0     1700   1 
  2  50   0   0      617   2 
  2  51   0   0      509   2 
  2  52  -1   0     1700   0 
  2  53   0   0      493   3 
  2  54  -1   0     1700   1 
  2  55  -1   0     1700   1 
  2  56  -1   0     1700   1 
  2  57  -1   0     1700   1 
  2  58  -1   0     1700   0 
  2  59   0   0      531   2 
  2  60  -1   0     1700   0 
  2  61  -1   0     1700   1 
  2  62   0   0      491   2 
  2  63   0   0      527   2 
  2  64   0   0      467   2 
  2  65   0   0      567   3 
  2  66   0   0      465   2 
  2  67   0   0      551   3 
  2  68   0   0      558   2 
  2  69   0   0      504   2 
  2  70  -1   0     1700   0 
  2  71  -1   0     1700   0 
  2  72   0   0      509   3 
  2  73   0   0      469   3 
  2  74  -1   0     1700   1 
  2  75  -1   0     1700   0 
  2  76  -1   0     1700   1 
  2  77   0   0      491   2 
  2  78   0   0      562   3 
  2  79   0   0      542   3 
  2  80   0   0      532   2 
  2  81  -1   0     1700   1 
  2  82  -1   0     1700   0 
  2  83  -1   0     1700   1 
  2  84  -1   0     1700   0 
  2  85   0   0      545   2 
  2  86  -1   0     1700   1 
  2  87   0   0      533   3 
  2  88  -1   0     1700   0 
  2  89   0   0      634   2 
  2  90  -1   0     1700   1 
  2  91   0   0      430   2 
  2  92   0   0      461   2 
  2  93  -1   0     1700   1 
  2  94   0   0      585   3 
  2  95   0   0      450   3 
  2  96   0   0      660   2 
  2  97   0   2      491   1 
  2  98   0   0      456   2 
  2  99  -1   0     1700   0 
  2 100  -1   0     1700   0 
  2 101  -1   0     1700   1 
  2 102   0   0      558   3 
  2 103  -1   0     1700   0 
  2 104  -1   0     1700   1 
  2 105   0   0      519   3 
  2 106  -1   0     1700   0 
  2 107   0   0      559   3 
  2 108  -1   0     1700   0 
  2 109   0   0      484   3 
  2 110  -1   0     1700   0 
  2 111  -1   0     1700   0 
  2 112   0   0      601   2 
  2 113   0   0      537   2 
  2 114  -1   0     1700   0 
  2 115  -1   0     1700   0 
  2 116   0   0      516   2 
  2 117   0   0      509   3 
  2 118   0   0      475   3 
  2 119  -1   0     1700   1 
  2 120  -1   0     1700   1 
  2 121   0   0      516   2 
  2 122   0   0      499   2 
  2 123  -1   0     1700   0 
  2 124  -1   0     1700   0 
  2 125  -1   0     1700   1 
  2 126   0   0      607   3 
  2 127  -1   0     1700   0 
  3   0  -1   0     1700   0 
  3   1  -1   0     1700   0 
  3   2  -1   0     1700   0 
  3   3   0   0      558   2 
  3   4   0   0      470   2 
  3   5  -1   0     1700   1 
  3   6  -1   0     1700   0 
  3   7   0   0      600   2 
  3   8  -1   0     1700   1 
  3   9  -1   0     1700   1 
  3  10  -1   0     1700   1 
  3  11   0   0      598   3 
  3  12   0   0      479   3 
  3  13   0   0      492   3 
  3  14   0   0      573   2 
  3  15   0   0      471   2 
  3  16  -1   0     1700   1 
  3  17   0   0      555   3 
  3  18  -1   0     1700   0 
  3  19  -1   0     1700   1 
  3  20  -1   0     1700   1 
  3  21   0   0      546   3 
  3  22   0   0      494   2 
  3  23   0   0      462   3 
  3  24  -1   0     1700   1 
  3  25  -1   0     1700   0 
  3  26   0   0      549   2 
  3  27  -1   0     1700   0 
  3  28  -1   0     1700   0 
  3  29  -1   0     1700   1 
  3  30   0   0      448   2 
  3  31  -1   0     1700   1 
  3  32  -1   0     1700   1 
  3  33  -1   0     1700   0 
  3  34  -1   0     1700   1 
  3  35   0   0      495   2 
  3  36  -1   0     1700   1 
  3  37   0   0      516   2 
  3  38  -1   0     1700   0 
  3  39  -1   0     1700   0 
  3  40  -1   0     1700   1 
  3  41  -1   0     1700   1 
  3  42   0   0      516   3 
  3  43   0   0      469   3 
  3  44   0   0      571   2 
  3  45  -1   0     1700   0 
  3  46   0   0      431   3 
  3  47  -1   0     1700   0 
  3  48  -1   0     1700   1 
  3  49   0   0      461   3 
  3  50   0   0      440   3 
  3  51  -1   0     1700   0 
  3  52   0   0      593   2 
  3  53  -1   0     1700   0 
  3  54   0   0      495   2 
  3  55  -1   0     1700   1 
  3  56  -1   0     1700   1 
  3  57  -1   0     1700   0 
  3  58  -1   0     1700   1 
  3  59   0   0      506   3 
  3  60  -1   0     1700   0 
  3  61  -1   0     1700   0 
  3  62   0   0      509   2 
  3  63   0   0      511   2 
  3  64   0   0      537   3 
  3  65   0   0      454   3 
  3  66   0   0      487   3 
  3  67   0   0      457   3 
  3  68  -1   0     1700   0 
  3  69   0   0      519   2 
  3  70  -1   0     1700   0 
  3  71   0   0      546   2 
  3  72  -1   0     1700   1 
  3  73  -1   0     1700   1 
  3  74  -1   0     1700   1 
  3  75  -1   0     1700   0 
  3  76  -1   0     1700   0 
  3  77   0   0      514   2 
  3  78   0   0      525   2 
  3  79  -1   0     1700   0 
  3  80  -1   0     1700   1 
  3  81  -1   0     1700   1 
  3  82   0   0      470   2 
  3  83  -1   0     1700   0 
  3  84  -1   0     1700   0 
  3  85  -1   0     1700   1 
  3  86  -1   0     1700   0 
  3  87   0   0      685   2 
  3  88   0   0      841   2 
  3  89   0   0      526   3 
  3  90   0   0      468   2 
  3  91  -1   0     1700   0 
  3  92   0   0      533   2 
  3  93   0   0      573   3 
  3  94   0   0      456   3 
  3  95   0   0      451   3 
  3  96  -1   0     1700   0 
  3  97   0   0      544   2 
  3  98   0   0      494   3 
  3  99   0   0      430   3 
  3 100   0   0      523   2 
  3 101  -1   0     1700   0 
  3 102   0   0      539   2 
  3 103   0   0      475   3 
  3 104  -1   0     1700   1 
  3 105  -1   0     1700   1 
  3 106   0   0      513   3 
  3 107   0   0      482   3 
  3 108   0   0      536   2 
  3 109   0   0      481   3 
  3 110   0   0      473   3 
  3 111   0   0      447   3 
  3 112   0   0      486   2 
  3 113  -1   0     1700   1 
  3 114   0   0      446   2 
  3 115  -1   0     1700   0 
  3 116  -1   0     1700   1 
  3 117   0   0      477   3 
  3 118   0   0      571   3 
  3 119   0   0      718   2 
  3 120  -1   0     1700   0 
  3 121  -1   0     1700   1 
  3 122   0   0      527   3 
  3 123   0   0      442   3 
  3 124  -1   0     1700   1 
  3 125  -1   0     1700   1 
  3 126  -1   0     1700   0 
  3 127   0   0      509   2 
