# Supplementary material for: The influence of the Japanese waving cat on the joint spatial compatibility effect: A replication and extension of Dolk, Hommel, Prinz, and Liepelt (2013)
Source: PLoS One. 2017 Sep 14;12(9):e0184844. doi: 10.1371/journal.pone.0184844 (PMC5599021; doi:10.1371/journal.pone.0184844)
Supplement: S1 File — (ZIP) [file pone.0184844.s001.zip › S1 Data/raw data/92.dat]

SimonNL [04-2015]
 92    3   1 
 AAA14
 -1   0   0   0      926   3 
 -1   1  -1   0     1700   1 
 -1   2   0   0      644   2 
 -1   3  -1   0     1700   0 
 -1   4   0   0      513   3 
 -1   5  -1   0     1700   1 
 -1   6  -1   0     1700   0 
 -1   7   0   0      531   2 
  0   0   0   0      554   3 
  0   1   0   0      598   2 
  0   2   0   0      560   2 
  0   3   0   0      494   2 
  0   4  -1   0     1700   1 
  0   5  -1   0     1700   1 
  0   6  -1   0     1700   1 
  0   7  -1   0     1700   0 
  0   8  -1   0     1700   0 
  0   9  -1   0     1700   1 
  0  10   0   0      495   3 
  0  11   0   0      514   2 
  0  12   0   0      416   3 
  0  13  -1   0     1700   1 
  0  14   0   0      490   3 
  0  15  -1   0     1700   0 
  0  16  -1   0     1700   0 
  0  17  -1   0     1700   0 
  0  18  -1   0     1700   1 
  0  19  -1   0     1700   1 
  0  20  -1   0     1700   0 
  0  21   0   0      640   2 
  0  22  -1   0     1700   1 
  0  23  -1   0     1700   1 
  0  24  -1   0     1700   0 
  0  25   0   0      533   2 
  0  26   0   0      574   2 
  0  27  -1   0     1700   0 
  0  28  -1   0     1700   0 
  0  29  -1   0     1700   1 
  0  30   0   0      469   2 
  0  31   0   0      533   3 
  0  32  -1   0     1700   0 
  0  33   0   0      465   3 
  0  34   0   0      456   2 
  0  35   0   0      461   3 
  0  36   0   0      464   2 
  0  37   0   0      457   3 
  0  38  -1   0     1700   0 
  0  39   0   0      439   3 
  0  40  -1   0     1700   1 
  0  41   0   0      484   2 
  0  42   0   0      678   2 
  0  43   0   0      458   3 
  0  44   0   0      492   2 
  0  45  -1   0     1700   1 
  0  46   0   0      482   2 
  0  47   0   0      553   3 
  0  48  -1   0     1700   0 
  0  49  -1   0     1700   1 
  0  50   0   0      492   2 
  0  51  -1   0     1700   0 
  0  52   0   0      492   3 
  0  53  -1   0     1700   0 
  0  54   0   0      504   2 
  0  55   0   0      636   3 
  0  56   0   0      469   2 
  0  57   0   0      503   2 
  0  58   0   0      469   3 
  0  59  -1   0     1700   1 
  0  60   0   0      493   2 
  0  61   0   0      466   3 
  0  62  -1   0     1700   1 
  0  63   0   0      563   3 
  0  64   0   0      473   2 
  0  65  -1   0     1700   1 
  0  66   0   0      663   2 
  0  67  -1   0     1700   0 
  0  68  -1   0     1700   0 
  0  69   0   0      446   3 
  0  70   0   0      559   3 
  0  71   0   0      495   3 
  0  72  -1   0     1700   0 
  0  73  -1   0     1700   0 
  0  74   0   0      513   3 
  0  75  -1   0     1700   1 
  0  76   0   0      474   2 
  0  77  -1   0     1700   0 
  0  78  -1   0     1700   0 
  0  79  -1   0     1700   1 
  0  80   0   0      477   3 
  0  81  -1   0     1700   1 
  0  82  -1   0     1700   0 
  0  83  -1   0     1700   1 
  0  84   0   0      514   2 
  0  85   0   0      483   2 
  0  86   0   0      517   3 
  0  87  -1   0     1700   1 
  0  88  -1   0     1700   1 
  0  89   0   0      524   3 
  0  90   0   0      456   3 
  0  91  -1   0     1700   0 
  0  92  -1   0     1700   0 
  0  93   0   0      447   3 
  0  94   0   0      443   2 
  0  95   0   0      432   3 
  0  96   0   0      481   3 
  0  97   0   0      474   3 
  0  98   0   0      487   2 
  0  99  -1   0     1700   0 
  0 100  -1   0     1700   0 
  0 101  -1   0     1700   1 
  0 102   0   0      500   2 
  0 103  -1   0     1700   0 
  0 104  -1   0     1700   0 
  0 105   0   0      456   3 
  0 106  -1   0     1700   0 
  0 107   0   0      718   2 
  0 108   0   0      570   3 
  0 109  -1   0     1700   1 
  0 110   0   0      652   2 
  0 111  -1   0     1700   1 
  0 112  -1   0     1700   1 
  0 113  -1   0     1700   1 
  0 114  -1   0     1700   1 
  0 115  -1   0     1700   0 
  0 116   0   0      497   3 
  0 117  -1   0     1700   0 
  0 118  -1   0     1700   0 
  0 119  -1   0     1700   1 
  0 120   0   0      457   3 
  0 121  -1   0     1700   1 
  0 122   0   0      546   2 
  0 123  -1   0     1700   1 
  0 124   0   0      425   2 
  0 125  -1   0     1700   0 
  0 126  -1   0     1700   1 
  0 127   0   0      441   2 
  1   0   0   0      616   3 
  1   1  -1   0     1700   1 
  1   2  -1   0     1700   0 
  1   3  -1   0     1700   0 
  1   4   0   0      540   2 
  1   5  -1   0     1700   1 
  1   6  -1   0     1700   0 
  1   7  -1   0     1700   0 
  1   8  -1   0     1700   0 
  1   9   0   0      443   3 
  1  10  -1   0     1700   0 
  1  11  -1   0     1700   1 
  1  12   0   0      440   2 
  1  13   0   0      569   3 
  1  14  -1   0     1700   0 
  1  15   0   0      489   3 
  1  16  -1   0     1700   1 
  1  17  -1   0     1700   1 
  1  18  -1   0     1700   0 
  1  19  -1   0     1700   1 
  1  20  -1   0     1700   0 
  1  21   0   0      438   3 
  1  22  -1   0     1700   1 
  1  23   0   0      492   2 
  1  24  -1   0     1700   0 
  1  25   0   0      719   2 
  1  26   0   0      452   2 
  1  27  -1   0     1700   0 
  1  28  -1   0     1700   1 
  1  29  -1   0     1700   1 
  1  30   0   0      432   2 
  1  31   0   0      539   3 
  1  32  -1   0     1700   0 
  1  33   0   0      508   2 
  1  34   0   0      537   3 
  1  35   0   0      451   3 
  1  36  -1   0     1700   1 
  1  37   0   0      454   2 
  1  38   0   0      465   3 
  1  39  -1   0     1700   1 
  1  40  -1   0     1700   1 
  1  41   0   0      434   2 
  1  42   0   0      448   3 
  1  43   0   0      448   3 
  1  44   0   0      435   3 
  1  45  -1   0     1700   0 
  1  46   0   2      548   0 
  1  47  -1   0     1700   1 
  1  48  -1   0     1700   0 
  1  49  -1   0     1700   0 
  1  50   0   0      457   2 
  1  51   0   0      475   2 
  1  52   0   0      457   2 
  1  53  -1   0     1700   1 
  1  54  -1   0     1700   1 
  1  55   0   0      519   2 
  1  56   0   0      457   2 
  1  57  -1   0     1700   1 
  1  58   0   2      495   0 
  1  59  -1   0     1700   1 
  1  60   0   0      487   3 
  1  61  -1   0     1700   1 
  1  62  -1   0     1700   0 
  1  63  -1   0     1700   0 
  1  64  -1   0     1700   0 
  1  65  -1   0     1700   1 
  1  66  -1   0     1700   0 
  1  67   0   0      551   3 
  1  68   0   0      749   2 
  1  69  -1   0     1700   1 
  1  70  -1   0     1700   1 
  1  71   0   0      667   2 
  1  72  -1   0     1700   1 
  1  73  -1   0     1700   1 
  1  74   0   0      477   3 
  1  75   0   0      457   2 
  1  76  -1   0     1700   1 
  1  77   0   0      431   2 
  1  78  -1   0     1700   1 
  1  79   0   0      453   3 
  1  80   0   0      599   2 
  1  81   0   0      437   3 
  1  82   0   0      447   3 
  1  83   0   0      458   2 
  1  84   0   0      464   3 
  1  85  -1   0     1700   1 
  1  86  -1   0     1700   0 
  1  87   0   0      477   2 
  1  88   0   0      451   3 
  1  89   0   0      456   2 
  1  90   0   0      461   3 
  1  91  -1   0     1700   0 
  1  92   0   0      958   3 
  1  93  -1   0     1700   1 
  1  94   0   0      505   3 
  1  95  -1   0     1700   1 
  1  96  -1   0     1700   1 
  1  97  -1   0     1700   0 
  1  98   0   0      643   3 
  1  99   0   0      522   2 
  1 100  -1   0     1700   0 
  1 101  -1   0     1700   1 
  1 102   0   0      501   3 
  1 103   0   0      651   2 
  1 104   0   0      474   2 
  1 105   0   0      459   2 
  1 106   0   0      448   3 
  1 107   0   0      467   2 
  1 108   0   0      482   2 
  1 109  -1   0     1700   0 
  1 110   0   0      454   3 
  1 111   0   0      649   3 
  1 112  -1   0     1700   0 
  1 113   0   0      424   3 
  1 114  -1   0     1700   0 
  1 115   0   0      507   2 
  1 116   0   0      437   2 
  1 117  -1   0     1700   0 
  1 118   0   0      412   2 
  1 119   0   0      520   3 
  1 120  -1   0     1700   1 
  1 121  -1   0     1700   0 
  1 122   0   0      436   2 
  1 123  -1   0     1700   1 
  1 124   0   0      487   3 
  1 125  -1   0     1700   0 
  1 126  -1   0     1700   0 
  1 127   0   0      523   3 
  2   0  -1   0     1700   0 
  2   1   0   0      421   2 
  2   2  -1   0     1700   1 
  2   3  -1   0     1700   0 
  2   4   0   0      514   2 
  2   5  -1   0     1700   0 
  2   6   0   0      428   2 
  2   7   0   0      619   2 
  2   8   0   0      470   3 
  2   9  -1   0     1700   1 
  2  10   0   0      556   3 
  2  11   0   0      500   2 
  2  12  -1   0     1700   0 
  2  13  -1   0     1700   0 
  2  14   0   0      420   2 
  2  15   0   0      566   2 
  2  16  -1   0     1700   1 
  2  17   0   0      575   3 
  2  18   0   0      791   2 
  2  19   0   0      450   3 
  2  20  -1   0     1700   0 
  2  21   0   0      462   3 
  2  22   0   0      477   3 
  2  23  -1   0     1700   1 
  2  24   0   2      746   1 
  2  25  -1   0     1700   1 
  2  26   0   0      456   2 
  2  27   0   0      477   3 
  2  28  -1   0     1700   0 
  2  29   0   0      477   3 
  2  30  -1   0     1700   0 
  2  31  -1   0     1700   0 
  2  32   0   0      482   2 
  2  33   0   0      551   2 
  2  34   0   0      443   3 
  2  35  -1   0     1700   1 
  2  36  -1   0     1700   1 
  2  37  -1   0     1700   0 
  2  38  -1   0     1700   1 
  2  39   0   0      681   3 
  2  40  -1   0     1700   0 
  2  41  -1   0     1700   1 
  2  42   0   0      521   3 
  2  43  -1   0     1700   0 
  2  44   0   0      481   3 
  2  45   0   0      961   3 
  2  46  -1   0     1700   1 
  2  47  -1   0     1700   0 
  2  48  -1   0     1700   1 
  2  49   0   0      410   3 
  2  50   0   0      498   3 
  2  51   0   0      411   3 
  2  52  -1   0     1700   0 
  2  53  -1   0     1700   1 
  2  54  -1   0     1700   0 
  2  55  -1   0     1700   1 
  2  56  -1   0     1700   1 
  2  57   0   0      481   2 
  2  58  -1   0     1700   0 
  2  59   0   0      470   2 
  2  60   0   0      505   2 
  2  61  -1   0     1700   1 
  2  62   0   0      516   3 
  2  63  -1   0     1700   1 
  2  64  -1   0     1700   0 
  2  65   0   0      500   3 
  2  66   0   0      477   2 
  2  67  -1   0     1700   1 
  2  68  -1   0     1700   1 
  2  69   0   0      448   3 
  2  70  -1   0     1700   1 
  2  71   0   0      512   2 
  2  72   0   0      645   2 
  2  73   0   0      425   3 
  2  74   0   0      458   2 
  2  75  -1   0     1700   1 
  2  76   0   0      509   3 
  2  77  -1   0     1700   1 
  2  78  -1   0     1700   0 
  2  79  -1   0     1700   1 
  2  80  -1   0     1700   0 
  2  81   0   0      442   3 
  2  82  -1   0     1700   1 
  2  83  -1   0     1700   0 
  2  84   0   0      426   2 
  2  85   0   0      488   2 
  2  86  -1   0     1700   0 
  2  87   0   0      467   3 
  2  88   0   0      659   3 
  2  89  -1   0     1700   0 
  2  90   0   0      457   3 
  2  91   0   2      508   0 
  2  92   0   0      547   2 
  2  93  -1   0     1700   1 
  2  94   0   0      502   3 
  2  95  -1   0     1700   1 
  2  96   0   0      446   2 
  2  97   0   2      750   0 
  2  98   0   0      479   3 
  2  99   0   0      635   2 
  2 100   0   0      461   3 
  2 101  -1   0     1700   1 
  2 102  -1   0     1700   0 
  2 103   0   0      514   3 
  2 104   0   0      574   3 
  2 105  -1   0     1700   1 
  2 106   0   0      475   2 
  2 107   0   0      509   2 
  2 108   0   0      497   2 
  2 109  -1   0     1700   0 
  2 110  -1   0     1700   0 
  2 111  -1   0     1700   0 
  2 112   0   0      497   2 
  2 113   0   0      526   3 
  2 114   0   0      527   3 
  2 115  -1   0     1700   1 
  2 116   0   0      767   2 
  2 117  -1   0     1700   0 
  2 118   0   0      521   2 
  2 119  -1   0     1700   1 
  2 120  -1   0     1700   0 
  2 121   0   0      550   2 
  2 122  -1   0     1700   0 
  2 123  -1   0     1700   1 
  2 124   0   0      489   2 
  2 125  -1   0     1700   1 
  2 126   0   0      478   2 
  2 127  -1   0     1700   0 
  3   0   0   0      636   2 
  3   1  -1   0     1700   1 
  3   2   0   0      478   3 
  3   3   0   2      582   0 
  3   4  -1   0     1700   1 
  3   5   0   0      448   3 
  3   6  -1   0     1700   0 
  3   7   0   0      901   2 
  3   8   0   0      622   2 
  3   9   0   0      496   3 
  3  10   0   0      703   2 
  3  11  -1   0     1700   0 
  3  12  -1   0     1700   1 
  3  13  -1   0     1700   0 
  3  14   0   0      476   2 
  3  15   0   0      460   3 
  3  16   0   0      473   2 
  3  17  -1   0     1700   1 
  3  18  -1   0     1700   1 
  3  19   0   0      532   3 
  3  20   0   0      518   2 
  3  21   0   0      485   2 
  3  22  -1   0     1700   1 
  3  23  -1   0     1700   0 
  3  24   0   0      492   3 
  3  25  -1   0     1700   0 
  3  26  -1   0     1700   0 
  3  27  -1   0     1700   1 
  3  28   0   0      482   2 
  3  29  -1   0     1700   1 
  3  30  -1   0     1700   1 
  3  31   0   0      517   3 
  3  32  -1   0     1700   1 
  3  33   0   0      480   2 
  3  34   0   0      693   3 
  3  35   0   0      496   2 
  3  36   0   0      493   2 
  3  37  -1   0     1700   1 
  3  38  -1   0     1700   0 
  3  39   0   0      491   3 
  3  40   0   0      448   2 
  3  41  -1   0     1700   0 
  3  42  -1   0     1700   0 
  3  43  -1   0     1700   1 
  3  44  -1   0     1700   0 
  3  45  -1   0     1700   0 
  3  46  -1   0     1700   1 
  3  47  -1   0     1700   1 
  3  48   0   0      472   2 
  3  49   0   0      458   3 
  3  50   0   0      449   3 
  3  51  -1   0     1700   0 
  3  52  -1   1     1700   2 
  3  53   0   0      987   2 
  3  54  -1   0     1700   1 
  3  55  -1   0     1700   1 
  3  56   0   0      499   3 
  3  57  -1   0     1700   0 
  3  58  -1   0     1700   1 
  3  59   0   0      492   2 
  3  60   0   0      509   3 
  3  61   0   0      505   2 
  3  62   0   0      492   2 
  3  63   0   0      517   2 
  3  64  -1   0     1700   0 
  3  65  -1   0     1700   1 
  3  66   0   0      517   3 
  3  67   0   0      489   2 
  3  68  -1   0     1700   1 
  3  69  -1   0     1700   0 
  3  70   0   0      474   3 
  3  71   0   0      560   3 
  3  72  -1   0     1700   1 
  3  73   0   0      500   3 
  3  74  -1   0     1700   1 
  3  75  -1   0     1700   1 
  3  76   0   0      594   3 
  3  77   0   0      456   3 
  3  78  -1   0     1700   1 
  3  79   0   0      493   2 
  3  80  -1   0     1700   0 
  3  81  -1   0     1700   1 
  3  82   0   0      488   3 
  3  83   0   0      503   2 
  3  84  -1   0     1700   1 
  3  85   0   0      418   3 
  3  86  -1   0     1700   0 
  3  87  -1   0     1700   1 
  3  88   0   0      480   3 
  3  89   0   0      480   3 
  3  90   0   0      476   2 
  3  91  -1   0     1700   0 
  3  92   0   0      467   3 
  3  93   0   0      538   3 
  3  94   0   0      402   3 
  3  95   0   0      468   2 
  3  96  -1   0     1700   0 
  3  97  -1   0     1700   0 
  3  98  -1   0     1700   1 
  3  99  -1   0     1700   1 
  3 100  -1   0     1700   0 
  3 101   0   0      465   2 
  3 102  -1   0     1700   0 
  3 103   0   0      428   3 
  3 104   0   2      572   0 
  3 105  -1   0     1700   0 
  3 106  -1   0     1700   1 
  3 107   0   0      663   3 
  3 108  -1   0     1700   0 
  3 109  -1   0     1700   0 
  3 110  -1   0     1700   0 
  3 111  -1   0     1700   0 
  3 112  -1   0     1700   1 
  3 113  -1   0     1700   1 
  3 114   0   0      602   2 
  3 115   0   0      515   2 
  3 116  -1   0     1700   0 
  3 117  -1   0     1700   1 
  3 118   0   0      437   2 
  3 119   0   0      472   3 
  3 120  -1   0     1700   0 
  3 121   0   0      495   2 
  3 122   0   0      485   3 
  3 123  -1   0     1700   0 
  3 124   0   0      544   2 
  3 125   0   0      513   3 
  3 126   0   0      473   2 
  3 127   0   0      727   3 
