# Supplementary material for: The influence of the Japanese waving cat on the joint spatial compatibility effect: A replication and extension of Dolk, Hommel, Prinz, and Liepelt (2013)
Source: PLoS One. 2017 Sep 14;12(9):e0184844. doi: 10.1371/journal.pone.0184844 (PMC5599021; doi:10.1371/journal.pone.0184844)
Supplement: S1 File — (ZIP) [file pone.0184844.s001.zip › S1 Data/raw data/93.dat]

SimonNL [04-2015]
 93    2   1 
 NHRE29
 -1   0  -1   0     1700   1 
 -1   1   0   0      857   2 
 -1   2  -1   0     1700   0 
 -1   3   0   0      744   3 
 -1   4   0   0      981   3 
 -1   5  -1   0     1700   1 
 -1   6  -1   0     1700   0 
 -1   7   0   0     1423   2 
  0   0  -1   0     1700   0 
  0   1  -1   0     1700   0 
  0   2   0   0      711   2 
  0   3  -1   0     1700   0 
  0   4   0   0      685   3 
  0   5   0   0      735   3 
  0   6  -1   0     1700   0 
  0   7   0   0      909   2 
  0   8  -1   0     1700   0 
  0   9   0   0      679   3 
  0  10   0   0      706   2 
  0  11  -1   0     1700   0 
  0  12   0   0      794   3 
  0  13   0   0      786   3 
  0  14   0   0      733   3 
  0  15   0   0      742   2 
  0  16  -1   0     1700   1 
  0  17   0   0      888   2 
  0  18   0   0      754   3 
  0  19  -1   0     1700   0 
  0  20  -1   0     1700   1 
  0  21   0   0      714   2 
  0  22   0   0      775   2 
  0  23   0   0      918   2 
  0  24  -1   0     1700   0 
  0  25   0   0      922   2 
  0  26   0   0      701   2 
  0  27  -1   0     1700   0 
  0  28   0   0      773   3 
  0  29  -1   0     1700   0 
  0  30   0   0      767   2 
  0  31   0   0      789   3 
  0  32   0   0      828   2 
  0  33   0   0      720   3 
  0  34  -1   0     1700   0 
  0  35  -1   0     1700   0 
  0  36  -1   0     1700   1 
  0  37  -1   0     1700   1 
  0  38  -1   0     1700   1 
  0  39  -1   0     1700   0 
  0  40  -1   0     1700   0 
  0  41  -1   0     1700   0 
  0  42   0   0      794   3 
  0  43   0   0     1036   3 
  0  44   0   0      787   2 
  0  45   0   0      751   2 
  0  46   0   0      792   3 
  0  47  -1   0     1700   1 
  0  48  -1   0     1700   1 
  0  49  -1   0     1700   1 
  0  50  -1   0     1700   1 
  0  51  -1   0     1700   1 
  0  52   0   0      940   3 
  0  53  -1   0     1700   0 
  0  54   0   0     1007   2 
  0  55  -1   0     1700   0 
  0  56  -1   0     1700   0 
  0  57  -1   0     1700   1 
  0  58   0   0      822   2 
  0  59   0   0      804   2 
  0  60  -1   0     1700   1 
  0  61  -1   0     1700   0 
  0  62  -1   0     1700   0 
  0  63  -1   0     1700   1 
  0  64  -1   0     1700   1 
  0  65   0   0      937   2 
  0  66   0   0      910   3 
  0  67   0   0      931   3 
  0  68   0   0      719   3 
  0  69   0   0      836   3 
  0  70  -1   0     1700   1 
  0  71  -1   0     1700   0 
  0  72  -1   0     1700   0 
  0  73   0   0      778   3 
  0  74  -1   0     1700   1 
  0  75   0   0      831   2 
  0  76   0   0      883   2 
  0  77  -1   0     1700   1 
  0  78  -1   0     1700   1 
  0  79   0   0      873   3 
  0  80  -1   0     1700   0 
  0  81  -1   0     1700   1 
  0  82  -1   0     1700   0 
  0  83  -1   0     1700   0 
  0  84  -1   0     1700   1 
  0  85  -1   0     1700   0 
  0  86   0   0      955   3 
  0  87   0   0      905   2 
  0  88  -1   0     1700   1 
  0  89   0   0      870   3 
  0  90   0   0      978   2 
  0  91   0   0      760   2 
  0  92   0   0      821   3 
  0  93  -1   0     1700   1 
  0  94  -1   0     1700   1 
  0  95  -1   0     1700   1 
  0  96   0   0      747   2 
  0  97  -1   0     1700   0 
  0  98   0   0      759   3 
  0  99  -1   0     1700   0 
  0 100   0   0      774   3 
  0 101   0   0      756   2 
  0 102   0   0      841   2 
  0 103   0   0      741   3 
  0 104   0   0      709   3 
  0 105   0   0      783   2 
  0 106   0   0      850   2 
  0 107  -1   0     1700   1 
  0 108   0   0      786   3 
  0 109   0   0      709   3 
  0 110   0   0      758   3 
  0 111  -1   0     1700   1 
  0 112  -1   0     1700   0 
  0 113  -1   0     1700   1 
  0 114  -1   0     1700   0 
  0 115   0   0      920   2 
  0 116   0   0      856   2 
  0 117  -1   0     1700   1 
  0 118   0   0      919   3 
  0 119   0   0      709   2 
  0 120  -1   0     1700   0 
  0 121  -1   0     1700   1 
  0 122  -1   0     1700   0 
  0 123   0   0      961   3 
  0 124  -1   0     1700   1 
  0 125   0   0      843   2 
  0 126  -1   0     1700   1 
  0 127  -1   0     1700   1 
  1   0  -1   0     1700   0 
  1   1  -1   0     1700   1 
  1   2  -1   0     1700   1 
  1   3  -1   0     1700   1 
  1   4  -1   0     1700   0 
  1   5   0   0      734   2 
  1   6  -1   0     1700   1 
  1   7  -1   0     1700   0 
  1   8  -1   0     1700   0 
  1   9  -1   0     1700   0 
  1  10   0   0      831   3 
  1  11  -1   0     1700   1 
  1  12   0   0      972   2 
  1  13   0   0     1038   3 
  1  14  -1   0     1700   0 
  1  15  -1   0     1700   1 
  1  16   0   0      745   3 
  1  17  -1   0     1700   0 
  1  18   0   0      729   3 
  1  19  -1   0     1700   1 
  1  20   0   0      778   3 
  1  21   0   0      838   3 
  1  22   0   0      879   3 
  1  23   0   0      848   2 
  1  24   0   0      675   2 
  1  25   0   0      684   3 
  1  26  -1   0     1700   1 
  1  27   0   0      853   2 
  1  28   0   0      735   2 
  1  29   0   0      682   3 
  1  30   0   0      826   3 
  1  31   0   0      746   2 
  1  32  -1   0     1700   0 
  1  33  -1   0     1700   1 
  1  34  -1   0     1700   0 
  1  35   0   0      951   2 
  1  36   0   0      942   3 
  1  37  -1   0     1700   0 
  1  38   0   0     1022   2 
  1  39   0   0      726   3 
  1  40   0   0      826   3 
  1  41   0   0      704   2 
  1  42   0   0      602   3 
  1  43  -1   0     1700   1 
  1  44  -1   0     1700   0 
  1  45  -1   0     1700   1 
  1  46  -1   0     1700   0 
  1  47   0   0      904   3 
  1  48   0   0      728   2 
  1  49  -1   0     1700   1 
  1  50  -1   0     1700   1 
  1  51   0   0      750   3 
  1  52   0   0      654   2 
  1  53  -1   0     1700   1 
  1  54   0   0      988   2 
  1  55   0   0      942   2 
  1  56   0   0      850   3 
  1  57   0   0     1275   2 
  1  58  -1   0     1700   0 
  1  59   0   0      812   3 
  1  60   0   0      704   3 
  1  61  -1   0     1700   0 
  1  62   0   0      754   2 
  1  63   0   0      665   3 
  1  64  -1   0     1700   0 
  1  65  -1   0     1700   1 
  1  66  -1   0     1700   0 
  1  67   0   0      816   2 
  1  68   0   0     1122   3 
  1  69  -1   0     1700   1 
  1  70  -1   0     1700   0 
  1  71   0   0      669   3 
  1  72   0   0      814   2 
  1  73  -1   0     1700   1 
  1  74   0   0      898   3 
  1  75   0   0      829   2 
  1  76  -1   0     1700   0 
  1  77   0   0      732   2 
  1  78   0   0      831   3 
  1  79   0   0      916   2 
  1  80  -1   0     1700   0 
  1  81   0   0      942   2 
  1  82   0   0      985   3 
  1  83  -1   0     1700   0 
  1  84  -1   0     1700   0 
  1  85   0   0      854   2 
  1  86  -1   0     1700   0 
  1  87  -1   0     1700   0 
  1  88   0   0      792   3 
  1  89   0   0      737   3 
  1  90  -1   0     1700   0 
  1  91  -1   0     1700   0 
  1  92   0   0      843   3 
  1  93  -1   0     1700   1 
  1  94   0   0      903   3 
  1  95  -1   0     1700   1 
  1  96  -1   0     1700   0 
  1  97   0   0      751   3 
  1  98  -1   0     1700   1 
  1  99   0   0      702   2 
  1 100   0   0     1045   2 
  1 101  -1   0     1700   1 
  1 102   0   0     1321   2 
  1 103   0   0     1085   2 
  1 104  -1   0     1700   1 
  1 105  -1   0     1700   1 
  1 106   0   0      827   2 
  1 107  -1   0     1700   0 
  1 108  -1   0     1700   0 
  1 109   0   0     1041   3 
  1 110  -1   0     1700   1 
  1 111  -1   0     1700   0 
  1 112   0   0      737   2 
  1 113  -1   0     1700   1 
  1 114  -1   0     1700   1 
  1 115  -1   0     1700   1 
  1 116  -1   0     1700   1 
  1 117  -1   0     1700   0 
  1 118   0   0      990   2 
  1 119  -1   0     1700   0 
  1 120   0   0      958   2 
  1 121  -1   0     1700   1 
  1 122   0   0      936   2 
  1 123  -1   0     1700   1 
  1 124   0   0      983   3 
  1 125  -1   0     1700   1 
  1 126  -1   0     1700   0 
  1 127  -1   0     1700   1 
  2   0  -1   1     1700   2 
  2   1  -1   0     1700   1 
  2   2  -1   0     1700   0 
  2   3   0   0      660   3 
  2   4   0   0      704   2 
  2   5   0   0      643   2 
  2   6  -1   0     1700   0 
  2   7  -1   0     1700   0 
  2   8  -1   0     1700   1 
  2   9  -1   0     1700   1 
  2  10   0   0      799   3 
  2  11   0   0      799   2 
  2  12  -1   0     1700   0 
  2  13  -1   0     1700   0 
  2  14   0   0      788   2 
  2  15  -1   0     1700   0 
  2  16  -1   0     1700   0 
  2  17  -1   0     1700   1 
  2  18   0   0      721   2 
  2  19  -1   0     1700   1 
  2  20  -1   0     1700   1 
  2  21  -1   0     1700   0 
  2  22  -1   0     1700   1 
  2  23   0   0      810   3 
  2  24  -1   0     1700   0 
  2  25   0   0      897   2 
  2  26   0   0      867   3 
  2  27   0   0      772   2 
  2  28  -1   0     1700   1 
  2  29   0   0      735   2 
  2  30   0   0      671   3 
  2  31   0   0      874   2 
  2  32  -1   0     1700   0 
  2  33   0   0      721   3 
  2  34  -1   0     1700   0 
  2  35  -1   0     1700   1 
  2  36   0   0      798   3 
  2  37   0   0      672   2 
  2  38   0   0      748   2 
  2  39  -1   0     1700   1 
  2  40   0   0      772   3 
  2  41  -1   0     1700   0 
  2  42  -1   0     1700   1 
  2  43   0   0      787   2 
  2  44  -1   0     1700   1 
  2  45   0   0      779   2 
  2  46  -1   0     1700   1 
  2  47  -1   0     1700   0 
  2  48  -1   0     1700   1 
  2  49   0   0      758   2 
  2  50  -1   0     1700   1 
  2  51  -1   0     1700   0 
  2  52   0   0      898   3 
  2  53   0   0      713   2 
  2  54  -1   0     1700   0 
  2  55   0   0      674   3 
  2  56   0   0      821   3 
  2  57  -1   0     1700   1 
  2  58   0   0      663   2 
  2  59   0   0      629   2 
  2  60   0   0      670   3 
  2  61  -1   0     1700   0 
  2  62   0   0      766   3 
  2  63  -1   0     1700   0 
  2  64  -1   0     1700   1 
  2  65   0   0     1355   2 
  2  66   0   0     1012   3 
  2  67   0   0      717   2 
  2  68   0   0      630   2 
  2  69  -1   0     1700   1 
  2  70  -1   0     1700   0 
  2  71   0   0      773   3 
  2  72  -1   0     1700   0 
  2  73   0   0      673   2 
  2  74   0   0      732   3 
  2  75   0   0      683   3 
  2  76   0   0      889   2 
  2  77  -1   0     1700   1 
  2  78  -1   0     1700   1 
  2  79   0   0      940   2 
  2  80   0   0      860   3 
  2  81  -1   0     1700   0 
  2  82  -1   1     1700   2 
  2  83   0   0      681   3 
  2  84  -1   0     1700   0 
  2  85  -1   0     1700   0 
  2  86  -1   0     1700   1 
  2  87  -1   0     1700   0 
  2  88   0   0      851   2 
  2  89   0   0      860   2 
  2  90  -1   0     1700   0 
  2  91   0   0      750   3 
  2  92   0   0      730   3 
  2  93   0   0      641   2 
  2  94   0   0      803   3 
  2  95  -1   0     1700   0 
  2  96   0   0      753   2 
  2  97   0   0      858   3 
  2  98  -1   0     1700   1 
  2  99  -1   0     1700   0 
  2 100   0   0      863   3 
  2 101   0   0      803   3 
  2 102  -1   0     1700   1 
  2 103   0   0      770   3 
  2 104  -1   0     1700   1 
  2 105  -1   1     1700   3 
  2 106  -1   0     1700   0 
  2 107  -1   0     1700   1 
  2 108  -1   0     1700   1 
  2 109  -1   0     1700   0 
  2 110   0   0      775   2 
  2 111  -1   0     1700   1 
  2 112  -1   0     1700   1 
  2 113  -1   0     1700   0 
  2 114  -1   0     1700   0 
  2 115   0   0      943   3 
  2 116   0   0      897   3 
  2 117   0   0      735   3 
  2 118   0   0      712   2 
  2 119  -1   0     1700   1 
  2 120  -1   0     1700   0 
  2 121  -1   0     1700   1 
  2 122  -1   0     1700   0 
  2 123   0   0      768   2 
  2 124   0   0      750   3 
  2 125   0   0      941   3 
  2 126  -1   0     1700   1 
  2 127  -1   0     1700   1 
  3   0  -1   0     1700   1 
  3   1  -1   0     1700   0 
  3   2   0   0     1133   3 
  3   3  -1   0     1700   0 
  3   4   0   0      763   3 
  3   5  -1   0     1700   1 
  3   6   0   0     1010   3 
  3   7   0   0     1475   2 
  3   8   0   0      932   3 
  3   9  -1   0     1700   1 
  3  10   0   0      701   3 
  3  11   0   0      627   3 
  3  12  -1   0     1700   1 
  3  13   0   0      671   3 
  3  14   0   0      785   2 
  3  15   0   0      723   3 
  3  16  -1   0     1700   0 
  3  17  -1   0     1700   1 
  3  18   0   0      686   3 
  3  19  -1   0     1700   1 
  3  20   0   0      743   3 
  3  21   0   0     1457   2 
  3  22  -1   0     1700   1 
  3  23  -1   0     1700   1 
  3  24  -1   0     1700   0 
  3  25  -1   0     1700   1 
  3  26   0   0      801   2 
  3  27  -1   0     1700   0 
  3  28  -1   0     1700   0 
  3  29   0   0      599   2 
  3  30   0   0      600   2 
  3  31   0   0      667   2 
  3  32   0   0      610   2 
  3  33   0   0      806   3 
  3  34   0   0      585   3 
  3  35  -1   0     1700   1 
  3  36  -1   0     1700   0 
  3  37   0   0      984   2 
  3  38  -1   0     1700   1 
  3  39  -1   0     1700   0 
  3  40  -1   0     1700   1 
  3  41   0   0      808   3 
  3  42   0   0      778   2 
  3  43   0   0      687   2 
  3  44   0   0      682   3 
  3  45   0   0      786   2 
  3  46   0   0      753   2 
  3  47  -1   0     1700   1 
  3  48  -1   0     1700   0 
  3  49  -1   0     1700   0 
  3  50   0   0      882   2 
  3  51   0   0      760   3 
  3  52   0   0      815   3 
  3  53  -1   0     1700   0 
  3  54  -1   0     1700   0 
  3  55   0   0      930   2 
  3  56  -1   0     1700   1 
  3  57  -1   0     1700   1 
  3  58  -1   0     1700   1 
  3  59   0   0      765   3 
  3  60  -1   0     1700   0 
  3  61  -1   0     1700   0 
  3  62   0   0      780   3 
  3  63   0   0      771   3 
  3  64  -1   0     1700   0 
  3  65   0   0      686   2 
  3  66   0   0      752   2 
  3  67  -1   0     1700   0 
  3  68  -1   0     1700   0 
  3  69   0   0     1003   2 
  3  70   0   0      976   2 
  3  71  -1   0     1700   0 
  3  72   0   0      750   3 
  3  73  -1   0     1700   0 
  3  74   0   0      871   2 
  3  75  -1   0     1700   1 
  3  76   0   0      997   3 
  3  77  -1   0     1700   0 
  3  78   0   0      904   2 
  3  79  -1   0     1700   1 
  3  80  -1   0     1700   0 
  3  81  -1   0     1700   1 
  3  82  -1   0     1700   1 
  3  83  -1   0     1700   1 
  3  84   0   0      894   2 
  3  85  -1   0     1700   0 
  3  86   0   0      859   3 
  3  87   0   0      735   3 
  3  88  -1   0     1700   0 
  3  89  -1   0     1700   1 
  3  90  -1   0     1700   1 
  3  91   0   0      761   2 
  3  92   0   0     1177   2 
  3  93   0   0      866   3 
  3  94  -1   0     1700   0 
  3  95  -1   0     1700   0 
  3  96  -1   0     1700   1 
  3  97  -1   0     1700   0 
  3  98  -1   0     1700   1 
  3  99   0   0      850   3 
  3 100   0   0     1002   2 
  3 101  -1   0     1700   0 
  3 102   0   0      978   2 
  3 103  -1   0     1700   1 
  3 104  -1   0     1700   1 
  3 105  -1   0     1700   0 
  3 106  -1   0     1700   0 
  3 107  -1   0     1700   1 
  3 108   0   0      614   2 
  3 109   0   0      728   2 
  3 110   0   0      794   3 
  3 111   0   0      755   2 
  3 112   0   0      867   3 
  3 113   0   0      912   2 
  3 114   0   0      911   3 
  3 115  -1   0     1700   1 
  3 116  -1   0     1700   1 
  3 117  -1   0     1700   0 
  3 118   0   0      985   3 
  3 119  -1   0     1700   0 
  3 120   0   0      881   3 
  3 121   0   0     1296   3 
  3 122  -1   0     1700   0 
  3 123   0   0      699   2 
  3 124  -1   1     1700   2 
  3 125   0   0      769   3 
  3 126  -1   0     1700   1 
  3 127  -1   0     1700   1 
