# Supplementary material for: The influence of the Japanese waving cat on the joint spatial compatibility effect: A replication and extension of Dolk, Hommel, Prinz, and Liepelt (2013)
Source: PLoS One. 2017 Sep 14;12(9):e0184844. doi: 10.1371/journal.pone.0184844 (PMC5599021; doi:10.1371/journal.pone.0184844)
Supplement: S1 File — (ZIP) [file pone.0184844.s001.zip › S1 Data/raw data/94.dat]

SimonNL [04-2015]
 94    2   0 
 BRO25
 -1   0   0   0     1153   0 
 -1   1   0   0      572   1 
 -1   2  -1   0     1700   2 
 -1   3  -1   0     1700   3 
 -1   4  -1   0     1700   3 
 -1   5  -1   0     1700   2 
 -1   6   0   0      550   0 
 -1   7   0   0      470   1 
  0   0  -1   0     1700   3 
  0   1  -1   0     1700   2 
  0   2  -1   0     1700   2 
  0   3   0   0      445   1 
  0   4   0   0      519   0 
  0   5   0   0      465   0 
  0   6   0   0      511   1 
  0   7   0   0      492   0 
  0   8   0   2      467   2 
  0   9  -1   0     1700   2 
  0  10   0   0      543   0 
  0  11   0   0      522   1 
  0  12  -1   0     1700   2 
  0  13  -1   0     1700   2 
  0  14  -1   0     1700   2 
  0  15   0   0      475   1 
  0  16  -1   0     1700   3 
  0  17   0   0      582   1 
  0  18  -1   0     1700   2 
  0  19   0   0      473   1 
  0  20   0   0      495   1 
  0  21  -1   0     1700   3 
  0  22  -1   0     1700   2 
  0  23  -1   0     1700   2 
  0  24  -1   0     1700   3 
  0  25  -1   0     1700   2 
  0  26   0   0      507   1 
  0  27  -1   0     1700   2 
  0  28   0   0      502   1 
  0  29   0   0      515   0 
  0  30   0   0      531   0 
  0  31  -1   0     1700   2 
  0  32   0   0      505   0 
  0  33  -1   0     1700   3 
  0  34   0   0      543   1 
  0  35   0   0      513   0 
  0  36  -1   0     1700   2 
  0  37  -1   0     1700   2 
  0  38   0   0      629   0 
  0  39   0   0      483   0 
  0  40  -1   0     1700   2 
  0  41   0   0      522   0 
  0  42  -1   0     1700   3 
  0  43   0   0      529   0 
  0  44  -1   0     1700   2 
  0  45   0   0      519   1 
  0  46  -1   0     1700   2 
  0  47   0   0      497   0 
  0  48   0   0      507   0 
  0  49  -1   0     1700   3 
  0  50  -1   0     1700   3 
  0  51   0   0      563   1 
  0  52  -1   0     1700   3 
  0  53  -1   0     1700   2 
  0  54   0   0      467   1 
  0  55   0   0      493   1 
  0  56  -1   0     1700   2 
  0  57   0   0      491   1 
  0  58   0   0      482   1 
  0  59   0   0      555   0 
  0  60   0   0      551   1 
  0  61  -1   0     1700   3 
  0  62   0   0      481   0 
  0  63   0   0      474   0 
  0  64   0   0      578   1 
  0  65  -1   0     1700   2 
  0  66  -1   0     1700   3 
  0  67  -1   0     1700   3 
  0  68  -1   0     1700   2 
  0  69  -1   0     1700   2 
  0  70   0   0      541   1 
  0  71   0   0      526   0 
  0  72   0   0      499   1 
  0  73   0   0      493   1 
  0  74  -1   0     1700   3 
  0  75  -1   0     1700   3 
  0  76  -1   0     1700   3 
  0  77  -1   0     1700   2 
  0  78   0   0      549   0 
  0  79  -1   0     1700   3 
  0  80   0   0      522   0 
  0  81  -1   0     1700   2 
  0  82   0   0      514   0 
  0  83   0   0      563   1 
  0  84  -1   0     1700   2 
  0  85  -1   0     1700   3 
  0  86  -1   0     1700   3 
  0  87   0   0      494   0 
  0  88  -1   0     1700   2 
  0  89  -1   0     1700   3 
  0  90   0   0      500   0 
  0  91  -1   0     1700   3 
  0  92  -1   0     1700   3 
  0  93  -1   0     1700   3 
  0  94  -1   0     1700   3 
  0  95   0   0      535   1 
  0  96   0   0      527   0 
  0  97   0   0      523   0 
  0  98   0   0      618   1 
  0  99  -1   0     1700   2 
  0 100  -1   0     1700   3 
  0 101   0   0      567   1 
  0 102   0   0      516   1 
  0 103  -1   0     1700   3 
  0 104   0   0      557   1 
  0 105  -1   0     1700   2 
  0 106  -1   0     1700   3 
  0 107  -1   0     1700   3 
  0 108   0   0      499   0 
  0 109  -1   0     1700   2 
  0 110   0   0      491   1 
  0 111   0   0      611   0 
  0 112   0   0      506   1 
  0 113  -1   0     1700   2 
  0 114   0   0      578   0 
  0 115   0   0      704   1 
  0 116   0   0      509   1 
  0 117  -1   0     1700   3 
  0 118  -1   0     1700   3 
  0 119   0   0      483   0 
  0 120  -1   0     1700   3 
  0 121  -1   0     1700   3 
  0 122  -1   0     1700   3 
  0 123   0   0      517   0 
  0 124  -1   0     1700   2 
  0 125   0   0      540   0 
  0 126   0   0      571   1 
  0 127   0   0      541   0 
  1   0   0   0      537   0 
  1   1   0   0      464   1 
  1   2  -1   0     1700   3 
  1   3   0   0      477   0 
  1   4   0   0      555   0 
  1   5  -1   0     1700   2 
  1   6   0   0      521   0 
  1   7   0   0      558   0 
  1   8   0   2      735   3 
  1   9   0   0      534   0 
  1  10   0   0      720   1 
  1  11  -1   0     1700   3 
  1  12   0   0      748   1 
  1  13  -1   0     1700   3 
  1  14   0   0      557   1 
  1  15   0   0      643   0 
  1  16   0   0      590   0 
  1  17   0   0      516   0 
  1  18  -1   0     1700   2 
  1  19   0   0      568   1 
  1  20  -1   0     1700   2 
  1  21  -1   0     1700   2 
  1  22  -1   0     1700   2 
  1  23   0   0      547   1 
  1  24   0   0      554   0 
  1  25  -1   0     1700   2 
  1  26  -1   0     1700   2 
  1  27  -1   0     1700   2 
  1  28  -1   0     1700   2 
  1  29  -1   0     1700   2 
  1  30  -1   0     1700   2 
  1  31  -1   0     1700   2 
  1  32   0   2      575   3 
  1  33  -1   0     1700   2 
  1  34  -1   0     1700   2 
  1  35   0   0      647   1 
  1  36  -1   0     1700   3 
  1  37  -1   0     1700   2 
  1  38  -1   0     1700   3 
  1  39  -1   0     1700   3 
  1  40  -1   0     1700   2 
  1  41  -1   0     1700   3 
  1  42   0   0      565   1 
  1  43  -1   0     1700   3 
  1  44   0   0      597   0 
  1  45   0   0      677   1 
  1  46  -1   0     1700   3 
  1  47   0   0      525   0 
  1  48   0   0      542   1 
  1  49   0   0      768   1 
  1  50  -1   0     1700   3 
  1  51   0   0      527   1 
  1  52  -1   0     1700   3 
  1  53  -1   0     1700   3 
  1  54   0   0      623   0 
  1  55  -1   0     1700   2 
  1  56  -1   0     1700   3 
  1  57  -1   0     1700   3 
  1  58  -1   0     1700   2 
  1  59  -1   0     1700   2 
  1  60  -1   0     1700   3 
  1  61  -1   0     1700   2 
  1  62   0   0      569   0 
  1  63   0   0      536   1 
  1  64   0   0      593   0 
  1  65   0   0      612   0 
  1  66   0   0      589   1 
  1  67  -1   0     1700   2 
  1  68  -1   0     1700   3 
  1  69  -1   0     1700   3 
  1  70  -1   0     1700   2 
  1  71   0   0      584   0 
  1  72  -1   0     1700   2 
  1  73  -1   0     1700   3 
  1  74  -1   0     1700   2 
  1  75  -1   0     1700   3 
  1  76  -1   0     1700   3 
  1  77   0   0      542   1 
  1  78   0   0      530   0 
  1  79  -1   0     1700   3 
  1  80  -1   0     1700   2 
  1  81   0   0      554   0 
  1  82  -1   0     1700   3 
  1  83  -1   0     1700   3 
  1  84   0   0      544   1 
  1  85   0   0      509   0 
  1  86   0   0      571   1 
  1  87   0   0      530   0 
  1  88   0   0      539   1 
  1  89   0   0      540   1 
  1  90   0   0      552   0 
  1  91  -1   0     1700   2 
  1  92  -1   0     1700   2 
  1  93   0   0      556   0 
  1  94   0   0      563   0 
  1  95   0   0      608   1 
  1  96  -1   0     1700   2 
  1  97   0   0      550   1 
  1  98   0   0      594   1 
  1  99   0   0      551   0 
  1 100  -1   0     1700   3 
  1 101   0   0      657   1 
  1 102   0   0      534   0 
  1 103   0   0      600   0 
  1 104   0   0      566   0 
  1 105   0   0      565   1 
  1 106  -1   0     1700   2 
  1 107   0   0      579   0 
  1 108  -1   0     1700   2 
  1 109  -1   0     1700   3 
  1 110   0   0      588   0 
  1 111  -1   0     1700   3 
  1 112   0   0      735   1 
  1 113  -1   0     1700   2 
  1 114   0   0      736   0 
  1 115   0   0      590   1 
  1 116   0   0      570   1 
  1 117   0   0      540   1 
  1 118   0   0      556   1 
  1 119   0   0      522   1 
  1 120  -1   0     1700   3 
  1 121   0   0      666   1 
  1 122   0   0      648   0 
  1 123   0   0      550   1 
  1 124   0   2      576   3 
  1 125  -1   0     1700   2 
  1 126  -1   0     1700   3 
  1 127  -1   0     1700   3 
  2   0   0   2      636   3 
  2   1  -1   0     1700   2 
  2   2  -1   0     1700   2 
  2   3   0   0      624   1 
  2   4   0   0      573   0 
  2   5  -1   0     1700   3 
  2   6  -1   0     1700   3 
  2   7  -1   0     1700   3 
  2   8   0   0      610   1 
  2   9   0   0      587   0 
  2  10   0   0      573   1 
  2  11  -1   0     1700   2 
  2  12   0   0      509   0 
  2  13   0   0      556   1 
  2  14  -1   0     1700   2 
  2  15  -1   0     1700   2 
  2  16   0   0      538   0 
  2  17  -1   0     1700   3 
  2  18  -1   0     1700   2 
  2  19   0   0      510   0 
  2  20   0   0      528   1 
  2  21  -1   0     1700   3 
  2  22  -1   0     1700   2 
  2  23  -1   0     1700   2 
  2  24   0   0      548   1 
  2  25   0   0      515   1 
  2  26   0   0      597   0 
  2  27   0   0      532   0 
  2  28  -1   0     1700   3 
  2  29   0   0      574   0 
  2  30  -1   0     1700   3 
  2  31  -1   0     1700   2 
  2  32   0   0      529   1 
  2  33  -1   0     1700   2 
  2  34   0   0      635   0 
  2  35  -1   0     1700   3 
  2  36  -1   0     1700   2 
  2  37  -1   0     1700   3 
  2  38   0   0      535   1 
  2  39  -1   0     1700   3 
  2  40   0   0      512   1 
  2  41   0   0      566   0 
  2  42   0   0      503   1 
  2  43  -1   0     1700   2 
  2  44   0   0      539   1 
  2  45   0   0      522   1 
  2  46  -1   0     1700   2 
  2  47   0   0      528   0 
  2  48  -1   0     1700   2 
  2  49  -1   0     1700   3 
  2  50   0   0      534   1 
  2  51   0   0      593   1 
  2  52   0   0      560   1 
  2  53  -1   0     1700   3 
  2  54  -1   0     1700   3 
  2  55   0   0      535   1 
  2  56   0   0      557   0 
  2  57   0   0      501   0 
  2  58  -1   0     1700   3 
  2  59   0   0      554   1 
  2  60   0   0      504   1 
  2  61  -1   0     1700   3 
  2  62   0   0      598   1 
  2  63  -1   0     1700   2 
  2  64  -1   0     1700   2 
  2  65  -1   0     1700   2 
  2  66   0   0      552   0 
  2  67  -1   0     1700   3 
  2  68  -1   0     1700   3 
  2  69  -1   0     1700   3 
  2  70  -1   0     1700   3 
  2  71   0   0      508   1 
  2  72   0   0      569   0 
  2  73   0   0      511   1 
  2  74  -1   0     1700   2 
  2  75  -1   0     1700   2 
  2  76   0   0      685   0 
  2  77   0   0      574   0 
  2  78  -1   0     1700   2 
  2  79   0   0      534   1 
  2  80   0   0      495   0 
  2  81  -1   0     1700   2 
  2  82  -1   0     1700   2 
  2  83   0   0      569   0 
  2  84  -1   0     1700   3 
  2  85   0   0      533   1 
  2  86   0   0      541   0 
  2  87   0   0      517   0 
  2  88   0   0      563   0 
  2  89  -1   0     1700   2 
  2  90  -1   0     1700   3 
  2  91  -1   0     1700   2 
  2  92   0   0      576   1 
  2  93  -1   0     1700   2 
  2  94  -1   0     1700   3 
  2  95   0   0      531   0 
  2  96   0   0      507   1 
  2  97   0   0      550   0 
  2  98  -1   0     1700   3 
  2  99  -1   0     1700   3 
  2 100  -1   0     1700   3 
  2 101   0   0      597   0 
  2 102  -1   0     1700   3 
  2 103  -1   0     1700   2 
  2 104   0   0      502   1 
  2 105   0   0      544   0 
  2 106  -1   0     1700   2 
  2 107   0   0      502   1 
  2 108  -1   0     1700   3 
  2 109  -1   0     1700   2 
  2 110  -1   0     1700   2 
  2 111  -1   0     1700   3 
  2 112   0   0      518   0 
  2 113   0   0      567   0 
  2 114  -1   0     1700   2 
  2 115   0   0      535   1 
  2 116   0   0      537   0 
  2 117   0   0      503   0 
  2 118  -1   0     1700   3 
  2 119   0   0      543   1 
  2 120   0   0      507   0 
  2 121  -1   0     1700   3 
  2 122   0   0      516   1 
  2 123  -1   0     1700   2 
  2 124  -1   0     1700   2 
  2 125  -1   0     1700   3 
  2 126   0   0      539   0 
  2 127   0   0      468   1 
  3   0  -1   0     1700   2 
  3   1   0   0      473   1 
  3   2  -1   0     1700   3 
  3   3   0   0      692   0 
  3   4   0   0      510   1 
  3   5   0   0      495   0 
  3   6  -1   0     1700   2 
  3   7   0   0      517   1 
  3   8  -1   0     1700   2 
  3   9  -1   0     1700   3 
  3  10  -1   0     1700   2 
  3  11   0   0      504   0 
  3  12  -1   0     1700   2 
  3  13  -1   0     1700   3 
  3  14   0   0      519   1 
  3  15   0   0      500   0 
  3  16  -1   0     1700   3 
  3  17  -1   0     1700   3 
  3  18  -1   0     1700   3 
  3  19  -1   0     1700   3 
  3  20   0   0      543   1 
  3  21   0   0      570   0 
  3  22   0   0      509   1 
  3  23  -1   0     1700   2 
  3  24   0   0      499   1 
  3  25   0   0      484   1 
  3  26   0   0      572   0 
  3  27   0   0      511   0 
  3  28  -1   0     1700   3 
  3  29   0   0      528   0 
  3  30   0   0      510   0 
  3  31  -1   0     1700   3 
  3  32  -1   0     1700   2 
  3  33  -1   0     1700   2 
  3  34   0   0      508   1 
  3  35  -1   0     1700   2 
  3  36   0   0      510   0 
  3  37  -1   0     1700   2 
  3  38   0   0      516   0 
  3  39  -1   0     1700   3 
  3  40  -1   0     1700   3 
  3  41  -1   0     1700   2 
  3  42  -1   0     1700   3 
  3  43  -1   0     1700   3 
  3  44  -1   0     1700   2 
  3  45   0   0      570   0 
  3  46   0   0      518   1 
  3  47  -1   0     1700   2 
  3  48   0   0      585   0 
  3  49   0   0      629   1 
  3  50   0   0      494   1 
  3  51  -1   0     1700   3 
  3  52   0   0      488   0 
  3  53   0   0      507   1 
  3  54   0   0      540   0 
  3  55   0   0      543   0 
  3  56  -1   0     1700   2 
  3  57   0   0      515   1 
  3  58   0   0      514   0 
  3  59  -1   0     1700   3 
  3  60  -1   0     1700   2 
  3  61  -1   0     1700   2 
  3  62  -1   0     1700   3 
  3  63  -1   0     1700   3 
  3  64  -1   0     1700   2 
  3  65   0   0      500   1 
  3  66  -1   0     1700   2 
  3  67  -1   0     1700   3 
  3  68  -1   0     1700   2 
  3  69  -1   0     1700   3 
  3  70  -1   0     1700   2 
  3  71  -1   0     1700   2 
  3  72   0   0      528   0 
  3  73  -1   0     1700   2 
  3  74  -1   0     1700   2 
  3  75   0   0      524   1 
  3  76  -1   0     1700   2 
  3  77   0   0      504   1 
  3  78   0   0      574   1 
  3  79  -1   0     1700   3 
  3  80  -1   0     1700   3 
  3  81   0   0      506   1 
  3  82   0   0      474   0 
  3  83  -1   0     1700   2 
  3  84   0   0      493   1 
  3  85   0   0      488   1 
  3  86   0   0      492   0 
  3  87  -1   0     1700   3 
  3  88   0   0      544   1 
  3  89  -1   0     1700   2 
  3  90   0   0      560   0 
  3  91   0   0     1043   0 
  3  92   0   0      586   1 
  3  93   0   0      525   1 
  3  94  -1   0     1700   3 
  3  95  -1   0     1700   3 
  3  96  -1   0     1700   2 
  3  97  -1   0     1700   3 
  3  98  -1   0     1700   2 
  3  99  -1   0     1700   3 
  3 100  -1   0     1700   2 
  3 101   0   0      511   1 
  3 102   0   0      525   0 
  3 103   0   0      494   1 
  3 104  -1   0     1700   3 
  3 105   0   0      529   1 
  3 106   0   0      507   0 
  3 107   0   0      515   1 
  3 108  -1   0     1700   2 
  3 109   0   0      532   0 
  3 110  -1   0     1700   3 
  3 111  -1   0     1700   2 
  3 112   0   0      568   0 
  3 113   0   0      581   0 
  3 114  -1   0     1700   3 
  3 115   0   0      573   0 
  3 116   0   0      532   1 
  3 117   0   0      544   1 
  3 118   0   0      574   0 
  3 119   0   0      474   0 
  3 120   0   0      522   0 
  3 121  -1   0     1700   3 
  3 122   0   0      594   1 
  3 123   0   0      493   1 
  3 124  -1   0     1700   3 
  3 125  -1   0     1700   2 
  3 126  -1   0     1700   3 
  3 127   0   0      507   0 
