# Supplementary material for: The influence of the Japanese waving cat on the joint spatial compatibility effect: A replication and extension of Dolk, Hommel, Prinz, and Liepelt (2013)
Source: PLoS One. 2017 Sep 14;12(9):e0184844. doi: 10.1371/journal.pone.0184844 (PMC5599021; doi:10.1371/journal.pone.0184844)
Supplement: S1 File — (ZIP) [file pone.0184844.s001.zip › S1 Data/raw data/95.dat]

SimonNL [04-2015]
 95    3   0 
 NIA03
 -1   0   0   0      944   0 
 -1   1  -1   0     1700   2 
 -1   2  -1   0     1700   3 
 -1   3   0   0      538   1 
 -1   4  -1   0     1700   3 
 -1   5  -1   0     1700   2 
 -1   6   0   0      545   0 
 -1   7   0   0      504   1 
  0   0  -1   0     1700   3 
  0   1   0   0      450   0 
  0   2  -1   0     1700   2 
  0   3  -1   0     1700   3 
  0   4   0   0      522   1 
  0   5   0   0      497   0 
  0   6  -1   0     1700   3 
  0   7  -1   0     1700   3 
  0   8   0   0      462   0 
  0   9  -1   0     1700   3 
  0  10   0   0      564   1 
  0  11  -1   0     1700   3 
  0  12  -1   0     1700   3 
  0  13   0   0      478   0 
  0  14  -1   0     1700   3 
  0  15   0   0      487   1 
  0  16  -1   0     1700   3 
  0  17  -1   0     1700   2 
  0  18   0   0      499   0 
  0  19  -1   0     1700   2 
  0  20   0   0      518   1 
  0  21   0   0      589   1 
  0  22  -1   0     1700   3 
  0  23  -1   0     1700   3 
  0  24   0   0      454   1 
  0  25   0   0      470   0 
  0  26   0   0      522   1 
  0  27   0   0      504   1 
  0  28  -1   0     1700   3 
  0  29   0   0      600   1 
  0  30   0   0      453   0 
  0  31   0   0      506   0 
  0  32   0   0      503   1 
  0  33   0   0      481   0 
  0  34   0   0      485   1 
  0  35   0   0      485   1 
  0  36   0   0      561   1 
  0  37   0   0      474   0 
  0  38  -1   0     1700   3 
  0  39  -1   0     1700   2 
  0  40  -1   0     1700   3 
  0  41  -1   0     1700   2 
  0  42   0   0      487   1 
  0  43   0   0      510   1 
  0  44   0   0      438   0 
  0  45  -1   0     1700   2 
  0  46  -1   0     1700   3 
  0  47   0   0      501   1 
  0  48  -1   0     1700   2 
  0  49   0   0      516   0 
  0  50   0   0      547   1 
  0  51   0   0      428   1 
  0  52   0   0      414   0 
  0  53   0   2      516   2 
  0  54  -1   0     1700   3 
  0  55  -1   0     1700   2 
  0  56   0   0      510   0 
  0  57   0   0      592   0 
  0  58   0   0      469   0 
  0  59   0   0      464   0 
  0  60  -1   0     1700   3 
  0  61  -1   0     1700   2 
  0  62   0   0      543   0 
  0  63   0   2      583   3 
  0  64   0   0      663   1 
  0  65  -1   0     1700   2 
  0  66   0   0      523   0 
  0  67   0   0      503   0 
  0  68  -1   0     1700   2 
  0  69  -1   0     1700   2 
  0  70  -1   0     1700   3 
  0  71  -1   0     1700   2 
  0  72  -1   0     1700   2 
  0  73  -1   0     1700   2 
  0  74   0   0      532   0 
  0  75  -1   0     1700   2 
  0  76   0   0      492   1 
  0  77   0   0      495   0 
  0  78  -1   0     1700   2 
  0  79   0   0      506   0 
  0  80  -1   0     1700   3 
  0  81  -1   0     1700   3 
  0  82  -1   0     1700   2 
  0  83  -1   0     1700   2 
  0  84  -1   0     1700   2 
  0  85  -1   0     1700   3 
  0  86  -1   0     1700   3 
  0  87   0   0      563   1 
  0  88   0   0      487   1 
  0  89  -1   0     1700   2 
  0  90  -1   0     1700   3 
  0  91  -1   0     1700   3 
  0  92   0   0      553   0 
  0  93   0   0      477   1 
  0  94   0   2      559   3 
  0  95  -1   0     1700   3 
  0  96  -1   0     1700   2 
  0  97   0   0      521   0 
  0  98  -1   0     1700   3 
  0  99   0   0      584   0 
  0 100  -1   0     1700   2 
  0 101  -1   0     1700   2 
  0 102   0   0      553   0 
  0 103  -1   0     1700   3 
  0 104   0   0      526   0 
  0 105   0   0      519   0 
  0 106   0   0      616   1 
  0 107   0   0      516   1 
  0 108  -1   0     1700   2 
  0 109  -1   0     1700   3 
  0 110  -1   0     1700   2 
  0 111   0   0      543   1 
  0 112  -1   0     1700   3 
  0 113   0   0      655   1 
  0 114   0   0      510   0 
  0 115   0   0      747   1 
  0 116  -1   0     1700   2 
  0 117  -1   0     1700   2 
  0 118  -1   0     1700   2 
  0 119   0   0      451   0 
  0 120   0   0      457   1 
  0 121  -1   0     1700   2 
  0 122   0   0      474   1 
  0 123   0   0      495   0 
  0 124   0   0      569   1 
  0 125   0   0      492   1 
  0 126  -1   0     1700   2 
  0 127  -1   0     1700   3 
  1   0  -1   0     1700   3 
  1   1   0   0      503   0 
  1   2  -1   0     1700   3 
  1   3  -1   0     1700   3 
  1   4   0   0      498   0 
  1   5   0   0      553   0 
  1   6  -1   0     1700   2 
  1   7   0   0      528   0 
  1   8  -1   0     1700   3 
  1   9   0   0      536   0 
  1  10   0   0      521   1 
  1  11  -1   0     1700   3 
  1  12  -1   0     1700   2 
  1  13  -1   0     1700   2 
  1  14  -1   0     1700   2 
  1  15   0   0      677   0 
  1  16   0   0      485   0 
  1  17   0   0      528   0 
  1  18  -1   0     1700   2 
  1  19   0   0      551   1 
  1  20   0   0      526   0 
  1  21   0   0      397   1 
  1  22   0   0      323   1 
  1  23  -1   0     1700   2 
  1  24   0   0      587   0 
  1  25   0   0      604   1 
  1  26  -1   0     1700   2 
  1  27   0   0      485   1 
  1  28   0   0      446   1 
  1  29   0   0      470   0 
  1  30   0   0      463   0 
  1  31  -1   0     1700   3 
  1  32  -1   0     1700   3 
  1  33   0   2      373   2 
  1  34   0   0      547   0 
  1  35   0   0      514   1 
  1  36   0   0      460   0 
  1  37  -1   0     1700   3 
  1  38  -1   0     1700   3 
  1  39   0   0      453   1 
  1  40   0   0      455   1 
  1  41   0   0      456   1 
  1  42   0   0      469   0 
  1  43  -1   0     1700   2 
  1  44  -1   0     1700   2 
  1  45  -1   0     1700   3 
  1  46   0   0      485   0 
  1  47  -1   0     1700   3 
  1  48  -1   0     1700   2 
  1  49   0   0      498   1 
  1  50   0   0      448   1 
  1  51  -1   0     1700   2 
  1  52   0   0      462   1 
  1  53   0   2      414   3 
  1  54  -1   0     1700   3 
  1  55  -1   0     1700   3 
  1  56  -1   0     1700   2 
  1  57   0   0      540   0 
  1  58   0   0      488   0 
  1  59  -1   0     1700   3 
  1  60   0   0      535   0 
  1  61   0   0      564   1 
  1  62   0   0      918   1 
  1  63   0   2      575   2 
  1  64  -1   0     1700   3 
  1  65  -1   0     1700   2 
  1  66   0   0      508   0 
  1  67   0   0      549   1 
  1  68  -1   0     1700   2 
  1  69  -1   0     1700   3 
  1  70  -1   0     1700   3 
  1  71  -1   0     1700   2 
  1  72  -1   0     1700   3 
  1  73   0   0      544   1 
  1  74   0   0      512   0 
  1  75  -1   0     1700   2 
  1  76  -1   0     1700   3 
  1  77   0   0      530   0 
  1  78  -1   0     1700   3 
  1  79  -1   0     1700   3 
  1  80   0   0      505   0 
  1  81  -1   0     1700   2 
  1  82   0   0      481   1 
  1  83   0   0      497   0 
  1  84   0   0      717   1 
  1  85  -1   0     1700   3 
  1  86   0   0      532   1 
  1  87  -1   0     1700   2 
  1  88   0   0      526   1 
  1  89   0   0      556   1 
  1  90   0   0      561   0 
  1  91   0   0      794   0 
  1  92  -1   0     1700   2 
  1  93   0   0      459   0 
  1  94  -1   0     1700   2 
  1  95   0   0      486   1 
  1  96   0   2      554   2 
  1  97   0   0      528   1 
  1  98   0   0      478   1 
  1  99  -1   0     1700   2 
  1 100  -1   0     1700   2 
  1 101  -1   0     1700   3 
  1 102  -1   0     1700   3 
  1 103   0   0      507   1 
  1 104  -1   0     1700   2 
  1 105   0   2      525   3 
  1 106   0   0      615   1 
  1 107  -1   0     1700   2 
  1 108   0   0      579   1 
  1 109  -1   0     1700   3 
  1 110  -1   0     1700   2 
  1 111   0   0      479   1 
  1 112  -1   0     1700   2 
  1 113   0   0      563   0 
  1 114   0   0      482   1 
  1 115  -1   0     1700   2 
  1 116  -1   0     1700   3 
  1 117  -1   0     1700   3 
  1 118   0   0      516   1 
  1 119  -1   0     1700   3 
  1 120  -1   0     1700   3 
  1 121   0   0      532   0 
  1 122  -1   0     1700   3 
  1 123   0   0      679   0 
  1 124  -1   0     1700   2 
  1 125   0   0      513   0 
  1 126  -1   0     1700   2 
  1 127   0   0      645   0 
  2   0   0   0      674   0 
  2   1  -1   0     1700   2 
  2   2  -1   0     1700   2 
  2   3   0   0      476   1 
  2   4   0   0      496   0 
  2   5   0   0      516   1 
  2   6   0   0      658   0 
  2   7   0   0      456   0 
  2   8  -1   0     1700   2 
  2   9   0   0      490   1 
  2  10  -1   0     1700   3 
  2  11  -1   0     1700   3 
  2  12  -1   0     1700   3 
  2  13  -1   0     1700   3 
  2  14   0   0      568   0 
  2  15  -1   0     1700   2 
  2  16   0   0      541   1 
  2  17  -1   0     1700   2 
  2  18  -1   0     1700   2 
  2  19  -1   0     1700   2 
  2  20  -1   0     1700   2 
  2  21  -1   0     1700   2 
  2  22  -1   0     1700   2 
  2  23   0   0      542   0 
  2  24   0   0      536   1 
  2  25  -1   0     1700   3 
  2  26  -1   0     1700   3 
  2  27  -1   0     1700   2 
  2  28   0   2      230   3 
  2  29   0   0      588   1 
  2  30  -1   0     1700   3 
  2  31   0   0      480   1 
  2  32   0   0      515   0 
  2  33  -1   0     1700   3 
  2  34   0   0      491   1 
  2  35   0   0      519   0 
  2  36   0   0      470   1 
  2  37  -1   0     1700   3 
  2  38  -1   0     1700   2 
  2  39   0   0      523   1 
  2  40   0   0      489   0 
  2  41   0   0      542   0 
  2  42   0   0      597   1 
  2  43  -1   0     1700   3 
  2  44   0   0      728   1 
  2  45   0   0      522   0 
  2  46   0   0      523   0 
  2  47   0   0      506   0 
  2  48  -1   0     1700   2 
  2  49  -1   0     1700   2 
  2  50  -1   0     1700   2 
  2  51  -1   0     1700   2 
  2  52   0   0      483   1 
  2  53   0   0      467   1 
  2  54  -1   0     1700   3 
  2  55   0   0      460   0 
  2  56  -1   0     1700   2 
  2  57   0   0      505   0 
  2  58   0   0      459   0 
  2  59  -1   0     1700   3 
  2  60   0   0      476   0 
  2  61  -1   0     1700   2 
  2  62   0   0      579   0 
  2  63  -1   0     1700   2 
  2  64   0   0      467   1 
  2  65  -1   0     1700   3 
  2  66  -1   0     1700   2 
  2  67   0   0      565   0 
  2  68  -1   0     1700   3 
  2  69   0   0      507   1 
  2  70  -1   0     1700   3 
  2  71   0   0      449   1 
  2  72   0   0      517   0 
  2  73  -1   0     1700   3 
  2  74  -1   0     1700   2 
  2  75  -1   0     1700   3 
  2  76   0   0      565   1 
  2  77  -1   0     1700   2 
  2  78   0   2      539   3 
  2  79  -1   0     1700   3 
  2  80   0   0      915   0 
  2  81  -1   0     1700   3 
  2  82  -1   0     1700   3 
  2  83  -1   0     1700   3 
  2  84  -1   0     1700   3 
  2  85  -1   0     1700   3 
  2  86   0   0      516   1 
  2  87  -1   0     1700   2 
  2  88   0   0      583   0 
  2  89  -1   0     1700   3 
  2  90  -1   0     1700   2 
  2  91   0   0      571   0 
  2  92  -1   0     1700   3 
  2  93   0   0      506   1 
  2  94   0   0      494   1 
  2  95   0   0      689   0 
  2  96   0   0      543   1 
  2  97  -1   0     1700   2 
  2  98   0   0      629   0 
  2  99   0   0      519   0 
  2 100  -1   0     1700   3 
  2 101  -1   0     1700   3 
  2 102   0   0      577   1 
  2 103   0   0      661   0 
  2 104   0   0      537   0 
  2 105   0   0      532   1 
  2 106   0   0      472   1 
  2 107   0   0      417   1 
  2 108   0   0      593   1 
  2 109   0   0     1254   0 
  2 110   0   0      560   0 
  2 111   0   0      598   1 
  2 112   0   0      493   1 
  2 113   0   0      521   0 
  2 114  -1   0     1700   2 
  2 115  -1   0     1700   3 
  2 116  -1   0     1700   2 
  2 117  -1   0     1700   2 
  2 118  -1   0     1700   3 
  2 119  -1   0     1700   2 
  2 120   0   0      562   1 
  2 121  -1   0     1700   2 
  2 122   0   2      613   3 
  2 123  -1   0     1700   2 
  2 124   0   2      621   2 
  2 125   0   0      539   1 
  2 126   0   0      578   1 
  2 127   0   0      471   0 
  3   0   0   0     1032   1 
  3   1   0   0      457   0 
  3   2  -1   0     1700   2 
  3   3   0   0     1188   1 
  3   4   0   0      560   1 
  3   5  -1   0     1700   2 
  3   6   0   0      496   0 
  3   7   0   0      485   1 
  3   8  -1   0     1700   3 
  3   9   0   0      525   0 
  3  10   0   0      476   1 
  3  11  -1   0     1700   3 
  3  12   0   0      692   0 
  3  13  -1   0     1700   3 
  3  14   0   0      730   1 
  3  15   0   0      634   0 
  3  16  -1   0     1700   3 
  3  17  -1   0     1700   2 
  3  18  -1   0     1700   2 
  3  19   0   0      597   0 
  3  20   0   0      465   1 
  3  21  -1   0     1700   2 
  3  22  -1   0     1700   3 
  3  23  -1   0     1700   3 
  3  24  -1   0     1700   2 
  3  25   0   0      575   0 
  3  26  -1   0     1700   3 
  3  27  -1   0     1700   2 
  3  28  -1   0     1700   2 
  3  29  -1   0     1700   2 
  3  30   0   0      588   1 
  3  31   0   0      584   0 
  3  32  -1   0     1700   2 
  3  33   0   0      533   0 
  3  34   0   0      516   1 
  3  35   0   0      520   1 
  3  36  -1   0     1700   3 
  3  37  -1   0     1700   2 
  3  38  -1   0     1700   3 
  3  39   0   0      467   0 
  3  40  -1   0     1700   2 
  3  41  -1   0     1700   3 
  3  42   0   0      510   0 
  3  43   0   0      543   0 
  3  44   0   0      450   1 
  3  45  -1   0     1700   3 
  3  46   0   0      577   1 
  3  47   0   0     1049   1 
  3  48  -1   0     1700   3 
  3  49   0   0      496   1 
  3  50   0   0      640   0 
  3  51  -1   0     1700   2 
  3  52   0   0      559   1 
  3  53  -1   0     1700   3 
  3  54   0   0      603   0 
  3  55  -1   0     1700   3 
  3  56  -1   0     1700   2 
  3  57  -1   0     1700   2 
  3  58  -1   0     1700   2 
  3  59   0   0      533   0 
  3  60  -1   0     1700   2 
  3  61   0   0      535   0 
  3  62  -1   0     1700   2 
  3  63   0   0      488   0 
  3  64  -1   0     1700   2 
  3  65   0   0      489   0 
  3  66  -1   0     1700   3 
  3  67   0   0      513   1 
  3  68   0   0      463   1 
  3  69  -1   0     1700   3 
  3  70  -1   0     1700   3 
  3  71  -1   0     1700   2 
  3  72  -1   0     1700   2 
  3  73   0   0      531   0 
  3  74  -1   0     1700   2 
  3  75   0   0      523   1 
  3  76   0   0      626   1 
  3  77  -1   0     1700   2 
  3  78  -1   0     1700   2 
  3  79  -1   0     1700   2 
  3  80  -1   0     1700   3 
  3  81  -1   0     1700   2 
  3  82  -1   0     1700   2 
  3  83  -1   0     1700   3 
  3  84   0   0      527   0 
  3  85   0   0      485   1 
  3  86   0   0      462   0 
  3  87  -1   0     1700   3 
  3  88   0   0      518   1 
  3  89   0   0      464   1 
  3  90   0   0      431   1 
  3  91   0   0      479   1 
  3  92  -1   0     1700   2 
  3  93   0   0      477   1 
  3  94  -1   0     1700   2 
  3  95   0   2      523   3 
  3  96   0   0      600   1 
  3  97  -1   0     1700   2 
  3  98   0   0      498   1 
  3  99  -1   0     1700   3 
  3 100   0   0      600   0 
  3 101  -1   0     1700   3 
  3 102   0   0      650   1 
  3 103  -1   0     1700   3 
  3 104   0   0      506   0 
  3 105   0   0      594   0 
  3 106  -1   0     1700   3 
  3 107  -1   0     1700   3 
  3 108   0   0      545   0 
  3 109   0   0      800   1 
  3 110  -1   0     1700   2 
  3 111   0   0      510   1 
  3 112  -1   0     1700   3 
  3 113   0   0      481   0 
  3 114  -1   0     1700   3 
  3 115   0   2      421   2 
  3 116  -1   0     1700   3 
  3 117   0   0      473   0 
  3 118   0   0      858   1 
  3 119   0   0      463   1 
  3 120   0   0      612   0 
  3 121   0   0      419   0 
  3 122   0   0      370   0 
  3 123   0   0      549   0 
  3 124   0   2      360   3 
  3 125  -1   0     1700   3 
  3 126   0   0      495   0 
  3 127  -1   0     1700   3 
