# Supplementary material for: The influence of the Japanese waving cat on the joint spatial compatibility effect: A replication and extension of Dolk, Hommel, Prinz, and Liepelt (2013)
Source: PLoS One. 2017 Sep 14;12(9):e0184844. doi: 10.1371/journal.pone.0184844 (PMC5599021; doi:10.1371/journal.pone.0184844)
Supplement: S1 File — (ZIP) [file pone.0184844.s001.zip › S1 Data/raw data/96.dat]

SimonNL [04-2015]
 96    0   1 
 JRA25
 -1   0   0   0      599   2 
 -1   1   0   0      726   2 
 -1   2  -1   0     1700   1 
 -1   3  -1   0     1700   0 
 -1   4   0   0      730   3 
 -1   5  -1   0     1700   0 
 -1   6   0   0      800   3 
 -1   7  -1   0     1700   1 
  0   0   0   0      857   2 
  0   1   0   0      705   2 
  0   2   0   0      811   3 
  0   3  -1   0     1700   1 
  0   4  -1   0     1700   1 
  0   5  -1   0     1700   1 
  0   6   0   0      641   3 
  0   7   0   0      557   3 
  0   8   0   2      521   0 
  0   9  -1   0     1700   1 
  0  10  -1   0     1700   0 
  0  11   0   0      719   3 
  0  12  -1   0     1700   0 
  0  13   0   0      695   2 
  0  14  -1   0     1700   0 
  0  15  -1   0     1700   0 
  0  16   0   0      770   2 
  0  17   0   0      817   3 
  0  18  -1   0     1700   0 
  0  19  -1   0     1700   1 
  0  20   0   0      605   2 
  0  21   0   0      779   3 
  0  22   0   0      643   2 
  0  23   0   0      741   3 
  0  24   0   0      792   3 
  0  25   0   0      709   3 
  0  26  -1   0     1700   0 
  0  27   0   0      646   3 
  0  28  -1   0     1700   0 
  0  29   0   0      806   2 
  0  30   0   0      742   2 
  0  31  -1   0     1700   1 
  0  32  -1   0     1700   0 
  0  33  -1   0     1700   1 
  0  34   0   0      674   2 
  0  35   0   0      783   2 
  0  36   0   0      817   2 
  0  37   0   0      885   3 
  0  38   0   0      715   2 
  0  39  -1   0     1700   0 
  0  40   0   0      870   3 
  0  41  -1   0     1700   0 
  0  42  -1   0     1700   0 
  0  43   0   0      678   2 
  0  44   0   0      657   2 
  0  45   0   0      708   3 
  0  46   0   0      640   3 
  0  47   0   0      627   2 
  0  48  -1   0     1700   0 
  0  49  -1   0     1700   1 
  0  50  -1   0     1700   0 
  0  51   0   0      501   3 
  0  52  -1   0     1700   1 
  0  53  -1   0     1700   0 
  0  54  -1   0     1700   0 
  0  55   0   0      632   2 
  0  56   0   0      703   3 
  0  57   0   2      753   1 
  0  58   0   0      770   3 
  0  59   0   0     1182   2 
  0  60  -1   0     1700   1 
  0  61   0   0      863   3 
  0  62  -1   0     1700   1 
  0  63  -1   0     1700   0 
  0  64  -1   0     1700   1 
  0  65  -1   0     1700   0 
  0  66   0   0      954   3 
  0  67   0   0      830   2 
  0  68   0   0      691   3 
  0  69  -1   0     1700   1 
  0  70  -1   0     1700   1 
  0  71  -1   0     1700   1 
  0  72   0   0      740   2 
  0  73  -1   0     1700   1 
  0  74   0   0      681   2 
  0  75  -1   0     1700   0 
  0  76   0   0      872   3 
  0  77   0   0      756   3 
  0  78   0   0      952   2 
  0  79  -1   0     1700   1 
  0  80   0   0      888   2 
  0  81  -1   0     1700   0 
  0  82   0   0      664   3 
  0  83   0   0      746   3 
  0  84   0   0      857   2 
  0  85  -1   0     1700   1 
  0  86   0   0      817   2 
  0  87  -1   0     1700   1 
  0  88  -1   0     1700   1 
  0  89  -1   0     1700   1 
  0  90  -1   0     1700   1 
  0  91  -1   0     1700   0 
  0  92  -1   0     1700   0 
  0  93   0   0      768   3 
  0  94  -1   0     1700   0 
  0  95  -1   0     1700   0 
  0  96  -1   0     1700   0 
  0  97   0   0      935   3 
  0  98  -1   0     1700   1 
  0  99   0   0      877   2 
  0 100  -1   0     1700   1 
  0 101  -1   0     1700   1 
  0 102  -1   0     1700   0 
  0 103  -1   0     1700   1 
  0 104   0   0      629   3 
  0 105   0   0      768   3 
  0 106  -1   0     1700   0 
  0 107   0   0      624   3 
  0 108  -1   0     1700   1 
  0 109   0   0      646   2 
  0 110   0   0      741   3 
  0 111  -1   0     1700   1 
  0 112   0   0      670   2 
  0 113  -1   0     1700   1 
  0 114   0   0      748   2 
  0 115   0   0      771   2 
  0 116   0   0      725   2 
  0 117  -1   0     1700   1 
  0 118   0   0      690   3 
  0 119   0   0      627   2 
  0 120  -1   0     1700   0 
  0 121   0   0      651   3 
  0 122  -1   0     1700   0 
  0 123  -1   0     1700   0 
  0 124   0   0      666   2 
  0 125  -1   0     1700   0 
  0 126  -1   0     1700   0 
  0 127  -1   0     1700   1 
  1   0  -1   0     1700   0 
  1   1   0   0      792   3 
  1   2  -1   0     1700   0 
  1   3   0   0      790   2 
  1   4   0   0      727   2 
  1   5  -1   0     1700   1 
  1   6  -1   0     1700   0 
  1   7  -1   0     1700   0 
  1   8   0   0      688   3 
  1   9   0   0      807   3 
  1  10  -1   0     1700   0 
  1  11   0   0      649   3 
  1  12  -1   0     1700   1 
  1  13  -1   0     1700   1 
  1  14   0   0      737   2 
  1  15  -1   0     1700   1 
  1  16   0   0      692   2 
  1  17   0   0      647   2 
  1  18   0   0      717   3 
  1  19   0   0      651   3 
  1  20  -1   0     1700   0 
  1  21   0   0      711   3 
  1  22   0   0      896   3 
  1  23   0   0      677   3 
  1  24  -1   0     1700   0 
  1  25   0   0      935   2 
  1  26   0   0      911   2 
  1  27  -1   0     1700   0 
  1  28  -1   0     1700   1 
  1  29   0   0     1007   3 
  1  30  -1   0     1700   0 
  1  31  -1   0     1700   1 
  1  32   0   0      693   3 
  1  33  -1   0     1700   1 
  1  34   0   0      820   3 
  1  35  -1   0     1700   0 
  1  36  -1   0     1700   1 
  1  37   0   0      689   3 
  1  38   0   0      820   2 
  1  39  -1   0     1700   1 
  1  40   0   0      634   2 
  1  41  -1   0     1700   0 
  1  42   0   0      821   2 
  1  43   0   0      847   2 
  1  44   0   0      807   3 
  1  45   0   0      675   2 
  1  46   0   0      706   3 
  1  47   0   0      574   3 
  1  48  -1   0     1700   1 
  1  49   0   0      914   2 
  1  50   0   0      720   2 
  1  51   0   0      640   3 
  1  52   0   0      611   2 
  1  53  -1   0     1700   0 
  1  54   0   0      633   3 
  1  55  -1   0     1700   0 
  1  56  -1   0     1700   1 
  1  57  -1   0     1700   0 
  1  58  -1   0     1700   1 
  1  59  -1   0     1700   1 
  1  60   0   0      831   3 
  1  61  -1   0     1700   0 
  1  62  -1   0     1700   1 
  1  63  -1   0     1700   0 
  1  64   0   0      664   3 
  1  65  -1   0     1700   1 
  1  66   0   0      736   2 
  1  67  -1   0     1700   0 
  1  68   0   0      676   2 
  1  69  -1   0     1700   1 
  1  70   0   0      621   2 
  1  71  -1   0     1700   0 
  1  72   0   2      654   0 
  1  73   0   0      809   3 
  1  74  -1   0     1700   0 
  1  75   0   0      751   2 
  1  76  -1   0     1700   1 
  1  77  -1   0     1700   0 
  1  78   0   0      592   3 
  1  79   0   0      818   3 
  1  80  -1   0     1700   0 
  1  81  -1   0     1700   1 
  1  82  -1   0     1700   1 
  1  83   0   0      689   2 
  1  84   0   0      742   3 
  1  85  -1   0     1700   1 
  1  86  -1   0     1700   0 
  1  87  -1   0     1700   0 
  1  88  -1   0     1700   0 
  1  89   0   0      690   3 
  1  90   0   0      624   2 
  1  91  -1   0     1700   1 
  1  92  -1   0     1700   0 
  1  93  -1   0     1700   0 
  1  94   0   0      652   3 
  1  95   0   0      817   2 
  1  96   0   0      831   2 
  1  97  -1   0     1700   1 
  1  98  -1   0     1700   0 
  1  99  -1   0     1700   1 
  1 100   0   0      770   2 
  1 101   0   0      659   3 
  1 102  -1   0     1700   0 
  1 103   0   0      727   2 
  1 104   0   0      915   3 
  1 105   0   0      691   3 
  1 106  -1   0     1700   1 
  1 107   0   0      738   2 
  1 108  -1   0     1700   0 
  1 109  -1   0     1700   0 
  1 110  -1   0     1700   1 
  1 111  -1   0     1700   1 
  1 112  -1   0     1700   1 
  1 113   0   0      638   3 
  1 114  -1   0     1700   1 
  1 115   0   0      853   2 
  1 116   0   0      777   3 
  1 117   0   0      681   2 
  1 118  -1   0     1700   1 
  1 119   0   0     1042   3 
  1 120   0   0      733   2 
  1 121   0   0      740   2 
  1 122  -1   0     1700   1 
  1 123  -1   0     1700   0 
  1 124  -1   0     1700   1 
  1 125   0   0      690   2 
  1 126  -1   0     1700   1 
  1 127   0   0      751   2 
  2   0   0   0      772   3 
  2   1  -1   0     1700   0 
  2   2  -1   0     1700   1 
  2   3   0   0      964   3 
  2   4  -1   0     1700   0 
  2   5  -1   0     1700   0 
  2   6  -1   0     1700   1 
  2   7  -1   0     1700   0 
  2   8  -1   0     1700   1 
  2   9  -1   0     1700   0 
  2  10  -1   0     1700   0 
  2  11  -1   0     1700   0 
  2  12   0   0      813   2 
  2  13  -1   0     1700   1 
  2  14   0   0      824   2 
  2  15   0   0      656   2 
  2  16  -1   0     1700   0 
  2  17   0   0      702   3 
  2  18   0   0      704   3 
  2  19   0   0      945   3 
  2  20  -1   0     1700   1 
  2  21   0   0      629   2 
  2  22  -1   0     1700   1 
  2  23  -1   0     1700   1 
  2  24  -1   0     1700   1 
  2  25  -1   0     1700   0 
  2  26   0   0      617   3 
  2  27   0   0      655   3 
  2  28  -1   0     1700   0 
  2  29  -1   0     1700   0 
  2  30   0   0      699   2 
  2  31   0   0      829   3 
  2  32   0   0      867   2 
  2  33  -1   0     1700   0 
  2  34   0   0      820   2 
  2  35  -1   0     1700   1 
  2  36  -1   0     1700   1 
  2  37   0   0      670   2 
  2  38   0   0      767   2 
  2  39   0   0      850   2 
  2  40   0   0      673   2 
  2  41   0   0      797   2 
  2  42   0   0      754   3 
  2  43  -1   0     1700   1 
  2  44   0   0      621   2 
  2  45   0   0      632   2 
  2  46  -1   0     1700   1 
  2  47   0   0      894   3 
  2  48   0   0      789   3 
  2  49  -1   0     1700   0 
  2  50  -1   0     1700   0 
  2  51   0   0      644   3 
  2  52  -1   0     1700   0 
  2  53  -1   0     1700   1 
  2  54  -1   0     1700   0 
  2  55  -1   0     1700   1 
  2  56  -1   0     1700   1 
  2  57  -1   0     1700   0 
  2  58   0   0      736   2 
  2  59  -1   0     1700   0 
  2  60   0   0      829   3 
  2  61   0   0      672   3 
  2  62   0   0      698   3 
  2  63   0   0      790   2 
  2  64   0   0      586   2 
  2  65  -1   0     1700   0 
  2  66   0   0      766   2 
  2  67   0   0      630   2 
  2  68  -1   0     1700   1 
  2  69  -1   0     1700   1 
  2  70   0   0      748   2 
  2  71  -1   0     1700   0 
  2  72  -1   0     1700   0 
  2  73   0   0      759   3 
  2  74  -1   0     1700   1 
  2  75   0   0      760   3 
  2  76  -1   0     1700   1 
  2  77  -1   0     1700   1 
  2  78   0   0      697   3 
  2  79  -1   0     1700   1 
  2  80   0   0      901   3 
  2  81  -1   0     1700   1 
  2  82   0   0      864   2 
  2  83   0   0      769   3 
  2  84   0   0      797   2 
  2  85   0   0      692   3 
  2  86  -1   0     1700   1 
  2  87   0   0      812   3 
  2  88   0   0      910   2 
  2  89   0   0      843   3 
  2  90  -1   0     1700   0 
  2  91  -1   0     1700   1 
  2  92   0   0      748   2 
  2  93  -1   0     1700   1 
  2  94  -1   0     1700   1 
  2  95   0   0      826   3 
  2  96  -1   0     1700   1 
  2  97   0   0      658   2 
  2  98   0   2      730   0 
  2  99   0   0      839   2 
  2 100   0   0      759   2 
  2 101  -1   0     1700   0 
  2 102  -1   0     1700   0 
  2 103   0   0      713   2 
  2 104   0   0      768   3 
  2 105  -1   0     1700   0 
  2 106   0   0      789   3 
  2 107  -1   0     1700   0 
  2 108   0   0     1036   3 
  2 109   0   0      831   3 
  2 110  -1   0     1700   1 
  2 111   0   0      805   3 
  2 112  -1   0     1700   1 
  2 113   0   0      944   3 
  2 114   0   0      995   2 
  2 115   0   0      699   2 
  2 116  -1   0     1700   0 
  2 117  -1   0     1700   0 
  2 118  -1   0     1700   0 
  2 119  -1   0     1700   1 
  2 120  -1   0     1700   0 
  2 121  -1   0     1700   0 
  2 122   0   0      648   3 
  2 123  -1   0     1700   1 
  2 124   0   0      753   2 
  2 125  -1   0     1700   1 
  2 126   0   0      663   2 
  2 127   0   0      792   3 
  3   0  -1   0     1700   0 
  3   1   0   0      659   2 
  3   2  -1   0     1700   0 
  3   3  -1   0     1700   1 
  3   4   0   0      593   3 
  3   5   0   0      767   3 
  3   6  -1   0     1700   0 
  3   7  -1   0     1700   0 
  3   8  -1   0     1700   1 
  3   9   0   0      636   2 
  3  10  -1   0     1700   0 
  3  11  -1   0     1700   0 
  3  12   0   0      776   2 
  3  13   0   0      917   2 
  3  14  -1   0     1700   0 
  3  15  -1   0     1700   0 
  3  16   0   0      588   3 
  3  17  -1   0     1700   1 
  3  18  -1   0     1700   1 
  3  19  -1   0     1700   1 
  3  20  -1   0     1700   0 
  3  21  -1   0     1700   0 
  3  22  -1   0     1700   0 
  3  23  -1   0     1700   0 
  3  24   0   0      804   3 
  3  25   0   0      772   2 
  3  26   0   0      933   3 
  3  27  -1   0     1700   1 
  3  28   0   0     1238   2 
  3  29  -1   0     1700   1 
  3  30   0   0      836   2 
  3  31   0   0      683   3 
  3  32  -1   0     1700   0 
  3  33   0   0     1392   3 
  3  34   0   0      696   2 
  3  35   0   0      740   3 
  3  36  -1   0     1700   0 
  3  37   0   0      814   2 
  3  38   0   0      886   3 
  3  39   0   0      623   3 
  3  40  -1   0     1700   1 
  3  41   0   0      769   3 
  3  42  -1   0     1700   1 
  3  43  -1   0     1700   1 
  3  44  -1   0     1700   0 
  3  45   0   0      623   3 
  3  46  -1   0     1700   0 
  3  47  -1   0     1700   1 
  3  48   0   0      781   2 
  3  49   0   0      627   2 
  3  50   0   0      624   2 
  3  51   0   0      638   2 
  3  52   0   0      582   2 
  3  53  -1   0     1700   1 
  3  54  -1   0     1700   1 
  3  55   0   0      920   3 
  3  56  -1   0     1700   0 
  3  57   0   0      657   2 
  3  58   0   0      713   3 
  3  59  -1   0     1700   1 
  3  60   0   0      722   3 
  3  61   0   0      812   2 
  3  62  -1   0     1700   0 
  3  63   0   0      812   2 
  3  64   0   0      708   2 
  3  65  -1   0     1700   1 
  3  66   0   0      605   2 
  3  67   0   0      683   3 
  3  68  -1   0     1700   1 
  3  69   0   0      845   3 
  3  70   0   0      688   2 
  3  71   0   0      686   2 
  3  72   0   0      722   3 
  3  73  -1   0     1700   0 
  3  74   0   0      728   2 
  3  75  -1   0     1700   1 
  3  76   0   0      809   3 
  3  77  -1   0     1700   1 
  3  78  -1   0     1700   1 
  3  79  -1   0     1700   1 
  3  80   0   0      925   3 
  3  81   0   0      598   2 
  3  82  -1   0     1700   0 
  3  83   0   0      759   2 
  3  84  -1   0     1700   1 
  3  85   0   0      601   2 
  3  86  -1   0     1700   0 
  3  87   0   0      662   3 
  3  88  -1   0     1700   1 
  3  89  -1   0     1700   0 
  3  90   0   0      889   3 
  3  91   0   0      640   3 
  3  92  -1   0     1700   0 
  3  93  -1   0     1700   1 
  3  94   0   0      577   3 
  3  95  -1   0     1700   0 
  3  96  -1   0     1700   1 
  3  97  -1   0     1700   0 
  3  98  -1   0     1700   1 
  3  99  -1   0     1700   1 
  3 100  -1   0     1700   1 
  3 101  -1   0     1700   0 
  3 102  -1   0     1700   0 
  3 103  -1   0     1700   0 
  3 104   0   0      701   2 
  3 105   0   0      578   2 
  3 106  -1   0     1700   1 
  3 107  -1   0     1700   0 
  3 108   0   0      619   3 
  3 109   0   2      837   1 
  3 110  -1   0     1700   1 
  3 111  -1   0     1700   0 
  3 112   0   0      623   2 
  3 113   0   0      666   3 
  3 114   0   0      687   3 
  3 115  -1   0     1700   0 
  3 116   0   0     1026   3 
  3 117   0   0      768   3 
  3 118  -1   0     1700   1 
  3 119   0   0      684   3 
  3 120   0   0      764   2 
  3 121   0   0      664   2 
  3 122   0   0      665   3 
  3 123   0   0      624   3 
  3 124   0   0      599   2 
  3 125  -1   0     1700   1 
  3 126   0   0      573   2 
  3 127  -1   0     1700   0 
