# Supplementary material for: The influence of the Japanese waving cat on the joint spatial compatibility effect: A replication and extension of Dolk, Hommel, Prinz, and Liepelt (2013)
Source: PLoS One. 2017 Sep 14;12(9):e0184844. doi: 10.1371/journal.pone.0184844 (PMC5599021; doi:10.1371/journal.pone.0184844)
Supplement: S2 File — (ZIP) [file pone.0184844.s002.zip]

Archive with 101 entries (100 files):
- S2 Data/distributional RT analysis Experiment 2.sav
- S2 Data/distributional RT analysis Experiment 2.sps
- S2 Data/Experiment 2.sav
- S2 Data/Experiment 2.sps
- S2 Data/raw data/
- S2 Data/raw data/1.dat
- S2 Data/raw data/10.dat
- S2 Data/raw data/108.dat
- S2 Data/raw data/109.dat
- S2 Data/raw data/110.dat
- S2 Data/raw data/111.dat
- S2 Data/raw data/112.dat
- S2 Data/raw data/113.dat
- S2 Data/raw data/115.dat
- S2 Data/raw data/116.dat
- S2 Data/raw data/117.dat
- S2 Data/raw data/118.dat
- S2 Data/raw data/119.dat
- S2 Data/raw data/12.dat
- S2 Data/raw data/13.dat
- S2 Data/raw data/14.dat
- S2 Data/raw data/15.dat
- S2 Data/raw data/16.dat
- S2 Data/raw data/17.dat
- S2 Data/raw data/18.dat
- S2 Data/raw data/19.dat
- S2 Data/raw data/2.dat
- S2 Data/raw data/20.dat
- S2 Data/raw data/21.dat
- S2 Data/raw data/22.dat
- S2 Data/raw data/23.dat
- S2 Data/raw data/24.dat
- S2 Data/raw data/25.dat
- S2 Data/raw data/26.dat
- S2 Data/raw data/27.dat
- S2 Data/raw data/28.dat
- S2 Data/raw data/29.dat
- S2 Data/raw data/3.dat
- S2 Data/raw data/30.dat
- S2 Data/raw data/31.dat
- S2 Data/raw data/32.dat
- S2 Data/raw data/33.dat
- S2 Data/raw data/34.dat
- S2 Data/raw data/35.dat
- S2 Data/raw data/37.dat
- S2 Data/raw data/38.dat
- S2 Data/raw data/39.dat
- S2 Data/raw data/40.dat
- S2 Data/raw data/41.dat
- S2 Data/raw data/42.dat
- S2 Data/raw data/43.dat
- S2 Data/raw data/44.dat
- S2 Data/raw data/45.dat
- S2 Data/raw data/46.dat
- S2 Data/raw data/47.dat
- S2 Data/raw data/49.dat
- S2 Data/raw data/50.dat
- S2 Data/raw data/51.dat
- S2 Data/raw data/52.dat
- S2 Data/raw data/53.dat
- S2 Data/raw data/54.dat
- S2 Data/raw data/55.dat
- S2 Data/raw data/56.dat
- S2 Data/raw data/59.dat
- S2 Data/raw data/6.dat
- S2 Data/raw data/60.dat
- S2 Data/raw data/61.dat
- S2 Data/raw data/62.dat
- S2 Data/raw data/63.dat
- S2 Data/raw data/64.dat
- S2 Data/raw data/65.dat
- S2 Data/raw data/66.dat
- S2 Data/raw data/67.dat
- S2 Data/raw data/68.dat
- S2 Data/raw data/69.dat
- S2 Data/raw data/7.dat
- S2 Data/raw data/70.dat
- S2 Data/raw data/71.dat
- S2 Data/raw data/72.dat
- S2 Data/raw data/73.dat
- S2 Data/raw data/74.dat
- S2 Data/raw data/75.dat
- S2 Data/raw data/77.dat
- S2 Data/raw data/79.dat
- S2 Data/raw data/8.dat
- S2 Data/raw data/80.dat
- S2 Data/raw data/81.dat
- S2 Data/raw data/82.dat
- S2 Data/raw data/83.dat
- S2 Data/raw data/84.dat
- S2 Data/raw data/86.dat
- S2 Data/raw data/87.dat
- S2 Data/raw data/88.dat
- S2 Data/raw data/89.dat
- S2 Data/raw data/9.dat
- S2 Data/raw data/90.dat
- S2 Data/raw data/91.dat
- S2 Data/raw data/92.dat
- S2 Data/raw data/94.dat
- S2 Data/raw data/95.dat
- S2 Data/raw data/96.dat
