# Supplementary material for: The influence of the Japanese waving cat on the joint spatial compatibility effect: A replication and extension of Dolk, Hommel, Prinz, and Liepelt (2013)
Source: PLoS One. 2017 Sep 14;12(9):e0184844. doi: 10.1371/journal.pone.0184844 (PMC5599021; doi:10.1371/journal.pone.0184844)
Supplement: S2 File — (ZIP) [file pone.0184844.s002.zip › S2 Data/distributional RT analysis Experiment 2.sps]

* Encoding: UTF-8.

**** RT bin analysis for Experiment 2

* group -  0: waving & sound - replication of Dolk et al. (2013); 1: sound only; 2: waving only; 3: no sound, no waving.
* mapping - 0: red stimulus = go-signal, 1: green stimulus = go-signal.
* corr - 0 = correct response, 1 = missing response, 2 = false alarm
* kong - 0: kongruent, 1: incongruent
* simon - 0: red left, 1: red right, 2: green left, 3: green right

    
      value labels group       0  VA waving & sound 
                                         1  A sound only
                                         2  V waving only
                                         3  C no sound, no waving.

      value labels mapping   0  red go- stimulus
                                         1  green go - stimulus.

      execute.

*** exclusion of participants

* Outlier (Tukey outlier criterion)

    SELECT IF (vp_nr <> 8) AND (vp_nr <> 54) AND (vp_nr <> 110) .
    execute.

 * removed battery of waving cat. 

    SELECT IF (vp_nr <> 61).
    execute.


*** split kong variables in RT for compatible trials (rt1) and RT for incompatible trials (rt2)

    compute rt1 = (-999).
    compute rt2 = (-999).
    missing values rt1 rt2 (-999).
    if (kong = 0) rt1 = rt.
    if (kong = 1) rt2 = rt.
    execute.


*** building bins  
   
    RANK VARIABLES=rt1 rt2  (A) BY vp_nr
      /NTILES(5)
      /PRINT=YES
      /TIES=HIGH.

    compute bin_number = (-999).
    if (kong = 0) bin_number = Nrt1.
    if (kong = 1) bin_number = Nrt2.
    execute.
    
     AGGREGATE
      /OUTFILE=* MODE=ADDVARIABLES
      /BREAK=bin_number
      /rt_mean_by_bin=MEAN(rt).

* new file with bin_number, mean RT per bin and averaged rt1 and rt2

    DATASET DECLARE RTbinE2.
    AGGREGATE
      /OUTFILE='RTbinE2'
      /BREAK=vp_nr bin_number rt_mean_by_bin
      /rt1_mean=MEAN(rt1)
      /rt2_mean=MEAN(rt2).  


** calculation of joint SCE per bin

    compute SCE_RT = rt2_mean - rt1_mean.
    execute.


* Repeated measure ANOVA for testing potential temporal dynamics of the SCE

   delete variables rt_mean_by_bin  rt1_mean rt2_mean.
   execute.

   SORT CASES BY vp_nr .
   CASESTOVARS
  /ID=vp_nr
  /GROUPBY=VARIABLE.

   delete variables bin_number.1 bin_number.2 bin_number.3 bin_number.4 bin_number.5.
   execute.

   GLM SCE_RT.1 SCE_RT.2 SCE_RT.3 SCE_RT.4 SCE_RT.5
     /WSFACTOR=SCEbybin 5 Polynomial 
     /METHOD=SSTYPE(3)
     /EMMEANS=TABLES(SCEbybin) COMPARE ADJ(BONFERRONI)
     /PRINT=DESCRIPTIVE ETASQ 
     /CRITERIA=ALPHA(.05)
     /WSDESIGN=SCEbybin.
