# Supplementary material for: The influence of the Japanese waving cat on the joint spatial compatibility effect: A replication and extension of Dolk, Hommel, Prinz, and Liepelt (2013)
Source: PLoS One. 2017 Sep 14;12(9):e0184844. doi: 10.1371/journal.pone.0184844 (PMC5599021; doi:10.1371/journal.pone.0184844)
Supplement: S2 File — (ZIP) [file pone.0184844.s002.zip › S2 Data/raw data/10.dat]

SimonNLb [06-2015]
 10    0   1
 AAH24
 -1   0   0   0      502   2 
 -1   1  -1   1     1700   3 
 -1   2  -1   0     1700   0 
 -1   3  -1   0     1700   1 
 -1   4  -1   0     1700   0 
 -1   5  -1   0     1700   1 
 -1   6  -1   1     1700   3 
 -1   7   0   0      309   2 
  0   0  -1   0     1700   0 
  0   1  -1   0     1700   0 
  0   2  -1   0     1700   1 
  0   3  -1   0     1700   0 
  0   4  -1   0     1700   0 
  0   5  -1   0     1700   1 
  0   6  -1   0     1700   0 
  0   7   0   0      240   2 
  0   8  -1   0     1700   0 
  0   9  -1   0     1700   0 
  0  10  -1   0     1700   1 
  0  11  -1   0     1700   1 
  0  12  -1   0     1700   0 
  0  13  -1   0     1700   0 
  0  14  -1   0     1700   0 
  0  15   0   0      344   3 
  0  16   0   0      429   3 
  0  17   0   0      394   3 
  0  18  -1   0     1700   1 
  0  19  -1   0     1700   0 
  0  20  -1   0     1700   1 
  0  21   0   0      337   3 
  0  22  -1   0     1700   1 
  0  23  -1   0     1700   0 
  0  24   0   0      282   2 
  0  25  -1   0     1700   1 
  0  26   0   0      291   2 
  0  27  -1   0     1700   1 
  0  28  -1   0     1700   1 
  0  29   0   0      284   2 
  0  30   0   0      366   2 
  0  31  -1   0     1700   1 
  0  32  -1   0     1700   0 
  0  33   0   0      319   3 
  0  34  -1   0     1700   0 
  0  35  -1   0     1700   0 
  0  36   0   0      225   2 
  0  37  -1   0     1700   0 
  0  38   0   0      556   3 
  0  39   0   0      395   3 
  0  40   0   0      330   3 
  0  41  -1   0     1700   1 
  0  42   0   0      271   2 
  0  43  -1   0     1700   1 
  0  44   0   0      252   2 
  0  45   0   0      320   2 
  0  46  -1   0     1700   0 
  0  47   0   0      254   3 
  0  48   0   0      318   3 
  0  49   0   0      272   3 
  0  50  -1   0     1700   0 
  0  51   0   0      267   3 
  0  52   0   0      266   2 
  0  53   0   0      263   2 
  0  54  -1   0     1700   0 
  0  55   0   0      225   2 
  0  56  -1   0     1700   1 
  0  57  -1   0     1700   1 
  0  58  -1   0     1700   1 
  0  59  -1   0     1700   0 
  0  60  -1   0     1700   1 
  0  61   0   0      339   3 
  0  62   0   0      425   3 
  0  63   0   0      272   2 
  0  64   0   0      250   3 
  0  65   0   0      308   2 
  0  66   0   0      313   3 
  0  67  -1   0     1700   1 
  0  68   0   0      298   3 
  0  69  -1   0     1700   0 
  0  70   0   0      301   2 
  0  71  -1   0     1700   1 
  0  72  -1   0     1700   1 
  0  73  -1   0     1700   0 
  0  74  -1   0     1700   1 
  0  75   0   0      255   2 
  0  76   0   0      344   3 
  0  77   0   0      353   3 
  0  78   0   0      239   2 
  0  79  -1   0     1700   0 
  0  80   0   0      285   2 
  0  81  -1   0     1700   1 
  0  82  -1   0     1700   1 
  0  83   0   0      224   2 
  0  84   0   0      313   2 
  0  85   0   0      256   3 
  0  86  -1   0     1700   0 
  0  87   0   0      265   2 
  0  88  -1   0     1700   1 
  0  89   0   0      317   2 
  0  90  -1   0     1700   0 
  0  91   0   0      245   2 
  0  92   0   0      232   3 
  0  93  -1   0     1700   1 
  0  94   0   0      339   3 
  0  95  -1   0     1700   0 
  0  96   0   0      277   3 
  0  97   0   0      345   3 
  0  98   0   0      228   2 
  0  99  -1   0     1700   1 
  0 100   0   0      270   2 
  0 101   0   0      365   2 
  0 102  -1   0     1700   0 
  0 103   0   0      257   3 
  0 104  -1   0     1700   1 
  0 105  -1   0     1700   1 
  0 106  -1   0     1700   0 
  0 107   0   0      283   3 
  0 108  -1   0     1700   0 
  0 109   0   0      243   2 
  0 110  -1   0     1700   1 
  0 111   0   0      309   3 
  0 112   0   0      327   3 
  0 113   0   0      312   3 
  0 114  -1   0     1700   1 
  0 115  -1   0     1700   0 
  0 116  -1   0     1700   0 
  0 117   0   0      332   2 
  0 118   0   0      292   3 
  0 119   0   0      266   2 
  0 120  -1   0     1700   1 
  0 121   0   0      279   2 
  0 122   0   0      284   3 
  0 123  -1   0     1700   0 
  0 124  -1   0     1700   1 
  0 125   0   0      279   2 
  0 126   0   0      264   3 
  0 127   0   0      274   2 
  1   0   0   0      337   2 
  1   1  -1   0     1700   0 
  1   2  -1   0     1700   1 
  1   3  -1   0     1700   0 
  1   4  -1   0     1700   0 
  1   5   0   0      255   3 
  1   6  -1   0     1700   0 
  1   7  -1   0     1700   0 
  1   8   0   0      214   3 
  1   9  -1   0     1700   0 
  1  10  -1   0     1700   0 
  1  11   0   0      312   3 
  1  12  -1   0     1700   0 
  1  13   0   0      299   2 
  1  14  -1   0     1700   1 
  1  15   0   0      279   2 
  1  16   0   0      376   2 
  1  17  -1   0     1700   1 
  1  18   0   0      283   3 
  1  19  -1   0     1700   1 
  1  20   0   0      276   3 
  1  21  -1   0     1700   1 
  1  22   0   0      212   3 
  1  23  -1   0     1700   0 
  1  24  -1   0     1700   0 
  1  25  -1   0     1700   1 
  1  26  -1   0     1700   1 
  1  27   0   0      248   2 
  1  28   0   0      460   3 
  1  29   0   0      257   2 
  1  30  -1   0     1700   0 
  1  31   0   0      287   3 
  1  32  -1   0     1700   0 
  1  33  -1   0     1700   0 
  1  34  -1   0     1700   1 
  1  35   0   0      298   2 
  1  36   0   0      315   2 
  1  37  -1   0     1700   0 
  1  38  -1   0     1700   1 
  1  39   0   0      230   3 
  1  40  -1   0     1700   0 
  1  41  -1   0     1700   1 
  1  42  -1   0     1700   0 
  1  43  -1   0     1700   1 
  1  44   0   0      256   2 
  1  45  -1   0     1700   1 
  1  46   0   0      266   2 
  1  47   0   0      293   2 
  1  48   0   0      325   3 
  1  49   0   0      268   3 
  1  50   0   0      247   3 
  1  51   0   0      291   3 
  1  52   0   0      238   2 
  1  53  -1   0     1700   0 
  1  54  -1   0     1700   1 
  1  55  -1   0     1700   0 
  1  56  -1   0     1700   0 
  1  57   0   0      265   2 
  1  58   0   0      316   2 
  1  59  -1   0     1700   0 
  1  60   0   0      244   2 
  1  61   0   0      274   3 
  1  62   0   0      236   3 
  1  63   0   0      272   3 
  1  64  -1   0     1700   1 
  1  65  -1   0     1700   1 
  1  66  -1   0     1700   1 
  1  67  -1   0     1700   1 
  1  68   0   0      220   2 
  1  69   0   0      294   2 
  1  70  -1   0     1700   0 
  1  71   0   0      230   3 
  1  72  -1   0     1700   0 
  1  73   0   0      250   2 
  1  74  -1   0     1700   1 
  1  75  -1   0     1700   0 
  1  76  -1   0     1700   1 
  1  77  -1   0     1700   1 
  1  78   0   0      219   2 
  1  79   0   0      337   3 
  1  80   0   0      263   3 
  1  81   0   0      223   2 
  1  82  -1   0     1700   0 
  1  83  -1   0     1700   1 
  1  84   0   0      271   2 
  1  85  -1   0     1700   1 
  1  86   0   0      268   3 
  1  87  -1   0     1700   1 
  1  88   0   0      239   3 
  1  89   0   0      271   2 
  1  90  -1   0     1700   0 
  1  91  -1   0     1700   1 
  1  92   0   0      244   3 
  1  93   0   0      311   2 
  1  94  -1   0     1700   1 
  1  95   0   0      296   3 
  1  96  -1   0     1700   1 
  1  97   0   0      254   2 
  1  98   0   0      295   2 
  1  99   0   0      297   2 
  1 100  -1   0     1700   1 
  1 101   0   0      282   3 
  1 102   0   0      270   2 
  1 103  -1   0     1700   0 
  1 104   0   0      219   3 
  1 105  -1   0     1700   1 
  1 106  -1   0     1700   1 
  1 107   0   0      283   3 
  1 108   0   0      231   2 
  1 109   0   0      238   3 
  1 110   0   0      272   3 
  1 111   0   0      213   3 
  1 112  -1   0     1700   0 
  1 113   0   0      286   2 
  1 114  -1   0     1700   0 
  1 115   0   0      228   3 
  1 116  -1   0     1700   0 
  1 117  -1   0     1700   0 
  1 118  -1   0     1700   1 
  1 119   0   0      305   3 
  1 120  -1   0     1700   1 
  1 121   0   0      268   2 
  1 122  -1   0     1700   1 
  1 123   0   0      260   2 
  1 124   0   0      316   2 
  1 125  -1   0     1700   0 
  1 126   0   0      264   3 
  1 127  -1   0     1700   0 
  2   0  -1   0     1700   0 
  2   1   0   0      226   2 
  2   2   0   0      313   2 
  2   3  -1   0     1700   1 
  2   4  -1   0     1700   1 
  2   5   0   0      271   3 
  2   6   0   0      276   2 
  2   7   0   0      280   2 
  2   8   0   0      292   2 
  2   9  -1   0     1700   0 
  2  10  -1   0     1700   0 
  2  11  -1   0     1700   0 
  2  12   0   0      235   3 
  2  13   0   0      230   2 
  2  14  -1   0     1700   1 
  2  15  -1   0     1700   1 
  2  16  -1   0     1700   0 
  2  17  -1   0     1700   1 
  2  18  -1   0     1700   1 
  2  19   0   0      221   3 
  2  20  -1   0     1700   1 
  2  21   0   0      226   2 
  2  22  -1   0     1700   1 
  2  23  -1   0     1700   1 
  2  24   0   0      249   2 
  2  25   0   0      328   3 
  2  26  -1   0     1700   1 
  2  27  -1   0     1700   0 
  2  28   0   0      218   3 
  2  29   0   0      288   2 
  2  30   0   0      229   2 
  2  31   0   0      250   3 
  2  32  -1   0     1700   0 
  2  33   0   0      321   3 
  2  34  -1   0     1700   1 
  2  35  -1   0     1700   0 
  2  36   0   0      235   3 
  2  37   0   0      272   3 
  2  38   0   0      243   2 
  2  39  -1   0     1700   1 
  2  40  -1   0     1700   0 
  2  41  -1   0     1700   0 
  2  42  -1   0     1700   1 
  2  43  -1   0     1700   0 
  2  44   0   0      225   3 
  2  45  -1   0     1700   0 
  2  46  -1   0     1700   1 
  2  47   0   0      293   2 
  2  48  -1   0     1700   0 
  2  49   0   0      244   2 
  2  50   0   0      246   2 
  2  51   0   0      229   3 
  2  52   0   0      260   3 
  2  53  -1   0     1700   1 
  2  54   0   0      316   3 
  2  55  -1   0     1700   0 
  2  56   0   0      216   2 
  2  57  -1   0     1700   0 
  2  58  -1   0     1700   1 
  2  59   0   0      242   2 
  2  60   0   0      232   3 
  2  61  -1   0     1700   0 
  2  62   0   0      248   3 
  2  63  -1   0     1700   0 
  2  64  -1   0     1700   0 
  2  65   0   0      222   2 
  2  66   0   0      277   2 
  2  67   0   0       96   2 
  2  68   0   0      314   3 
  2  69  -1   0     1700   1 
  2  70   0   0      246   2 
  2  71  -1   0     1700   0 
  2  72   0   0      274   3 
  2  73   0   0      281   3 
  2  74  -1   0     1700   1 
  2  75   0   0      234   2 
  2  76  -1   0     1700   1 
  2  77   0   0      288   3 
  2  78  -1   0     1700   0 
  2  79   0   0      277   3 
  2  80   0   0      286   3 
  2  81   0   0      263   3 
  2  82   0   0      294   3 
  2  83   0   0      323   3 
  2  84   0   0      271   3 
  2  85   0   0      301   3 
  2  86  -1   0     1700   1 
  2  87  -1   0     1700   0 
  2  88   0   0      252   2 
  2  89   0   0      294   2 
  2  90   0   0      269   2 
  2  91  -1   0     1700   1 
  2  92  -1   0     1700   1 
  2  93   0   0      287   3 
  2  94   0   0      251   2 
  2  95  -1   0     1700   0 
  2  96   0   0      264   3 
  2  97  -1   0     1700   0 
  2  98   0   0      295   2 
  2  99  -1   0     1700   0 
  2 100  -1   0     1700   0 
  2 101  -1   0     1700   0 
  2 102  -1   0     1700   1 
  2 103   0   0      256   3 
  2 104   0   0      315   3 
  2 105  -1   0     1700   1 
  2 106  -1   0     1700   1 
  2 107  -1   0     1700   1 
  2 108  -1   0     1700   1 
  2 109   0   0      290   2 
  2 110  -1   0     1700   0 
  2 111  -1   0     1700   0 
  2 112  -1   0     1700   1 
  2 113  -1   0     1700   0 
  2 114   0   0      357   2 
  2 115   0   0      271   3 
  2 116  -1   0     1700   0 
  2 117   0   0      279   2 
  2 118   0   0      270   3 
  2 119  -1   0     1700   0 
  2 120   0   0      238   2 
  2 121   0   0      294   2 
  2 122   0   0      203   2 
  2 123  -1   0     1700   1 
  2 124  -1   0     1700   0 
  2 125  -1   0     1700   1 
  2 126  -1   0     1700   1 
  2 127  -1   0     1700   1 
  3   0  -1   0     1700   0 
  3   1   0   0      254   3 
  3   2  -1   0     1700   1 
  3   3   0   0      224   2 
  3   4   0   0      286   3 
  3   5  -1   0     1700   1 
  3   6  -1   0     1700   0 
  3   7  -1   0     1700   0 
  3   8  -1   0     1700   1 
  3   9  -1   0     1700   1 
  3  10   0   0      257   3 
  3  11  -1   0     1700   0 
  3  12  -1   0     1700   0 
  3  13  -1   0     1700   0 
  3  14   0   0      245   3 
  3  15   0   0      264   2 
  3  16   0   0      229   3 
  3  17   0   0      256   3 
  3  18   0   0      253   2 
  3  19  -1   0     1700   1 
  3  20  -1   0     1700   1 
  3  21  -1   0     1700   0 
  3  22  -1   0     1700   1 
  3  23  -1   0     1700   0 
  3  24   0   0      230   3 
  3  25  -1   0     1700   1 
  3  26   0   0      281   2 
  3  27  -1   0     1700   1 
  3  28   0   0      250   2 
  3  29   0   0      340   2 
  3  30  -1   0     1700   1 
  3  31   0   0      264   3 
  3  32  -1   0     1700   0 
  3  33   0   0      266   3 
  3  34   0   0      288   3 
  3  35  -1   0     1700   1 
  3  36   0   0      290   2 
  3  37   0   0      276   3 
  3  38  -1   0     1700   0 
  3  39   0   0      272   3 
  3  40  -1   0     1700   1 
  3  41   0   0      242   2 
  3  42  -1   0     1700   1 
  3  43  -1   0     1700   0 
  3  44   0   0      247   3 
  3  45   0   0      292   3 
  3  46   0   0      273   3 
  3  47  -1   0     1700   0 
  3  48  -1   0     1700   0 
  3  49  -1   0     1700   0 
  3  50   0   0      296   2 
  3  51  -1   0     1700   1 
  3  52   0   0      255   3 
  3  53   0   0      268   2 
  3  54   0   0      274   2 
  3  55   0   0      261   3 
  3  56   0   0      225   2 
  3  57  -1   0     1700   1 
  3  58  -1   0     1700   0 
  3  59  -1   0     1700   1 
  3  60  -1   0     1700   0 
  3  61   0   0      222   2 
  3  62  -1   0     1700   1 
  3  63   0   0      211   2 
  3  64  -1   0     1700   0 
  3  65  -1   0     1700   1 
  3  66   0   0      314   3 
  3  67   0   0      290   3 
  3  68   0   0      227   3 
  3  69   0   0      273   2 
  3  70   0   0      278   2 
  3  71   0   0      274   2 
  3  72   0   0      246   3 
  3  73  -1   0     1700   0 
  3  74  -1   0     1700   0 
  3  75  -1   0     1700   1 
  3  76  -1   0     1700   0 
  3  77   0   0      309   3 
  3  78   0   0      254   2 
  3  79   0   0      276   3 
  3  80   0   0      289   3 
  3  81  -1   0     1700   0 
  3  82   0   0      230   2 
  3  83  -1   0     1700   0 
  3  84  -1   0     1700   0 
  3  85   0   0      237   2 
  3  86   0   0      267   3 
  3  87   0   0      230   2 
  3  88   0   0      303   3 
  3  89   0   0      259   2 
  3  90   0   0      258   2 
  3  91  -1   0     1700   0 
  3  92  -1   0     1700   1 
  3  93   0   0      305   3 
  3  94  -1   0     1700   1 
  3  95   0   0      273   3 
  3  96  -1   0     1700   0 
  3  97  -1   0     1700   1 
  3  98   0   0      243   2 
  3  99  -1   0     1700   1 
  3 100  -1   0     1700   1 
  3 101   0   0      232   2 
  3 102   0   0      240   2 
  3 103   0   0      305   3 
  3 104   0   0      223   2 
  3 105   0   0      262   2 
  3 106  -1   0     1700   0 
  3 107  -1   0     1700   0 
  3 108  -1   0     1700   0 
  3 109  -1   0     1700   1 
  3 110  -1   0     1700   1 
  3 111  -1   0     1700   0 
  3 112   0   0      219   2 
  3 113   0   0      302   3 
  3 114   0   0      252   3 
  3 115   0   0      240   2 
  3 116  -1   0     1700   0 
  3 117   0   0      245   2 
  3 118  -1   0     1700   1 
  3 119  -1   0     1700   0 
  3 120  -1   0     1700   1 
  3 121  -1   0     1700   1 
  3 122  -1   0     1700   0 
  3 123  -1   0     1700   1 
  3 124  -1   0     1700   1 
  3 125   0   0      255   2 
  3 126  -1   0     1700   1 
  3 127   0   0      308   3 
