# Supplementary material for: The influence of the Japanese waving cat on the joint spatial compatibility effect: A replication and extension of Dolk, Hommel, Prinz, and Liepelt (2013)
Source: PLoS One. 2017 Sep 14;12(9):e0184844. doi: 10.1371/journal.pone.0184844 (PMC5599021; doi:10.1371/journal.pone.0184844)
Supplement: S2 File — (ZIP) [file pone.0184844.s002.zip › S2 Data/raw data/108.dat]

SimonNLb [06-2015]
108    0   0
 MNA21
 -1   0  -1   0     1700   3 
 -1   1   0   0      283   0 
 -1   2  -1   0     1700   2 
 -1   3   0   0      319   1 
 -1   4  -1   0     1700   3 
 -1   5   0   2      247   2 
 -1   6   0   0      359   0 
 -1   7   0   0      396   1 
  0   0   0   0      320   1 
  0   1   0   0      364   0 
  0   2   0   2      256   3 
  0   3  -1   0     1700   3 
  0   4  -1   0     1700   3 
  0   5  -1   0     1700   2 
  0   6   0   2      240   3 
  0   7   0   0      339   1 
  0   8  -1   0     1700   3 
  0   9  -1   0     1700   2 
  0  10   0   0      353   0 
  0  11  -1   0     1700   2 
  0  12   0   0      267   1 
  0  13  -1   0     1700   3 
  0  14  -1   0     1700   2 
  0  15   0   0      318   1 
  0  16   0   0      310   1 
  0  17   0   0      276   0 
  0  18  -1   0     1700   2 
  0  19  -1   0     1700   2 
  0  20   0   0      308   1 
  0  21   0   0      355   0 
  0  22   0   0      204   0 
  0  23  -1   0     1700   3 
  0  24   0   0      240   0 
  0  25   0   0      253   1 
  0  26  -1   0     1700   2 
  0  27   0   0      293   1 
  0  28  -1   0     1700   3 
  0  29   0   0      332   0 
  0  30  -1   0     1700   3 
  0  31   0   0      333   0 
  0  32   0   0      407   0 
  0  33  -1   0     1700   2 
  0  34   0   0      301   1 
  0  35   0   0      290   1 
  0  36  -1   0     1700   2 
  0  37   0   0      279   1 
  0  38   0   0      237   1 
  0  39   0   0      229   0 
  0  40  -1   0     1700   3 
  0  41   0   0      281   1 
  0  42  -1   0     1700   2 
  0  43   0   0      289   0 
  0  44  -1   0     1700   3 
  0  45   0   0      305   0 
  0  46  -1   0     1700   2 
  0  47  -1   0     1700   2 
  0  48   0   0      295   0 
  0  49  -1   0     1700   2 
  0  50  -1   0     1700   2 
  0  51  -1   0     1700   3 
  0  52   0   0      280   0 
  0  53   0   0      346   1 
  0  54   0   0      349   1 
  0  55   0   0      294   0 
  0  56   0   0      329   1 
  0  57  -1   0     1700   2 
  0  58  -1   0     1700   3 
  0  59   0   0      322   0 
  0  60  -1   0     1700   3 
  0  61   0   0      339   1 
  0  62  -1   0     1700   3 
  0  63  -1   0     1700   2 
  0  64   0   0      345   1 
  0  65   0   0      366   0 
  0  66   0   0      328   0 
  0  67  -1   0     1700   2 
  0  68   0   0      226   1 
  0  69  -1   0     1700   3 
  0  70   0   0      314   1 
  0  71  -1   0     1700   3 
  0  72   0   0      261   0 
  0  73   0   0      310   0 
  0  74   0   0      267   1 
  0  75  -1   0     1700   3 
  0  76  -1   0     1700   2 
  0  77   0   0      217   1 
  0  78   0   0      306   1 
  0  79   0   0      340   0 
  0  80   0   0      297   1 
  0  81   0   0      282   1 
  0  82  -1   0     1700   3 
  0  83   0   2      196   2 
  0  84  -1   0     1700   3 
  0  85  -1   0     1700   3 
  0  86  -1   0     1700   3 
  0  87   0   0      372   1 
  0  88  -1   1     1700   0 
  0  89  -1   0     1700   3 
  0  90  -1   0     1700   3 
  0  91  -1   0     1700   2 
  0  92   0   0      289   1 
  0  93   0   0      297   0 
  0  94   0   0      274   0 
  0  95  -1   0     1700   2 
  0  96   0   0      361   0 
  0  97  -1   0     1700   2 
  0  98   0   0      232   0 
  0  99  -1   0     1700   3 
  0 100  -1   0     1700   3 
  0 101   0   0      224   0 
  0 102   0   0      239   0 
  0 103  -1   0     1700   2 
  0 104   0   0      267   1 
  0 105   0   2      233   2 
  0 106   0   0      298   0 
  0 107  -1   0     1700   2 
  0 108  -1   0     1700   2 
  0 109   0   0      345   0 
  0 110  -1   0     1700   2 
  0 111  -1   0     1700   3 
  0 112   0   0      349   1 
  0 113  -1   0     1700   2 
  0 114  -1   0     1700   3 
  0 115   0   2      174   2 
  0 116  -1   0     1700   3 
  0 117   0   0      355   1 
  0 118  -1   0     1700   3 
  0 119  -1   0     1700   2 
  0 120   0   0      256   1 
  0 121  -1   0     1700   2 
  0 122  -1   0     1700   3 
  0 123   0   0      195   0 
  0 124   0   0      347   1 
  0 125  -1   0     1700   2 
  0 126   0   0      303   0 
  0 127  -1   0     1700   3 
  1   0   0   0      317   1 
  1   1   0   0      296   1 
  1   2   0   0      329   1 
  1   3   0   0      287   0 
  1   4  -1   0     1700   3 
  1   5  -1   0     1700   2 
  1   6  -1   0     1700   3 
  1   7   0   0      336   0 
  1   8   0   0      329   1 
  1   9  -1   0     1700   3 
  1  10   0   0      362   0 
  1  11  -1   0     1700   3 
  1  12   0   0      303   1 
  1  13  -1   0     1700   2 
  1  14   0   2      180   3 
  1  15  -1   0     1700   2 
  1  16  -1   0     1700   2 
  1  17   0   0      428   0 
  1  18  -1   0     1700   3 
  1  19  -1   0     1700   3 
  1  20  -1   0     1700   3 
  1  21  -1   0     1700   3 
  1  22   0   0      244   0 
  1  23   0   0      350   0 
  1  24   0   0      223   1 
  1  25   0   0      280   1 
  1  26  -1   0     1700   3 
  1  27  -1   0     1700   3 
  1  28  -1   0     1700   2 
  1  29  -1   0     1700   2 
  1  30   0   0      439   1 
  1  31   0   0      317   1 
  1  32   0   0      304   1 
  1  33   0   0      249   1 
  1  34  -1   0     1700   3 
  1  35  -1   0     1700   3 
  1  36  -1   0     1700   2 
  1  37   0   0      231   1 
  1  38   0   0      277   1 
  1  39   0   0      340   0 
  1  40  -1   0     1700   3 
  1  41  -1   0     1700   3 
  1  42   0   0      242   0 
  1  43   0   0      270   0 
  1  44  -1   0     1700   2 
  1  45   0   0      584   1 
  1  46  -1   0     1700   3 
  1  47  -1   0     1700   3 
  1  48  -1   0     1700   3 
  1  49   0   0      247   1 
  1  50  -1   0     1700   3 
  1  51  -1   0     1700   3 
  1  52   0   2      233   3 
  1  53   0   0      367   1 
  1  54   0   0      299   0 
  1  55   0   0      282   1 
  1  56   0   0      252   0 
  1  57  -1   0     1700   2 
  1  58   0   2      215   2 
  1  59  -1   0     1700   2 
  1  60   0   2      217   3 
  1  61   0   0      264   0 
  1  62   0   0      391   0 
  1  63   0   0      294   1 
  1  64   0   0      320   1 
  1  65   0   0      302   1 
  1  66  -1   0     1700   3 
  1  67  -1   0     1700   2 
  1  68  -1   0     1700   2 
  1  69  -1   0     1700   2 
  1  70  -1   0     1700   2 
  1  71  -1   0     1700   2 
  1  72   0   0      324   0 
  1  73  -1   0     1700   2 
  1  74  -1   0     1700   2 
  1  75   0   0      209   1 
  1  76  -1   0     1700   2 
  1  77   0   2      237   3 
  1  78   0   0      348   0 
  1  79  -1   0     1700   2 
  1  80  -1   0     1700   2 
  1  81   0   0      381   0 
  1  82   0   0      260   0 
  1  83  -1   0     1700   2 
  1  84  -1   0     1700   3 
  1  85   0   0      304   1 
  1  86  -1   0     1700   2 
  1  87   0   0      328   0 
  1  88   0   0      272   1 
  1  89   0   0      215   0 
  1  90   0   0      238   0 
  1  91   0   0      244   1 
  1  92   0   0      282   1 
  1  93   0   0      226   0 
  1  94  -1   0     1700   2 
  1  95   0   2      216   3 
  1  96  -1   0     1700   2 
  1  97   0   0      247   1 
  1  98  -1   0     1700   2 
  1  99  -1   0     1700   3 
  1 100   0   0      336   0 
  1 101   0   0      353   0 
  1 102  -1   0     1700   3 
  1 103  -1   0     1700   3 
  1 104   0   0      338   1 
  1 105   0   0      290   0 
  1 106   0   0      272   0 
  1 107  -1   0     1700   2 
  1 108   0   0      260   0 
  1 109  -1   0     1700   3 
  1 110   0   0      279   1 
  1 111   0   0      262   1 
  1 112   0   0      231   0 
  1 113  -1   0     1700   2 
  1 114   0   0      222   0 
  1 115  -1   0     1700   2 
  1 116   0   0      321   0 
  1 117   0   0      299   1 
  1 118   0   0      299   1 
  1 119  -1   0     1700   2 
  1 120   0   0      324   0 
  1 121   0   0      323   0 
  1 122  -1   0     1700   2 
  1 123  -1   0     1700   3 
  1 124  -1   0     1700   2 
  1 125   0   0      313   0 
  1 126  -1   0     1700   3 
  1 127   0   0      291   1 
  2   0   0   0      255   1 
  2   1   0   0      324   0 
  2   2  -1   0     1700   3 
  2   3  -1   0     1700   3 
  2   4   0   0      330   1 
  2   5  -1   0     1700   3 
  2   6  -1   0     1700   3 
  2   7  -1   0     1700   3 
  2   8  -1   0     1700   3 
  2   9   0   0      218   1 
  2  10  -1   0     1700   2 
  2  11  -1   0     1700   2 
  2  12   0   0      316   0 
  2  13  -1   0     1700   3 
  2  14  -1   0     1700   2 
  2  15   0   0      288   1 
  2  16   0   0      262   1 
  2  17  -1   0     1700   2 
  2  18  -1   0     1700   3 
  2  19  -1   0     1700   3 
  2  20  -1   0     1700   3 
  2  21  -1   0     1700   3 
  2  22   0   0      337   0 
  2  23   0   0      327   1 
  2  24   0   0      281   0 
  2  25  -1   0     1700   2 
  2  26  -1   0     1700   2 
  2  27   0   0      275   1 
  2  28  -1   0     1700   2 
  2  29   0   0      318   0 
  2  30   0   2      277   2 
  2  31   0   0      347   0 
  2  32  -1   0     1700   2 
  2  33  -1   0     1700   2 
  2  34   0   0      274   1 
  2  35   0   0      312   0 
  2  36  -1   0     1700   3 
  2  37   0   0      288   1 
  2  38   0   0      292   1 
  2  39  -1   0     1700   3 
  2  40   0   0      218   1 
  2  41  -1   0     1700   3 
  2  42  -1   0     1700   3 
  2  43   0   0      355   1 
  2  44   0   0      417   1 
  2  45   0   0      246   0 
  2  46  -1   0     1700   2 
  2  47  -1   0     1700   3 
  2  48   0   0      337   0 
  2  49   0   0      331   1 
  2  50  -1   1     1700   0 
  2  51  -1   0     1700   3 
  2  52  -1   0     1700   2 
  2  53   0   0      360   0 
  2  54  -1   0     1700   2 
  2  55  -1   0     1700   2 
  2  56   0   0      176   1 
  2  57   0   0      268   1 
  2  58   0   0      274   1 
  2  59   0   0      340   0 
  2  60   0   0      245   1 
  2  61  -1   0     1700   2 
  2  62  -1   0     1700   2 
  2  63  -1   0     1700   3 
  2  64  -1   0     1700   3 
  2  65  -1   0     1700   2 
  2  66  -1   0     1700   3 
  2  67  -1   0     1700   2 
  2  68   0   0      524   0 
  2  69  -1   0     1700   2 
  2  70  -1   0     1700   3 
  2  71  -1   0     1700   3 
  2  72   0   0      280   0 
  2  73   0   2      362   2 
  2  74   0   2      288   3 
  2  75  -1   0     1700   2 
  2  76  -1   0     1700   3 
  2  77  -1   0     1700   3 
  2  78  -1   0     1700   2 
  2  79  -1   0     1700   2 
  2  80   0   0      307   0 
  2  81   0   0      294   0 
  2  82   0   0      332   0 
  2  83   0   0     1495   1 
  2  84  -1   0     1700   3 
  2  85   0   0      324   0 
  2  86  -1   0     1700   2 
  2  87  -1   0     1700   2 
  2  88   0   0      202   1 
  2  89  -1   0     1700   2 
  2  90  -1   0     1700   2 
  2  91  -1   0     1700   2 
  2  92   0   0      343   0 
  2  93   0   0      289   0 
  2  94  -1   0     1700   3 
  2  95   0   0      325   1 
  2  96   0   0      277   1 
  2  97  -1   0     1700   2 
  2  98   0   0      270   0 
  2  99  -1   0     1700   3 
  2 100   0   0      193   1 
  2 101  -1   0     1700   3 
  2 102   0   0      279   1 
  2 103   0   0      290   0 
  2 104   0   0      313   0 
  2 105   0   0      274   0 
  2 106   0   0      248   1 
  2 107   0   2      183   2 
  2 108   0   0      233   0 
  2 109   0   0      244   1 
  2 110   0   0      263   0 
  2 111  -1   0     1700   3 
  2 112   0   0      212   0 
  2 113  -1   0     1700   3 
  2 114   0   0      290   0 
  2 115   0   0      294   0 
  2 116   0   0      351   1 
  2 117  -1   0     1700   2 
  2 118  -1   0     1700   2 
  2 119   0   0      259   1 
  2 120   0   0      336   0 
  2 121   0   0      223   1 
  2 122   0   0      437   1 
  2 123   0   0      331   1 
  2 124   0   0      357   1 
  2 125   0   0      243   0 
  2 126   0   0      247   0 
  2 127  -1   0     1700   3 
  3   0   0   2      318   3 
  3   1   0   0      217   0 
  3   2   0   2      194   3 
  3   3   0   0      321   1 
  3   4   0   0      302   0 
  3   5  -1   0     1700   2 
  3   6  -1   0     1700   3 
  3   7  -1   0     1700   3 
  3   8   0   0      398   1 
  3   9   0   0      356   0 
  3  10   0   0      242   1 
  3  11  -1   0     1700   3 
  3  12   0   0      361   0 
  3  13  -1   0     1700   2 
  3  14   0   0      296   1 
  3  15  -1   0     1700   3 
  3  16  -1   0     1700   3 
  3  17   0   0      261   1 
  3  18   0   0      308   1 
  3  19  -1   0     1700   2 
  3  20   0   0      184   1 
  3  21  -1   0     1700   3 
  3  22   0   2      206   2 
  3  23  -1   0     1700   2 
  3  24  -1   0     1700   3 
  3  25  -1   0     1700   2 
  3  26  -1   0     1700   2 
  3  27   0   0      356   0 
  3  28  -1   0     1700   3 
  3  29  -1   0     1700   2 
  3  30   0   0      327   1 
  3  31  -1   0     1700   3 
  3  32   0   0      333   0 
  3  33  -1   0     1700   2 
  3  34  -1   0     1700   2 
  3  35  -1   0     1700   3 
  3  36  -1   0     1700   2 
  3  37  -1   0     1700   3 
  3  38   0   0      345   1 
  3  39   0   0      559   1 
  3  40   0   0      297   1 
  3  41  -1   0     1700   3 
  3  42   0   2      202   2 
  3  43  -1   0     1700   2 
  3  44   0   0      475   0 
  3  45  -1   0     1700   2 
  3  46   0   0      370   0 
  3  47   0   0      255   0 
  3  48  -1   0     1700   2 
  3  49   0   0      294   1 
  3  50  -1   0     1700   3 
  3  51   0   0      259   1 
  3  52  -1   0     1700   3 
  3  53   0   2      184   2 
  3  54  -1   0     1700   3 
  3  55   0   0      289   1 
  3  56   0   0      374   1 
  3  57  -1   0     1700   3 
  3  58  -1   0     1700   2 
  3  59   0   0      263   1 
  3  60   0   0      267   1 
  3  61  -1   0     1700   3 
  3  62   0   0      381   1 
  3  63  -1   0     1700   3 
  3  64   0   0      321   0 
  3  65   0   0      266   0 
  3  66  -1   0     1700   3 
  3  67  -1   0     1700   2 
  3  68   0   0      283   0 
  3  69  -1   0     1700   3 
  3  70  -1   0     1700   2 
  3  71   0   0      270   1 
  3  72   0   0      290   0 
  3  73   0   0      313   0 
  3  74   0   0      228   1 
  3  75   0   0      209   0 
  3  76   0   0      242   1 
  3  77  -1   0     1700   2 
  3  78   0   0      345   0 
  3  79   0   0      290   0 
  3  80   0   0      205   0 
  3  81   0   0      329   0 
  3  82  -1   0     1700   3 
  3  83  -1   0     1700   2 
  3  84  -1   0     1700   2 
  3  85   0   0      327   1 
  3  86   0   0      311   0 
  3  87  -1   0     1700   2 
  3  88  -1   0     1700   2 
  3  89   0   0      274   1 
  3  90  -1   0     1700   3 
  3  91  -1   0     1700   3 
  3  92  -1   0     1700   3 
  3  93   0   0      290   1 
  3  94   0   0      358   0 
  3  95   0   0      337   0 
  3  96   0   0      238   1 
  3  97  -1   0     1700   3 
  3  98   0   0      227   1 
  3  99   0   0      335   0 
  3 100   0   0      310   1 
  3 101   0   0      251   0 
  3 102   0   0      274   0 
  3 103  -1   0     1700   3 
  3 104   0   0      216   0 
  3 105   0   0      230   1 
  3 106  -1   0     1700   2 
  3 107   0   0      473   1 
  3 108  -1   0     1700   2 
  3 109   0   2      218   3 
  3 110   0   0      343   0 
  3 111   0   0      221   0 
  3 112  -1   0     1700   3 
  3 113   0   0      311   0 
  3 114  -1   0     1700   2 
  3 115   0   0      322   1 
  3 116   0   0      277   0 
  3 117  -1   0     1700   2 
  3 118  -1   0     1700   2 
  3 119  -1   0     1700   3 
  3 120  -1   0     1700   2 
  3 121   0   0      342   1 
  3 122   0   0      261   0 
  3 123  -1   0     1700   3 
  3 124   0   0      375   1 
  3 125  -1   0     1700   2 
  3 126   0   0      349   0 
  3 127  -1   0     1700   2 
