# Supplementary material for: The influence of the Japanese waving cat on the joint spatial compatibility effect: A replication and extension of Dolk, Hommel, Prinz, and Liepelt (2013)
Source: PLoS One. 2017 Sep 14;12(9):e0184844. doi: 10.1371/journal.pone.0184844 (PMC5599021; doi:10.1371/journal.pone.0184844)
Supplement: S2 File — (ZIP) [file pone.0184844.s002.zip › S2 Data/raw data/110.dat]

SimonNLb [06-2015]
110    1   0
 MEI23
 -1   0  -1   0     1700   3 
 -1   1   0   0      484   1 
 -1   2   0   0      384   1 
 -1   3  -1   0     1700   2 
 -1   4  -1   1     1700   0 
 -1   5  -1   0     1700   3 
 -1   6  -1   0     1700   2 
 -1   7   0   0      444   0 
  0   0   0   0      349   0 
  0   1   0   0      621   0 
  0   2  -1   0     1700   2 
  0   3   0   0      374   1 
  0   4  -1   0     1700   2 
  0   5   0   2      590   2 
  0   6   0   0      592   0 
  0   7   0   0      511   1 
  0   8  -1   0     1700   3 
  0   9   0   0      458   1 
  0  10   0   0      336   1 
  0  11   0   0      336   0 
  0  12   0   0      355   0 
  0  13  -1   0     1700   2 
  0  14  -1   0     1700   2 
  0  15   0   0      345   0 
  0  16  -1   0     1700   2 
  0  17  -1   0     1700   3 
  0  18  -1   0     1700   2 
  0  19  -1   0     1700   2 
  0  20  -1   0     1700   2 
  0  21   0   0      357   1 
  0  22  -1   0     1700   2 
  0  23  -1   0     1700   3 
  0  24   0   0      377   0 
  0  25  -1   0     1700   3 
  0  26   0   0      333   0 
  0  27  -1   0     1700   3 
  0  28  -1   0     1700   2 
  0  29  -1   0     1700   3 
  0  30  -1   0     1700   2 
  0  31   0   0      418   0 
  0  32  -1   0     1700   2 
  0  33   0   0      369   0 
  0  34   0   0      432   1 
  0  35   0   0      317   0 
  0  36  -1   0     1700   2 
  0  37   0   0      400   0 
  0  38  -1   0     1700   2 
  0  39   0   0      309   1 
  0  40   0   0      485   0 
  0  41  -1   0     1700   2 
  0  42   0   0      352   1 
  0  43   0   0      416   0 
  0  44   0   0      601   0 
  0  45  -1   0     1700   3 
  0  46   0   0      342   1 
  0  47  -1   0     1700   2 
  0  48  -1   0     1700   2 
  0  49   0   0      378   0 
  0  50   0   0      452   1 
  0  51   0   0      374   1 
  0  52  -1   0     1700   2 
  0  53  -1   0     1700   2 
  0  54  -1   0     1700   2 
  0  55   0   0      449   1 
  0  56   0   0      426   1 
  0  57   0   0      454   0 
  0  58   0   0      386   0 
  0  59   0   0      322   1 
  0  60  -1   0     1700   3 
  0  61  -1   0     1700   2 
  0  62  -1   0     1700   3 
  0  63  -1   0     1700   2 
  0  64   0   0      472   0 
  0  65  -1   0     1700   2 
  0  66  -1   0     1700   2 
  0  67   0   0      366   1 
  0  68   0   0      359   0 
  0  69  -1   0     1700   3 
  0  70   0   0      372   1 
  0  71   0   0      398   1 
  0  72  -1   0     1700   3 
  0  73  -1   0     1700   3 
  0  74  -1   0     1700   3 
  0  75  -1   0     1700   3 
  0  76   0   0      447   1 
  0  77  -1   0     1700   2 
  0  78  -1   0     1700   2 
  0  79   0   0      383   0 
  0  80   0   0      399   1 
  0  81   0   0      387   0 
  0  82   0   0      315   1 
  0  83   0   0      474   0 
  0  84   0   0      397   1 
  0  85   0   0      337   1 
  0  86  -1   0     1700   3 
  0  87  -1   0     1700   3 
  0  88   0   0      335   0 
  0  89  -1   0     1700   2 
  0  90   0   0      374   1 
  0  91  -1   0     1700   3 
  0  92   0   0      468   0 
  0  93   0   0      530   0 
  0  94   0   0      483   1 
  0  95  -1   0     1700   2 
  0  96   0   0      402   0 
  0  97   0   0      429   0 
  0  98  -1   0     1700   3 
  0  99   0   0      375   1 
  0 100  -1   0     1700   2 
  0 101  -1   0     1700   3 
  0 102  -1   0     1700   2 
  0 103  -1   0     1700   3 
  0 104  -1   0     1700   3 
  0 105  -1   0     1700   3 
  0 106  -1   0     1700   3 
  0 107  -1   0     1700   3 
  0 108  -1   0     1700   3 
  0 109  -1   0     1700   2 
  0 110   0   0      432   1 
  0 111  -1   0     1700   3 
  0 112  -1   0     1700   3 
  0 113   0   0      413   0 
  0 114  -1   0     1700   3 
  0 115   0   0      488   0 
  0 116   0   0      458   1 
  0 117   0   0      296   1 
  0 118   0   0      304   1 
  0 119   0   0      297   1 
  0 120   0   0      289   0 
  0 121   0   0      329   0 
  0 122   0   2      285   3 
  0 123  -1   0     1700   3 
  0 124   0   0      376   1 
  0 125  -1   0     1700   3 
  0 126   0   0      321   1 
  0 127  -1   0     1700   3 
  1   0  -1   0     1700   2 
  1   1   0   0      358   1 
  1   2   0   0      369   1 
  1   3  -1   0     1700   2 
  1   4  -1   0     1700   3 
  1   5   0   0      473   0 
  1   6  -1   0     1700   3 
  1   7  -1   0     1700   2 
  1   8  -1   0     1700   3 
  1   9   0   0      387   1 
  1  10  -1   0     1700   2 
  1  11   0   0      500   1 
  1  12   0   0      516   1 
  1  13   0   0      333   0 
  1  14  -1   0     1700   2 
  1  15   0   0      412   1 
  1  16  -1   0     1700   2 
  1  17   0   0      289   1 
  1  18   0   0      398   0 
  1  19  -1   0     1700   3 
  1  20  -1   0     1700   3 
  1  21  -1   0     1700   2 
  1  22  -1   0     1700   3 
  1  23  -1   0     1700   3 
  1  24  -1   0     1700   3 
  1  25  -1   0     1700   2 
  1  26   0   0      435   0 
  1  27  -1   0     1700   3 
  1  28  -1   0     1700   3 
  1  29  -1   0     1700   2 
  1  30   0   0      469   0 
  1  31   0   0      445   1 
  1  32   0   0      331   0 
  1  33  -1   0     1700   2 
  1  34  -1   0     1700   3 
  1  35   0   0      428   1 
  1  36  -1   0     1700   3 
  1  37   0   0      339   0 
  1  38  -1   0     1700   3 
  1  39  -1   0     1700   3 
  1  40   0   0      424   1 
  1  41   0   0      453   0 
  1  42  -1   0     1700   3 
  1  43   0   0      330   0 
  1  44  -1   0     1700   2 
  1  45   0   0      333   0 
  1  46   0   0      328   0 
  1  47  -1   0     1700   3 
  1  48  -1   0     1700   3 
  1  49   0   0      297   0 
  1  50   0   0      441   1 
  1  51  -1   0     1700   2 
  1  52  -1   0     1700   3 
  1  53   0   0      322   1 
  1  54  -1   0     1700   3 
  1  55  -1   0     1700   2 
  1  56   0   0      432   1 
  1  57  -1   0     1700   3 
  1  58   0   0      478   0 
  1  59  -1   0     1700   3 
  1  60  -1   0     1700   3 
  1  61   0   0      392   1 
  1  62   0   0      405   1 
  1  63   0   0      325   1 
  1  64   0   0      322   1 
  1  65   0   0      343   1 
  1  66   0   2      291   2 
  1  67   0   0      514   0 
  1  68   0   0      391   1 
  1  69  -1   0     1700   3 
  1  70   0   0      553   0 
  1  71   0   0      442   0 
  1  72   0   0      439   0 
  1  73  -1   0     1700   2 
  1  74   0   0      351   1 
  1  75   0   0      437   1 
  1  76   0   0      412   0 
  1  77  -1   0     1700   3 
  1  78  -1   0     1700   3 
  1  79   0   0      516   1 
  1  80   0   0      557   0 
  1  81   0   0      369   1 
  1  82   0   0      350   1 
  1  83  -1   0     1700   3 
  1  84  -1   0     1700   3 
  1  85   0   0      348   0 
  1  86  -1   0     1700   2 
  1  87   0   0      308   1 
  1  88  -1   0     1700   2 
  1  89   0   0      349   1 
  1  90  -1   0     1700   2 
  1  91  -1   0     1700   2 
  1  92   0   0      469   0 
  1  93   0   0      484   0 
  1  94   0   0      365   0 
  1  95   0   0      413   1 
  1  96   0   0      328   1 
  1  97   0   0      487   0 
  1  98   0   0      466   0 
  1  99  -1   0     1700   2 
  1 100  -1   0     1700   2 
  1 101  -1   0     1700   2 
  1 102   0   0      519   0 
  1 103   0   0      425   0 
  1 104   0   0      428   0 
  1 105  -1   0     1700   2 
  1 106   0   0      360   0 
  1 107  -1   0     1700   3 
  1 108  -1   0     1700   2 
  1 109   0   0      415   1 
  1 110  -1   0     1700   2 
  1 111  -1   0     1700   2 
  1 112   0   0      365   1 
  1 113  -1   0     1700   3 
  1 114  -1   0     1700   2 
  1 115   0   0      463   0 
  1 116   0   0      413   1 
  1 117  -1   0     1700   2 
  1 118  -1   0     1700   2 
  1 119  -1   0     1700   2 
  1 120  -1   0     1700   3 
  1 121  -1   0     1700   2 
  1 122   0   0      493   0 
  1 123  -1   0     1700   3 
  1 124   0   0      397   0 
  1 125  -1   0     1700   3 
  1 126  -1   0     1700   2 
  1 127   0   0      363   1 
  2   0   0   0      467   1 
  2   1   0   0      374   0 
  2   2   0   0      413   0 
  2   3   0   0      430   0 
  2   4   0   0      314   0 
  2   5  -1   0     1700   3 
  2   6  -1   0     1700   3 
  2   7   0   0      317   1 
  2   8  -1   0     1700   2 
  2   9  -1   0     1700   2 
  2  10  -1   0     1700   3 
  2  11   0   0      465   1 
  2  12   0   0      555   1 
  2  13  -1   0     1700   3 
  2  14  -1   0     1700   3 
  2  15  -1   0     1700   3 
  2  16   0   0      390   0 
  2  17  -1   0     1700   3 
  2  18   0   0      302   0 
  2  19  -1   0     1700   2 
  2  20  -1   0     1700   3 
  2  21   0   0      330   1 
  2  22  -1   0     1700   2 
  2  23  -1   0     1700   3 
  2  24   0   0      485   1 
  2  25  -1   0     1700   2 
  2  26  -1   0     1700   2 
  2  27   0   0      440   1 
  2  28  -1   0     1700   2 
  2  29   0   0      458   0 
  2  30  -1   0     1700   3 
  2  31  -1   0     1700   3 
  2  32  -1   0     1700   2 
  2  33   0   0      590   0 
  2  34   0   0      402   0 
  2  35   0   2      318   3 
  2  36   0   0      334   0 
  2  37  -1   0     1700   3 
  2  38  -1   0     1700   3 
  2  39   0   0      268   1 
  2  40  -1   0     1700   3 
  2  41   0   0      408   0 
  2  42  -1   0     1700   3 
  2  43  -1   0     1700   2 
  2  44  -1   0     1700   2 
  2  45   0   0      348   1 
  2  46  -1   0     1700   2 
  2  47  -1   0     1700   2 
  2  48   0   0      346   1 
  2  49   0   0      392   1 
  2  50   0   0      411   0 
  2  51   0   0      419   0 
  2  52   0   0      485   0 
  2  53   0   0      350   1 
  2  54   0   0      317   0 
  2  55   0   0      347   1 
  2  56  -1   0     1700   3 
  2  57   0   0      461   1 
  2  58   0   0      387   1 
  2  59  -1   0     1700   2 
  2  60   0   0      366   1 
  2  61  -1   0     1700   3 
  2  62   0   0      323   1 
  2  63  -1   0     1700   2 
  2  64  -1   0     1700   3 
  2  65  -1   0     1700   2 
  2  66  -1   0     1700   2 
  2  67   0   0      370   1 
  2  68  -1   0     1700   2 
  2  69  -1   0     1700   2 
  2  70   0   0      550   0 
  2  71   0   0      417   0 
  2  72  -1   0     1700   2 
  2  73   0   0      379   0 
  2  74  -1   0     1700   3 
  2  75   0   0      404   1 
  2  76  -1   0     1700   3 
  2  77   0   0      345   1 
  2  78  -1   0     1700   2 
  2  79   0   0      489   0 
  2  80  -1   0     1700   3 
  2  81  -1   0     1700   2 
  2  82  -1   0     1700   3 
  2  83  -1   0     1700   3 
  2  84  -1   0     1700   3 
  2  85   0   0      521   0 
  2  86   0   0      600   0 
  2  87   0   0      361   0 
  2  88  -1   0     1700   3 
  2  89   0   0      419   1 
  2  90   0   0      408   1 
  2  91   0   0      387   0 
  2  92   0   0      421   0 
  2  93   0   0      352   1 
  2  94   0   0      338   0 
  2  95  -1   0     1700   2 
  2  96  -1   0     1700   2 
  2  97  -1   0     1700   2 
  2  98  -1   0     1700   3 
  2  99  -1   0     1700   2 
  2 100   0   0      478   0 
  2 101  -1   0     1700   3 
  2 102   0   0      352   0 
  2 103  -1   0     1700   2 
  2 104   0   0      553   1 
  2 105  -1   0     1700   2 
  2 106  -1   0     1700   2 
  2 107  -1   0     1700   3 
  2 108  -1   0     1700   3 
  2 109   0   0      521   1 
  2 110   0   0      646   1 
  2 111   0   0      341   0 
  2 112  -1   0     1700   2 
  2 113  -1   0     1700   2 
  2 114   0   0      325   1 
  2 115  -1   0     1700   3 
  2 116   0   0      424   1 
  2 117   0   0      350   1 
  2 118  -1   0     1700   2 
  2 119   0   0      327   1 
  2 120   0   0      297   1 
  2 121   0   0      347   0 
  2 122  -1   0     1700   3 
  2 123   0   0      348   1 
  2 124  -1   0     1700   2 
  2 125   0   0      350   0 
  2 126   0   0      521   0 
  2 127   0   0      353   0 
  3   0   0   0      606   1 
  3   1  -1   0     1700   3 
  3   2   0   0      348   1 
  3   3   0   0      375   1 
  3   4  -1   0     1700   3 
  3   5  -1   0     1700   3 
  3   6  -1   0     1700   3 
  3   7  -1   0     1700   3 
  3   8  -1   0     1700   3 
  3   9  -1   0     1700   2 
  3  10  -1   0     1700   2 
  3  11   0   0      492   0 
  3  12  -1   0     1700   3 
  3  13   0   0      383   1 
  3  14   0   0      423   0 
  3  15  -1   0     1700   3 
  3  16   0   0      388   1 
  3  17  -1   0     1700   2 
  3  18   0   0      356   1 
  3  19  -1   0     1700   2 
  3  20  -1   0     1700   3 
  3  21  -1   0     1700   3 
  3  22   0   0      396   1 
  3  23  -1   0     1700   3 
  3  24  -1   0     1700   2 
  3  25   0   0      340   1 
  3  26   0   0      386   1 
  3  27  -1   0     1700   2 
  3  28  -1   0     1700   3 
  3  29   0   0      371   1 
  3  30   0   0      443   0 
  3  31  -1   0     1700   2 
  3  32  -1   0     1700   3 
  3  33   0   0      526   0 
  3  34   0   0      410   0 
  3  35   0   0      358   1 
  3  36   0   0      378   0 
  3  37  -1   0     1700   3 
  3  38   0   0      405   1 
  3  39   0   0      451   1 
  3  40  -1   0     1700   3 
  3  41   0   0      367   0 
  3  42  -1   0     1700   3 
  3  43   0   0      505   1 
  3  44  -1   0     1700   3 
  3  45  -1   0     1700   2 
  3  46   0   0      339   1 
  3  47  -1   0     1700   3 
  3  48   0   0      446   1 
  3  49  -1   0     1700   2 
  3  50   0   0      320   1 
  3  51  -1   0     1700   3 
  3  52   0   0      346   0 
  3  53  -1   0     1700   2 
  3  54   0   0      390   1 
  3  55   0   0      397   1 
  3  56   0   0      356   1 
  3  57  -1   0     1700   3 
  3  58  -1   0     1700   2 
  3  59   0   0      335   0 
  3  60  -1   0     1700   3 
  3  61  -1   0     1700   2 
  3  62   0   0      624   1 
  3  63  -1   0     1700   2 
  3  64  -1   0     1700   3 
  3  65  -1   0     1700   2 
  3  66   0   0      316   1 
  3  67   0   0      365   0 
  3  68  -1   0     1700   2 
  3  69  -1   0     1700   2 
  3  70   0   0      473   0 
  3  71  -1   0     1700   3 
  3  72  -1   0     1700   3 
  3  73  -1   0     1700   3 
  3  74   0   0      326   1 
  3  75   0   0      499   1 
  3  76  -1   0     1700   2 
  3  77   0   0      364   0 
  3  78   0   0      531   0 
  3  79   0   0      338   0 
  3  80   0   0      310   0 
  3  81   0   0      348   0 
  3  82   0   0      360   0 
  3  83   0   0      318   0 
  3  84   0   2      296   2 
  3  85  -1   0     1700   2 
  3  86  -1   0     1700   2 
  3  87   0   0      947   0 
  3  88  -1   0     1700   3 
  3  89   0   0      385   0 
  3  90   0   0      456   0 
  3  91   0   0      357   0 
  3  92  -1   0     1700   2 
  3  93   0   0      331   1 
  3  94  -1   0     1700   2 
  3  95  -1   0     1700   2 
  3  96  -1   0     1700   2 
  3  97   0   0      591   0 
  3  98   0   0      375   0 
  3  99  -1   0     1700   3 
  3 100   0   0      478   0 
  3 101  -1   0     1700   3 
  3 102   0   2      306   2 
  3 103  -1   0     1700   2 
  3 104   0   0      416   1 
  3 105  -1   0     1700   3 
  3 106  -1   0     1700   2 
  3 107  -1   0     1700   3 
  3 108  -1   0     1700   2 
  3 109   0   0      503   0 
  3 110  -1   0     1700   2 
  3 111   0   0      392   0 
  3 112   0   0      562   1 
  3 113   0   0      427   1 
  3 114  -1   0     1700   2 
  3 115   0   0      546   0 
  3 116   0   0      533   0 
  3 117   0   0      355   1 
  3 118   0   0      422   0 
  3 119   0   0      412   0 
  3 120   0   0      326   1 
  3 121   0   0      547   0 
  3 122  -1   0     1700   3 
  3 123  -1   0     1700   2 
  3 124  -1   0     1700   2 
  3 125  -1   0     1700   3 
  3 126   0   0      404   1 
  3 127   0   0      398   1 
