# Supplementary material for: The influence of the Japanese waving cat on the joint spatial compatibility effect: A replication and extension of Dolk, Hommel, Prinz, and Liepelt (2013)
Source: PLoS One. 2017 Sep 14;12(9):e0184844. doi: 10.1371/journal.pone.0184844 (PMC5599021; doi:10.1371/journal.pone.0184844)
Supplement: S2 File — (ZIP) [file pone.0184844.s002.zip › S2 Data/raw data/111.dat]

SimonNLb [06-2015]
111    1   0
 ENL24
 -1   0  -1   0     1700   2 
 -1   1   0   0     1275   1 
 -1   2   0   2      423   3 
 -1   3   0   2      351   2 
 -1   4   0   0      200   0 
 -1   5  -1   1     1700   1 
 -1   6  -1   1     1700   0 
 -1   7   0   2      294   3 
  0   0   0   0      254   0 
  0   1   0   0      293   1 
  0   2   0   0      366   0 
  0   3   0   0      315   0 
  0   4   0   0      290   0 
  0   5   0   0      218   0 
  0   6   0   2      185   2 
  0   7  -1   0     1700   3 
  0   8   0   0      355   0 
  0   9   0   0      301   0 
  0  10  -1   0     1700   3 
  0  11   0   0      349   1 
  0  12   0   0      327   1 
  0  13  -1   0     1700   2 
  0  14   0   0      384   1 
  0  15   0   0      306   0 
  0  16  -1   0     1700   2 
  0  17  -1   0     1700   3 
  0  18  -1   0     1700   2 
  0  19  -1   0     1700   3 
  0  20   0   0      227   0 
  0  21  -1   0     1700   3 
  0  22  -1   0     1700   3 
  0  23   0   0      200   0 
  0  24  -1   0     1700   3 
  0  25  -1   0     1700   2 
  0  26  -1   0     1700   2 
  0  27   0   0      316   0 
  0  28   0   0      426   0 
  0  29   0   0      355   0 
  0  30  -1   0     1700   3 
  0  31  -1   0     1700   2 
  0  32  -1   0     1700   2 
  0  33  -1   0     1700   2 
  0  34  -1   0     1700   2 
  0  35  -1   0     1700   3 
  0  36  -1   0     1700   2 
  0  37  -1   0     1700   3 
  0  38  -1   0     1700   2 
  0  39  -1   0     1700   3 
  0  40   0   0      326   0 
  0  41  -1   0     1700   3 
  0  42  -1   0     1700   2 
  0  43  -1   0     1700   2 
  0  44  -1   0     1700   3 
  0  45   0   0      321   0 
  0  46  -1   0     1700   2 
  0  47  -1   0     1700   2 
  0  48   0   0      287   0 
  0  49   0   0      334   1 
  0  50  -1   0     1700   2 
  0  51   0   0      293   1 
  0  52   0   0      387   1 
  0  53  -1   0     1700   2 
  0  54   0   0      324   0 
  0  55  -1   0     1700   2 
  0  56   0   0      202   1 
  0  57  -1   0     1700   2 
  0  58   0   0      299   0 
  0  59   0   0      335   0 
  0  60  -1   0     1700   3 
  0  61   0   0      319   1 
  0  62   0   0      362   1 
  0  63   0   2      282   2 
  0  64   0   0      348   1 
  0  65  -1   0     1700   2 
  0  66   0   0      371   1 
  0  67   0   0      388   1 
  0  68  -1   0     1700   3 
  0  69   0   0      311   1 
  0  70   0   0      355   1 
  0  71  -1   0     1700   3 
  0  72  -1   0     1700   3 
  0  73  -1   0     1700   2 
  0  74  -1   0     1700   3 
  0  75  -1   0     1700   2 
  0  76  -1   0     1700   2 
  0  77   0   0      400   1 
  0  78   0   0      423   1 
  0  79   0   0      320   0 
  0  80   0   0      268   1 
  0  81   0   0      311   1 
  0  82   0   0      312   1 
  0  83  -1   0     1700   3 
  0  84  -1   0     1700   2 
  0  85  -1   0     1700   3 
  0  86  -1   0     1700   3 
  0  87  -1   0     1700   2 
  0  88   0   0      391   0 
  0  89  -1   0     1700   3 
  0  90  -1   0     1700   2 
  0  91   0   0      367   1 
  0  92  -1   0     1700   2 
  0  93   0   0      376   0 
  0  94   0   0      370   1 
  0  95   0   0      343   0 
  0  96   0   0      348   1 
  0  97  -1   0     1700   3 
  0  98  -1   0     1700   3 
  0  99   0   0      301   1 
  0 100  -1   0     1700   3 
  0 101  -1   0     1700   3 
  0 102   0   0      338   0 
  0 103  -1   0     1700   3 
  0 104   0   0      294   1 
  0 105  -1   0     1700   2 
  0 106   0   0      212   1 
  0 107   0   0      351   0 
  0 108   0   0      260   1 
  0 109   0   0      223   0 
  0 110  -1   0     1700   2 
  0 111  -1   0     1700   2 
  0 112  -1   0     1700   3 
  0 113   0   0      340   1 
  0 114   0   0      313   0 
  0 115  -1   0     1700   3 
  0 116   0   0      323   1 
  0 117  -1   0     1700   3 
  0 118   0   0      283   1 
  0 119   0   0      381   0 
  0 120   0   0      302   0 
  0 121   0   0      217   1 
  0 122   0   2      300   3 
  0 123  -1   0     1700   3 
  0 124   0   0      372   0 
  0 125   0   0      338   0 
  0 126   0   0      298   1 
  0 127   0   0      292   0 
  1   0   0   0      494   0 
  1   1   0   0      334   0 
  1   2  -1   0     1700   2 
  1   3  -1   0     1700   2 
  1   4   0   0      320   0 
  1   5  -1   0     1700   2 
  1   6  -1   0     1700   2 
  1   7   0   0      340   1 
  1   8  -1   0     1700   3 
  1   9  -1   0     1700   2 
  1  10   0   0      354   1 
  1  11  -1   0     1700   2 
  1  12  -1   0     1700   2 
  1  13   0   0      283   0 
  1  14  -1   0     1700   2 
  1  15  -1   0     1700   3 
  1  16  -1   0     1700   3 
  1  17   0   0      302   1 
  1  18   0   0      459   0 
  1  19  -1   0     1700   3 
  1  20   0   0      356   1 
  1  21  -1   1     1700   0 
  1  22  -1   0     1700   3 
  1  23  -1   0     1700   2 
  1  24   0   0      288   1 
  1  25   0   0      526   0 
  1  26  -1   0     1700   2 
  1  27  -1   1     1700   1 
  1  28  -1   0     1700   2 
  1  29   0   0      346   0 
  1  30  -1   1     1700   0 
  1  31   0   0      298   0 
  1  32  -1   0     1700   3 
  1  33  -1   0     1700   2 
  1  34   0   0      335   1 
  1  35   0   0      658   0 
  1  36  -1   0     1700   3 
  1  37  -1   0     1700   3 
  1  38   0   0      302   0 
  1  39  -1   0     1700   2 
  1  40   0   0      308   1 
  1  41  -1   0     1700   3 
  1  42   0   0      285   1 
  1  43   0   0      520   1 
  1  44   0   0      250   1 
  1  45  -1   0     1700   2 
  1  46  -1   0     1700   2 
  1  47  -1   0     1700   2 
  1  48  -1   0     1700   2 
  1  49  -1   0     1700   3 
  1  50  -1   0     1700   2 
  1  51   0   0      281   0 
  1  52   0   0      264   1 
  1  53   0   0      303   0 
  1  54   0   2      143   2 
  1  55  -1   0     1700   2 
  1  56   0   0      265   0 
  1  57  -1   0     1700   2 
  1  58  -1   0     1700   2 
  1  59  -1   0     1700   3 
  1  60  -1   0     1700   3 
  1  61  -1   0     1700   2 
  1  62   0   0      418   0 
  1  63   0   0      356   0 
  1  64  -1   0     1700   3 
  1  65   0   0      207   0 
  1  66  -1   0     1700   3 
  1  67  -1   0     1700   3 
  1  68   0   0      273   0 
  1  69   0   0      544   1 
  1  70  -1   0     1700   2 
  1  71  -1   0     1700   2 
  1  72  -1   0     1700   3 
  1  73   0   0      221   0 
  1  74   0   0      419   0 
  1  75  -1   0     1700   2 
  1  76  -1   0     1700   3 
  1  77   0   0      220   0 
  1  78   0   0      374   0 
  1  79  -1   1     1700   1 
  1  80  -1   0     1700   3 
  1  81   0   0      261   1 
  1  82   0   0      310   1 
  1  83  -1   0     1700   3 
  1  84  -1   0     1700   3 
  1  85   0   0      299   1 
  1  86   0   0      528   0 
  1  87   0   0      305   1 
  1  88   0   0      274   1 
  1  89  -1   0     1700   3 
  1  90   0   0      253   0 
  1  91  -1   0     1700   3 
  1  92   0   0      205   0 
  1  93  -1   0     1700   3 
  1  94   0   0      253   1 
  1  95  -1   0     1700   3 
  1  96   0   0      292   0 
  1  97   0   0      281   1 
  1  98   0   0      347   0 
  1  99  -1   0     1700   2 
  1 100  -1   0     1700   2 
  1 101   0   0      326   0 
  1 102  -1   0     1700   2 
  1 103  -1   0     1700   2 
  1 104   0   0      372   1 
  1 105   0   0      301   0 
  1 106  -1   0     1700   3 
  1 107   0   2      246   2 
  1 108  -1   0     1700   3 
  1 109  -1   0     1700   3 
  1 110   0   0      336   1 
  1 111   0   0      465   1 
  1 112  -1   0     1700   2 
  1 113   0   0      298   0 
  1 114   0   0      358   1 
  1 115  -1   0     1700   3 
  1 116   0   0      209   0 
  1 117   0   0      348   1 
  1 118  -1   0     1700   3 
  1 119  -1   0     1700   3 
  1 120   0   0      325   1 
  1 121   0   0      547   1 
  1 122   0   0      342   1 
  1 123   0   0      313   1 
  1 124  -1   0     1700   3 
  1 125   0   0      379   1 
  1 126   0   0      256   1 
  1 127  -1   0     1700   3 
  2   0  -1   0     1700   2 
  2   1  -1   0     1700   2 
  2   2  -1   0     1700   3 
  2   3  -1   0     1700   2 
  2   4  -1   0     1700   2 
  2   5  -1   0     1700   3 
  2   6   0   0      398   1 
  2   7  -1   0     1700   3 
  2   8   0   0      418   1 
  2   9  -1   0     1700   3 
  2  10   0   0      305   1 
  2  11  -1   0     1700   2 
  2  12   0   0      213   1 
  2  13   0   0      321   0 
  2  14  -1   0     1700   3 
  2  15   0   0      211   0 
  2  16   0   0      359   0 
  2  17  -1   0     1700   3 
  2  18  -1   0     1700   2 
  2  19  -1   0     1700   2 
  2  20   0   0      240   1 
  2  21   0   0      341   1 
  2  22   0   0      268   0 
  2  23   0   0      361   1 
  2  24   0   0      478   1 
  2  25  -1   0     1700   3 
  2  26   0   0      351   0 
  2  27   0   0      241   1 
  2  28   0   0      229   0 
  2  29  -1   0     1700   3 
  2  30  -1   0     1700   3 
  2  31   0   0      217   0 
  2  32   0   0      448   1 
  2  33   0   0      266   0 
  2  34   0   0      302   0 
  2  35   0   0      321   1 
  2  36   0   0      304   1 
  2  37  -1   0     1700   3 
  2  38   0   0      237   0 
  2  39  -1   0     1700   3 
  2  40  -1   0     1700   2 
  2  41   0   0      291   0 
  2  42   0   0      484   1 
  2  43   0   0      434   0 
  2  44  -1   0     1700   2 
  2  45  -1   0     1700   2 
  2  46   0   0      473   0 
  2  47   0   0      375   1 
  2  48   0   0      598   0 
  2  49   0   0      354   1 
  2  50  -1   0     1700   2 
  2  51  -1   0     1700   2 
  2  52   0   2      189   3 
  2  53   0   0      329   1 
  2  54  -1   0     1700   3 
  2  55  -1   0     1700   3 
  2  56   0   0      239   0 
  2  57   0   0      317   0 
  2  58  -1   0     1700   3 
  2  59   0   0      297   1 
  2  60  -1   0     1700   3 
  2  61   0   0      321   0 
  2  62  -1   0     1700   3 
  2  63   0   0      270   1 
  2  64  -1   0     1700   3 
  2  65  -1   0     1700   2 
  2  66   0   0      252   0 
  2  67  -1   0     1700   3 
  2  68  -1   0     1700   2 
  2  69   0   0      274   0 
  2  70   0   0      540   1 
  2  71  -1   0     1700   3 
  2  72   0   0      323   1 
  2  73   0   0      479   0 
  2  74  -1   0     1700   3 
  2  75  -1   0     1700   2 
  2  76  -1   0     1700   3 
  2  77   0   0      302   1 
  2  78   0   0      286   1 
  2  79  -1   0     1700   3 
  2  80   0   0      342   1 
  2  81   0   0      306   1 
  2  82  -1   0     1700   2 
  2  83  -1   0     1700   3 
  2  84   0   0      463   0 
  2  85  -1   0     1700   2 
  2  86  -1   0     1700   2 
  2  87  -1   0     1700   2 
  2  88  -1   0     1700   3 
  2  89  -1   0     1700   2 
  2  90  -1   0     1700   3 
  2  91   0   0      298   1 
  2  92  -1   0     1700   2 
  2  93  -1   0     1700   2 
  2  94   0   0      238   0 
  2  95   0   0      365   0 
  2  96  -1   0     1700   2 
  2  97  -1   0     1700   3 
  2  98   0   0      241   0 
  2  99  -1   0     1700   2 
  2 100  -1   0     1700   3 
  2 101   0   0      302   1 
  2 102   0   0      400   0 
  2 103  -1   0     1700   2 
  2 104   0   0      303   1 
  2 105   0   0      333   1 
  2 106  -1   0     1700   3 
  2 107  -1   0     1700   3 
  2 108  -1   0     1700   2 
  2 109  -1   0     1700   2 
  2 110   0   0      217   1 
  2 111  -1   0     1700   3 
  2 112  -1   0     1700   2 
  2 113   0   0      207   0 
  2 114   0   0      360   0 
  2 115  -1   0     1700   2 
  2 116   0   0      222   0 
  2 117   0   0      293   1 
  2 118   0   0      466   1 
  2 119   0   0      337   0 
  2 120  -1   0     1700   2 
  2 121   0   2      267   3 
  2 122  -1   0     1700   2 
  2 123   0   0      315   0 
  2 124   0   0      507   0 
  2 125   0   0      289   1 
  2 126  -1   0     1700   2 
  2 127   0   0      452   0 
  3   0   0   0      290   0 
  3   1   0   0      249   1 
  3   2  -1   0     1700   2 
  3   3  -1   0     1700   2 
  3   4  -1   0     1700   2 
  3   5  -1   0     1700   3 
  3   6  -1   0     1700   3 
  3   7   0   0      316   0 
  3   8  -1   0     1700   2 
  3   9   0   0      366   0 
  3  10  -1   0     1700   2 
  3  11   0   0      408   1 
  3  12  -1   0     1700   3 
  3  13  -1   0     1700   2 
  3  14  -1   0     1700   2 
  3  15  -1   0     1700   2 
  3  16  -1   0     1700   3 
  3  17   0   0      361   0 
  3  18   0   0      426   1 
  3  19  -1   0     1700   3 
  3  20   0   0      321   1 
  3  21   0   0      315   0 
  3  22  -1   0     1700   3 
  3  23   0   0      305   0 
  3  24   0   0      445   1 
  3  25   0   0      280   1 
  3  26  -1   0     1700   3 
  3  27   0   0      313   0 
  3  28   0   0      274   0 
  3  29  -1   0     1700   2 
  3  30  -1   0     1700   2 
  3  31  -1   0     1700   2 
  3  32   0   0      230   0 
  3  33   0   0      238   0 
  3  34   0   0      249   0 
  3  35   0   0      205   0 
  3  36   0   0      302   1 
  3  37  -1   0     1700   2 
  3  38  -1   0     1700   2 
  3  39  -1   0     1700   3 
  3  40  -1   0     1700   2 
  3  41  -1   0     1700   3 
  3  42   0   2      189   2 
  3  43  -1   0     1700   3 
  3  44   0   0      480   0 
  3  45  -1   0     1700   3 
  3  46  -1   0     1700   2 
  3  47  -1   0     1700   2 
  3  48   0   0      320   1 
  3  49  -1   0     1700   3 
  3  50   0   0      224   0 
  3  51  -1   0     1700   3 
  3  52   0   0      207   0 
  3  53  -1   0     1700   3 
  3  54  -1   0     1700   3 
  3  55   0   0      318   1 
  3  56   0   0      523   1 
  3  57  -1   0     1700   3 
  3  58  -1   0     1700   3 
  3  59   0   0      296   1 
  3  60   0   0      438   1 
  3  61   0   0      263   1 
  3  62  -1   0     1700   2 
  3  63   0   0      366   1 
  3  64  -1   0     1700   3 
  3  65  -1   0     1700   2 
  3  66  -1   0     1700   2 
  3  67  -1   0     1700   3 
  3  68   0   0      275   1 
  3  69  -1   0     1700   2 
  3  70  -1   0     1700   3 
  3  71  -1   0     1700   3 
  3  72   0   0      315   0 
  3  73   0   0      397   0 
  3  74   0   0      297   1 
  3  75   0   0      203   0 
  3  76  -1   0     1700   2 
  3  77   0   0      248   1 
  3  78   0   0      405   0 
  3  79   0   0      303   1 
  3  80   0   0      356   1 
  3  81  -1   0     1700   3 
  3  82   0   0      333   1 
  3  83   0   0      259   0 
  3  84  -1   0     1700   2 
  3  85   0   0      343   0 
  3  86  -1   0     1700   2 
  3  87   0   2      213   3 
  3  88   0   0      344   1 
  3  89  -1   0     1700   3 
  3  90  -1   0     1700   3 
  3  91  -1   0     1700   2 
  3  92   0   0      273   1 
  3  93  -1   0     1700   2 
  3  94  -1   0     1700   3 
  3  95   0   0      289   0 
  3  96   0   0      368   0 
  3  97  -1   0     1700   3 
  3  98   0   0      234   0 
  3  99   0   2      643   2 
  3 100   0   0      427   0 
  3 101   0   0      471   1 
  3 102   0   0      280   0 
  3 103  -1   0     1700   3 
  3 104  -1   0     1700   2 
  3 105  -1   0     1700   2 
  3 106   0   0      433   0 
  3 107  -1   0     1700   3 
  3 108   0   0      319   1 
  3 109  -1   0     1700   2 
  3 110   0   0      299   0 
  3 111   0   0      813   1 
  3 112   0   0      356   1 
  3 113   0   0      265   1 
  3 114   0   0      314   1 
  3 115   0   0      267   1 
  3 116   0   0      269   1 
  3 117   0   0      301   0 
  3 118   0   0      291   1 
  3 119   0   2      343   3 
  3 120  -1   0     1700   3 
  3 121   0   0      310   1 
  3 122  -1   0     1700   3 
  3 123   0   0      248   0 
  3 124  -1   0     1700   2 
  3 125   0   0      314   0 
  3 126  -1   0     1700   2 
  3 127   0   0      284   0 
