# Supplementary material for: The influence of the Japanese waving cat on the joint spatial compatibility effect: A replication and extension of Dolk, Hommel, Prinz, and Liepelt (2013)
Source: PLoS One. 2017 Sep 14;12(9):e0184844. doi: 10.1371/journal.pone.0184844 (PMC5599021; doi:10.1371/journal.pone.0184844)
Supplement: S2 File — (ZIP) [file pone.0184844.s002.zip › S2 Data/raw data/112.dat]

SimonNLb [06-2015]
112    1   1
 AAO03
 -1   0  -1   0     1700   1 
 -1   1  -1   0     1700   1 
 -1   2   0   2      639   0 
 -1   3  -1   1     1700   3 
 -1   4   0   0      529   2 
 -1   5   0   0      715   2 
 -1   6  -1   0     1700   0 
 -1   7  -1   1     1700   3 
  0   0  -1   1     1700   2 
  0   1  -1   0     1700   0 
  0   2  -1   1     1700   2 
  0   3  -1   1     1700   2 
  0   4  -1   1     1700   3 
  0   5  -1   0     1700   0 
  0   6  -1   1     1700   2 
  0   7  -1   1     1700   2 
  0   8  -1   1     1700   3 
  0   9  -1   0     1700   1 
  0  10  -1   0     1700   1 
  0  11  -1   1     1700   2 
  0  12  -1   0     1700   0 
  0  13  -1   1     1700   3 
  0  14  -1   1     1700   2 
  0  15  -1   1     1700   2 
  0  16  -1   0     1700   1 
  0  17  -1   1     1700   3 
  0  18  -1   0     1700   1 
  0  19  -1   1     1700   3 
  0  20  -1   1     1700   2 
  0  21   0   0      712   2 
  0  22  -1   0     1700   0 
  0  23  -1   0     1700   1 
  0  24  -1   0     1700   1 
  0  25  -1   0     1700   1 
  0  26  -1   1     1700   3 
  0  27   0   0      557   2 
  0  28  -1   0     1700   0 
  0  29   0   0      589   2 
  0  30  -1   0     1700   0 
  0  31   0   0      705   2 
  0  32  -1   0     1700   1 
  0  33   0   0      477   2 
  0  34  -1   0     1700   1 
  0  35  -1   0     1700   1 
  0  36   0   0      544   2 
  0  37  -1   0     1700   0 
  0  38   0   0      560   2 
  0  39   0   0      878   2 
  0  40  -1   0     1700   1 
  0  41  -1   1     1700   3 
  0  42   0   0      404   2 
  0  43  -1   0     1700   0 
  0  44  -1   0     1700   1 
  0  45  -1   0     1700   1 
  0  46   0   0      662   2 
  0  47  -1   0     1700   1 
  0  48  -1   0     1700   0 
  0  49   0   0      726   3 
  0  50  -1   1     1700   3 
  0  51  -1   0     1700   0 
  0  52   0   0      632   2 
  0  53   0   0      595   3 
  0  54  -1   0     1700   1 
  0  55  -1   0     1700   0 
  0  56  -1   0     1700   0 
  0  57   0   0      679   3 
  0  58  -1   0     1700   0 
  0  59   0   0      590   3 
  0  60  -1   0     1700   1 
  0  61   0   0      521   2 
  0  62  -1   0     1700   0 
  0  63   0   0      575   3 
  0  64  -1   0     1700   0 
  0  65   0   0      636   3 
  0  66  -1   0     1700   0 
  0  67  -1   0     1700   1 
  0  68  -1   0     1700   1 
  0  69   0   0      738   2 
  0  70  -1   0     1700   0 
  0  71  -1   1     1700   3 
  0  72  -1   0     1700   0 
  0  73  -1   0     1700   1 
  0  74  -1   0     1700   1 
  0  75   0   0      663   3 
  0  76   0   0      636   3 
  0  77   0   0      390   3 
  0  78   0   0      406   3 
  0  79   0   0      402   3 
  0  80   0   0      301   2 
  0  81  -1   0     1700   1 
  0  82  -1   0     1700   1 
  0  83   0   0      364   3 
  0  84   0   0      380   3 
  0  85   0   0      366   3 
  0  86  -1   0     1700   1 
  0  87   0   0      403   3 
  0  88  -1   0     1700   1 
  0  89   0   0      341   3 
  0  90  -1   0     1700   1 
  0  91  -1   0     1700   0 
  0  92  -1   0     1700   0 
  0  93   0   0      383   2 
  0  94  -1   0     1700   1 
  0  95  -1   0     1700   1 
  0  96  -1   0     1700   1 
  0  97   0   0      411   2 
  0  98  -1   0     1700   1 
  0  99   0   0      305   3 
  0 100  -1   0     1700   0 
  0 101  -1   0     1700   0 
  0 102  -1   0     1700   0 
  0 103   0   0      241   2 
  0 104  -1   0     1700   0 
  0 105  -1   0     1700   0 
  0 106  -1   0     1700   1 
  0 107   0   0      340   2 
  0 108   0   0      307   2 
  0 109   0   0      318   3 
  0 110   0   0      285   3 
  0 111   0   0      271   2 
  0 112  -1   0     1700   0 
  0 113   0   0      512   2 
  0 114  -1   0     1700   0 
  0 115  -1   0     1700   1 
  0 116   0   0      328   3 
  0 117   0   0      382   2 
  0 118  -1   0     1700   0 
  0 119  -1   0     1700   0 
  0 120  -1   0     1700   0 
  0 121  -1   0     1700   1 
  0 122  -1   0     1700   0 
  0 123   0   0      417   3 
  0 124   0   0      306   2 
  0 125  -1   0     1700   0 
  0 126   0   0      292   3 
  0 127   0   0      458   3 
  1   0   0   0      347   2 
  1   1  -1   0     1700   0 
  1   2  -1   0     1700   0 
  1   3  -1   0     1700   0 
  1   4   0   0      336   3 
  1   5  -1   0     1700   0 
  1   6  -1   0     1700   1 
  1   7   0   0      273   2 
  1   8  -1   0     1700   0 
  1   9   0   0      394   2 
  1  10   0   0      325   3 
  1  11   0   0      298   3 
  1  12  -1   0     1700   1 
  1  13   0   0      288   3 
  1  14  -1   0     1700   0 
  1  15   0   0      388   2 
  1  16  -1   0     1700   0 
  1  17  -1   0     1700   0 
  1  18  -1   0     1700   0 
  1  19  -1   0     1700   0 
  1  20  -1   0     1700   1 
  1  21  -1   0     1700   1 
  1  22   0   0      451   2 
  1  23   0   0      448   3 
  1  24  -1   0     1700   0 
  1  25   0   0      291   3 
  1  26   0   0      333   2 
  1  27   0   0      389   2 
  1  28   0   0      310   3 
  1  29   0   0      296   3 
  1  30   0   0      471   3 
  1  31   0   0      642   2 
  1  32   0   0      354   3 
  1  33  -1   0     1700   1 
  1  34  -1   0     1700   1 
  1  35  -1   0     1700   1 
  1  36   0   0      401   2 
  1  37   0   0      370   2 
  1  38   0   0      344   3 
  1  39   0   0      310   2 
  1  40   0   0      387   2 
  1  41  -1   0     1700   0 
  1  42   0   0      305   3 
  1  43  -1   0     1700   0 
  1  44  -1   0     1700   1 
  1  45  -1   0     1700   0 
  1  46   0   0      314   3 
  1  47  -1   0     1700   0 
  1  48   0   0      603   2 
  1  49   0   0      264   2 
  1  50  -1   0     1700   1 
  1  51   0   0      304   2 
  1  52   0   0      301   3 
  1  53  -1   0     1700   1 
  1  54  -1   0     1700   1 
  1  55  -1   0     1700   1 
  1  56   0   0      246   2 
  1  57   0   0      295   3 
  1  58   0   0      371   3 
  1  59   0   0      381   3 
  1  60  -1   0     1700   1 
  1  61  -1   0     1700   0 
  1  62   0   0      331   3 
  1  63   0   0      349   2 
  1  64  -1   0     1700   0 
  1  65   0   0      276   3 
  1  66  -1   0     1700   0 
  1  67  -1   0     1700   0 
  1  68   0   0      319   3 
  1  69  -1   0     1700   0 
  1  70  -1   0     1700   1 
  1  71   0   0      280   2 
  1  72  -1   0     1700   0 
  1  73   0   0      391   2 
  1  74   0   0      587   3 
  1  75   0   0      270   3 
  1  76  -1   0     1700   0 
  1  77  -1   0     1700   1 
  1  78   0   0      321   3 
  1  79  -1   0     1700   0 
  1  80   0   0      295   2 
  1  81   0   0      225   3 
  1  82  -1   0     1700   1 
  1  83  -1   0     1700   0 
  1  84   0   0      237   3 
  1  85  -1   0     1700   0 
  1  86   0   0      480   3 
  1  87   0   0      339   2 
  1  88  -1   0     1700   0 
  1  89  -1   0     1700   1 
  1  90  -1   0     1700   1 
  1  91   0   0      287   2 
  1  92  -1   0     1700   1 
  1  93   0   0      266   3 
  1  94   0   0      350   2 
  1  95  -1   0     1700   0 
  1  96  -1   0     1700   1 
  1  97  -1   0     1700   0 
  1  98   0   0      350   2 
  1  99  -1   0     1700   1 
  1 100   0   0      362   3 
  1 101   0   2      499   1 
  1 102  -1   0     1700   1 
  1 103  -1   0     1700   1 
  1 104   0   0      378   3 
  1 105   0   0      330   3 
  1 106  -1   0     1700   0 
  1 107  -1   0     1700   0 
  1 108   0   0      418   2 
  1 109  -1   0     1700   0 
  1 110  -1   0     1700   1 
  1 111   0   0      304   2 
  1 112   0   0      335   2 
  1 113   0   0      334   3 
  1 114  -1   0     1700   1 
  1 115   0   0      368   2 
  1 116  -1   0     1700   0 
  1 117   0   0      319   2 
  1 118   0   0      370   3 
  1 119   0   2      226   1 
  1 120  -1   0     1700   1 
  1 121   0   0      291   2 
  1 122  -1   0     1700   1 
  1 123   0   0      292   2 
  1 124   0   0      517   2 
  1 125   0   2      240   1 
  1 126  -1   0     1700   1 
  1 127  -1   0     1700   1 
  2   0  -1   0     1700   0 
  2   1   0   0      363   3 
  2   2  -1   0     1700   0 
  2   3   0   0      328   3 
  2   4  -1   0     1700   1 
  2   5   0   0      329   2 
  2   6   0   0      324   3 
  2   7   0   0      373   3 
  2   8   0   0      289   2 
  2   9   0   0      256   3 
  2  10   0   0      306   3 
  2  11   0   0      354   2 
  2  12  -1   0     1700   0 
  2  13   0   0      266   2 
  2  14  -1   0     1700   1 
  2  15   0   0      299   3 
  2  16  -1   0     1700   1 
  2  17   0   0      289   3 
  2  18  -1   0     1700   0 
  2  19   0   0      229   3 
  2  20  -1   0     1700   0 
  2  21   0   2      245   0 
  2  22   0   0      381   3 
  2  23  -1   0     1700   1 
  2  24  -1   0     1700   1 
  2  25   0   0      301   2 
  2  26  -1   0     1700   1 
  2  27  -1   0     1700   0 
  2  28  -1   0     1700   1 
  2  29   0   0      373   2 
  2  30  -1   0     1700   0 
  2  31  -1   0     1700   0 
  2  32   0   0      413   2 
  2  33  -1   0     1700   1 
  2  34  -1   0     1700   1 
  2  35  -1   0     1700   1 
  2  36   0   0      379   2 
  2  37  -1   0     1700   1 
  2  38  -1   0     1700   1 
  2  39  -1   0     1700   0 
  2  40  -1   0     1700   0 
  2  41   0   0      320   3 
  2  42   0   0      299   3 
  2  43  -1   0     1700   1 
  2  44  -1   0     1700   0 
  2  45   0   0      334   3 
  2  46   0   0      392   2 
  2  47   0   0      324   3 
  2  48   0   0      285   3 
  2  49  -1   0     1700   1 
  2  50  -1   0     1700   0 
  2  51   0   0      347   2 
  2  52  -1   0     1700   1 
  2  53   0   0      297   2 
  2  54  -1   0     1700   0 
  2  55  -1   0     1700   1 
  2  56   0   0      478   3 
  2  57  -1   0     1700   1 
  2  58   0   0      312   3 
  2  59  -1   0     1700   1 
  2  60   0   0      301   2 
  2  61   0   0      313   2 
  2  62   0   0      337   3 
  2  63  -1   0     1700   1 
  2  64  -1   0     1700   0 
  2  65  -1   0     1700   0 
  2  66   0   0      332   2 
  2  67   0   0      302   3 
  2  68  -1   0     1700   0 
  2  69  -1   0     1700   0 
  2  70   0   0      287   2 
  2  71  -1   0     1700   0 
  2  72  -1   0     1700   1 
  2  73  -1   0     1700   0 
  2  74   0   0      423   2 
  2  75  -1   0     1700   1 
  2  76   0   0      370   2 
  2  77   0   0      248   3 
  2  78   0   0      303   3 
  2  79   0   0      230   3 
  2  80   0   0      265   3 
  2  81  -1   0     1700   0 
  2  82  -1   0     1700   0 
  2  83  -1   0     1700   0 
  2  84  -1   0     1700   1 
  2  85  -1   0     1700   1 
  2  86  -1   0     1700   0 
  2  87   0   0      369   2 
  2  88   0   0      264   3 
  2  89   0   0      309   2 
  2  90  -1   0     1700   1 
  2  91   0   0      313   3 
  2  92  -1   0     1700   1 
  2  93   0   0      363   2 
  2  94  -1   0     1700   0 
  2  95  -1   0     1700   1 
  2  96  -1   0     1700   1 
  2  97   0   0      373   2 
  2  98  -1   0     1700   0 
  2  99   0   0      474   2 
  2 100   0   0      596   3 
  2 101   0   0      417   2 
  2 102   0   0      269   2 
  2 103   0   0      291   2 
  2 104  -1   0     1700   1 
  2 105  -1   0     1700   0 
  2 106   0   0      289   2 
  2 107   0   0      287   3 
  2 108  -1   0     1700   1 
  2 109  -1   0     1700   0 
  2 110  -1   0     1700   0 
  2 111   0   0      218   2 
  2 112   0   0      277   2 
  2 113  -1   0     1700   1 
  2 114   0   0      380   3 
  2 115   0   0      355   3 
  2 116   0   2      315   0 
  2 117  -1   0     1700   0 
  2 118  -1   0     1700   0 
  2 119   0   0      428   2 
  2 120  -1   0     1700   1 
  2 121   0   0      342   3 
  2 122   0   0      360   3 
  2 123   0   0      383   2 
  2 124  -1   0     1700   1 
  2 125   0   0      360   2 
  2 126   0   0      391   3 
  2 127   0   0      314   2 
  3   0   0   0      412   2 
  3   1   0   0      270   3 
  3   2  -1   0     1700   0 
  3   3  -1   0     1700   1 
  3   4  -1   0     1700   0 
  3   5   0   0      228   3 
  3   6  -1   0     1700   0 
  3   7  -1   0     1700   1 
  3   8  -1   0     1700   0 
  3   9   0   0      281   2 
  3  10   0   0      374   2 
  3  11  -1   0     1700   1 
  3  12  -1   0     1700   1 
  3  13   0   0      287   3 
  3  14  -1   0     1700   1 
  3  15   0   0      220   2 
  3  16   0   0      353   2 
  3  17   0   0      242   2 
  3  18   0   0      274   2 
  3  19  -1   0     1700   1 
  3  20  -1   0     1700   0 
  3  21  -1   0     1700   1 
  3  22  -1   0     1700   1 
  3  23   0   0      343   3 
  3  24  -1   0     1700   1 
  3  25  -1   0     1700   0 
  3  26   0   0      410   2 
  3  27   0   0      299   3 
  3  28  -1   0     1700   1 
  3  29   0   0      335   3 
  3  30   0   0      288   2 
  3  31   0   0      271   3 
  3  32   0   0      298   3 
  3  33  -1   0     1700   1 
  3  34   0   0      338   2 
  3  35   0   0      238   3 
  3  36  -1   0     1700   0 
  3  37  -1   0     1700   1 
  3  38  -1   0     1700   0 
  3  39  -1   0     1700   0 
  3  40   0   0      310   3 
  3  41   0   0      286   3 
  3  42  -1   0     1700   1 
  3  43  -1   0     1700   0 
  3  44   0   0      326   3 
  3  45  -1   0     1700   1 
  3  46  -1   0     1700   1 
  3  47  -1   0     1700   1 
  3  48  -1   0     1700   0 
  3  49   0   0      297   3 
  3  50   0   0      398   2 
  3  51   0   0      269   2 
  3  52   0   0      241   2 
  3  53  -1   0     1700   0 
  3  54  -1   0     1700   0 
  3  55  -1   0     1700   0 
  3  56  -1   0     1700   0 
  3  57  -1   0     1700   0 
  3  58   0   0      435   3 
  3  59  -1   0     1700   0 
  3  60   0   0      393   3 
  3  61   0   0      313   2 
  3  62   0   0      229   3 
  3  63  -1   0     1700   0 
  3  64   0   0      302   2 
  3  65   0   0      365   2 
  3  66  -1   0     1700   0 
  3  67   0   0      403   2 
  3  68   0   0      369   3 
  3  69   0   0      304   2 
  3  70   0   0      298   3 
  3  71   0   0      277   2 
  3  72   0   0      290   3 
  3  73   0   0      279   3 
  3  74  -1   0     1700   1 
  3  75   0   0      379   3 
  3  76   0   0      333   2 
  3  77  -1   0     1700   1 
  3  78   0   0      325   3 
  3  79   0   0      370   3 
  3  80   0   0      192   3 
  3  81   0   0      326   2 
  3  82   0   0      309   3 
  3  83   0   2      358   0 
  3  84   0   0      356   2 
  3  85   0   0      297   3 
  3  86   0   0      296   2 
  3  87  -1   0     1700   1 
  3  88   0   0      291   2 
  3  89  -1   0     1700   0 
  3  90  -1   0     1700   0 
  3  91  -1   0     1700   0 
  3  92   0   0      351   2 
  3  93   0   0      276   3 
  3  94   0   0      267   3 
  3  95  -1   0     1700   0 
  3  96  -1   0     1700   1 
  3  97   0   0      488   3 
  3  98  -1   0     1700   1 
  3  99   0   0      312   2 
  3 100   0   0      392   2 
  3 101  -1   0     1700   1 
  3 102  -1   0     1700   0 
  3 103  -1   0     1700   0 
  3 104  -1   0     1700   1 
  3 105  -1   0     1700   0 
  3 106   0   0      436   3 
  3 107  -1   0     1700   1 
  3 108   0   0      347   2 
  3 109  -1   0     1700   0 
  3 110  -1   0     1700   0 
  3 111   0   0      391   2 
  3 112   0   0      371   2 
  3 113  -1   0     1700   1 
  3 114  -1   0     1700   1 
  3 115  -1   0     1700   1 
  3 116  -1   0     1700   1 
  3 117   0   0      278   3 
  3 118  -1   0     1700   1 
  3 119   0   0      261   3 
  3 120   0   0      269   2 
  3 121  -1   0     1700   1 
  3 122   0   0      337   2 
  3 123  -1   0     1700   0 
  3 124  -1   0     1700   0 
  3 125  -1   0     1700   1 
  3 126  -1   0     1700   1 
  3 127  -1   0     1700   0 
