# Supplementary material for: The influence of the Japanese waving cat on the joint spatial compatibility effect: A replication and extension of Dolk, Hommel, Prinz, and Liepelt (2013)
Source: PLoS One. 2017 Sep 14;12(9):e0184844. doi: 10.1371/journal.pone.0184844 (PMC5599021; doi:10.1371/journal.pone.0184844)
Supplement: S2 File — (ZIP) [file pone.0184844.s002.zip › S2 Data/raw data/118.dat]

SimonNLb [06-2015]
118    0   0
 CCHH03
 -1   0  -1   0     1700   3 
 -1   1  -1   0     1700   3 
 -1   2   0   0      436   1 
 -1   3   0   0      407   1 
 -1   4   0   2      266   2 
 -1   5   0   0      371   0 
 -1   6   0   0      345   0 
 -1   7  -1   0     1700   2 
  0   0   0   0      432   1 
  0   1  -1   0     1700   2 
  0   2  -1   0     1700   2 
  0   3  -1   0     1700   3 
  0   4  -1   0     1700   3 
  0   5   0   0      448   1 
  0   6  -1   0     1700   2 
  0   7  -1   0     1700   3 
  0   8  -1   0     1700   2 
  0   9  -1   0     1700   2 
  0  10   0   0      315   1 
  0  11  -1   0     1700   2 
  0  12   0   0      331   1 
  0  13  -1   0     1700   3 
  0  14  -1   0     1700   2 
  0  15   0   0      309   0 
  0  16   0   0      360   0 
  0  17  -1   0     1700   2 
  0  18  -1   0     1700   2 
  0  19  -1   0     1700   2 
  0  20   0   0      273   1 
  0  21   0   0      447   0 
  0  22   0   0      314   1 
  0  23  -1   0     1700   3 
  0  24  -1   0     1700   3 
  0  25   0   0      403   1 
  0  26   0   0      308   1 
  0  27  -1   0     1700   3 
  0  28  -1   0     1700   3 
  0  29   0   0      234   0 
  0  30  -1   0     1700   2 
  0  31   0   0      270   1 
  0  32   0   0      379   1 
  0  33  -1   0     1700   2 
  0  34   0   0      360   1 
  0  35  -1   0     1700   2 
  0  36  -1   0     1700   3 
  0  37   0   0      316   1 
  0  38   0   0      375   1 
  0  39  -1   0     1700   3 
  0  40  -1   0     1700   2 
  0  41   0   0      218   1 
  0  42   0   0      348   1 
  0  43   0   0      286   0 
  0  44  -1   0     1700   3 
  0  45  -1   0     1700   2 
  0  46  -1   0     1700   2 
  0  47  -1   0     1700   3 
  0  48  -1   0     1700   3 
  0  49   0   0      313   1 
  0  50   0   0      245   0 
  0  51  -1   0     1700   3 
  0  52  -1   0     1700   2 
  0  53   0   0      256   1 
  0  54   0   0      307   1 
  0  55   0   0      288   0 
  0  56  -1   0     1700   2 
  0  57  -1   0     1700   3 
  0  58   0   0      277   0 
  0  59   0   0      367   1 
  0  60   0   0      317   0 
  0  61  -1   0     1700   2 
  0  62  -1   0     1700   3 
  0  63  -1   0     1700   3 
  0  64   0   0      274   1 
  0  65   0   0      281   0 
  0  66   0   0      309   0 
  0  67   0   0      277   0 
  0  68  -1   0     1700   2 
  0  69  -1   0     1700   3 
  0  70   0   0      369   1 
  0  71   0   0      283   0 
  0  72  -1   0     1700   3 
  0  73  -1   0     1700   3 
  0  74   0   0      281   0 
  0  75  -1   0     1700   2 
  0  76  -1   0     1700   3 
  0  77  -1   0     1700   2 
  0  78  -1   0     1700   3 
  0  79   0   0      287   1 
  0  80   0   0      256   1 
  0  81  -1   0     1700   2 
  0  82   0   0      288   1 
  0  83  -1   0     1700   3 
  0  84  -1   0     1700   3 
  0  85   0   0      247   0 
  0  86   0   0      330   0 
  0  87  -1   0     1700   3 
  0  88   0   0      308   1 
  0  89   0   0      268   0 
  0  90   0   0      272   0 
  0  91  -1   0     1700   3 
  0  92  -1   0     1700   2 
  0  93   0   0      308   0 
  0  94   0   0      281   0 
  0  95  -1   0     1700   2 
  0  96   0   0      294   0 
  0  97   0   0      291   0 
  0  98   0   0      363   0 
  0  99  -1   0     1700   3 
  0 100   0   0      321   1 
  0 101   0   0      299   0 
  0 102  -1   0     1700   3 
  0 103   0   0      330   1 
  0 104   0   0      285   1 
  0 105   0   0      274   0 
  0 106   0   0      288   1 
  0 107  -1   0     1700   2 
  0 108  -1   0     1700   3 
  0 109   0   0      274   0 
  0 110  -1   0     1700   2 
  0 111   0   0      310   0 
  0 112   0   0      308   0 
  0 113  -1   0     1700   2 
  0 114   0   0      251   1 
  0 115  -1   0     1700   3 
  0 116  -1   0     1700   2 
  0 117   0   0      350   0 
  0 118   0   0      276   1 
  0 119   0   0      442   1 
  0 120   0   0      236   0 
  0 121   0   0      289   0 
  0 122  -1   0     1700   2 
  0 123  -1   0     1700   3 
  0 124  -1   0     1700   3 
  0 125   0   0      223   0 
  0 126  -1   0     1700   2 
  0 127  -1   0     1700   2 
  1   0  -1   0     1700   2 
  1   1  -1   0     1700   3 
  1   2  -1   0     1700   2 
  1   3  -1   0     1700   2 
  1   4  -1   0     1700   3 
  1   5  -1   0     1700   2 
  1   6  -1   0     1700   2 
  1   7  -1   0     1700   3 
  1   8   0   0      352   0 
  1   9  -1   0     1700   3 
  1  10   0   0      263   0 
  1  11   0   0      338   1 
  1  12   0   0      285   0 
  1  13   0   0      264   1 
  1  14  -1   0     1700   3 
  1  15  -1   0     1700   3 
  1  16   0   0      332   1 
  1  17   0   0      257   1 
  1  18   0   0      256   0 
  1  19  -1   0     1700   3 
  1  20   0   0      304   1 
  1  21  -1   0     1700   3 
  1  22  -1   0     1700   3 
  1  23  -1   0     1700   2 
  1  24   0   0      287   0 
  1  25  -1   0     1700   3 
  1  26   0   0      243   0 
  1  27  -1   0     1700   2 
  1  28   0   0      298   0 
  1  29  -1   0     1700   3 
  1  30   0   0      287   0 
  1  31   0   0      351   0 
  1  32  -1   0     1700   3 
  1  33   0   0      299   1 
  1  34   0   0      263   1 
  1  35   0   0      268   0 
  1  36   0   0      285   1 
  1  37   0   0      314   0 
  1  38   0   0      262   1 
  1  39   0   0      447   1 
  1  40  -1   0     1700   3 
  1  41   0   0      322   1 
  1  42   0   0      270   0 
  1  43   0   0      298   0 
  1  44  -1   0     1700   3 
  1  45   0   0      240   0 
  1  46  -1   0     1700   2 
  1  47   0   0      289   0 
  1  48  -1   0     1700   2 
  1  49   0   0      242   1 
  1  50  -1   0     1700   2 
  1  51   0   0      260   1 
  1  52  -1   0     1700   2 
  1  53  -1   0     1700   3 
  1  54   0   0      274   0 
  1  55   0   0      331   1 
  1  56   0   0      258   0 
  1  57  -1   0     1700   3 
  1  58  -1   0     1700   3 
  1  59   0   0      266   0 
  1  60   0   0      284   0 
  1  61  -1   0     1700   2 
  1  62   0   0      343   0 
  1  63  -1   0     1700   2 
  1  64  -1   0     1700   3 
  1  65   0   0      266   1 
  1  66  -1   0     1700   3 
  1  67  -1   0     1700   3 
  1  68   0   0      276   0 
  1  69   0   0      332   0 
  1  70   0   0      321   0 
  1  71   0   0      315   1 
  1  72  -1   0     1700   2 
  1  73   0   0      271   1 
  1  74  -1   0     1700   2 
  1  75   0   0      310   0 
  1  76  -1   0     1700   2 
  1  77   0   0      306   0 
  1  78  -1   0     1700   2 
  1  79   0   0      289   0 
  1  80  -1   0     1700   2 
  1  81   0   0      261   1 
  1  82   0   0      275   1 
  1  83  -1   0     1700   3 
  1  84  -1   0     1700   2 
  1  85  -1   0     1700   3 
  1  86   0   0      294   1 
  1  87   0   0      286   1 
  1  88  -1   0     1700   2 
  1  89  -1   0     1700   3 
  1  90   0   0      298   0 
  1  91   0   0      334   1 
  1  92   0   0      235   0 
  1  93   0   0      256   1 
  1  94  -1   0     1700   2 
  1  95  -1   0     1700   2 
  1  96  -1   0     1700   2 
  1  97   0   0      284   0 
  1  98  -1   0     1700   2 
  1  99  -1   0     1700   3 
  1 100  -1   0     1700   3 
  1 101   0   0      339   0 
  1 102  -1   0     1700   3 
  1 103  -1   0     1700   3 
  1 104  -1   0     1700   2 
  1 105  -1   0     1700   3 
  1 106   0   0      253   0 
  1 107   0   0      308   1 
  1 108   0   0      301   1 
  1 109  -1   0     1700   3 
  1 110  -1   0     1700   3 
  1 111  -1   0     1700   2 
  1 112   0   0      286   1 
  1 113  -1   0     1700   2 
  1 114   0   0      259   1 
  1 115  -1   0     1700   2 
  1 116  -1   0     1700   2 
  1 117   0   0      274   1 
  1 118  -1   0     1700   3 
  1 119   0   0      290   1 
  1 120  -1   0     1700   2 
  1 121   0   0      219   1 
  1 122  -1   0     1700   2 
  1 123   0   0      289   1 
  1 124  -1   0     1700   2 
  1 125  -1   0     1700   3 
  1 126   0   0      234   0 
  1 127   0   0      265   1 
  2   0   0   0      336   1 
  2   1   0   0      274   1 
  2   2  -1   0     1700   3 
  2   3  -1   0     1700   2 
  2   4  -1   0     1700   2 
  2   5  -1   0     1700   2 
  2   6  -1   0     1700   2 
  2   7  -1   0     1700   2 
  2   8  -1   0     1700   3 
  2   9   0   0      302   1 
  2  10   0   0      293   0 
  2  11   0   0      298   0 
  2  12  -1   0     1700   2 
  2  13  -1   0     1700   3 
  2  14   0   0      274   0 
  2  15  -1   0     1700   3 
  2  16   0   0      313   1 
  2  17  -1   0     1700   3 
  2  18  -1   0     1700   3 
  2  19  -1   0     1700   3 
  2  20   0   0      251   1 
  2  21   0   0      377   0 
  2  22   0   0      281   0 
  2  23  -1   0     1700   2 
  2  24  -1   0     1700   3 
  2  25   0   0      317   0 
  2  26   0   0      290   0 
  2  27   0   0      250   0 
  2  28  -1   0     1700   3 
  2  29   0   0      257   0 
  2  30  -1   0     1700   2 
  2  31   0   0      280   0 
  2  32  -1   0     1700   2 
  2  33  -1   0     1700   3 
  2  34  -1   0     1700   3 
  2  35   0   0      312   1 
  2  36   0   0      360   1 
  2  37   0   0      287   1 
  2  38  -1   0     1700   3 
  2  39   0   0      317   0 
  2  40   0   0      318   1 
  2  41   0   0      287   1 
  2  42  -1   0     1700   3 
  2  43   0   0      280   1 
  2  44   0   0      290   0 
  2  45  -1   0     1700   3 
  2  46  -1   0     1700   3 
  2  47  -1   0     1700   3 
  2  48  -1   0     1700   3 
  2  49  -1   0     1700   2 
  2  50  -1   0     1700   2 
  2  51   0   0      328   1 
  2  52   0   0      255   1 
  2  53   0   0      266   1 
  2  54  -1   0     1700   3 
  2  55   0   0      281   0 
  2  56   0   0      266   0 
  2  57   0   0      243   0 
  2  58   0   0      262   0 
  2  59  -1   0     1700   3 
  2  60   0   0      341   1 
  2  61  -1   0     1700   2 
  2  62  -1   0     1700   3 
  2  63   0   0      322   1 
  2  64   0   0      304   0 
  2  65  -1   0     1700   2 
  2  66   0   0      391   0 
  2  67  -1   0     1700   2 
  2  68   0   0      331   0 
  2  69   0   0      292   0 
  2  70   0   0      332   1 
  2  71   0   0      481   1 
  2  72   0   0      306   1 
  2  73  -1   0     1700   2 
  2  74   0   0      282   1 
  2  75  -1   0     1700   2 
  2  76   0   0      263   1 
  2  77  -1   0     1700   3 
  2  78  -1   0     1700   2 
  2  79  -1   0     1700   3 
  2  80   0   0      276   0 
  2  81  -1   0     1700   3 
  2  82  -1   0     1700   2 
  2  83   0   0      348   1 
  2  84   0   0      303   1 
  2  85   0   0      295   0 
  2  86   0   0      287   0 
  2  87  -1   0     1700   2 
  2  88  -1   0     1700   2 
  2  89   0   0      251   0 
  2  90  -1   0     1700   2 
  2  91  -1   0     1700   3 
  2  92   0   0      277   0 
  2  93  -1   0     1700   3 
  2  94  -1   0     1700   2 
  2  95   0   0      315   1 
  2  96  -1   0     1700   2 
  2  97   0   0      319   0 
  2  98  -1   0     1700   3 
  2  99   0   0      306   0 
  2 100  -1   0     1700   3 
  2 101  -1   0     1700   2 
  2 102   0   0      266   0 
  2 103   0   0      310   1 
  2 104   0   0      270   1 
  2 105   0   0      272   1 
  2 106  -1   0     1700   2 
  2 107  -1   0     1700   2 
  2 108  -1   0     1700   3 
  2 109  -1   0     1700   2 
  2 110  -1   0     1700   2 
  2 111   0   0      357   0 
  2 112  -1   0     1700   2 
  2 113  -1   0     1700   2 
  2 114  -1   0     1700   2 
  2 115  -1   0     1700   2 
  2 116   0   0      364   0 
  2 117   0   0      282   1 
  2 118  -1   0     1700   3 
  2 119   0   0      268   0 
  2 120  -1   0     1700   3 
  2 121  -1   0     1700   3 
  2 122   0   0      290   1 
  2 123   0   0      308   1 
  2 124   0   0      285   0 
  2 125   0   0      266   1 
  2 126  -1   0     1700   3 
  2 127   0   0      328   1 
  3   0   0   0      327   0 
  3   1  -1   0     1700   2 
  3   2  -1   0     1700   2 
  3   3   0   0      288   0 
  3   4   0   0      282   1 
  3   5  -1   0     1700   2 
  3   6   0   0      255   1 
  3   7   0   0      293   0 
  3   8  -1   0     1700   2 
  3   9  -1   0     1700   2 
  3  10   0   0      234   1 
  3  11  -1   0     1700   2 
  3  12  -1   0     1700   2 
  3  13   0   0      233   1 
  3  14   0   0      322   0 
  3  15  -1   0     1700   2 
  3  16  -1   0     1700   2 
  3  17  -1   0     1700   3 
  3  18   0   0      268   0 
  3  19  -1   0     1700   2 
  3  20   0   0      288   1 
  3  21  -1   0     1700   3 
  3  22  -1   0     1700   3 
  3  23   0   0      240   0 
  3  24   0   0      356   0 
  3  25  -1   0     1700   2 
  3  26  -1   0     1700   3 
  3  27   0   0      273   0 
  3  28  -1   0     1700   3 
  3  29   0   0      312   1 
  3  30   0   0      317   0 
  3  31  -1   0     1700   3 
  3  32   0   0      247   0 
  3  33   0   0      303   0 
  3  34  -1   0     1700   3 
  3  35  -1   0     1700   3 
  3  36   0   0      318   1 
  3  37   0   0      263   0 
  3  38   0   0      293   0 
  3  39  -1   0     1700   3 
  3  40   0   0      299   1 
  3  41  -1   0     1700   3 
  3  42  -1   0     1700   2 
  3  43  -1   0     1700   2 
  3  44   0   0      244   0 
  3  45   0   0      267   1 
  3  46  -1   0     1700   2 
  3  47  -1   0     1700   2 
  3  48   0   0      274   1 
  3  49   0   0      301   0 
  3  50   0   0      283   1 
  3  51  -1   0     1700   2 
  3  52  -1   0     1700   3 
  3  53  -1   0     1700   3 
  3  54   0   0      320   1 
  3  55   0   0      323   0 
  3  56   0   0      298   0 
  3  57   0   0      303   1 
  3  58   0   0      282   0 
  3  59   0   0      270   0 
  3  60   0   0      262   0 
  3  61  -1   0     1700   3 
  3  62   0   0      237   0 
  3  63  -1   0     1700   2 
  3  64  -1   0     1700   2 
  3  65   0   0      302   1 
  3  66  -1   0     1700   3 
  3  67  -1   0     1700   2 
  3  68  -1   0     1700   3 
  3  69   0   0      314   1 
  3  70   0   0      308   1 
  3  71   0   0      347   0 
  3  72  -1   0     1700   3 
  3  73  -1   0     1700   3 
  3  74   0   0      297   0 
  3  75  -1   0     1700   2 
  3  76   0   0      307   1 
  3  77   0   0      280   0 
  3  78   0   0      272   1 
  3  79  -1   0     1700   2 
  3  80   0   0      248   1 
  3  81   0   0      351   1 
  3  82  -1   0     1700   2 
  3  83  -1   0     1700   3 
  3  84   0   0      290   1 
  3  85   0   0      396   1 
  3  86  -1   0     1700   3 
  3  87   0   0      283   0 
  3  88   0   0      283   0 
  3  89   0   0      291   1 
  3  90  -1   0     1700   3 
  3  91   0   0      280   1 
  3  92  -1   0     1700   3 
  3  93   0   0      306   1 
  3  94  -1   0     1700   3 
  3  95   0   0      234   0 
  3  96   0   0      443   1 
  3  97  -1   0     1700   2 
  3  98  -1   0     1700   3 
  3  99  -1   0     1700   2 
  3 100  -1   0     1700   2 
  3 101  -1   0     1700   2 
  3 102  -1   0     1700   3 
  3 103   0   0      249   0 
  3 104  -1   0     1700   3 
  3 105  -1   0     1700   3 
  3 106   0   0      393   1 
  3 107   0   0      270   0 
  3 108  -1   0     1700   2 
  3 109  -1   0     1700   2 
  3 110   0   0      314   0 
  3 111   0   0      309   1 
  3 112  -1   0     1700   3 
  3 113  -1   0     1700   2 
  3 114  -1   0     1700   2 
  3 115   0   0      274   1 
  3 116   0   0      475   0 
  3 117  -1   0     1700   3 
  3 118   0   0      306   1 
  3 119   0   0      274   1 
  3 120   0   0      245   0 
  3 121  -1   0     1700   2 
  3 122  -1   0     1700   3 
  3 123   0   0      314   1 
  3 124  -1   0     1700   3 
  3 125  -1   0     1700   3 
  3 126  -1   0     1700   2 
  3 127  -1   0     1700   3 
