# Supplementary material for: The influence of the Japanese waving cat on the joint spatial compatibility effect: A replication and extension of Dolk, Hommel, Prinz, and Liepelt (2013)
Source: PLoS One. 2017 Sep 14;12(9):e0184844. doi: 10.1371/journal.pone.0184844 (PMC5599021; doi:10.1371/journal.pone.0184844)
Supplement: S2 File — (ZIP) [file pone.0184844.s002.zip › S2 Data/raw data/16.dat]

SimonNLb [06-2015]
 16    0   0
 BAL03
 -1   0  -1   0     1700   2 
 -1   1  -1   0     1700   3 
 -1   2  -1   0     1700   2 
 -1   3   0   0      368   0 
 -1   4   0   0      422   1 
 -1   5  -1   0     1700   3 
 -1   6   0   0      380   0 
 -1   7   0   0      467   1 
  0   0   0   0      507   1 
  0   1   0   0      249   1 
  0   2   0   0      218   1 
  0   3   0   0      418   0 
  0   4  -1   0     1700   2 
  0   5  -1   0     1700   3 
  0   6   0   0      354   0 
  0   7   0   0      305   1 
  0   8   0   2      399   3 
  0   9   0   0      475   1 
  0  10   0   0      394   1 
  0  11  -1   0     1700   2 
  0  12   0   0      437   0 
  0  13  -1   0     1700   3 
  0  14  -1   0     1700   3 
  0  15   0   0      451   1 
  0  16   0   0      516   1 
  0  17  -1   0     1700   3 
  0  18  -1   0     1700   2 
  0  19  -1   0     1700   3 
  0  20  -1   0     1700   2 
  0  21  -1   0     1700   2 
  0  22   0   0      432   0 
  0  23   0   0      419   0 
  0  24   0   0      423   1 
  0  25   0   0      390   1 
  0  26   0   0      311   0 
  0  27   0   0      273   1 
  0  28  -1   0     1700   3 
  0  29   0   0      276   0 
  0  30   0   0      358   0 
  0  31   0   0      253   0 
  0  32  -1   0     1700   3 
  0  33  -1   0     1700   3 
  0  34   0   0      252   1 
  0  35  -1   0     1700   2 
  0  36  -1   0     1700   3 
  0  37  -1   0     1700   2 
  0  38  -1   0     1700   3 
  0  39  -1   0     1700   2 
  0  40   0   0      259   0 
  0  41  -1   0     1700   3 
  0  42  -1   0     1700   3 
  0  43   0   0      365   1 
  0  44  -1   0     1700   3 
  0  45  -1   0     1700   3 
  0  46   0   0      630   1 
  0  47   0   0      422   1 
  0  48   0   0      340   0 
  0  49   0   0      287   0 
  0  50  -1   0     1700   2 
  0  51  -1   0     1700   2 
  0  52   0   0      385   1 
  0  53  -1   0     1700   2 
  0  54  -1   0     1700   2 
  0  55  -1   0     1700   3 
  0  56  -1   0     1700   2 
  0  57  -1   0     1700   3 
  0  58   0   0      266   0 
  0  59  -1   0     1700   2 
  0  60  -1   0     1700   2 
  0  61  -1   0     1700   2 
  0  62  -1   0     1700   2 
  0  63   0   0      395   0 
  0  64   0   0      342   0 
  0  65  -1   0     1700   3 
  0  66   0   0      399   0 
  0  67  -1   0     1700   3 
  0  68   0   0      332   1 
  0  69  -1   0     1700   2 
  0  70   0   0      341   0 
  0  71   0   0      317   1 
  0  72   0   0      335   1 
  0  73  -1   0     1700   2 
  0  74  -1   0     1700   2 
  0  75   0   0      376   1 
  0  76   0   0      320   0 
  0  77   0   0      359   1 
  0  78  -1   0     1700   2 
  0  79  -1   0     1700   3 
  0  80  -1   0     1700   3 
  0  81   0   0      253   1 
  0  82  -1   0     1700   2 
  0  83   0   0      315   0 
  0  84   0   0      392   0 
  0  85  -1   0     1700   3 
  0  86  -1   0     1700   2 
  0  87  -1   0     1700   3 
  0  88   0   0      391   0 
  0  89  -1   0     1700   3 
  0  90  -1   0     1700   2 
  0  91   0   0      365   1 
  0  92   0   0      499   0 
  0  93   0   0      392   0 
  0  94  -1   0     1700   3 
  0  95   0   0      222   0 
  0  96   0   0      387   1 
  0  97  -1   0     1700   3 
  0  98  -1   0     1700   2 
  0  99  -1   0     1700   2 
  0 100   0   0      383   1 
  0 101   0   0      306   0 
  0 102  -1   0     1700   3 
  0 103   0   0      433   1 
  0 104   0   0      284   0 
  0 105   0   0      301   1 
  0 106  -1   0     1700   3 
  0 107  -1   0     1700   2 
  0 108   0   0      376   1 
  0 109   0   0      401   1 
  0 110   0   0      339   0 
  0 111   0   0      307   0 
  0 112  -1   0     1700   3 
  0 113  -1   0     1700   3 
  0 114  -1   0     1700   2 
  0 115   0   0      329   0 
  0 116   0   0      537   1 
  0 117   0   2      379   3 
  0 118   0   0      479   0 
  0 119  -1   0     1700   2 
  0 120   0   0      336   0 
  0 121  -1   0     1700   3 
  0 122  -1   0     1700   2 
  0 123  -1   0     1700   2 
  0 124   0   0      425   0 
  0 125  -1   0     1700   2 
  0 126   0   0      339   1 
  0 127   0   0      363   1 
  1   0   0   0      439   1 
  1   1  -1   0     1700   2 
  1   2  -1   0     1700   3 
  1   3   0   0      414   1 
  1   4  -1   0     1700   3 
  1   5  -1   0     1700   2 
  1   6  -1   0     1700   3 
  1   7  -1   0     1700   2 
  1   8  -1   0     1700   3 
  1   9   0   0      378   1 
  1  10   0   0      307   1 
  1  11  -1   0     1700   2 
  1  12  -1   0     1700   2 
  1  13   0   0      337   0 
  1  14  -1   0     1700   2 
  1  15   0   0      250   1 
  1  16   0   0      341   0 
  1  17  -1   0     1700   2 
  1  18   0   0      290   0 
  1  19   0   0      306   0 
  1  20  -1   0     1700   2 
  1  21  -1   0     1700   3 
  1  22  -1   0     1700   2 
  1  23   0   0      265   0 
  1  24  -1   0     1700   2 
  1  25  -1   0     1700   2 
  1  26  -1   0     1700   2 
  1  27   0   0      312   0 
  1  28   0   0      351   0 
  1  29  -1   0     1700   3 
  1  30   0   0      307   1 
  1  31   0   0      391   1 
  1  32  -1   0     1700   3 
  1  33   0   0      381   1 
  1  34   0   0      396   0 
  1  35   0   0      344   0 
  1  36  -1   0     1700   3 
  1  37  -1   0     1700   3 
  1  38   0   0      382   1 
  1  39   0   0      590   0 
  1  40   0   0      409   0 
  1  41   0   0      328   0 
  1  42  -1   0     1700   3 
  1  43   0   0      347   1 
  1  44   0   0      345   1 
  1  45  -1   0     1700   3 
  1  46  -1   0     1700   3 
  1  47  -1   0     1700   2 
  1  48  -1   0     1700   2 
  1  49  -1   0     1700   2 
  1  50   0   0      302   1 
  1  51   0   0      275   1 
  1  52  -1   0     1700   3 
  1  53   0   0      322   0 
  1  54  -1   0     1700   3 
  1  55   0   0      278   0 
  1  56  -1   0     1700   2 
  1  57  -1   0     1700   2 
  1  58  -1   0     1700   3 
  1  59  -1   0     1700   2 
  1  60  -1   0     1700   3 
  1  61   0   0      219   0 
  1  62  -1   0     1700   3 
  1  63   0   0      185   0 
  1  64   0   0      315   1 
  1  65   0   0      265   0 
  1  66   0   0      292   1 
  1  67   0   0      222   0 
  1  68   0   0      399   1 
  1  69  -1   0     1700   3 
  1  70   0   0      323   0 
  1  71  -1   0     1700   3 
  1  72  -1   0     1700   2 
  1  73   0   0      364   0 
  1  74   0   0      403   1 
  1  75  -1   0     1700   3 
  1  76  -1   0     1700   2 
  1  77  -1   0     1700   3 
  1  78   0   0      472   1 
  1  79  -1   0     1700   3 
  1  80  -1   0     1700   2 
  1  81   0   0      349   0 
  1  82   0   0      433   1 
  1  83   0   0      312   0 
  1  84  -1   0     1700   2 
  1  85  -1   0     1700   2 
  1  86  -1   0     1700   2 
  1  87   0   0      329   1 
  1  88   0   0      401   1 
  1  89   0   0      274   1 
  1  90   0   0      340   1 
  1  91   0   0      254   0 
  1  92  -1   0     1700   3 
  1  93   0   0      302   1 
  1  94  -1   0     1700   3 
  1  95  -1   0     1700   2 
  1  96   0   0      358   1 
  1  97   0   0      358   0 
  1  98  -1   0     1700   2 
  1  99   0   0      330   0 
  1 100   0   0      313   0 
  1 101   0   0      423   1 
  1 102  -1   0     1700   2 
  1 103   0   0      367   1 
  1 104  -1   0     1700   3 
  1 105  -1   0     1700   2 
  1 106  -1   0     1700   3 
  1 107   0   0      492   0 
  1 108   0   0      385   1 
  1 109   0   0      349   0 
  1 110   0   0      304   1 
  1 111   0   0      962   0 
  1 112  -1   0     1700   2 
  1 113   0   0      314   1 
  1 114  -1   0     1700   3 
  1 115   0   0      374   1 
  1 116  -1   0     1700   3 
  1 117  -1   0     1700   2 
  1 118   0   0      228   0 
  1 119   0   0      375   0 
  1 120   0   0      322   0 
  1 121  -1   0     1700   3 
  1 122  -1   0     1700   3 
  1 123  -1   0     1700   3 
  1 124  -1   0     1700   3 
  1 125  -1   0     1700   2 
  1 126   0   0      371   1 
  1 127  -1   0     1700   2 
  2   0  -1   0     1700   2 
  2   1  -1   0     1700   3 
  2   2   0   0      376   0 
  2   3   0   0      398   0 
  2   4   0   0      403   1 
  2   5   0   0      435   1 
  2   6  -1   0     1700   3 
  2   7   0   0      336   0 
  2   8  -1   0     1700   2 
  2   9  -1   0     1700   3 
  2  10   0   0      333   0 
  2  11   0   0      393   0 
  2  12  -1   0     1700   2 
  2  13  -1   0     1700   3 
  2  14  -1   0     1700   2 
  2  15  -1   0     1700   2 
  2  16   0   0      333   1 
  2  17   0   0      406   1 
  2  18   0   0      311   0 
  2  19  -1   0     1700   3 
  2  20   0   0      334   1 
  2  21  -1   0     1700   3 
  2  22  -1   0     1700   3 
  2  23  -1   0     1700   3 
  2  24   0   0      383   1 
  2  25   0   0      361   1 
  2  26   0   0      850   1 
  2  27   0   0      417   1 
  2  28  -1   0     1700   3 
  2  29  -1   0     1700   3 
  2  30  -1   0     1700   3 
  2  31   0   0      315   0 
  2  32   0   0      380   0 
  2  33   0   0      383   0 
  2  34  -1   0     1700   2 
  2  35   0   0      328   0 
  2  36  -1   0     1700   3 
  2  37   0   0      321   1 
  2  38   0   0      407   0 
  2  39  -1   0     1700   2 
  2  40  -1   0     1700   3 
  2  41   0   0      394   1 
  2  42  -1   0     1700   3 
  2  43  -1   0     1700   2 
  2  44   0   0      444   0 
  2  45  -1   0     1700   3 
  2  46  -1   0     1700   3 
  2  47   0   0      345   0 
  2  48   0   0      412   1 
  2  49   0   0      374   1 
  2  50   0   0      349   0 
  2  51  -1   0     1700   3 
  2  52  -1   0     1700   3 
  2  53   0   0      435   1 
  2  54  -1   0     1700   3 
  2  55   0   0      228   0 
  2  56  -1   0     1700   2 
  2  57   0   0      292   1 
  2  58  -1   0     1700   3 
  2  59  -1   0     1700   3 
  2  60   0   0      356   0 
  2  61  -1   0     1700   2 
  2  62   0   0      394   1 
  2  63  -1   0     1700   2 
  2  64  -1   0     1700   2 
  2  65   0   0      318   1 
  2  66   0   0      329   1 
  2  67   0   0      364   1 
  2  68  -1   0     1700   3 
  2  69   0   0      309   0 
  2  70   0   0      322   0 
  2  71  -1   0     1700   2 
  2  72  -1   0     1700   2 
  2  73  -1   0     1700   2 
  2  74   0   0      346   1 
  2  75   0   0      351   0 
  2  76   0   0      426   0 
  2  77   0   0      439   0 
  2  78  -1   0     1700   2 
  2  79   0   0      366   1 
  2  80  -1   0     1700   2 
  2  81   0   0      373   0 
  2  82  -1   0     1700   2 
  2  83  -1   0     1700   3 
  2  84   0   0      407   0 
  2  85   0   0      641   0 
  2  86  -1   0     1700   2 
  2  87   0   0      345   1 
  2  88   0   0      278   1 
  2  89  -1   0     1700   2 
  2  90   0   0      359   0 
  2  91   0   0      298   1 
  2  92   0   0      315   0 
  2  93   0   0      461   0 
  2  94  -1   0     1700   3 
  2  95   0   0      209   0 
  2  96  -1   0     1700   2 
  2  97  -1   0     1700   2 
  2  98  -1   0     1700   3 
  2  99  -1   0     1700   2 
  2 100  -1   0     1700   3 
  2 101  -1   0     1700   2 
  2 102  -1   0     1700   3 
  2 103   0   0      361   1 
  2 104   0   0      389   1 
  2 105  -1   0     1700   3 
  2 106  -1   0     1700   2 
  2 107   0   0      326   1 
  2 108  -1   0     1700   2 
  2 109   0   0      250   0 
  2 110  -1   0     1700   3 
  2 111   0   0      359   0 
  2 112   0   0      304   1 
  2 113   0   0      425   1 
  2 114   0   0      369   1 
  2 115  -1   0     1700   3 
  2 116  -1   0     1700   2 
  2 117   0   0      321   0 
  2 118  -1   0     1700   2 
  2 119   0   0      297   1 
  2 120  -1   0     1700   2 
  2 121  -1   0     1700   3 
  2 122  -1   0     1700   3 
  2 123  -1   0     1700   2 
  2 124   0   0      677   0 
  2 125  -1   0     1700   2 
  2 126   0   0      445   1 
  2 127   0   2      406   2 
  3   0   0   0      560   0 
  3   1   0   0      321   1 
  3   2   0   0      255   0 
  3   3   0   0      241   0 
  3   4  -1   0     1700   3 
  3   5  -1   0     1700   3 
  3   6   0   0      315   1 
  3   7  -1   0     1700   3 
  3   8  -1   0     1700   2 
  3   9  -1   0     1700   3 
  3  10  -1   0     1700   3 
  3  11  -1   0     1700   2 
  3  12  -1   0     1700   2 
  3  13  -1   0     1700   3 
  3  14   0   0      454   0 
  3  15   0   0      360   1 
  3  16   0   0      350   1 
  3  17   0   0      305   0 
  3  18   0   0      354   1 
  3  19   0   0      344   0 
  3  20   0   0      311   1 
  3  21  -1   0     1700   2 
  3  22   0   0      348   1 
  3  23  -1   0     1700   3 
  3  24  -1   0     1700   3 
  3  25   0   0      315   0 
  3  26   0   0      430   0 
  3  27   0   0      291   0 
  3  28  -1   0     1700   3 
  3  29  -1   0     1700   3 
  3  30  -1   0     1700   3 
  3  31   0   0      221   0 
  3  32   0   0      412   0 
  3  33  -1   0     1700   2 
  3  34  -1   0     1700   2 
  3  35   0   0      408   1 
  3  36   0   2      198   2 
  3  37  -1   0     1700   3 
  3  38  -1   0     1700   3 
  3  39  -1   0     1700   3 
  3  40   0   0      363   0 
  3  41  -1   0     1700   2 
  3  42   0   0      332   0 
  3  43  -1   0     1700   2 
  3  44   0   0      358   0 
  3  45  -1   0     1700   3 
  3  46   0   2      254   2 
  3  47   0   0      371   0 
  3  48  -1   0     1700   2 
  3  49   0   0      339   0 
  3  50   0   0      350   0 
  3  51  -1   0     1700   2 
  3  52   0   0      298   0 
  3  53  -1   0     1700   2 
  3  54  -1   0     1700   3 
  3  55  -1   0     1700   3 
  3  56   0   0      317   1 
  3  57  -1   0     1700   3 
  3  58   0   0      309   1 
  3  59   0   0      427   0 
  3  60  -1   0     1700   3 
  3  61  -1   0     1700   2 
  3  62  -1   0     1700   3 
  3  63  -1   0     1700   2 
  3  64   0   0      334   0 
  3  65   0   0      402   0 
  3  66  -1   0     1700   2 
  3  67  -1   0     1700   2 
  3  68  -1   0     1700   2 
  3  69  -1   0     1700   3 
  3  70   0   0      328   1 
  3  71  -1   0     1700   2 
  3  72  -1   0     1700   2 
  3  73   0   0      354   1 
  3  74  -1   0     1700   3 
  3  75  -1   0     1700   2 
  3  76  -1   0     1700   2 
  3  77   0   0      367   1 
  3  78  -1   0     1700   3 
  3  79   0   0      303   0 
  3  80  -1   0     1700   3 
  3  81   0   0      448   1 
  3  82  -1   0     1700   3 
  3  83   0   0      321   1 
  3  84  -1   0     1700   2 
  3  85   0   0      334   1 
  3  86   0   0      312   1 
  3  87   0   0      453   1 
  3  88   0   0      335   1 
  3  89   0   0      384   1 
  3  90   0   0      311   0 
  3  91   0   0      255   0 
  3  92   0   0      304   1 
  3  93   0   0      324   1 
  3  94  -1   0     1700   2 
  3  95  -1   0     1700   2 
  3  96  -1   0     1700   2 
  3  97  -1   0     1700   2 
  3  98   0   0      350   1 
  3  99  -1   1     1700   0 
  3 100   0   0      376   0 
  3 101   0   0      266   1 
  3 102   0   0      279   0 
  3 103  -1   0     1700   3 
  3 104   0   0      257   0 
  3 105   0   0      286   1 
  3 106  -1   0     1700   2 
  3 107   0   0      322   1 
  3 108   0   0      350   0 
  3 109  -1   0     1700   2 
  3 110   0   0      311   0 
  3 111  -1   0     1700   3 
  3 112  -1   0     1700   3 
  3 113   0   0      281   0 
  3 114  -1   0     1700   3 
  3 115   0   0      313   1 
  3 116   0   0      380   1 
  3 117   0   0      435   1 
  3 118  -1   0     1700   3 
  3 119  -1   0     1700   3 
  3 120  -1   0     1700   2 
  3 121   0   0      338   1 
  3 122  -1   0     1700   2 
  3 123   0   0      276   0 
  3 124  -1   0     1700   2 
  3 125  -1   0     1700   3 
  3 126   0   0      294   1 
  3 127   0   0      373   1 
