# Supplementary material for: The influence of the Japanese waving cat on the joint spatial compatibility effect: A replication and extension of Dolk, Hommel, Prinz, and Liepelt (2013)
Source: PLoS One. 2017 Sep 14;12(9):e0184844. doi: 10.1371/journal.pone.0184844 (PMC5599021; doi:10.1371/journal.pone.0184844)
Supplement: S2 File — (ZIP) [file pone.0184844.s002.zip › S2 Data/raw data/21.dat]

SimonNLb [06-2015]
 21    0   1
 SYV26
 -1   0  -1   0     1700   0 
 -1   1  -1   0     1700   1 
 -1   2  -1   0     1700   1 
 -1   3   0   0      330   2 
 -1   4   0   0      343   2 
 -1   5   0   0      232   3 
 -1   6   0   2      259   0 
 -1   7   0   0      327   3 
  0   0   0   0      335   3 
  0   1  -1   0     1700   0 
  0   2  -1   0     1700   0 
  0   3  -1   0     1700   1 
  0   4   0   0      249   3 
  0   5  -1   0     1700   1 
  0   6  -1   0     1700   0 
  0   7   0   0      259   3 
  0   8   0   0      390   2 
  0   9  -1   0     1700   1 
  0  10  -1   0     1700   1 
  0  11  -1   0     1700   1 
  0  12  -1   0     1700   1 
  0  13  -1   0     1700   0 
  0  14  -1   0     1700   1 
  0  15   0   0      267   2 
  0  16   0   0      333   3 
  0  17   0   0      290   2 
  0  18  -1   0     1700   0 
  0  19  -1   0     1700   1 
  0  20   0   0      279   2 
  0  21   0   0      322   2 
  0  22  -1   0     1700   0 
  0  23  -1   0     1700   0 
  0  24  -1   0     1700   0 
  0  25   0   0      232   2 
  0  26   0   0      293   2 
  0  27   0   0      454   2 
  0  28  -1   0     1700   0 
  0  29   0   0      291   2 
  0  30   0   2      267   0 
  0  31  -1   0     1700   1 
  0  32   0   0      236   2 
  0  33   0   0      273   2 
  0  34  -1   0     1700   1 
  0  35  -1   0     1700   0 
  0  36   0   0      473   3 
  0  37  -1   0     1700   1 
  0  38  -1   0     1700   1 
  0  39   0   0      325   3 
  0  40   0   0      394   2 
  0  41   0   0      275   3 
  0  42   0   0      259   2 
  0  43  -1   0     1700   0 
  0  44   0   0      311   3 
  0  45   0   0      268   2 
  0  46  -1   0     1700   1 
  0  47  -1   0     1700   1 
  0  48  -1   0     1700   0 
  0  49  -1   0     1700   1 
  0  50   0   0      330   2 
  0  51  -1   0     1700   0 
  0  52   0   0      313   3 
  0  53   0   0      268   3 
  0  54  -1   0     1700   0 
  0  55   0   0      315   2 
  0  56  -1   0     1700   0 
  0  57  -1   0     1700   0 
  0  58  -1   0     1700   1 
  0  59   0   0      281   2 
  0  60   0   0     1188   3 
  0  61   0   0      297   3 
  0  62  -1   0     1700   1 
  0  63   0   0      262   3 
  0  64  -1   0     1700   0 
  0  65   0   0      275   2 
  0  66   0   0      253   3 
  0  67  -1   0     1700   1 
  0  68  -1   0     1700   0 
  0  69  -1   0     1700   0 
  0  70  -1   0     1700   0 
  0  71   0   0      363   3 
  0  72   0   0      267   3 
  0  73  -1   0     1700   0 
  0  74   0   0      331   2 
  0  75  -1   0     1700   0 
  0  76  -1   0     1700   1 
  0  77   0   0      242   2 
  0  78  -1   0     1700   0 
  0  79  -1   0     1700   0 
  0  80  -1   0     1700   0 
  0  81   0   0      278   3 
  0  82  -1   0     1700   1 
  0  83   0   0      240   3 
  0  84   0   2      209   1 
  0  85   0   0      294   3 
  0  86  -1   0     1700   1 
  0  87   0   0      331   2 
  0  88  -1   0     1700   0 
  0  89   0   0      389   2 
  0  90   0   0      333   2 
  0  91   0   0      301   3 
  0  92  -1   0     1700   0 
  0  93   0   0      348   2 
  0  94   0   0      383   2 
  0  95  -1   0     1700   0 
  0  96  -1   0     1700   1 
  0  97  -1   0     1700   1 
  0  98   0   0      330   2 
  0  99   0   0      365   3 
  0 100  -1   0     1700   1 
  0 101   0   0      338   3 
  0 102   0   0      380   2 
  0 103  -1   0     1700   0 
  0 104   0   0      292   2 
  0 105   0   0      302   2 
  0 106  -1   0     1700   1 
  0 107   0   0      258   2 
  0 108  -1   0     1700   1 
  0 109   0   0      436   3 
  0 110   0   0      309   3 
  0 111   0   0      314   3 
  0 112  -1   0     1700   0 
  0 113  -1   0     1700   1 
  0 114  -1   0     1700   1 
  0 115   0   0      313   3 
  0 116  -1   0     1700   1 
  0 117  -1   0     1700   0 
  0 118   0   0      271   2 
  0 119   0   0      304   3 
  0 120   0   0      304   2 
  0 121  -1   0     1700   1 
  0 122  -1   0     1700   1 
  0 123   0   0      284   3 
  0 124   0   0      344   3 
  0 125   0   0      317   3 
  0 126   0   0      238   3 
  0 127   0   0      320   3 
  1   0   0   0      363   3 
  1   1   0   0      292   3 
  1   2   0   0      313   2 
  1   3   0   0      243   3 
  1   4   0   0      234   3 
  1   5   0   0      279   2 
  1   6   0   0      260   3 
  1   7  -1   0     1700   1 
  1   8  -1   0     1700   0 
  1   9  -1   0     1700   0 
  1  10  -1   0     1700   0 
  1  11   0   0      309   2 
  1  12  -1   0     1700   1 
  1  13   0   0      275   2 
  1  14  -1   0     1700   0 
  1  15   0   0      293   2 
  1  16   0   0      303   2 
  1  17   0   0      213   3 
  1  18   0   0      240   3 
  1  19  -1   0     1700   0 
  1  20   0   0      250   2 
  1  21   0   0      294   2 
  1  22   0   0      248   2 
  1  23   0   0      309   2 
  1  24  -1   0     1700   1 
  1  25   0   0      296   3 
  1  26  -1   0     1700   1 
  1  27   0   0      297   3 
  1  28   0   0      244   2 
  1  29   0   0      262   2 
  1  30  -1   0     1700   0 
  1  31  -1   0     1700   1 
  1  32   0   0      275   2 
  1  33  -1   0     1700   0 
  1  34   0   0      224   2 
  1  35  -1   0     1700   1 
  1  36  -1   0     1700   0 
  1  37  -1   0     1700   0 
  1  38  -1   0     1700   1 
  1  39  -1   0     1700   0 
  1  40  -1   0     1700   1 
  1  41   0   0      353   2 
  1  42   0   0      233   3 
  1  43  -1   0     1700   0 
  1  44   0   0      283   2 
  1  45   0   0      214   3 
  1  46  -1   0     1700   0 
  1  47  -1   0     1700   0 
  1  48  -1   0     1700   0 
  1  49   0   0      350   2 
  1  50  -1   0     1700   1 
  1  51  -1   0     1700   1 
  1  52   0   0      440   3 
  1  53   0   0      196   3 
  1  54  -1   0     1700   0 
  1  55  -1   0     1700   0 
  1  56   0   0      243   3 
  1  57  -1   0     1700   0 
  1  58   0   2      221   1 
  1  59  -1   0     1700   0 
  1  60   0   0      287   3 
  1  61  -1   0     1700   0 
  1  62   0   0      226   3 
  1  63   0   0      303   2 
  1  64  -1   0     1700   1 
  1  65  -1   0     1700   1 
  1  66  -1   0     1700   0 
  1  67   0   0      249   3 
  1  68  -1   0     1700   1 
  1  69   0   0      332   2 
  1  70  -1   0     1700   0 
  1  71  -1   0     1700   0 
  1  72   0   0      382   3 
  1  73   0   0      275   2 
  1  74  -1   0     1700   1 
  1  75   0   0      322   3 
  1  76   0   0      221   3 
  1  77  -1   0     1700   0 
  1  78  -1   0     1700   1 
  1  79  -1   0     1700   1 
  1  80  -1   0     1700   0 
  1  81  -1   0     1700   1 
  1  82   0   0      322   2 
  1  83  -1   0     1700   0 
  1  84  -1   0     1700   1 
  1  85   0   0      232   2 
  1  86   0   0      332   2 
  1  87  -1   0     1700   1 
  1  88   0   0      256   2 
  1  89  -1   0     1700   1 
  1  90   0   0      422   3 
  1  91  -1   0     1700   1 
  1  92  -1   0     1700   0 
  1  93  -1   0     1700   1 
  1  94  -1   0     1700   1 
  1  95   0   0      305   3 
  1  96   0   0      307   3 
  1  97   0   0      280   3 
  1  98   0   0      320   3 
  1  99  -1   0     1700   0 
  1 100   0   0      311   3 
  1 101  -1   0     1700   0 
  1 102   0   0      269   2 
  1 103   0   0      292   2 
  1 104  -1   0     1700   1 
  1 105  -1   0     1700   1 
  1 106  -1   0     1700   1 
  1 107   0   0      315   3 
  1 108   0   0      298   2 
  1 109  -1   0     1700   0 
  1 110  -1   0     1700   1 
  1 111   0   0      294   3 
  1 112   0   0      263   3 
  1 113  -1   0     1700   1 
  1 114   0   0      296   2 
  1 115  -1   0     1700   1 
  1 116  -1   0     1700   1 
  1 117   0   0      321   2 
  1 118  -1   0     1700   0 
  1 119  -1   0     1700   1 
  1 120   0   0      313   3 
  1 121   0   0      423   3 
  1 122   0   0      280   2 
  1 123   0   0      274   2 
  1 124  -1   0     1700   0 
  1 125   0   0      318   3 
  1 126   0   0      292   2 
  1 127  -1   0     1700   0 
  2   0  -1   0     1700   0 
  2   1  -1   0     1700   0 
  2   2   0   0      315   2 
  2   3   0   0      271   3 
  2   4  -1   0     1700   1 
  2   5  -1   0     1700   0 
  2   6  -1   0     1700   0 
  2   7  -1   0     1700   1 
  2   8   0   0      268   2 
  2   9  -1   0     1700   0 
  2  10   0   0      251   2 
  2  11   0   0      319   3 
  2  12  -1   0     1700   0 
  2  13   0   2      193   0 
  2  14  -1   0     1700   0 
  2  15  -1   0     1700   0 
  2  16   0   0      284   2 
  2  17   0   0      322   3 
  2  18  -1   0     1700   1 
  2  19   0   0      289   2 
  2  20   0   0      341   3 
  2  21   0   0      281   3 
  2  22  -1   0     1700   1 
  2  23   0   0      242   3 
  2  24   0   0      241   3 
  2  25  -1   0     1700   0 
  2  26  -1   0     1700   1 
  2  27  -1   0     1700   1 
  2  28   0   0      255   3 
  2  29  -1   0     1700   1 
  2  30   0   0      250   3 
  2  31  -1   0     1700   1 
  2  32   0   0      268   3 
  2  33  -1   0     1700   1 
  2  34   0   0      295   2 
  2  35  -1   0     1700   1 
  2  36   0   0      288   2 
  2  37   0   0      411   2 
  2  38   0   0      308   3 
  2  39  -1   0     1700   1 
  2  40  -1   0     1700   0 
  2  41  -1   0     1700   1 
  2  42   0   0      278   2 
  2  43   0   0      278   2 
  2  44  -1   0     1700   1 
  2  45  -1   0     1700   1 
  2  46   0   0      338   3 
  2  47   0   0      563   3 
  2  48  -1   0     1700   1 
  2  49  -1   0     1700   0 
  2  50   0   0      403   3 
  2  51   0   0      398   3 
  2  52   0   0      295   3 
  2  53   0   0      228   3 
  2  54  -1   0     1700   0 
  2  55   0   0      273   2 
  2  56  -1   0     1700   0 
  2  57   0   0      263   3 
  2  58  -1   0     1700   0 
  2  59  -1   0     1700   1 
  2  60  -1   0     1700   0 
  2  61   0   0      318   2 
  2  62  -1   0     1700   1 
  2  63  -1   0     1700   1 
  2  64   0   0      291   2 
  2  65  -1   0     1700   0 
  2  66   0   0      302   2 
  2  67  -1   0     1700   1 
  2  68   0   0      242   2 
  2  69  -1   0     1700   1 
  2  70   0   0      198   2 
  2  71  -1   0     1700   1 
  2  72   0   0      270   2 
  2  73   0   0      342   2 
  2  74  -1   0     1700   0 
  2  75   0   0      288   2 
  2  76  -1   0     1700   1 
  2  77   0   0      302   3 
  2  78   0   0      315   2 
  2  79  -1   0     1700   1 
  2  80  -1   0     1700   0 
  2  81   0   0      276   2 
  2  82   0   0      281   3 
  2  83   0   0      260   3 
  2  84  -1   0     1700   0 
  2  85  -1   0     1700   1 
  2  86   0   0      268   3 
  2  87  -1   0     1700   1 
  2  88   0   0      371   2 
  2  89  -1   0     1700   0 
  2  90  -1   0     1700   0 
  2  91   0   0      267   3 
  2  92  -1   0     1700   1 
  2  93   0   0      279   2 
  2  94   0   0      312   2 
  2  95  -1   0     1700   1 
  2  96   0   0      256   2 
  2  97  -1   0     1700   1 
  2  98   0   0      436   3 
  2  99   0   0      262   3 
  2 100   0   0      307   2 
  2 101  -1   0     1700   0 
  2 102  -1   0     1700   1 
  2 103   0   0      254   2 
  2 104  -1   0     1700   0 
  2 105  -1   0     1700   0 
  2 106  -1   0     1700   0 
  2 107  -1   0     1700   0 
  2 108   0   0      253   2 
  2 109  -1   0     1700   0 
  2 110  -1   0     1700   0 
  2 111   0   0      227   2 
  2 112   0   0      255   2 
  2 113  -1   0     1700   0 
  2 114  -1   0     1700   1 
  2 115   0   0      244   2 
  2 116   0   0      278   3 
  2 117   0   0      235   3 
  2 118  -1   0     1700   0 
  2 119   0   0      252   3 
  2 120   0   0      312   2 
  2 121  -1   0     1700   0 
  2 122   0   0      302   3 
  2 123  -1   0     1700   1 
  2 124   0   0      222   3 
  2 125   0   0      255   3 
  2 126   0   0      276   3 
  2 127  -1   0     1700   1 
  3   0   0   0      232   2 
  3   1   0   0      208   2 
  3   2  -1   0     1700   0 
  3   3  -1   0     1700   1 
  3   4  -1   0     1700   0 
  3   5  -1   0     1700   0 
  3   6   0   0      302   2 
  3   7  -1   0     1700   0 
  3   8  -1   0     1700   1 
  3   9  -1   0     1700   0 
  3  10   0   0      258   3 
  3  11   0   0      330   3 
  3  12   0   0      273   3 
  3  13   0   0      474   2 
  3  14  -1   0     1700   1 
  3  15  -1   0     1700   0 
  3  16  -1   0     1700   1 
  3  17   0   0      320   3 
  3  18  -1   0     1700   1 
  3  19  -1   0     1700   1 
  3  20   0   0      304   2 
  3  21   0   0      231   3 
  3  22   0   0      207   2 
  3  23   0   0      224   3 
  3  24   0   0      246   3 
  3  25   0   2      243   1 
  3  26  -1   0     1700   0 
  3  27   0   0      442   2 
  3  28   0   0      304   3 
  3  29  -1   0     1700   1 
  3  30  -1   0     1700   0 
  3  31  -1   0     1700   0 
  3  32  -1   0     1700   0 
  3  33  -1   0     1700   1 
  3  34   0   0      287   3 
  3  35   0   0      414   2 
  3  36  -1   0     1700   1 
  3  37  -1   0     1700   0 
  3  38  -1   0     1700   1 
  3  39   0   0      265   2 
  3  40   0   0      315   3 
  3  41   0   0      303   2 
  3  42   0   0      298   2 
  3  43   0   0      240   3 
  3  44   0   0      269   2 
  3  45  -1   0     1700   1 
  3  46   0   0      372   3 
  3  47   0   0      273   3 
  3  48   0   0      247   2 
  3  49   0   2      250   0 
  3  50  -1   0     1700   0 
  3  51  -1   0     1700   1 
  3  52   0   0      328   2 
  3  53  -1   0     1700   1 
  3  54  -1   0     1700   0 
  3  55  -1   0     1700   1 
  3  56   0   0      442   2 
  3  57   0   0      286   2 
  3  58  -1   0     1700   1 
  3  59   0   0      285   3 
  3  60   0   0      288   3 
  3  61  -1   0     1700   1 
  3  62   0   0      272   2 
  3  63   0   0      276   2 
  3  64  -1   0     1700   0 
  3  65  -1   0     1700   0 
  3  66   0   0      262   3 
  3  67   0   0      285   2 
  3  68   0   0      241   3 
  3  69  -1   0     1700   0 
  3  70  -1   0     1700   0 
  3  71   0   0      290   2 
  3  72   0   0      543   3 
  3  73   0   0      219   3 
  3  74  -1   0     1700   1 
  3  75   0   0      229   3 
  3  76   0   0      205   3 
  3  77   0   2      236   1 
  3  78   0   0      253   3 
  3  79  -1   0     1700   1 
  3  80  -1   0     1700   0 
  3  81   0   0      331   2 
  3  82   0   0      388   3 
  3  83  -1   0     1700   0 
  3  84   0   0      305   2 
  3  85  -1   0     1700   1 
  3  86  -1   0     1700   0 
  3  87  -1   0     1700   1 
  3  88   0   0      267   2 
  3  89   0   0      314   2 
  3  90   0   0      400   2 
  3  91   0   0      252   2 
  3  92   0   0      267   3 
  3  93  -1   0     1700   0 
  3  94  -1   0     1700   0 
  3  95  -1   0     1700   0 
  3  96  -1   0     1700   0 
  3  97  -1   0     1700   0 
  3  98  -1   0     1700   1 
  3  99  -1   0     1700   0 
  3 100   0   0      325   3 
  3 101  -1   0     1700   1 
  3 102   0   0      282   2 
  3 103  -1   0     1700   1 
  3 104   0   0      271   3 
  3 105  -1   0     1700   0 
  3 106  -1   0     1700   0 
  3 107   0   0      274   2 
  3 108   0   0      277   3 
  3 109   0   0      257   2 
  3 110  -1   0     1700   0 
  3 111   0   0      273   3 
  3 112   0   0      256   2 
  3 113   0   0      215   3 
  3 114  -1   0     1700   0 
  3 115   0   0      266   3 
  3 116  -1   0     1700   1 
  3 117  -1   0     1700   1 
  3 118  -1   0     1700   1 
  3 119   0   0      315   2 
  3 120  -1   0     1700   1 
  3 121   0   0      295   2 
  3 122  -1   0     1700   1 
  3 123   0   0      245   3 
  3 124   0   0      266   3 
  3 125  -1   0     1700   0 
  3 126  -1   0     1700   1 
  3 127  -1   0     1700   1 
