# Supplementary material for: The influence of the Japanese waving cat on the joint spatial compatibility effect: A replication and extension of Dolk, Hommel, Prinz, and Liepelt (2013)
Source: PLoS One. 2017 Sep 14;12(9):e0184844. doi: 10.1371/journal.pone.0184844 (PMC5599021; doi:10.1371/journal.pone.0184844)
Supplement: S2 File — (ZIP) [file pone.0184844.s002.zip › S2 Data/raw data/44.dat]

SimonNLb [06-2015]
 44    1   0
 AUE27
 -1   0  -1   1     1700   1 
 -1   1   0   0      350   1 
 -1   2   0   2      294   3 
 -1   3   0   0      370   0 
 -1   4  -1   0     1700   2 
 -1   5   0   0      431   0 
 -1   6  -1   0     1700   2 
 -1   7  -1   0     1700   3 
  0   0  -1   0     1700   2 
  0   1   0   0      262   1 
  0   2   0   0      363   1 
  0   3  -1   0     1700   3 
  0   4   0   0      405   0 
  0   5   0   0      342   0 
  0   6  -1   0     1700   2 
  0   7   0   0      247   1 
  0   8   0   0      368   1 
  0   9  -1   0     1700   2 
  0  10   0   0      334   1 
  0  11  -1   0     1700   3 
  0  12   0   0      357   0 
  0  13   0   0      351   1 
  0  14   0   0      750   0 
  0  15  -1   0     1700   2 
  0  16   0   0      320   1 
  0  17   0   0      239   0 
  0  18  -1   0     1700   3 
  0  19  -1   0     1700   3 
  0  20   0   2      331   2 
  0  21  -1   0     1700   3 
  0  22  -1   0     1700   3 
  0  23  -1   0     1700   3 
  0  24   0   0      292   0 
  0  25   0   0      342   0 
  0  26  -1   0     1700   3 
  0  27  -1   0     1700   2 
  0  28  -1   0     1700   3 
  0  29  -1   0     1700   3 
  0  30   0   0      340   0 
  0  31  -1   0     1700   2 
  0  32  -1   0     1700   3 
  0  33  -1   0     1700   2 
  0  34   0   0      337   1 
  0  35  -1   0     1700   3 
  0  36  -1   0     1700   3 
  0  37  -1   0     1700   3 
  0  38  -1   0     1700   3 
  0  39  -1   0     1700   2 
  0  40  -1   0     1700   2 
  0  41   0   0      418   1 
  0  42   0   0      407   1 
  0  43  -1   0     1700   3 
  0  44   0   0      333   1 
  0  45   0   0      342   1 
  0  46   0   0      520   0 
  0  47  -1   0     1700   2 
  0  48   0   0      355   1 
  0  49  -1   0     1700   2 
  0  50   0   2      280   3 
  0  51   0   0     1459   1 
  0  52  -1   0     1700   3 
  0  53  -1   0     1700   2 
  0  54   0   0      387   0 
  0  55   0   0      340   0 
  0  56  -1   0     1700   3 
  0  57   0   0      376   0 
  0  58  -1   0     1700   2 
  0  59  -1   0     1700   3 
  0  60   0   0      373   0 
  0  61   0   0      452   0 
  0  62  -1   0     1700   2 
  0  63   0   0      265   0 
  0  64   0   0      359   0 
  0  65   0   0      353   1 
  0  66  -1   0     1700   3 
  0  67  -1   0     1700   2 
  0  68   0   0      400   0 
  0  69   0   0      540   1 
  0  70   0   0      326   0 
  0  71  -1   0     1700   3 
  0  72   0   0      386   1 
  0  73   0   0      402   1 
  0  74  -1   0     1700   3 
  0  75  -1   0     1700   2 
  0  76   0   0      419   0 
  0  77  -1   0     1700   2 
  0  78   0   0      393   0 
  0  79   0   0      466   1 
  0  80   0   2      238   2 
  0  81   0   0      355   1 
  0  82   0   0      335   0 
  0  83   0   0      389   1 
  0  84  -1   0     1700   2 
  0  85   0   2      306   2 
  0  86  -1   0     1700   2 
  0  87   0   0      432   0 
  0  88   0   0      400   1 
  0  89  -1   0     1700   3 
  0  90   0   0      252   0 
  0  91   0   0      308   0 
  0  92   0   0      403   0 
  0  93   0   0      376   1 
  0  94  -1   0     1700   2 
  0  95   0   0      394   1 
  0  96   0   0      394   1 
  0  97   0   0      395   0 
  0  98   0   0      337   1 
  0  99   0   0      361   0 
  0 100   0   0      423   1 
  0 101  -1   0     1700   2 
  0 102  -1   0     1700   2 
  0 103  -1   0     1700   2 
  0 104  -1   0     1700   2 
  0 105   0   0      410   0 
  0 106   0   0      447   0 
  0 107   0   0      400   1 
  0 108  -1   0     1700   2 
  0 109  -1   0     1700   2 
  0 110   0   0      354   1 
  0 111  -1   0     1700   3 
  0 112  -1   0     1700   3 
  0 113  -1   0     1700   2 
  0 114  -1   0     1700   2 
  0 115   0   0      338   1 
  0 116  -1   0     1700   3 
  0 117  -1   0     1700   3 
  0 118   0   0      493   0 
  0 119  -1   0     1700   3 
  0 120   0   0      397   1 
  0 121  -1   0     1700   3 
  0 122   0   0      290   0 
  0 123  -1   0     1700   3 
  0 124   0   0      371   0 
  0 125   0   0      460   1 
  0 126  -1   0     1700   2 
  0 127  -1   0     1700   3 
  1   0   0   0      450   1 
  1   1  -1   0     1700   3 
  1   2   0   0      345   0 
  1   3  -1   0     1700   3 
  1   4   0   0      335   1 
  1   5   0   0      320   1 
  1   6  -1   0     1700   2 
  1   7   0   0      349   1 
  1   8  -1   0     1700   2 
  1   9  -1   0     1700   2 
  1  10  -1   0     1700   2 
  1  11   0   0      346   0 
  1  12  -1   0     1700   2 
  1  13   0   0      799   0 
  1  14  -1   0     1700   3 
  1  15   0   0      381   1 
  1  16   0   0      323   1 
  1  17  -1   0     1700   3 
  1  18  -1   0     1700   2 
  1  19  -1   0     1700   2 
  1  20  -1   0     1700   2 
  1  21   0   0      364   1 
  1  22  -1   0     1700   3 
  1  23   0   0      332   1 
  1  24  -1   0     1700   3 
  1  25   0   0      391   1 
  1  26  -1   0     1700   2 
  1  27  -1   0     1700   2 
  1  28   0   0      333   1 
  1  29  -1   0     1700   2 
  1  30   0   0      198   1 
  1  31  -1   0     1700   2 
  1  32  -1   0     1700   2 
  1  33   0   0      334   1 
  1  34  -1   0     1700   2 
  1  35   0   0      454   0 
  1  36  -1   0     1700   3 
  1  37   0   0      370   1 
  1  38   0   0      317   0 
  1  39  -1   0     1700   2 
  1  40   0   0      339   0 
  1  41   0   0      328   0 
  1  42  -1   0     1700   3 
  1  43   0   0      337   1 
  1  44  -1   0     1700   3 
  1  45  -1   0     1700   3 
  1  46   0   0      349   1 
  1  47  -1   0     1700   3 
  1  48  -1   0     1700   2 
  1  49  -1   0     1700   2 
  1  50   0   0      320   1 
  1  51  -1   0     1700   3 
  1  52   0   0      260   0 
  1  53   0   0      339   1 
  1  54  -1   0     1700   2 
  1  55  -1   0     1700   2 
  1  56  -1   0     1700   3 
  1  57  -1   0     1700   3 
  1  58   0   0      350   1 
  1  59   0   0      276   0 
  1  60  -1   0     1700   2 
  1  61   0   0      405   0 
  1  62  -1   0     1700   3 
  1  63   0   0      365   0 
  1  64   0   0      365   0 
  1  65   0   0      342   1 
  1  66  -1   0     1700   2 
  1  67  -1   0     1700   2 
  1  68  -1   0     1700   3 
  1  69  -1   0     1700   3 
  1  70   0   0      491   0 
  1  71  -1   0     1700   2 
  1  72  -1   0     1700   3 
  1  73   0   0      345   1 
  1  74   0   0      349   0 
  1  75  -1   0     1700   3 
  1  76  -1   0     1700   2 
  1  77   0   0      370   1 
  1  78   0   0      420   0 
  1  79  -1   0     1700   2 
  1  80   0   0      277   0 
  1  81   0   0      341   1 
  1  82  -1   0     1700   3 
  1  83   0   0      253   0 
  1  84  -1   0     1700   3 
  1  85   0   0      269   0 
  1  86  -1   0     1700   3 
  1  87  -1   0     1700   3 
  1  88   0   0      326   1 
  1  89   0   0      325   0 
  1  90   0   0      361   0 
  1  91   0   0      288   1 
  1  92   0   0      287   1 
  1  93   0   0      219   0 
  1  94   0   0      313   0 
  1  95   0   2      282   3 
  1  96  -1   0     1700   2 
  1  97   0   0      351   0 
  1  98   0   0      358   0 
  1  99  -1   0     1700   3 
  1 100  -1   0     1700   2 
  1 101   0   0      240   0 
  1 102   0   0      355   0 
  1 103   0   0      250   0 
  1 104  -1   0     1700   2 
  1 105   0   0      412   0 
  1 106   0   0      346   1 
  1 107  -1   0     1700   3 
  1 108   0   0      293   1 
  1 109   0   0      352   1 
  1 110  -1   0     1700   3 
  1 111  -1   0     1700   3 
  1 112   0   0      392   1 
  1 113  -1   0     1700   3 
  1 114   0   0      381   1 
  1 115   0   2      260   3 
  1 116   0   0      387   0 
  1 117   0   0      490   1 
  1 118   0   0      361   0 
  1 119   0   0      330   1 
  1 120  -1   0     1700   2 
  1 121  -1   0     1700   2 
  1 122  -1   0     1700   2 
  1 123   0   0      444   0 
  1 124   0   0      440   0 
  1 125  -1   0     1700   3 
  1 126  -1   0     1700   3 
  1 127  -1   0     1700   2 
  2   0   0   0      358   1 
  2   1  -1   0     1700   3 
  2   2   0   0      359   1 
  2   3  -1   0     1700   2 
  2   4   0   0      361   1 
  2   5  -1   0     1700   2 
  2   6  -1   0     1700   2 
  2   7  -1   0     1700   2 
  2   8  -1   0     1700   3 
  2   9  -1   0     1700   3 
  2  10  -1   0     1700   2 
  2  11   0   0      423   0 
  2  12  -1   0     1700   3 
  2  13  -1   0     1700   3 
  2  14  -1   0     1700   3 
  2  15  -1   0     1700   3 
  2  16   0   0      362   0 
  2  17   0   0      401   1 
  2  18   0   0      304   0 
  2  19   0   0      269   0 
  2  20   0   0      367   1 
  2  21   0   0      336   1 
  2  22  -1   0     1700   2 
  2  23  -1   0     1700   2 
  2  24   0   0      381   0 
  2  25  -1   0     1700   3 
  2  26  -1   0     1700   3 
  2  27   0   0      313   1 
  2  28   0   0      325   1 
  2  29   0   0      262   1 
  2  30   0   0      305   1 
  2  31  -1   0     1700   3 
  2  32   0   0      272   1 
  2  33   0   0      344   1 
  2  34   0   0      317   1 
  2  35  -1   0     1700   2 
  2  36   0   0      303   1 
  2  37   0   0      302   0 
  2  38   0   2      347   2 
  2  39   0   0      415   0 
  2  40  -1   0     1700   2 
  2  41  -1   0     1700   3 
  2  42   0   0      329   0 
  2  43  -1   0     1700   3 
  2  44  -1   0     1700   3 
  2  45  -1   0     1700   3 
  2  46  -1   0     1700   2 
  2  47  -1   0     1700   2 
  2  48  -1   0     1700   3 
  2  49  -1   0     1700   2 
  2  50   0   0      390   0 
  2  51   0   0      339   0 
  2  52   0   0      332   1 
  2  53  -1   0     1700   3 
  2  54  -1   0     1700   2 
  2  55  -1   0     1700   3 
  2  56   0   0      371   1 
  2  57   0   0      339   0 
  2  58   0   0      251   0 
  2  59   0   0      268   1 
  2  60   0   0      304   0 
  2  61  -1   0     1700   3 
  2  62   0   0      336   0 
  2  63   0   0      250   1 
  2  64   0   0      298   0 
  2  65   0   0      320   0 
  2  66   0   0      350   1 
  2  67   0   0      222   0 
  2  68   0   0      283   0 
  2  69   0   0      263   0 
  2  70  -1   0     1700   3 
  2  71  -1   0     1700   3 
  2  72  -1   0     1700   3 
  2  73   0   0      319   0 
  2  74   0   0      217   0 
  2  75   0   0      351   1 
  2  76   0   0      271   0 
  2  77  -1   0     1700   2 
  2  78  -1   0     1700   2 
  2  79  -1   0     1700   3 
  2  80  -1   0     1700   2 
  2  81   0   0      334   1 
  2  82  -1   0     1700   3 
  2  83  -1   0     1700   3 
  2  84  -1   0     1700   3 
  2  85   0   0      349   1 
  2  86  -1   0     1700   2 
  2  87  -1   0     1700   2 
  2  88  -1   0     1700   2 
  2  89   0   0      354   1 
  2  90  -1   0     1700   2 
  2  91  -1   0     1700   2 
  2  92  -1   0     1700   2 
  2  93   0   0      342   0 
  2  94  -1   0     1700   2 
  2  95   0   0      219   0 
  2  96  -1   0     1700   3 
  2  97  -1   0     1700   2 
  2  98   0   0      336   0 
  2  99  -1   0     1700   3 
  2 100  -1   0     1700   2 
  2 101   0   0      348   0 
  2 102  -1   0     1700   2 
  2 103   0   0      287   1 
  2 104   0   0      325   0 
  2 105  -1   0     1700   2 
  2 106   0   0      384   1 
  2 107   0   0      392   1 
  2 108  -1   0     1700   2 
  2 109  -1   0     1700   3 
  2 110   0   0      352   1 
  2 111  -1   0     1700   3 
  2 112   0   0      344   1 
  2 113  -1   0     1700   2 
  2 114   0   0      386   1 
  2 115   0   0      323   0 
  2 116  -1   0     1700   3 
  2 117   0   0      270   1 
  2 118   0   0      286   0 
  2 119   0   0      283   0 
  2 120  -1   0     1700   2 
  2 121   0   0      314   0 
  2 122   0   0      265   0 
  2 123   0   0      313   1 
  2 124   0   0      370   1 
  2 125  -1   0     1700   3 
  2 126  -1   0     1700   2 
  2 127  -1   0     1700   3 
  3   0   0   2      328   2 
  3   1  -1   0     1700   3 
  3   2   0   0      432   1 
  3   3   0   0      295   1 
  3   4   0   0      350   0 
  3   5  -1   0     1700   3 
  3   6  -1   0     1700   3 
  3   7   0   0      679   1 
  3   8   0   0      350   0 
  3   9  -1   0     1700   3 
  3  10   0   0      330   1 
  3  11   0   0      454   1 
  3  12   0   0      284   1 
  3  13  -1   0     1700   3 
  3  14   0   0      282   0 
  3  15   0   0      367   0 
  3  16   0   0      276   0 
  3  17  -1   0     1700   2 
  3  18  -1   0     1700   2 
  3  19   0   0      402   0 
  3  20   0   0      327   1 
  3  21  -1   0     1700   3 
  3  22  -1   0     1700   3 
  3  23   0   0      308   0 
  3  24   0   0      275   0 
  3  25  -1   0     1700   3 
  3  26  -1   0     1700   2 
  3  27  -1   0     1700   3 
  3  28  -1   0     1700   2 
  3  29  -1   0     1700   2 
  3  30   0   0      382   1 
  3  31  -1   0     1700   2 
  3  32   0   0      346   0 
  3  33   0   0      466   0 
  3  34  -1   0     1700   2 
  3  35   0   0      272   1 
  3  36   0   0      302   1 
  3  37  -1   0     1700   2 
  3  38   0   0      288   1 
  3  39   0   0      329   0 
  3  40  -1   0     1700   2 
  3  41   0   0      342   0 
  3  42   0   0      271   0 
  3  43   0   0      255   0 
  3  44   0   0      415   1 
  3  45   0   2      248   2 
  3  46  -1   0     1700   2 
  3  47   0   2      319   3 
  3  48  -1   0     1700   3 
  3  49   0   0      439   1 
  3  50  -1   0     1700   2 
  3  51   0   0      400   0 
  3  52  -1   0     1700   2 
  3  53   0   0      357   1 
  3  54  -1   0     1700   3 
  3  55   0   0      308   0 
  3  56  -1   0     1700   3 
  3  57  -1   0     1700   3 
  3  58  -1   0     1700   2 
  3  59   0   0      389   1 
  3  60   0   0      294   0 
  3  61   0   0      382   1 
  3  62  -1   0     1700   2 
  3  63  -1   0     1700   3 
  3  64  -1   0     1700   2 
  3  65   0   0      371   1 
  3  66   0   0      341   1 
  3  67  -1   0     1700   2 
  3  68   0   0      325   0 
  3  69   0   0      278   0 
  3  70  -1   0     1700   3 
  3  71   0   0      493   0 
  3  72  -1   0     1700   3 
  3  73  -1   0     1700   3 
  3  74  -1   0     1700   3 
  3  75   0   0      351   1 
  3  76   0   0      337   1 
  3  77  -1   0     1700   3 
  3  78  -1   0     1700   2 
  3  79   0   0      410   0 
  3  80   0   0      438   0 
  3  81  -1   0     1700   3 
  3  82   0   0      355   1 
  3  83   0   0      352   1 
  3  84   0   0      248   0 
  3  85   0   0      374   0 
  3  86   0   0      241   0 
  3  87   0   0      268   0 
  3  88  -1   0     1700   2 
  3  89  -1   0     1700   2 
  3  90   0   0      297   0 
  3  91  -1   0     1700   3 
  3  92  -1   0     1700   2 
  3  93   0   0      360   1 
  3  94   0   0      283   0 
  3  95   0   0      279   1 
  3  96  -1   0     1700   3 
  3  97  -1   0     1700   2 
  3  98   0   0      417   1 
  3  99  -1   0     1700   2 
  3 100   0   0      333   0 
  3 101  -1   0     1700   3 
  3 102  -1   0     1700   2 
  3 103  -1   0     1700   2 
  3 104  -1   0     1700   2 
  3 105   0   0      313   0 
  3 106  -1   0     1700   3 
  3 107   0   0      283   0 
  3 108   0   0      335   1 
  3 109  -1   0     1700   3 
  3 110   0   0      374   1 
  3 111  -1   0     1700   3 
  3 112  -1   0     1700   2 
  3 113   0   0      311   1 
  3 114  -1   0     1700   3 
  3 115  -1   0     1700   3 
  3 116  -1   0     1700   3 
  3 117   0   0      313   1 
  3 118  -1   0     1700   2 
  3 119   0   0      336   1 
  3 120  -1   0     1700   2 
  3 121  -1   0     1700   2 
  3 122   0   0      324   0 
  3 123   0   0      340   1 
  3 124   0   0      331   1 
  3 125  -1   0     1700   3 
  3 126  -1   0     1700   2 
  3 127  -1   0     1700   3 
