# Supplementary material for: The influence of the Japanese waving cat on the joint spatial compatibility effect: A replication and extension of Dolk, Hommel, Prinz, and Liepelt (2013)
Source: PLoS One. 2017 Sep 14;12(9):e0184844. doi: 10.1371/journal.pone.0184844 (PMC5599021; doi:10.1371/journal.pone.0184844)
Supplement: S2 File — (ZIP) [file pone.0184844.s002.zip › S2 Data/raw data/55.dat]

SimonNLb [06-2015]
 55    0   0
 PNH10
 -1   0   0   2      356   2 
 -1   1  -1   0     1700   3 
 -1   2   0   2      244   2 
 -1   3  -1   0     1700   3 
 -1   4   0   0      196   0 
 -1   5  -1   1     1700   1 
 -1   6   0   0      430   0 
 -1   7  -1   1     1700   1 
  0   0  -1   0     1700   2 
  0   1  -1   0     1700   3 
  0   2   0   0      284   0 
  0   3  -1   0     1700   3 
  0   4  -1   0     1700   2 
  0   5  -1   0     1700   3 
  0   6  -1   1     1700   1 
  0   7  -1   0     1700   2 
  0   8   0   0      295   0 
  0   9  -1   0     1700   2 
  0  10  -1   1     1700   1 
  0  11   0   0      311   0 
  0  12  -1   1     1700   1 
  0  13   0   0      255   0 
  0  14  -1   1     1700   1 
  0  15  -1   0     1700   3 
  0  16   0   0      217   0 
  0  17  -1   0     1700   2 
  0  18  -1   0     1700   3 
  0  19  -1   0     1700   3 
  0  20  -1   0     1700   3 
  0  21  -1   0     1700   2 
  0  22   0   0      315   0 
  0  23  -1   0     1700   3 
  0  24   0   0      318   0 
  0  25   0   0      373   0 
  0  26  -1   1     1700   1 
  0  27  -1   1     1700   1 
  0  28  -1   0     1700   3 
  0  29  -1   0     1700   3 
  0  30   0   0      209   0 
  0  31  -1   0     1700   3 
  0  32   0   2      178   2 
  0  33  -1   0     1700   2 
  0  34  -1   1     1700   1 
  0  35   0   0      464   1 
  0  36   0   0      286   1 
  0  37  -1   0     1700   3 
  0  38   0   0      286   1 
  0  39  -1   0     1700   3 
  0  40  -1   0     1700   3 
  0  41   0   0      215   0 
  0  42   0   0      393   1 
  0  43  -1   0     1700   3 
  0  44  -1   1     1700   1 
  0  45   0   0      363   1 
  0  46  -1   0     1700   3 
  0  47  -1   0     1700   2 
  0  48  -1   0     1700   3 
  0  49   0   0      383   0 
  0  50   0   0      296   0 
  0  51   0   0      263   0 
  0  52   0   0      246   0 
  0  53  -1   0     1700   3 
  0  54   0   0      223   0 
  0  55   0   0      298   0 
  0  56   0   0      284   0 
  0  57   0   0      323   1 
  0  58  -1   0     1700   3 
  0  59   0   0      320   1 
  0  60   0   0      286   0 
  0  61  -1   0     1700   2 
  0  62  -1   0     1700   2 
  0  63  -1   0     1700   3 
  0  64   0   0      210   0 
  0  65   0   0      391   1 
  0  66   0   0      283   1 
  0  67  -1   0     1700   3 
  0  68  -1   0     1700   2 
  0  69   0   0      362   0 
  0  70   0   0      254   0 
  0  71   0   0      258   1 
  0  72   0   0      234   0 
  0  73  -1   0     1700   2 
  0  74   0   2      183   2 
  0  75  -1   0     1700   2 
  0  76  -1   0     1700   3 
  0  77   0   0      328   1 
  0  78  -1   0     1700   3 
  0  79  -1   0     1700   2 
  0  80   0   0      352   0 
  0  81  -1   0     1700   3 
  0  82   0   0      364   1 
  0  83  -1   0     1700   2 
  0  84  -1   0     1700   3 
  0  85   0   0      237   1 
  0  86   0   0      197   0 
  0  87   0   0      253   0 
  0  88  -1   0     1700   2 
  0  89   0   0      277   1 
  0  90   0   0      304   1 
  0  91   0   0      203   0 
  0  92  -1   0     1700   2 
  0  93  -1   0     1700   2 
  0  94   0   0      268   1 
  0  95  -1   0     1700   2 
  0  96   0   2      233   3 
  0  97   0   0      333   1 
  0  98  -1   0     1700   2 
  0  99  -1   0     1700   2 
  0 100   0   0      341   0 
  0 101  -1   0     1700   3 
  0 102  -1   0     1700   2 
  0 103  -1   0     1700   2 
  0 104  -1   0     1700   2 
  0 105  -1   0     1700   2 
  0 106   0   0      346   0 
  0 107   0   0      382   0 
  0 108  -1   0     1700   3 
  0 109  -1   0     1700   3 
  0 110  -1   0     1700   3 
  0 111  -1   0     1700   2 
  0 112   0   0      325   1 
  0 113   0   0      406   1 
  0 114  -1   0     1700   2 
  0 115   0   0      241   0 
  0 116   0   0      296   0 
  0 117   0   0      302   1 
  0 118   0   0      260   1 
  0 119  -1   0     1700   2 
  0 120   0   0      263   1 
  0 121   0   0      294   0 
  0 122  -1   0     1700   2 
  0 123  -1   0     1700   3 
  0 124   0   0      277   1 
  0 125  -1   0     1700   3 
  0 126  -1   0     1700   2 
  0 127   0   0      309   1 
  1   0  -1   0     1700   3 
  1   1   0   0      304   1 
  1   2  -1   0     1700   3 
  1   3  -1   0     1700   3 
  1   4   0   0      329   1 
  1   5   0   0      439   0 
  1   6   0   0      279   0 
  1   7   0   0      491   1 
  1   8   0   0      268   1 
  1   9  -1   0     1700   3 
  1  10   0   0      308   1 
  1  11  -1   0     1700   3 
  1  12   0   0      204   1 
  1  13   0   0      287   0 
  1  14   0   0      253   0 
  1  15  -1   0     1700   3 
  1  16  -1   0     1700   3 
  1  17   0   0      262   1 
  1  18   0   0      331   0 
  1  19  -1   0     1700   2 
  1  20  -1   0     1700   3 
  1  21  -1   0     1700   3 
  1  22  -1   0     1700   2 
  1  23   0   0      320   0 
  1  24  -1   0     1700   3 
  1  25  -1   0     1700   2 
  1  26   0   0      234   0 
  1  27   0   0      313   0 
  1  28   0   0      235   1 
  1  29   0   0      295   1 
  1  30  -1   0     1700   3 
  1  31   0   0      288   1 
  1  32   0   0      230   1 
  1  33   0   0      253   0 
  1  34   0   0      270   1 
  1  35  -1   0     1700   2 
  1  36   0   0      196   1 
  1  37  -1   0     1700   2 
  1  38  -1   0     1700   3 
  1  39  -1   0     1700   3 
  1  40   0   0      310   1 
  1  41   0   0      331   1 
  1  42  -1   0     1700   2 
  1  43  -1   0     1700   2 
  1  44   0   0      304   0 
  1  45  -1   0     1700   2 
  1  46   0   0      304   1 
  1  47  -1   0     1700   2 
  1  48   0   0      228   0 
  1  49  -1   0     1700   2 
  1  50  -1   0     1700   2 
  1  51   0   0      333   1 
  1  52  -1   0     1700   2 
  1  53  -1   0     1700   3 
  1  54   0   0      211   0 
  1  55   0   0      380   0 
  1  56   0   0      231   0 
  1  57   0   0      268   0 
  1  58  -1   0     1700   3 
  1  59   0   0      264   1 
  1  60  -1   0     1700   3 
  1  61  -1   0     1700   2 
  1  62   0   0      259   1 
  1  63   0   0      372   1 
  1  64   0   0      297   1 
  1  65  -1   0     1700   3 
  1  66  -1   0     1700   3 
  1  67   0   0      292   1 
  1  68   0   0      315   0 
  1  69  -1   0     1700   2 
  1  70  -1   0     1700   2 
  1  71  -1   0     1700   3 
  1  72   0   0      338   1 
  1  73  -1   0     1700   2 
  1  74  -1   0     1700   2 
  1  75  -1   0     1700   3 
  1  76   0   0      374   0 
  1  77  -1   0     1700   3 
  1  78  -1   0     1700   2 
  1  79   0   0      253   0 
  1  80   0   0      312   0 
  1  81   0   0      340   0 
  1  82  -1   0     1700   3 
  1  83   0   0      237   0 
  1  84  -1   0     1700   2 
  1  85   0   0      355   0 
  1  86  -1   0     1700   2 
  1  87  -1   0     1700   3 
  1  88  -1   0     1700   3 
  1  89  -1   0     1700   3 
  1  90  -1   0     1700   3 
  1  91  -1   0     1700   3 
  1  92   0   0      297   0 
  1  93   0   0      362   1 
  1  94   0   0      287   1 
  1  95   0   0      236   0 
  1  96   0   0      237   0 
  1  97   0   2      204   3 
  1  98  -1   0     1700   2 
  1  99  -1   0     1700   2 
  1 100  -1   0     1700   2 
  1 101   0   0      327   1 
  1 102   0   0      351   1 
  1 103  -1   0     1700   2 
  1 104  -1   0     1700   3 
  1 105  -1   0     1700   2 
  1 106   0   0      301   0 
  1 107  -1   0     1700   2 
  1 108   0   0      286   0 
  1 109  -1   0     1700   2 
  1 110   0   0      308   1 
  1 111   0   0      242   0 
  1 112  -1   0     1700   3 
  1 113   0   0      286   0 
  1 114   0   0      414   1 
  1 115  -1   0     1700   3 
  1 116  -1   0     1700   2 
  1 117   0   0      227   1 
  1 118   0   0      413   0 
  1 119   0   0      303   1 
  1 120  -1   0     1700   2 
  1 121   0   0      253   0 
  1 122   0   0      312   1 
  1 123  -1   0     1700   2 
  1 124   0   0      276   0 
  1 125  -1   0     1700   3 
  1 126   0   2      178   2 
  1 127  -1   0     1700   2 
  2   0   0   0      329   1 
  2   1   0   0      213   0 
  2   2   0   0      277   0 
  2   3  -1   0     1700   3 
  2   4   0   0      284   0 
  2   5  -1   0     1700   2 
  2   6  -1   0     1700   3 
  2   7   0   0      211   0 
  2   8   0   0      254   0 
  2   9  -1   0     1700   3 
  2  10  -1   0     1700   2 
  2  11  -1   0     1700   3 
  2  12   0   0      344   0 
  2  13  -1   0     1700   2 
  2  14  -1   0     1700   2 
  2  15   0   2      198   2 
  2  16   0   0      308   0 
  2  17   0   0      258   0 
  2  18   0   0      339   0 
  2  19   0   0      295   0 
  2  20   0   0      240   0 
  2  21  -1   0     1700   3 
  2  22   0   0      293   1 
  2  23   0   0      298   0 
  2  24  -1   0     1700   2 
  2  25  -1   0     1700   2 
  2  26   0   0      273   0 
  2  27   0   0      302   1 
  2  28   0   0      299   1 
  2  29   0   0      262   0 
  2  30   0   0      252   1 
  2  31  -1   0     1700   2 
  2  32   0   0      253   0 
  2  33   0   0      292   1 
  2  34   0   2      222   2 
  2  35  -1   0     1700   3 
  2  36  -1   0     1700   3 
  2  37  -1   0     1700   2 
  2  38  -1   0     1700   3 
  2  39   0   0      373   1 
  2  40  -1   0     1700   2 
  2  41  -1   0     1700   3 
  2  42   0   0      288   1 
  2  43  -1   0     1700   3 
  2  44   0   0      335   1 
  2  45   0   0      244   0 
  2  46  -1   0     1700   3 
  2  47   0   0      193   0 
  2  48   0   0      280   1 
  2  49   0   0      289   1 
  2  50  -1   0     1700   3 
  2  51  -1   0     1700   2 
  2  52  -1   0     1700   3 
  2  53   0   0      269   1 
  2  54   0   0      301   1 
  2  55   0   0      319   1 
  2  56  -1   0     1700   2 
  2  57   0   0      509   1 
  2  58   0   0      368   1 
  2  59   0   0      243   0 
  2  60   0   0      242   1 
  2  61   0   0      279   1 
  2  62  -1   0     1700   2 
  2  63   0   0      268   1 
  2  64   0   0      294   1 
  2  65  -1   0     1700   2 
  2  66  -1   0     1700   2 
  2  67  -1   0     1700   3 
  2  68   0   0      295   1 
  2  69   0   0      336   0 
  2  70   0   0      336   1 
  2  71   0   0      237   0 
  2  72  -1   0     1700   3 
  2  73  -1   0     1700   2 
  2  74   0   0      258   1 
  2  75   0   0      518   0 
  2  76  -1   0     1700   2 
  2  77   0   0      260   0 
  2  78  -1   0     1700   2 
  2  79   0   0      214   0 
  2  80  -1   0     1700   3 
  2  81  -1   0     1700   2 
  2  82  -1   0     1700   3 
  2  83   0   0      283   1 
  2  84   0   0      279   0 
  2  85  -1   0     1700   3 
  2  86   0   0      263   1 
  2  87   0   0      258   0 
  2  88  -1   0     1700   2 
  2  89   0   0      272   1 
  2  90  -1   0     1700   3 
  2  91   0   0      219   0 
  2  92   0   0      255   0 
  2  93  -1   0     1700   2 
  2  94   0   0      226   1 
  2  95   0   0      274   1 
  2  96   0   0      229   0 
  2  97  -1   0     1700   3 
  2  98   0   0      263   1 
  2  99  -1   0     1700   3 
  2 100  -1   0     1700   3 
  2 101  -1   0     1700   3 
  2 102  -1   0     1700   2 
  2 103  -1   0     1700   3 
  2 104  -1   0     1700   3 
  2 105  -1   0     1700   3 
  2 106   0   0      263   1 
  2 107  -1   0     1700   3 
  2 108  -1   0     1700   2 
  2 109  -1   0     1700   3 
  2 110  -1   0     1700   2 
  2 111  -1   0     1700   2 
  2 112  -1   0     1700   3 
  2 113   0   0      371   0 
  2 114  -1   0     1700   3 
  2 115  -1   0     1700   2 
  2 116   0   0      221   0 
  2 117   0   0      303   1 
  2 118  -1   0     1700   2 
  2 119  -1   0     1700   3 
  2 120   0   0      211   1 
  2 121  -1   0     1700   2 
  2 122   0   0      239   0 
  2 123   0   0      239   0 
  2 124  -1   0     1700   2 
  2 125  -1   0     1700   3 
  2 126  -1   0     1700   2 
  2 127  -1   0     1700   2 
  3   0  -1   0     1700   3 
  3   1  -1   0     1700   2 
  3   2   0   0      176   0 
  3   3  -1   0     1700   3 
  3   4   0   0      214   0 
  3   5   0   0      237   0 
  3   6  -1   0     1700   2 
  3   7   0   0      257   1 
  3   8  -1   0     1700   3 
  3   9  -1   0     1700   2 
  3  10   0   2      187   2 
  3  11   0   0      269   0 
  3  12   0   0      244   1 
  3  13  -1   0     1700   2 
  3  14  -1   0     1700   3 
  3  15   0   2      209   2 
  3  16  -1   0     1700   3 
  3  17   0   0      349   0 
  3  18   0   0      264   0 
  3  19  -1   0     1700   2 
  3  20   0   0      256   1 
  3  21  -1   0     1700   2 
  3  22   0   0      411   0 
  3  23   0   0      308   1 
  3  24  -1   0     1700   2 
  3  25   0   0      213   0 
  3  26   0   0      288   1 
  3  27   0   0      263   1 
  3  28   0   0      328   1 
  3  29   0   0      252   0 
  3  30   0   0      232   0 
  3  31  -1   0     1700   3 
  3  32  -1   0     1700   2 
  3  33  -1   0     1700   2 
  3  34  -1   0     1700   2 
  3  35   0   0      225   0 
  3  36  -1   0     1700   3 
  3  37  -1   0     1700   2 
  3  38   0   0      349   1 
  3  39  -1   0     1700   2 
  3  40   0   0      236   0 
  3  41   0   0      306   0 
  3  42   0   0      280   1 
  3  43   0   0      267   1 
  3  44  -1   0     1700   3 
  3  45   0   0      261   1 
  3  46  -1   0     1700   3 
  3  47   0   0      197   0 
  3  48  -1   0     1700   3 
  3  49   0   2      232   2 
  3  50  -1   0     1700   2 
  3  51  -1   0     1700   2 
  3  52   0   0      212   0 
  3  53   0   0      291   1 
  3  54  -1   0     1700   2 
  3  55   0   0      239   0 
  3  56  -1   0     1700   3 
  3  57   0   0      286   1 
  3  58   0   0      254   1 
  3  59   0   2      251   2 
  3  60  -1   0     1700   3 
  3  61   0   0      319   1 
  3  62  -1   0     1700   2 
  3  63   0   0      245   1 
  3  64   0   0      804   0 
  3  65  -1   0     1700   3 
  3  66  -1   0     1700   2 
  3  67  -1   0     1700   3 
  3  68   0   0      255   0 
  3  69   0   0      268   0 
  3  70  -1   0     1700   3 
  3  71   0   0      303   1 
  3  72  -1   0     1700   2 
  3  73  -1   0     1700   3 
  3  74  -1   0     1700   3 
  3  75  -1   0     1700   3 
  3  76   0   0      326   1 
  3  77   0   0      294   1 
  3  78  -1   0     1700   3 
  3  79  -1   0     1700   3 
  3  80   0   0      245   1 
  3  81  -1   0     1700   2 
  3  82  -1   0     1700   3 
  3  83  -1   0     1700   2 
  3  84   0   0      263   1 
  3  85   0   0      311   1 
  3  86   0   0      277   1 
  3  87   0   0      299   1 
  3  88   0   0      342   1 
  3  89   0   0      234   0 
  3  90   0   2      270   3 
  3  91   0   0      287   1 
  3  92   0   0      246   1 
  3  93   0   0      321   0 
  3  94   0   0      393   0 
  3  95  -1   0     1700   3 
  3  96  -1   0     1700   3 
  3  97   0   0      216   0 
  3  98   0   0      265   1 
  3  99   0   0      274   0 
  3 100  -1   0     1700   2 
  3 101  -1   0     1700   2 
  3 102  -1   0     1700   3 
  3 103   0   0      231   0 
  3 104  -1   0     1700   3 
  3 105  -1   0     1700   3 
  3 106  -1   0     1700   3 
  3 107  -1   0     1700   3 
  3 108   0   0      307   0 
  3 109  -1   0     1700   2 
  3 110   0   0      311   1 
  3 111  -1   0     1700   3 
  3 112   0   0      337   0 
  3 113  -1   0     1700   2 
  3 114  -1   0     1700   3 
  3 115  -1   0     1700   2 
  3 116   0   0      273   1 
  3 117  -1   0     1700   3 
  3 118   0   0      218   1 
  3 119  -1   0     1700   2 
  3 120   0   0      238   0 
  3 121   0   0      296   0 
  3 122   0   0      344   0 
  3 123   0   0      278   1 
  3 124   0   0      213   0 
  3 125   0   0      209   0 
  3 126   0   2      216   2 
  3 127  -1   0     1700   2 
