# Supplementary material for: The influence of the Japanese waving cat on the joint spatial compatibility effect: A replication and extension of Dolk, Hommel, Prinz, and Liepelt (2013)
Source: PLoS One. 2017 Sep 14;12(9):e0184844. doi: 10.1371/journal.pone.0184844 (PMC5599021; doi:10.1371/journal.pone.0184844)
Supplement: S2 File — (ZIP) [file pone.0184844.s002.zip › S2 Data/raw data/6.dat]

SimonNLb [06-2015]
  6    3   0
 ANO390
 -1   0   0   0      902   1 
 -1   1   0   0      456   1 
 -1   2  -1   0     1700   2 
 -1   3  -1   0     1700   2 
 -1   4  -1   0     1700   3 
 -1   5   0   0      379   0 
 -1   6  -1   0     1700   3 
 -1   7   0   0      626   0 
  0   0  -1   0     1700   3 
  0   1  -1   0     1700   2 
  0   2   0   0      388   0 
  0   3  -1   0     1700   2 
  0   4  -1   0     1700   3 
  0   5   0   0      375   0 
  0   6   0   0      463   0 
  0   7   0   0      405   1 
  0   8  -1   0     1700   3 
  0   9  -1   0     1700   3 
  0  10   0   0      381   1 
  0  11   0   0      405   0 
  0  12  -1   0     1700   2 
  0  13  -1   0     1700   3 
  0  14   0   0      320   1 
  0  15  -1   0     1700   2 
  0  16  -1   0     1700   3 
  0  17   0   0      490   1 
  0  18   0   0      488   1 
  0  19  -1   0     1700   3 
  0  20  -1   0     1700   2 
  0  21  -1   0     1700   3 
  0  22   0   0      337   0 
  0  23   0   0      526   1 
  0  24   0   0      417   0 
  0  25   0   0      383   0 
  0  26   0   0      330   0 
  0  27  -1   0     1700   2 
  0  28  -1   0     1700   2 
  0  29   0   0      378   1 
  0  30   0   0      459   1 
  0  31   0   0      361   1 
  0  32  -1   0     1700   3 
  0  33  -1   0     1700   2 
  0  34   0   0      442   0 
  0  35   0   0      338   0 
  0  36  -1   0     1700   2 
  0  37  -1   0     1700   2 
  0  38  -1   0     1700   2 
  0  39  -1   0     1700   2 
  0  40   0   0      380   1 
  0  41  -1   0     1700   3 
  0  42  -1   0     1700   3 
  0  43  -1   0     1700   2 
  0  44   0   0      536   0 
  0  45  -1   0     1700   2 
  0  46   0   0      279   1 
  0  47   0   0      478   1 
  0  48  -1   0     1700   2 
  0  49  -1   0     1700   3 
  0  50   0   0      567   0 
  0  51   0   0      458   1 
  0  52  -1   0     1700   2 
  0  53   0   0      256   1 
  0  54  -1   0     1700   2 
  0  55  -1   0     1700   2 
  0  56  -1   0     1700   2 
  0  57  -1   0     1700   3 
  0  58   0   0      296   0 
  0  59  -1   0     1700   3 
  0  60  -1   0     1700   2 
  0  61  -1   0     1700   3 
  0  62   0   0      409   1 
  0  63  -1   0     1700   2 
  0  64   0   0      471   1 
  0  65   0   0      462   0 
  0  66   0   0      349   0 
  0  67  -1   0     1700   3 
  0  68   0   0      319   1 
  0  69   0   0      423   0 
  0  70   0   0      357   1 
  0  71  -1   0     1700   2 
  0  72   0   0      379   0 
  0  73   0   0      361   0 
  0  74   0   0      384   1 
  0  75   0   0      386   1 
  0  76  -1   0     1700   3 
  0  77   0   0      319   0 
  0  78  -1   0     1700   2 
  0  79   0   0      283   1 
  0  80   0   0      332   0 
  0  81   0   0      371   1 
  0  82  -1   0     1700   2 
  0  83  -1   0     1700   3 
  0  84  -1   0     1700   3 
  0  85  -1   0     1700   2 
  0  86   0   0      440   1 
  0  87   0   0      456   1 
  0  88   0   0      388   0 
  0  89  -1   0     1700   3 
  0  90   0   0      375   0 
  0  91   0   0      358   0 
  0  92  -1   0     1700   2 
  0  93  -1   0     1700   3 
  0  94   0   0      383   1 
  0  95   0   0      449   0 
  0  96  -1   0     1700   3 
  0  97  -1   0     1700   3 
  0  98   0   0      338   0 
  0  99  -1   0     1700   2 
  0 100  -1   0     1700   3 
  0 101  -1   0     1700   2 
  0 102   0   0      401   1 
  0 103  -1   0     1700   3 
  0 104  -1   0     1700   2 
  0 105   0   0      357   1 
  0 106  -1   0     1700   2 
  0 107  -1   0     1700   3 
  0 108   0   0      444   0 
  0 109  -1   0     1700   3 
  0 110  -1   0     1700   2 
  0 111   0   0      357   0 
  0 112   0   0      547   0 
  0 113   0   0      322   1 
  0 114  -1   0     1700   3 
  0 115   0   0      331   1 
  0 116  -1   0     1700   3 
  0 117  -1   0     1700   3 
  0 118   0   0      364   1 
  0 119   0   0      395   0 
  0 120   0   0      330   1 
  0 121  -1   0     1700   3 
  0 122  -1   0     1700   3 
  0 123   0   0      339   0 
  0 124   0   0      414   0 
  0 125   0   0      324   0 
  0 126   0   0      455   1 
  0 127  -1   0     1700   2 
  1   0  -1   0     1700   2 
  1   1   0   0      347   0 
  1   2   0   0      337   1 
  1   3   0   0      350   1 
  1   4   0   0      331   1 
  1   5   0   0      280   1 
  1   6  -1   0     1700   2 
  1   7   0   0      283   1 
  1   8  -1   0     1700   2 
  1   9  -1   0     1700   2 
  1  10  -1   0     1700   3 
  1  11   0   0      461   1 
  1  12   0   0      368   1 
  1  13  -1   0     1700   3 
  1  14   0   0      360   0 
  1  15  -1   0     1700   3 
  1  16  -1   0     1700   3 
  1  17   0   0      368   0 
  1  18  -1   0     1700   2 
  1  19   0   0      388   1 
  1  20  -1   0     1700   2 
  1  21   0   0      375   0 
  1  22  -1   0     1700   3 
  1  23   0   0      337   0 
  1  24   0   0      362   1 
  1  25   0   0      386   0 
  1  26   0   0      340   1 
  1  27  -1   0     1700   2 
  1  28   0   0      310   1 
  1  29  -1   0     1700   3 
  1  30  -1   0     1700   2 
  1  31  -1   0     1700   2 
  1  32   0   0      397   0 
  1  33  -1   0     1700   3 
  1  34   0   0      428   1 
  1  35   0   0      378   0 
  1  36   0   0      389   1 
  1  37  -1   0     1700   2 
  1  38   0   0      331   0 
  1  39  -1   0     1700   3 
  1  40  -1   0     1700   3 
  1  41  -1   0     1700   2 
  1  42  -1   0     1700   2 
  1  43  -1   0     1700   2 
  1  44   0   0      424   1 
  1  45   0   0      421   1 
  1  46  -1   0     1700   2 
  1  47   0   0      444   1 
  1  48   0   0      409   0 
  1  49   0   0      442   0 
  1  50   0   0      358   0 
  1  51  -1   0     1700   3 
  1  52  -1   0     1700   3 
  1  53   0   0      377   1 
  1  54  -1   0     1700   3 
  1  55   0   0      380   1 
  1  56  -1   0     1700   2 
  1  57  -1   0     1700   3 
  1  58  -1   0     1700   3 
  1  59  -1   0     1700   2 
  1  60   0   0      442   0 
  1  61  -1   0     1700   2 
  1  62   0   0      452   0 
  1  63   0   0      381   0 
  1  64   0   0      418   0 
  1  65   0   0      381   1 
  1  66   0   0      385   1 
  1  67   0   0      315   0 
  1  68   0   0      364   1 
  1  69  -1   0     1700   2 
  1  70   0   0      362   0 
  1  71  -1   0     1700   2 
  1  72   0   0      336   0 
  1  73   0   0      418   1 
  1  74  -1   0     1700   3 
  1  75  -1   0     1700   3 
  1  76   0   0      374   1 
  1  77  -1   0     1700   2 
  1  78  -1   0     1700   2 
  1  79   0   0      270   1 
  1  80   0   0      416   1 
  1  81   0   0      343   0 
  1  82  -1   0     1700   2 
  1  83  -1   0     1700   3 
  1  84  -1   0     1700   3 
  1  85   0   0      432   0 
  1  86  -1   0     1700   2 
  1  87  -1   0     1700   3 
  1  88   0   0      419   0 
  1  89   0   0      370   0 
  1  90   0   0      311   0 
  1  91  -1   0     1700   3 
  1  92  -1   0     1700   2 
  1  93  -1   0     1700   3 
  1  94   0   0      447   1 
  1  95   0   0      414   0 
  1  96  -1   0     1700   2 
  1  97  -1   0     1700   3 
  1  98  -1   0     1700   3 
  1  99  -1   0     1700   3 
  1 100   0   0      416   1 
  1 101  -1   0     1700   3 
  1 102  -1   0     1700   2 
  1 103   0   0      449   1 
  1 104  -1   0     1700   3 
  1 105  -1   0     1700   2 
  1 106   0   0      409   0 
  1 107  -1   0     1700   3 
  1 108  -1   0     1700   2 
  1 109  -1   0     1700   2 
  1 110  -1   0     1700   3 
  1 111  -1   0     1700   2 
  1 112   0   0      501   1 
  1 113   0   0      502   0 
  1 114  -1   0     1700   3 
  1 115   0   0      338   0 
  1 116  -1   0     1700   3 
  1 117   0   0      318   0 
  1 118  -1   0     1700   2 
  1 119  -1   0     1700   2 
  1 120   0   0      406   1 
  1 121   0   0      647   1 
  1 122  -1   0     1700   3 
  1 123   0   0      336   0 
  1 124   0   0      486   0 
  1 125  -1   0     1700   3 
  1 126   0   0      302   0 
  1 127   0   0      378   1 
  2   0  -1   0     1700   3 
  2   1   0   0      419   1 
  2   2   0   0      330   1 
  2   3  -1   0     1700   2 
  2   4  -1   0     1700   3 
  2   5   0   0      451   0 
  2   6   0   0      321   0 
  2   7   0   0      392   0 
  2   8  -1   0     1700   3 
  2   9  -1   0     1700   2 
  2  10   0   0      345   1 
  2  11  -1   0     1700   2 
  2  12   0   0      329   1 
  2  13   0   0      347   0 
  2  14  -1   0     1700   2 
  2  15   0   0      554   1 
  2  16   0   0      408   0 
  2  17  -1   0     1700   2 
  2  18   0   0      476   1 
  2  19  -1   0     1700   2 
  2  20   0   0      325   1 
  2  21   0   0      399   0 
  2  22   0   0      439   1 
  2  23   0   0      344   1 
  2  24  -1   0     1700   3 
  2  25   0   0      285   0 
  2  26  -1   0     1700   2 
  2  27   0   0      354   1 
  2  28  -1   0     1700   3 
  2  29  -1   0     1700   3 
  2  30   0   0      307   0 
  2  31  -1   0     1700   3 
  2  32  -1   0     1700   2 
  2  33   0   0      417   1 
  2  34  -1   0     1700   3 
  2  35  -1   0     1700   3 
  2  36  -1   0     1700   3 
  2  37  -1   0     1700   3 
  2  38   0   0      378   1 
  2  39  -1   0     1700   2 
  2  40   0   0      409   0 
  2  41  -1   0     1700   2 
  2  42   0   0      605   0 
  2  43   0   0      500   0 
  2  44   0   0      331   0 
  2  45   0   0      441   1 
  2  46   0   0      384   1 
  2  47   0   2      377   3 
  2  48   0   0      351   0 
  2  49  -1   0     1700   2 
  2  50  -1   0     1700   2 
  2  51  -1   0     1700   3 
  2  52  -1   0     1700   2 
  2  53   0   0      508   0 
  2  54   0   0      514   0 
  2  55   0   0      429   1 
  2  56  -1   0     1700   2 
  2  57  -1   0     1700   3 
  2  58   0   0      437   1 
  2  59  -1   0     1700   3 
  2  60   0   0      409   0 
  2  61   0   0      479   1 
  2  62   0   0      453   1 
  2  63  -1   0     1700   3 
  2  64  -1   0     1700   2 
  2  65  -1   0     1700   2 
  2  66  -1   0     1700   2 
  2  67  -1   0     1700   2 
  2  68  -1   0     1700   2 
  2  69   0   0      479   0 
  2  70   0   0      644   0 
  2  71   0   0      493   0 
  2  72  -1   0     1700   3 
  2  73  -1   0     1700   3 
  2  74   0   0      475   1 
  2  75  -1   0     1700   2 
  2  76   0   0      469   0 
  2  77  -1   0     1700   3 
  2  78  -1   0     1700   3 
  2  79  -1   0     1700   2 
  2  80  -1   0     1700   3 
  2  81  -1   0     1700   2 
  2  82  -1   0     1700   2 
  2  83   0   0      435   1 
  2  84  -1   0     1700   2 
  2  85  -1   0     1700   3 
  2  86   0   0      330   0 
  2  87  -1   0     1700   2 
  2  88  -1   0     1700   2 
  2  89   0   0      485   1 
  2  90  -1   0     1700   3 
  2  91   0   0      498   1 
  2  92  -1   0     1700   3 
  2  93   0   0      508   0 
  2  94  -1   0     1700   3 
  2  95   0   0      364   0 
  2  96   0   0      497   0 
  2  97  -1   0     1700   2 
  2  98  -1   0     1700   2 
  2  99   0   0      307   1 
  2 100   0   0      390   0 
  2 101   0   0      378   1 
  2 102  -1   0     1700   3 
  2 103   0   0      437   1 
  2 104   0   0      373   0 
  2 105  -1   0     1700   2 
  2 106   0   0      461   0 
  2 107  -1   0     1700   3 
  2 108   0   0      360   1 
  2 109  -1   0     1700   3 
  2 110  -1   0     1700   2 
  2 111   0   0      372   1 
  2 112  -1   0     1700   3 
  2 113   0   0      456   0 
  2 114   0   0      425   1 
  2 115   0   0      353   1 
  2 116   0   0      542   1 
  2 117  -1   0     1700   2 
  2 118   0   0      406   0 
  2 119  -1   0     1700   3 
  2 120   0   0      487   1 
  2 121  -1   0     1700   2 
  2 122   0   0      346   0 
  2 123   0   0      416   0 
  2 124  -1   0     1700   3 
  2 125   0   0      409   1 
  2 126  -1   0     1700   3 
  2 127   0   0      420   0 
  3   0   0   0      372   1 
  3   1   0   0      369   0 
  3   2  -1   0     1700   2 
  3   3   0   0      355   0 
  3   4   0   0      328   0 
  3   5  -1   0     1700   2 
  3   6   0   0      353   1 
  3   7  -1   0     1700   3 
  3   8   0   0      398   0 
  3   9  -1   0     1700   3 
  3  10   0   0      600   1 
  3  11   0   0      470   0 
  3  12   0   0      452   1 
  3  13  -1   0     1700   2 
  3  14  -1   0     1700   2 
  3  15   0   0      412   0 
  3  16  -1   0     1700   2 
  3  17   0   0      417   1 
  3  18   0   0      361   1 
  3  19   0   0      378   1 
  3  20   0   0      373   1 
  3  21   0   0      389   0 
  3  22  -1   0     1700   3 
  3  23   0   0      353   0 
  3  24   0   0      476   0 
  3  25  -1   0     1700   3 
  3  26   0   0      425   1 
  3  27   0   0      471   0 
  3  28  -1   0     1700   3 
  3  29   0   0      394   0 
  3  30   0   0      394   0 
  3  31  -1   0     1700   2 
  3  32  -1   0     1700   3 
  3  33   0   0      467   1 
  3  34   0   0      400   0 
  3  35  -1   0     1700   2 
  3  36   0   0      387   1 
  3  37  -1   0     1700   2 
  3  38  -1   0     1700   2 
  3  39  -1   0     1700   3 
  3  40  -1   0     1700   3 
  3  41   0   0      388   0 
  3  42   0   0      497   0 
  3  43  -1   0     1700   2 
  3  44  -1   0     1700   3 
  3  45  -1   0     1700   2 
  3  46  -1   1     1700   1 
  3  47  -1   0     1700   2 
  3  48  -1   0     1700   3 
  3  49  -1   0     1700   3 
  3  50  -1   0     1700   3 
  3  51   0   0      509   1 
  3  52   0   0      353   1 
  3  53  -1   0     1700   2 
  3  54   0   0      348   1 
  3  55  -1   0     1700   2 
  3  56  -1   0     1700   3 
  3  57  -1   0     1700   2 
  3  58   0   0      569   1 
  3  59  -1   0     1700   2 
  3  60  -1   0     1700   3 
  3  61  -1   0     1700   3 
  3  62   0   0      432   1 
  3  63   0   0      464   0 
  3  64  -1   0     1700   3 
  3  65   0   0      445   1 
  3  66   0   0      338   1 
  3  67  -1   0     1700   2 
  3  68  -1   0     1700   2 
  3  69   0   0      355   0 
  3  70  -1   0     1700   2 
  3  71   0   0      353   0 
  3  72  -1   0     1700   2 
  3  73  -1   0     1700   3 
  3  74   0   0      348   0 
  3  75   0   0      385   1 
  3  76  -1   0     1700   3 
  3  77   0   0      366   1 
  3  78   0   0      333   1 
  3  79   0   0      289   1 
  3  80   0   0      330   1 
  3  81  -1   0     1700   3 
  3  82  -1   0     1700   3 
  3  83  -1   0     1700   2 
  3  84  -1   0     1700   2 
  3  85   0   0      396   0 
  3  86   0   0      404   1 
  3  87  -1   0     1700   3 
  3  88   0   0      310   0 
  3  89  -1   1     1700   1 
  3  90  -1   0     1700   2 
  3  91   0   0      324   0 
  3  92   0   0      394   1 
  3  93  -1   0     1700   2 
  3  94  -1   0     1700   2 
  3  95   0   0      349   0 
  3  96  -1   0     1700   2 
  3  97   0   0      427   0 
  3  98  -1   0     1700   3 
  3  99  -1   0     1700   3 
  3 100  -1   0     1700   3 
  3 101   0   0      401   0 
  3 102   0   0      335   0 
  3 103   0   0      584   1 
  3 104   0   0      496   0 
  3 105  -1   0     1700   3 
  3 106  -1   0     1700   3 
  3 107  -1   0     1700   3 
  3 108   0   0      501   0 
  3 109  -1   0     1700   3 
  3 110  -1   0     1700   2 
  3 111  -1   0     1700   3 
  3 112   0   0      299   0 
  3 113   0   0      398   1 
  3 114  -1   0     1700   3 
  3 115  -1   0     1700   3 
  3 116  -1   0     1700   2 
  3 117   0   0      330   1 
  3 118   0   0      377   0 
  3 119  -1   0     1700   2 
  3 120  -1   0     1700   2 
  3 121   0   0      386   0 
  3 122   0   0      352   1 
  3 123  -1   0     1700   2 
  3 124  -1   0     1700   2 
  3 125  -1   0     1700   3 
  3 126   0   0      408   1 
  3 127   0   0      392   0 
