# Supplementary material for: The influence of the Japanese waving cat on the joint spatial compatibility effect: A replication and extension of Dolk, Hommel, Prinz, and Liepelt (2013)
Source: PLoS One. 2017 Sep 14;12(9):e0184844. doi: 10.1371/journal.pone.0184844 (PMC5599021; doi:10.1371/journal.pone.0184844)
Supplement: S2 File — (ZIP) [file pone.0184844.s002.zip › S2 Data/raw data/60.dat]

SimonNLb [06-2015]
 60    0   0
 AIA01
 -1   0   0   0      364   0 
 -1   1  -1   0     1700   2 
 -1   2   0   0      350   1 
 -1   3   0   0      286   1 
 -1   4   0   0      288   0 
 -1   5   0   2      293   3 
 -1   6  -1   0     1700   2 
 -1   7  -1   0     1700   3 
  0   0   0   0      496   0 
  0   1  -1   0     1700   2 
  0   2  -1   0     1700   2 
  0   3   0   0      324   0 
  0   4   0   0      333   1 
  0   5   0   0      335   0 
  0   6   0   0      286   1 
  0   7   0   0      298   1 
  0   8   0   0      290   0 
  0   9   0   0      403   1 
  0  10  -1   0     1700   2 
  0  11  -1   0     1700   2 
  0  12  -1   0     1700   3 
  0  13  -1   0     1700   3 
  0  14   0   0      365   0 
  0  15   0   0      281   0 
  0  16  -1   0     1700   3 
  0  17   0   0      367   0 
  0  18   0   0      306   0 
  0  19  -1   0     1700   3 
  0  20  -1   0     1700   3 
  0  21   0   0      329   1 
  0  22   0   0      352   1 
  0  23   0   0      282   1 
  0  24  -1   0     1700   2 
  0  25  -1   0     1700   2 
  0  26  -1   0     1700   3 
  0  27   0   0      314   1 
  0  28  -1   0     1700   3 
  0  29  -1   0     1700   3 
  0  30  -1   0     1700   2 
  0  31   0   0      340   0 
  0  32  -1   0     1700   2 
  0  33   0   0      383   1 
  0  34  -1   0     1700   2 
  0  35   0   0      371   0 
  0  36  -1   0     1700   2 
  0  37   0   0      296   0 
  0  38   0   0      361   0 
  0  39   0   0      345   0 
  0  40  -1   0     1700   2 
  0  41   0   0      348   0 
  0  42   0   2      290   3 
  0  43   0   0      305   1 
  0  44   0   0      342   1 
  0  45   0   0      343   0 
  0  46   0   0      357   0 
  0  47  -1   0     1700   2 
  0  48   0   0      322   1 
  0  49  -1   0     1700   2 
  0  50  -1   0     1700   2 
  0  51  -1   0     1700   2 
  0  52   0   0      293   0 
  0  53   0   0      262   0 
  0  54   0   0      242   0 
  0  55  -1   0     1700   3 
  0  56  -1   0     1700   3 
  0  57   0   0      321   0 
  0  58   0   0      368   1 
  0  59  -1   0     1700   3 
  0  60  -1   0     1700   3 
  0  61  -1   0     1700   2 
  0  62   0   0      385   1 
  0  63   0   0      382   1 
  0  64   0   0      357   1 
  0  65   0   0      319   1 
  0  66  -1   0     1700   2 
  0  67  -1   0     1700   2 
  0  68  -1   0     1700   2 
  0  69   0   0      397   0 
  0  70  -1   0     1700   3 
  0  71   0   0      403   1 
  0  72  -1   0     1700   2 
  0  73   0   0      380   1 
  0  74   0   0      316   0 
  0  75  -1   0     1700   3 
  0  76  -1   0     1700   3 
  0  77  -1   0     1700   3 
  0  78   0   0      332   1 
  0  79   0   0      346   1 
  0  80   0   0      333   1 
  0  81   0   0      339   1 
  0  82   0   0      316   1 
  0  83  -1   0     1700   3 
  0  84  -1   0     1700   3 
  0  85   0   0      367   0 
  0  86  -1   0     1700   3 
  0  87  -1   0     1700   3 
  0  88   0   0      249   0 
  0  89   0   0      312   0 
  0  90  -1   0     1700   2 
  0  91  -1   0     1700   3 
  0  92  -1   0     1700   3 
  0  93  -1   0     1700   3 
  0  94  -1   0     1700   2 
  0  95  -1   0     1700   3 
  0  96   0   0      354   1 
  0  97   0   0      348   0 
  0  98  -1   0     1700   3 
  0  99  -1   0     1700   2 
  0 100  -1   0     1700   2 
  0 101   0   0      357   0 
  0 102  -1   0     1700   2 
  0 103  -1   0     1700   3 
  0 104   0   0      331   1 
  0 105  -1   0     1700   2 
  0 106   0   0      341   1 
  0 107  -1   0     1700   3 
  0 108   0   0      515   1 
  0 109  -1   0     1700   2 
  0 110  -1   0     1700   3 
  0 111   0   0      365   0 
  0 112  -1   0     1700   2 
  0 113   0   0      384   0 
  0 114  -1   0     1700   3 
  0 115   0   0      307   1 
  0 116   0   0      355   1 
  0 117  -1   0     1700   2 
  0 118   0   0      373   0 
  0 119  -1   0     1700   2 
  0 120   0   0      223   0 
  0 121  -1   0     1700   3 
  0 122  -1   0     1700   3 
  0 123   0   0      344   1 
  0 124   0   2      287   2 
  0 125   0   0      357   1 
  0 126  -1   0     1700   2 
  0 127   0   0      315   0 
  1   0  -1   0     1700   2 
  1   1   0   0      286   0 
  1   2  -1   0     1700   2 
  1   3   0   0      298   0 
  1   4  -1   0     1700   2 
  1   5  -1   0     1700   2 
  1   6  -1   0     1700   2 
  1   7   0   0      330   1 
  1   8   0   0      411   1 
  1   9  -1   0     1700   3 
  1  10   0   0      284   0 
  1  11   0   0      354   1 
  1  12  -1   0     1700   2 
  1  13  -1   0     1700   3 
  1  14   0   0      361   1 
  1  15   0   0      334   0 
  1  16   0   0      338   1 
  1  17  -1   0     1700   3 
  1  18   0   0      355   1 
  1  19   0   0      352   0 
  1  20   0   0      364   0 
  1  21  -1   0     1700   3 
  1  22   0   0      464   0 
  1  23  -1   0     1700   2 
  1  24   0   0      234   1 
  1  25  -1   0     1700   2 
  1  26   0   0      213   0 
  1  27  -1   0     1700   3 
  1  28  -1   0     1700   3 
  1  29   0   0      363   1 
  1  30  -1   0     1700   3 
  1  31   0   0      290   0 
  1  32  -1   0     1700   3 
  1  33  -1   0     1700   2 
  1  34   0   0      351   1 
  1  35   0   0      418   1 
  1  36   0   0      291   1 
  1  37   0   0      325   0 
  1  38   0   0      361   1 
  1  39  -1   0     1700   3 
  1  40  -1   0     1700   2 
  1  41   0   0      447   1 
  1  42  -1   0     1700   3 
  1  43  -1   0     1700   2 
  1  44   0   0      265   0 
  1  45  -1   0     1700   2 
  1  46  -1   0     1700   3 
  1  47   0   0      350   1 
  1  48  -1   0     1700   2 
  1  49  -1   0     1700   3 
  1  50   0   0      418   0 
  1  51  -1   0     1700   2 
  1  52   0   0      368   1 
  1  53  -1   0     1700   2 
  1  54  -1   0     1700   3 
  1  55  -1   0     1700   2 
  1  56   0   0      282   0 
  1  57  -1   0     1700   2 
  1  58   0   0      338   0 
  1  59   0   0      370   1 
  1  60   0   0      307   0 
  1  61   0   0      372   0 
  1  62  -1   0     1700   2 
  1  63  -1   0     1700   3 
  1  64   0   0      348   0 
  1  65  -1   0     1700   2 
  1  66  -1   0     1700   2 
  1  67   0   0      286   0 
  1  68  -1   0     1700   3 
  1  69   0   0      334   1 
  1  70  -1   0     1700   3 
  1  71  -1   0     1700   2 
  1  72   0   0      312   0 
  1  73   0   0      474   0 
  1  74   0   0      285   0 
  1  75  -1   0     1700   2 
  1  76   0   0      374   1 
  1  77  -1   0     1700   3 
  1  78   0   0      377   1 
  1  79   0   0      337   0 
  1  80   0   0      380   0 
  1  81   0   0      368   1 
  1  82   0   0      354   1 
  1  83  -1   0     1700   2 
  1  84   0   0      350   1 
  1  85   0   0      402   0 
  1  86  -1   0     1700   3 
  1  87   0   0      358   0 
  1  88   0   0      356   1 
  1  89   0   0      331   1 
  1  90  -1   0     1700   3 
  1  91   0   0      336   1 
  1  92  -1   0     1700   3 
  1  93   0   0      281   0 
  1  94  -1   0     1700   3 
  1  95   0   0      346   1 
  1  96  -1   0     1700   2 
  1  97   0   0      360   0 
  1  98  -1   0     1700   2 
  1  99   0   0      398   1 
  1 100  -1   0     1700   3 
  1 101   0   0      375   1 
  1 102  -1   0     1700   3 
  1 103  -1   0     1700   2 
  1 104  -1   0     1700   3 
  1 105  -1   0     1700   3 
  1 106   0   0      327   0 
  1 107  -1   0     1700   2 
  1 108   0   0      365   1 
  1 109  -1   0     1700   2 
  1 110  -1   0     1700   3 
  1 111  -1   0     1700   3 
  1 112  -1   0     1700   2 
  1 113  -1   0     1700   2 
  1 114   0   0      405   0 
  1 115   0   0      395   1 
  1 116  -1   0     1700   3 
  1 117   0   0      348   0 
  1 118   0   0      345   1 
  1 119  -1   0     1700   3 
  1 120  -1   0     1700   2 
  1 121  -1   0     1700   3 
  1 122  -1   0     1700   3 
  1 123   0   0      272   0 
  1 124  -1   0     1700   2 
  1 125  -1   0     1700   3 
  1 126   0   0      383   0 
  1 127   0   0      399   1 
  2   0   0   0      330   0 
  2   1   0   0      271   1 
  2   2   0   0      276   1 
  2   3  -1   0     1700   3 
  2   4   0   0      286   1 
  2   5   0   0      303   1 
  2   6   0   0      349   0 
  2   7   0   0      291   1 
  2   8   0   2      207   2 
  2   9   0   0      348   1 
  2  10   0   0      223   0 
  2  11  -1   0     1700   3 
  2  12   0   0      232   0 
  2  13   0   0      343   0 
  2  14   0   0      303   1 
  2  15  -1   0     1700   3 
  2  16  -1   0     1700   3 
  2  17   0   0      348   0 
  2  18  -1   0     1700   2 
  2  19   0   0      362   0 
  2  20   0   0      308   1 
  2  21   0   0      333   0 
  2  22  -1   0     1700   3 
  2  23   0   0      324   1 
  2  24   0   0      315   1 
  2  25   0   0      349   1 
  2  26  -1   0     1700   2 
  2  27  -1   0     1700   2 
  2  28   0   0      352   0 
  2  29  -1   0     1700   3 
  2  30  -1   0     1700   2 
  2  31  -1   0     1700   3 
  2  32   0   0      232   0 
  2  33  -1   0     1700   2 
  2  34  -1   0     1700   3 
  2  35  -1   0     1700   2 
  2  36   0   0      370   0 
  2  37  -1   0     1700   3 
  2  38  -1   0     1700   2 
  2  39   0   0      284   0 
  2  40  -1   0     1700   2 
  2  41   0   0      363   0 
  2  42  -1   0     1700   2 
  2  43  -1   0     1700   2 
  2  44  -1   0     1700   2 
  2  45   0   0      356   1 
  2  46   0   0      279   1 
  2  47  -1   0     1700   3 
  2  48   0   0      348   0 
  2  49   0   0      301   0 
  2  50  -1   0     1700   2 
  2  51   0   0      510   0 
  2  52  -1   0     1700   3 
  2  53   0   0      200   0 
  2  54   0   0      322   0 
  2  55  -1   0     1700   2 
  2  56   0   0      338   1 
  2  57  -1   0     1700   2 
  2  58  -1   0     1700   2 
  2  59  -1   0     1700   2 
  2  60   0   0       23   1 
  2  61   0   0      349   0 
  2  62   0   0      295   0 
  2  63   0   0      270   0 
  2  64  -1   0     1700   3 
  2  65  -1   0     1700   3 
  2  66  -1   0     1700   3 
  2  67  -1   0     1700   3 
  2  68   0   0      403   1 
  2  69   0   0      342   1 
  2  70  -1   0     1700   3 
  2  71  -1   0     1700   3 
  2  72  -1   0     1700   2 
  2  73  -1   0     1700   2 
  2  74  -1   0     1700   3 
  2  75  -1   0     1700   3 
  2  76   0   0      389   1 
  2  77  -1   0     1700   2 
  2  78   0   0      436   0 
  2  79   0   0      386   1 
  2  80  -1   0     1700   2 
  2  81   0   0      372   0 
  2  82  -1   0     1700   3 
  2  83   0   0      337   0 
  2  84   0   0      280   0 
  2  85   0   0      346   0 
  2  86  -1   0     1700   2 
  2  87  -1   0     1700   2 
  2  88   0   0      407   0 
  2  89  -1   0     1700   3 
  2  90   0   0      394   0 
  2  91  -1   0     1700   3 
  2  92   0   0      302   0 
  2  93   0   0      385   1 
  2  94   0   0      335   1 
  2  95  -1   0     1700   2 
  2  96   0   0      359   1 
  2  97   0   0      359   1 
  2  98   0   0      316   1 
  2  99  -1   0     1700   3 
  2 100   0   0      305   1 
  2 101  -1   0     1700   2 
  2 102   0   0      298   0 
  2 103  -1   0     1700   3 
  2 104   0   0      309   1 
  2 105  -1   0     1700   3 
  2 106   0   0      363   1 
  2 107  -1   0     1700   3 
  2 108  -1   0     1700   2 
  2 109  -1   0     1700   3 
  2 110   0   2      407   2 
  2 111  -1   0     1700   2 
  2 112  -1   0     1700   3 
  2 113   0   0      338   1 
  2 114  -1   0     1700   2 
  2 115   0   0      414   1 
  2 116  -1   0     1700   2 
  2 117   0   0      364   0 
  2 118   0   0      335   1 
  2 119  -1   0     1700   2 
  2 120   0   0      399   1 
  2 121  -1   0     1700   3 
  2 122  -1   0     1700   3 
  2 123  -1   0     1700   3 
  2 124  -1   0     1700   3 
  2 125   0   0      475   1 
  2 126   0   0      353   0 
  2 127  -1   0     1700   2 
  3   0   0   0      250   0 
  3   1   0   0      239   0 
  3   2   0   0      281   0 
  3   3   0   0      354   1 
  3   4  -1   0     1700   2 
  3   5  -1   0     1700   2 
  3   6  -1   0     1700   2 
  3   7  -1   0     1700   2 
  3   8   0   0      318   0 
  3   9   0   0      507   1 
  3  10   0   0      320   1 
  3  11  -1   0     1700   3 
  3  12  -1   0     1700   3 
  3  13  -1   0     1700   3 
  3  14  -1   0     1700   3 
  3  15  -1   0     1700   3 
  3  16   0   0      355   0 
  3  17  -1   0     1700   2 
  3  18  -1   0     1700   3 
  3  19   0   0      297   0 
  3  20  -1   0     1700   3 
  3  21  -1   0     1700   2 
  3  22  -1   0     1700   2 
  3  23   0   0      325   0 
  3  24  -1   0     1700   2 
  3  25  -1   0     1700   2 
  3  26   0   2      260   2 
  3  27   0   0      314   0 
  3  28   0   0      352   1 
  3  29  -1   0     1700   2 
  3  30  -1   0     1700   2 
  3  31   0   0      413   0 
  3  32   0   0      355   1 
  3  33   0   0      246   1 
  3  34  -1   0     1700   3 
  3  35  -1   0     1700   2 
  3  36   0   0      228   1 
  3  37  -1   0     1700   2 
  3  38  -1   0     1700   3 
  3  39   0   0      296   0 
  3  40  -1   0     1700   2 
  3  41   0   0      215   1 
  3  42  -1   0     1700   3 
  3  43   0   0      247   1 
  3  44  -1   0     1700   3 
  3  45   0   0      291   0 
  3  46  -1   0     1700   2 
  3  47   0   0      296   0 
  3  48  -1   0     1700   3 
  3  49  -1   0     1700   2 
  3  50  -1   0     1700   3 
  3  51  -1   0     1700   2 
  3  52   0   0      350   1 
  3  53   0   0      301   1 
  3  54   0   0      361   0 
  3  55  -1   0     1700   2 
  3  56   0   2      257   2 
  3  57  -1   0     1700   2 
  3  58   0   0      413   0 
  3  59  -1   0     1700   3 
  3  60  -1   0     1700   3 
  3  61  -1   0     1700   3 
  3  62   0   0      225   0 
  3  63   0   0      380   0 
  3  64   0   0      344   1 
  3  65  -1   0     1700   2 
  3  66   0   0      379   1 
  3  67   0   0      364   1 
  3  68  -1   0     1700   3 
  3  69  -1   0     1700   3 
  3  70   0   0      387   0 
  3  71   0   0      331   1 
  3  72  -1   0     1700   3 
  3  73  -1   0     1700   3 
  3  74   0   0      352   1 
  3  75  -1   0     1700   3 
  3  76  -1   0     1700   3 
  3  77   0   2      209   2 
  3  78  -1   0     1700   3 
  3  79  -1   0     1700   2 
  3  80   0   0      376   1 
  3  81  -1   0     1700   3 
  3  82  -1   0     1700   2 
  3  83   0   0      246   1 
  3  84  -1   0     1700   3 
  3  85   0   0      327   1 
  3  86   0   0      332   0 
  3  87   0   0      269   1 
  3  88  -1   0     1700   2 
  3  89   0   0      341   0 
  3  90  -1   0     1700   2 
  3  91   0   0      347   0 
  3  92  -1   0     1700   2 
  3  93   0   0      402   0 
  3  94   0   0      276   0 
  3  95  -1   0     1700   3 
  3  96   0   0      338   1 
  3  97  -1   0     1700   2 
  3  98   0   0      327   0 
  3  99   0   0      374   1 
  3 100   0   0      360   1 
  3 101   0   0      344   1 
  3 102   0   0      375   1 
  3 103   0   0      357   1 
  3 104   0   0      319   0 
  3 105   0   0      268   0 
  3 106   0   0      580   1 
  3 107  -1   0     1700   3 
  3 108   0   0      308   1 
  3 109  -1   0     1700   3 
  3 110   0   0      281   0 
  3 111   0   0      332   1 
  3 112   0   0      261   0 
  3 113  -1   0     1700   2 
  3 114  -1   0     1700   2 
  3 115  -1   0     1700   3 
  3 116  -1   0     1700   2 
  3 117   0   0      263   0 
  3 118   0   0      280   0 
  3 119   0   0      225   0 
  3 120  -1   0     1700   3 
  3 121   0   0      311   1 
  3 122   0   0      314   0 
  3 123  -1   0     1700   3 
  3 124   0   0      296   1 
  3 125   0   0      352   1 
  3 126  -1   0     1700   3 
  3 127   0   0      278   0 
