# Supplementary material for: The influence of the Japanese waving cat on the joint spatial compatibility effect: A replication and extension of Dolk, Hommel, Prinz, and Liepelt (2013)
Source: PLoS One. 2017 Sep 14;12(9):e0184844. doi: 10.1371/journal.pone.0184844 (PMC5599021; doi:10.1371/journal.pone.0184844)
Supplement: S2 File — (ZIP) [file pone.0184844.s002.zip › S2 Data/raw data/66.dat]

SimonNLb [06-2015]
 66    0   1
 EMD055
 -1   0   0   0      813   3 
 -1   1   0   0     1450   2 
 -1   2  -1   0     1700   0 
 -1   3  -1   0     1700   1 
 -1   4   0   2        0   0 
 -1   5   0   0      505   2 
 -1   6  -1   0     1700   1 
 -1   7   0   0      507   3 
  0   0   0   0      543   2 
  0   1   0   0      392   2 
  0   2   0   0      644   3 
  0   3  -1   0     1700   0 
  0   4  -1   0     1700   1 
  0   5   0   0      409   3 
  0   6   0   0      358   2 
  0   7   0   0      431   2 
  0   8  -1   0     1700   1 
  0   9   0   0      266   2 
  0  10   0   0      341   2 
  0  11  -1   0     1700   1 
  0  12  -1   0     1700   0 
  0  13   0   0      332   2 
  0  14   0   0      367   3 
  0  15  -1   0     1700   0 
  0  16   0   0      306   2 
  0  17  -1   0     1700   0 
  0  18  -1   0     1700   1 
  0  19  -1   0     1700   1 
  0  20  -1   0     1700   1 
  0  21  -1   0     1700   1 
  0  22   0   0      351   2 
  0  23  -1   0     1700   0 
  0  24   0   0      392   3 
  0  25  -1   0     1700   1 
  0  26   0   0      312   2 
  0  27   0   0      463   3 
  0  28  -1   0     1700   0 
  0  29  -1   0     1700   1 
  0  30  -1   0     1700   0 
  0  31   0   0      418   3 
  0  32   0   0      419   2 
  0  33   0   0      386   3 
  0  34   0   0      358   2 
  0  35  -1   0     1700   1 
  0  36  -1   0     1700   0 
  0  37   0   0      391   3 
  0  38   0   0      383   3 
  0  39   0   0      316   3 
  0  40  -1   0     1700   1 
  0  41  -1   0     1700   1 
  0  42  -1   0     1700   0 
  0  43  -1   0     1700   1 
  0  44   0   0      439   2 
  0  45  -1   0     1700   1 
  0  46  -1   0     1700   1 
  0  47  -1   0     1700   1 
  0  48  -1   0     1700   1 
  0  49  -1   0     1700   0 
  0  50  -1   0     1700   0 
  0  51  -1   0     1700   0 
  0  52   0   0      460   2 
  0  53  -1   0     1700   0 
  0  54  -1   0     1700   0 
  0  55   0   0      379   3 
  0  56  -1   0     1700   1 
  0  57  -1   0     1700   0 
  0  58   0   0      421   3 
  0  59   0   0      420   3 
  0  60  -1   0     1700   0 
  0  61  -1   0     1700   1 
  0  62  -1   0     1700   0 
  0  63  -1   0     1700   0 
  0  64  -1   0     1700   0 
  0  65   0   0      385   2 
  0  66  -1   0     1700   1 
  0  67   0   0      382   2 
  0  68   0   0      321   2 
  0  69   0   0      412   3 
  0  70  -1   0     1700   1 
  0  71  -1   0     1700   1 
  0  72   0   0      351   2 
  0  73   0   0      330   3 
  0  74   0   0      407   2 
  0  75   0   0      523   3 
  0  76  -1   0     1700   0 
  0  77  -1   0     1700   1 
  0  78   0   0      369   3 
  0  79   0   0      356   3 
  0  80   0   0      310   3 
  0  81   0   0      377   2 
  0  82  -1   0     1700   1 
  0  83   0   0      439   2 
  0  84  -1   0     1700   0 
  0  85  -1   0     1700   0 
  0  86   0   0      412   2 
  0  87   0   0      395   3 
  0  88   0   0      336   3 
  0  89   0   0      322   2 
  0  90  -1   0     1700   1 
  0  91   0   0      320   3 
  0  92  -1   0     1700   1 
  0  93   0   0      363   3 
  0  94  -1   0     1700   0 
  0  95  -1   0     1700   0 
  0  96   0   0      381   3 
  0  97   0   0      414   2 
  0  98  -1   0     1700   1 
  0  99   0   0      467   2 
  0 100   0   0      296   2 
  0 101  -1   0     1700   1 
  0 102  -1   0     1700   0 
  0 103  -1   0     1700   0 
  0 104  -1   0     1700   0 
  0 105  -1   0     1700   1 
  0 106   0   0      390   3 
  0 107  -1   0     1700   0 
  0 108   0   0      358   3 
  0 109  -1   0     1700   1 
  0 110  -1   0     1700   0 
  0 111   0   0      382   2 
  0 112   0   0      411   3 
  0 113   0   0      421   2 
  0 114  -1   0     1700   0 
  0 115   0   0      345   3 
  0 116   0   0      369   3 
  0 117  -1   0     1700   0 
  0 118   0   0      383   3 
  0 119   0   0      494   3 
  0 120   0   0      501   2 
  0 121   0   0      401   3 
  0 122   0   0      432   2 
  0 123  -1   0     1700   1 
  0 124  -1   0     1700   0 
  0 125   0   0      501   2 
  0 126   0   0      475   2 
  0 127  -1   0     1700   1 
  1   0   0   0      345   3 
  1   1   0   0      386   3 
  1   2   0   0      315   3 
  1   3  -1   0     1700   1 
  1   4  -1   0     1700   0 
  1   5  -1   0     1700   0 
  1   6  -1   0     1700   0 
  1   7  -1   0     1700   0 
  1   8  -1   0     1700   0 
  1   9  -1   0     1700   1 
  1  10  -1   0     1700   0 
  1  11  -1   0     1700   1 
  1  12   0   0      584   2 
  1  13   0   0      492   3 
  1  14  -1   0     1700   0 
  1  15  -1   0     1700   1 
  1  16   0   0      379   3 
  1  17   0   0      459   2 
  1  18  -1   0     1700   0 
  1  19  -1   0     1700   0 
  1  20  -1   0     1700   1 
  1  21   0   0      404   3 
  1  22   0   0      604   3 
  1  23  -1   0     1700   1 
  1  24  -1   0     1700   1 
  1  25   0   0      404   2 
  1  26   0   0      389   2 
  1  27   0   0      394   2 
  1  28   0   0      333   3 
  1  29  -1   0     1700   0 
  1  30   0   0      287   3 
  1  31   0   0      329   2 
  1  32   0   0      323   2 
  1  33  -1   0     1700   1 
  1  34  -1   0     1700   1 
  1  35   0   0      366   3 
  1  36   0   0      357   2 
  1  37   0   0      368   3 
  1  38  -1   0     1700   1 
  1  39  -1   0     1700   0 
  1  40   0   0      400   2 
  1  41  -1   0     1700   0 
  1  42  -1   0     1700   0 
  1  43   0   0      372   2 
  1  44  -1   0     1700   1 
  1  45   0   0      402   2 
  1  46  -1   0     1700   0 
  1  47  -1   0     1700   1 
  1  48   0   0      360   3 
  1  49   0   0      431   3 
  1  50  -1   0     1700   0 
  1  51   0   0      442   2 
  1  52   0   0      367   3 
  1  53   0   0      336   3 
  1  54  -1   0     1700   1 
  1  55  -1   0     1700   0 
  1  56  -1   0     1700   1 
  1  57   0   0      389   2 
  1  58   0   0      466   2 
  1  59   0   0      386   2 
  1  60  -1   0     1700   0 
  1  61  -1   0     1700   0 
  1  62  -1   0     1700   0 
  1  63   0   0      345   3 
  1  64   0   0      382   3 
  1  65  -1   0     1700   0 
  1  66   0   0      335   3 
  1  67  -1   0     1700   1 
  1  68  -1   0     1700   0 
  1  69   0   0      340   2 
  1  70   0   0      301   3 
  1  71   0   0      320   2 
  1  72  -1   0     1700   0 
  1  73   0   0      366   3 
  1  74   0   0      410   2 
  1  75   0   0      306   3 
  1  76  -1   0     1700   1 
  1  77   0   0      425   2 
  1  78  -1   0     1700   0 
  1  79   0   0      369   2 
  1  80   0   0      305   3 
  1  81  -1   0     1700   0 
  1  82   0   0      305   3 
  1  83  -1   0     1700   1 
  1  84  -1   0     1700   0 
  1  85  -1   0     1700   0 
  1  86   0   0      366   2 
  1  87   0   0      350   2 
  1  88   0   0      299   2 
  1  89   0   0      314   2 
  1  90   0   0      317   3 
  1  91  -1   0     1700   0 
  1  92  -1   0     1700   0 
  1  93   0   0      379   3 
  1  94   0   0      566   3 
  1  95  -1   0     1700   1 
  1  96   0   0      507   2 
  1  97  -1   0     1700   1 
  1  98   0   0      348   2 
  1  99  -1   0     1700   1 
  1 100   0   0      335   3 
  1 101  -1   0     1700   1 
  1 102  -1   0     1700   1 
  1 103  -1   0     1700   1 
  1 104   0   0      387   2 
  1 105   0   0      462   2 
  1 106  -1   0     1700   1 
  1 107   0   0      294   3 
  1 108   0   0      374   3 
  1 109  -1   0     1700   0 
  1 110   0   0      316   3 
  1 111   0   0      517   3 
  1 112  -1   0     1700   1 
  1 113  -1   0     1700   1 
  1 114  -1   0     1700   1 
  1 115  -1   0     1700   1 
  1 116  -1   0     1700   1 
  1 117  -1   0     1700   1 
  1 118   0   0      373   2 
  1 119   0   0      358   2 
  1 120   0   0      373   2 
  1 121  -1   0     1700   0 
  1 122  -1   1     1700   2 
  1 123   0   0      367   3 
  1 124  -1   0     1700   1 
  1 125  -1   0     1700   0 
  1 126  -1   0     1700   0 
  1 127  -1   0     1700   1 
  2   0  -1   0     1700   0 
  2   1  -1   0     1700   0 
  2   2  -1   0     1700   1 
  2   3  -1   0     1700   1 
  2   4   0   0      346   2 
  2   5   0   0      309   3 
  2   6   0   0      315   2 
  2   7  -1   0     1700   0 
  2   8   0   0      348   3 
  2   9   0   0      412   3 
  2  10   0   0      440   3 
  2  11  -1   0     1700   0 
  2  12  -1   0     1700   0 
  2  13   0   0      342   2 
  2  14   0   0      340   3 
  2  15   0   0      338   3 
  2  16   0   0      322   2 
  2  17   0   0      281   3 
  2  18  -1   0     1700   0 
  2  19   0   0      242   2 
  2  20   0   0      413   2 
  2  21  -1   0     1700   1 
  2  22   0   0      412   3 
  2  23   0   0      298   2 
  2  24   0   0      304   2 
  2  25  -1   0     1700   1 
  2  26  -1   0     1700   0 
  2  27  -1   0     1700   0 
  2  28   0   0      360   2 
  2  29   0   0      315   2 
  2  30   0   0      336   2 
  2  31   0   0      335   3 
  2  32  -1   0     1700   0 
  2  33  -1   0     1700   1 
  2  34  -1   0     1700   1 
  2  35   0   0      372   3 
  2  36  -1   0     1700   1 
  2  37  -1   0     1700   0 
  2  38  -1   0     1700   1 
  2  39  -1   0     1700   0 
  2  40   0   0      328   3 
  2  41   0   0      363   2 
  2  42  -1   0     1700   0 
  2  43   0   0      330   2 
  2  44   0   0      335   3 
  2  45   0   0      336   2 
  2  46   0   0      303   3 
  2  47   0   0      285   3 
  2  48  -1   0     1700   0 
  2  49  -1   0     1700   1 
  2  50   0   0      321   3 
  2  51  -1   0     1700   0 
  2  52   0   0      348   2 
  2  53  -1   0     1700   1 
  2  54   0   0      264   2 
  2  55   0   0      347   3 
  2  56   0   0      363   2 
  2  57  -1   0     1700   1 
  2  58  -1   0     1700   1 
  2  59  -1   0     1700   1 
  2  60  -1   0     1700   1 
  2  61  -1   0     1700   0 
  2  62  -1   0     1700   0 
  2  63  -1   0     1700   0 
  2  64  -1   0     1700   1 
  2  65   0   0      383   2 
  2  66   0   0      557   2 
  2  67  -1   0     1700   0 
  2  68  -1   0     1700   0 
  2  69   0   0      367   2 
  2  70  -1   1     1700   3 
  2  71   0   0      328   3 
  2  72  -1   0     1700   1 
  2  73  -1   0     1700   1 
  2  74   0   0      320   3 
  2  75   0   0      340   3 
  2  76   0   0      449   2 
  2  77  -1   1     1700   2 
  2  78  -1   0     1700   0 
  2  79  -1   0     1700   0 
  2  80  -1   0     1700   1 
  2  81  -1   0     1700   0 
  2  82   0   0      359   3 
  2  83  -1   0     1700   1 
  2  84   0   0      364   2 
  2  85  -1   0     1700   1 
  2  86  -1   0     1700   0 
  2  87  -1   0     1700   1 
  2  88  -1   0     1700   1 
  2  89   0   0      447   2 
  2  90   0   0      400   3 
  2  91  -1   0     1700   0 
  2  92   0   0      355   3 
  2  93  -1   0     1700   1 
  2  94   0   0      391   3 
  2  95   0   0      354   2 
  2  96   0   0      314   2 
  2  97  -1   0     1700   1 
  2  98  -1   0     1700   0 
  2  99  -1   0     1700   0 
  2 100   0   0      371   2 
  2 101   0   0      272   3 
  2 102   0   0      296   2 
  2 103  -1   0     1700   1 
  2 104  -1   0     1700   1 
  2 105  -1   0     1700   0 
  2 106   0   0      398   2 
  2 107   0   0      313   2 
  2 108  -1   0     1700   1 
  2 109   0   0      295   3 
  2 110  -1   0     1700   1 
  2 111  -1   0     1700   0 
  2 112  -1   0     1700   1 
  2 113  -1   0     1700   1 
  2 114   0   0      305   3 
  2 115  -1   0     1700   1 
  2 116  -1   0     1700   0 
  2 117   0   0      280   2 
  2 118  -1   0     1700   1 
  2 119   0   0      318   3 
  2 120  -1   0     1700   0 
  2 121  -1   0     1700   0 
  2 122  -1   0     1700   0 
  2 123   0   0      319   3 
  2 124   0   0      344   3 
  2 125   0   0      309   3 
  2 126   0   0      333   2 
  2 127   0   0      270   3 
  3   0   0   0      324   3 
  3   1   0   0      273   3 
  3   2  -1   0     1700   0 
  3   3  -1   0     1700   0 
  3   4   0   0      342   2 
  3   5  -1   0     1700   0 
  3   6  -1   0     1700   0 
  3   7  -1   0     1700   1 
  3   8  -1   0     1700   0 
  3   9  -1   0     1700   0 
  3  10  -1   0     1700   1 
  3  11  -1   0     1700   0 
  3  12   0   0      320   3 
  3  13  -1   0     1700   1 
  3  14   0   0      327   3 
  3  15  -1   0     1700   0 
  3  16   0   0      369   2 
  3  17   0   0      342   3 
  3  18   0   0      338   2 
  3  19  -1   0     1700   1 
  3  20   0   0      360   3 
  3  21   0   0      317   2 
  3  22  -1   0     1700   1 
  3  23   0   0      308   3 
  3  24   0   0      348   3 
  3  25   0   0      313   2 
  3  26  -1   0     1700   0 
  3  27  -1   0     1700   0 
  3  28  -1   0     1700   1 
  3  29   0   0      268   3 
  3  30  -1   0     1700   0 
  3  31   0   0      267   3 
  3  32  -1   0     1700   1 
  3  33  -1   0     1700   1 
  3  34   0   0      365   3 
  3  35   0   0      325   2 
  3  36   0   0      344   2 
  3  37   0   0      276   2 
  3  38  -1   0     1700   0 
  3  39   0   0      290   3 
  3  40   0   0      296   2 
  3  41   0   0      291   2 
  3  42  -1   0     1700   1 
  3  43   0   0      332   2 
  3  44   0   0      316   3 
  3  45  -1   0     1700   0 
  3  46  -1   0     1700   1 
  3  47   0   0      311   3 
  3  48   0   0      332   2 
  3  49  -1   0     1700   1 
  3  50   0   0      328   2 
  3  51   0   0      473   3 
  3  52   0   0      302   3 
  3  53   0   0      287   3 
  3  54  -1   0     1700   0 
  3  55  -1   0     1700   1 
  3  56   0   0      277   3 
  3  57   0   0      386   2 
  3  58   0   0      329   3 
  3  59  -1   0     1700   1 
  3  60   0   0      245   2 
  3  61   0   0      343   2 
  3  62  -1   0     1700   0 
  3  63   0   0      273   3 
  3  64   0   0      328   2 
  3  65   0   0      307   2 
  3  66   0   0      320   2 
  3  67   0   0      316   3 
  3  68  -1   0     1700   0 
  3  69  -1   0     1700   1 
  3  70   0   0      334   3 
  3  71  -1   0     1700   1 
  3  72  -1   0     1700   1 
  3  73   0   0      314   2 
  3  74   0   0      343   3 
  3  75  -1   0     1700   1 
  3  76  -1   0     1700   1 
  3  77  -1   0     1700   1 
  3  78   0   0      405   3 
  3  79  -1   0     1700   0 
  3  80  -1   0     1700   1 
  3  81   0   0      327   2 
  3  82   0   0      294   2 
  3  83  -1   0     1700   1 
  3  84   0   0      322   2 
  3  85  -1   0     1700   0 
  3  86  -1   0     1700   1 
  3  87  -1   0     1700   1 
  3  88  -1   0     1700   0 
  3  89   0   0      342   2 
  3  90   0   0      309   2 
  3  91   0   0      316   2 
  3  92  -1   0     1700   0 
  3  93   0   0      308   3 
  3  94   0   0      362   2 
  3  95   0   0      271   2 
  3  96   0   0      325   2 
  3  97   0   0      324   3 
  3  98  -1   0     1700   0 
  3  99  -1   0     1700   1 
  3 100   0   0      513   3 
  3 101  -1   0     1700   0 
  3 102  -1   0     1700   1 
  3 103  -1   0     1700   0 
  3 104   0   0      309   3 
  3 105   0   0      294   3 
  3 106   0   0      327   2 
  3 107  -1   0     1700   0 
  3 108  -1   0     1700   0 
  3 109   0   0      307   3 
  3 110   0   0      531   2 
  3 111  -1   0     1700   0 
  3 112  -1   0     1700   1 
  3 113  -1   0     1700   0 
  3 114  -1   0     1700   0 
  3 115  -1   0     1700   0 
  3 116  -1   0     1700   0 
  3 117  -1   0     1700   1 
  3 118  -1   0     1700   1 
  3 119  -1   0     1700   1 
  3 120  -1   0     1700   1 
  3 121   0   0      297   3 
  3 122  -1   0     1700   0 
  3 123   0   0      226   3 
  3 124  -1   0     1700   1 
  3 125  -1   0     1700   1 
  3 126   0   0      352   2 
  3 127  -1   0     1700   0 
