# Supplementary material for: The influence of the Japanese waving cat on the joint spatial compatibility effect: A replication and extension of Dolk, Hommel, Prinz, and Liepelt (2013)
Source: PLoS One. 2017 Sep 14;12(9):e0184844. doi: 10.1371/journal.pone.0184844 (PMC5599021; doi:10.1371/journal.pone.0184844)
Supplement: S2 File — (ZIP) [file pone.0184844.s002.zip › S2 Data/raw data/70.dat]

SimonNLb [06-2015]
 70    3   1
 SAI18
 -1   0  -1   0     1700   0 
 -1   1   0   0      821   2 
 -1   2   0   0      393   3 
 -1   3  -1   0     1700   0 
 -1   4   0   0      406   2 
 -1   5  -1   0     1700   1 
 -1   6   0   0      287   3 
 -1   7  -1   0     1700   1 
  0   0  -1   0     1700   0 
  0   1  -1   0     1700   0 
  0   2  -1   0     1700   1 
  0   3  -1   0     1700   0 
  0   4   0   0      357   2 
  0   5  -1   0     1700   0 
  0   6   0   0      519   3 
  0   7   0   0      457   3 
  0   8  -1   0     1700   1 
  0   9   0   0      529   3 
  0  10   0   0      666   2 
  0  11  -1   0     1700   0 
  0  12  -1   0     1700   1 
  0  13   0   0      279   2 
  0  14  -1   0     1700   1 
  0  15   0   0      258   2 
  0  16   0   0      412   2 
  0  17   0   0      352   3 
  0  18  -1   0     1700   1 
  0  19   0   0      372   3 
  0  20  -1   0     1700   0 
  0  21   0   0      467   3 
  0  22   0   0      505   2 
  0  23  -1   0     1700   0 
  0  24  -1   0     1700   1 
  0  25   0   0      274   3 
  0  26  -1   0     1700   1 
  0  27  -1   0     1700   0 
  0  28   0   0      477   2 
  0  29   0   0      390   2 
  0  30   0   0      406   3 
  0  31   0   0      407   3 
  0  32  -1   0     1700   1 
  0  33   0   0      305   2 
  0  34  -1   0     1700   1 
  0  35  -1   0     1700   0 
  0  36  -1   0     1700   0 
  0  37   0   0      274   2 
  0  38   0   0      461   3 
  0  39   0   0      341   3 
  0  40  -1   0     1700   0 
  0  41   0   0      271   3 
  0  42   0   0      433   3 
  0  43   0   0      430   2 
  0  44   0   0      427   3 
  0  45  -1   0     1700   0 
  0  46   0   0      336   2 
  0  47   0   0      435   2 
  0  48   0   0      356   3 
  0  49  -1   0     1700   1 
  0  50  -1   0     1700   1 
  0  51   0   0      433   2 
  0  52  -1   0     1700   1 
  0  53   0   0      332   2 
  0  54   0   0      476   2 
  0  55  -1   0     1700   1 
  0  56   0   0      259   2 
  0  57  -1   0     1700   0 
  0  58  -1   0     1700   0 
  0  59   0   0      340   3 
  0  60   0   0      651   3 
  0  61  -1   0     1700   1 
  0  62  -1   0     1700   0 
  0  63   0   0      411   3 
  0  64  -1   0     1700   0 
  0  65  -1   0     1700   0 
  0  66  -1   0     1700   0 
  0  67   0   0      443   3 
  0  68  -1   0     1700   0 
  0  69   0   0      349   2 
  0  70   0   0      479   2 
  0  71  -1   0     1700   1 
  0  72   0   0      475   2 
  0  73  -1   0     1700   0 
  0  74  -1   0     1700   1 
  0  75   0   0      257   2 
  0  76   0   0      484   3 
  0  77   0   0      513   2 
  0  78   0   0      400   3 
  0  79  -1   0     1700   1 
  0  80   0   0      286   3 
  0  81   0   0      708   2 
  0  82  -1   0     1700   0 
  0  83  -1   0     1700   1 
  0  84  -1   0     1700   1 
  0  85  -1   0     1700   0 
  0  86   0   0      355   2 
  0  87   0   0      589   2 
  0  88  -1   0     1700   1 
  0  89   0   0      316   3 
  0  90   0   0      392   3 
  0  91   0   0      408   2 
  0  92   0   0      353   3 
  0  93  -1   0     1700   1 
  0  94  -1   0     1700   1 
  0  95   0   0      299   3 
  0  96  -1   0     1700   1 
  0  97  -1   0     1700   1 
  0  98  -1   0     1700   0 
  0  99  -1   0     1700   0 
  0 100  -1   0     1700   1 
  0 101   0   0      307   3 
  0 102  -1   0     1700   1 
  0 103  -1   0     1700   1 
  0 104   0   0      304   2 
  0 105  -1   0     1700   0 
  0 106  -1   0     1700   1 
  0 107  -1   0     1700   0 
  0 108  -1   0     1700   1 
  0 109  -1   0     1700   1 
  0 110  -1   0     1700   0 
  0 111  -1   0     1700   1 
  0 112   0   0      359   3 
  0 113   0   0      357   2 
  0 114   0   0      421   3 
  0 115   0   0      431   3 
  0 116  -1   0     1700   0 
  0 117  -1   0     1700   1 
  0 118  -1   0     1700   0 
  0 119   0   0      234   3 
  0 120  -1   0     1700   0 
  0 121   0   0      328   2 
  0 122  -1   0     1700   0 
  0 123   0   0      250   2 
  0 124   0   0      415   3 
  0 125  -1   0     1700   0 
  0 126   0   0      393   2 
  0 127   0   0      434   2 
  1   0  -1   0     1700   1 
  1   1  -1   0     1700   1 
  1   2   0   0      478   3 
  1   3   0   0      439   3 
  1   4   0   0      481   2 
  1   5   0   0      365   2 
  1   6  -1   0     1700   0 
  1   7  -1   0     1700   1 
  1   8   0   0      382   2 
  1   9  -1   0     1700   1 
  1  10   0   0      359   3 
  1  11  -1   0     1700   1 
  1  12  -1   0     1700   0 
  1  13  -1   0     1700   0 
  1  14   0   0      324   3 
  1  15   0   0      505   3 
  1  16  -1   0     1700   0 
  1  17   0   0      373   2 
  1  18   0   0      457   2 
  1  19   0   0      413   3 
  1  20   0   0      306   2 
  1  21  -1   0     1700   0 
  1  22  -1   0     1700   0 
  1  23  -1   0     1700   1 
  1  24  -1   0     1700   0 
  1  25   0   0      388   2 
  1  26  -1   0     1700   0 
  1  27  -1   0     1700   0 
  1  28  -1   0     1700   0 
  1  29   0   0      425   2 
  1  30  -1   0     1700   1 
  1  31   0   0      342   2 
  1  32   0   0      546   3 
  1  33  -1   0     1700   1 
  1  34   0   0      342   3 
  1  35   0   0      428   2 
  1  36   0   0      347   3 
  1  37   0   0      343   3 
  1  38   0   0      347   2 
  1  39   0   0      341   3 
  1  40  -1   0     1700   1 
  1  41  -1   0     1700   0 
  1  42  -1   0     1700   0 
  1  43   0   0      449   3 
  1  44   0   0      488   2 
  1  45   0   0      342   2 
  1  46   0   0      409   3 
  1  47  -1   0     1700   0 
  1  48  -1   0     1700   0 
  1  49   0   0      328   3 
  1  50  -1   0     1700   1 
  1  51   0   0      283   3 
  1  52  -1   0     1700   1 
  1  53   0   0      331   2 
  1  54  -1   0     1700   0 
  1  55  -1   0     1700   0 
  1  56  -1   0     1700   0 
  1  57   0   0      324   3 
  1  58  -1   0     1700   0 
  1  59  -1   0     1700   1 
  1  60   0   0      336   3 
  1  61   0   0      453   3 
  1  62   0   0      344   3 
  1  63  -1   0     1700   1 
  1  64   0   0      366   2 
  1  65   0   0      447   2 
  1  66   0   0      317   2 
  1  67  -1   0     1700   0 
  1  68  -1   0     1700   0 
  1  69   0   0      390   2 
  1  70  -1   0     1700   1 
  1  71  -1   0     1700   1 
  1  72   0   0      313   2 
  1  73  -1   0     1700   1 
  1  74  -1   0     1700   1 
  1  75  -1   0     1700   0 
  1  76  -1   0     1700   0 
  1  77   0   0      518   2 
  1  78  -1   0     1700   1 
  1  79   0   0      323   3 
  1  80   0   0      638   3 
  1  81   0   0      329   3 
  1  82  -1   0     1700   0 
  1  83  -1   0     1700   1 
  1  84  -1   0     1700   1 
  1  85  -1   0     1700   1 
  1  86   0   0      327   2 
  1  87  -1   1     1700   2 
  1  88  -1   0     1700   0 
  1  89   0   0      345   2 
  1  90   0   0      392   2 
  1  91   0   0      396   3 
  1  92   0   0      345   2 
  1  93  -1   0     1700   1 
  1  94  -1   0     1700   1 
  1  95  -1   0     1700   0 
  1  96  -1   0     1700   1 
  1  97  -1   0     1700   1 
  1  98   0   0      348   2 
  1  99  -1   0     1700   0 
  1 100  -1   0     1700   0 
  1 101   0   0      318   3 
  1 102  -1   0     1700   1 
  1 103   0   0      328   2 
  1 104   0   0      350   2 
  1 105  -1   0     1700   1 
  1 106  -1   0     1700   1 
  1 107  -1   0     1700   0 
  1 108  -1   0     1700   0 
  1 109   0   0      362   3 
  1 110   0   0      379   3 
  1 111   0   0      378   2 
  1 112   0   0      356   3 
  1 113  -1   0     1700   1 
  1 114  -1   0     1700   0 
  1 115   0   0      372   2 
  1 116   0   0      397   3 
  1 117   0   0      375   3 
  1 118   0   0      365   2 
  1 119  -1   0     1700   0 
  1 120  -1   0     1700   1 
  1 121  -1   0     1700   1 
  1 122   0   0      417   3 
  1 123   0   0      336   3 
  1 124  -1   0     1700   0 
  1 125   0   0      344   2 
  1 126   0   0      424   3 
  1 127  -1   0     1700   1 
  2   0  -1   0     1700   0 
  2   1  -1   0     1700   1 
  2   2   0   0      404   3 
  2   3  -1   0     1700   0 
  2   4  -1   0     1700   1 
  2   5   0   0      379   2 
  2   6  -1   0     1700   1 
  2   7  -1   0     1700   0 
  2   8  -1   0     1700   1 
  2   9   0   0      365   2 
  2  10   0   0      500   3 
  2  11  -1   0     1700   1 
  2  12  -1   0     1700   0 
  2  13  -1   0     1700   0 
  2  14  -1   0     1700   0 
  2  15  -1   0     1700   0 
  2  16   0   0      329   3 
  2  17   0   0      453   3 
  2  18   0   0      494   3 
  2  19   0   0      372   2 
  2  20   0   0      466   2 
  2  21  -1   0     1700   0 
  2  22  -1   0     1700   0 
  2  23   0   0      259   2 
  2  24  -1   0     1700   0 
  2  25   0   0      395   3 
  2  26  -1   0     1700   0 
  2  27   0   0      297   3 
  2  28   0   0      466   3 
  2  29  -1   0     1700   1 
  2  30  -1   0     1700   1 
  2  31  -1   0     1700   1 
  2  32   0   0      405   2 
  2  33   0   0      555   2 
  2  34   0   0      444   3 
  2  35   0   0      360   3 
  2  36   0   0      302   3 
  2  37   0   0      362   2 
  2  38  -1   0     1700   1 
  2  39   0   0      451   2 
  2  40  -1   0     1700   1 
  2  41  -1   0     1700   1 
  2  42   0   0      292   3 
  2  43  -1   0     1700   0 
  2  44  -1   0     1700   0 
  2  45  -1   0     1700   1 
  2  46  -1   0     1700   1 
  2  47   0   0      410   2 
  2  48  -1   0     1700   0 
  2  49  -1   0     1700   0 
  2  50  -1   0     1700   0 
  2  51   0   0      318   2 
  2  52  -1   0     1700   1 
  2  53   0   0      372   3 
  2  54  -1   0     1700   1 
  2  55  -1   0     1700   1 
  2  56   0   0      328   3 
  2  57  -1   0     1700   1 
  2  58   0   0      292   3 
  2  59   0   0      363   2 
  2  60  -1   0     1700   0 
  2  61  -1   0     1700   0 
  2  62   0   0      359   3 
  2  63   0   0      326   3 
  2  64   0   0      357   3 
  2  65   0   0      411   2 
  2  66   0   0      396   2 
  2  67  -1   0     1700   1 
  2  68   0   0      233   2 
  2  69   0   0      422   3 
  2  70  -1   0     1700   1 
  2  71   0   0      325   2 
  2  72   0   0      426   2 
  2  73  -1   0     1700   0 
  2  74  -1   0     1700   0 
  2  75   0   0      328   3 
  2  76  -1   0     1700   1 
  2  77   0   0      333   3 
  2  78   0   0      468   3 
  2  79   0   0      431   2 
  2  80   0   0      377   2 
  2  81  -1   0     1700   1 
  2  82  -1   0     1700   1 
  2  83  -1   0     1700   0 
  2  84  -1   0     1700   0 
  2  85  -1   0     1700   1 
  2  86  -1   0     1700   0 
  2  87  -1   0     1700   1 
  2  88   0   0      378   2 
  2  89   0   0      446   3 
  2  90  -1   0     1700   1 
  2  91  -1   0     1700   0 
  2  92  -1   0     1700   1 
  2  93   0   0      572   2 
  2  94  -1   0     1700   0 
  2  95   0   0      513   3 
  2  96  -1   0     1700   0 
  2  97   0   0      306   3 
  2  98  -1   0     1700   1 
  2  99  -1   0     1700   1 
  2 100  -1   0     1700   0 
  2 101   0   0      341   2 
  2 102  -1   0     1700   0 
  2 103   0   0      374   2 
  2 104   0   0      358   2 
  2 105   0   0      384   3 
  2 106  -1   0     1700   0 
  2 107   0   0      294   2 
  2 108   0   0      526   2 
  2 109   0   0      346   3 
  2 110   0   0      364   2 
  2 111  -1   0     1700   0 
  2 112  -1   0     1700   1 
  2 113  -1   0     1700   0 
  2 114  -1   0     1700   1 
  2 115  -1   0     1700   1 
  2 116   0   0      371   3 
  2 117   0   0      558   3 
  2 118   0   0      426   2 
  2 119  -1   0     1700   1 
  2 120   0   0      334   2 
  2 121   0   0      270   2 
  2 122   0   0      254   2 
  2 123   0   0      224   2 
  2 124   0   0      349   3 
  2 125   0   0      318   3 
  2 126  -1   0     1700   0 
  2 127   0   0      264   3 
  3   0   0   0      316   3 
  3   1   0   0      385   3 
  3   2   0   0      395   3 
  3   3   0   0      283   3 
  3   4  -1   0     1700   1 
  3   5   0   0      258   2 
  3   6   0   0      357   3 
  3   7  -1   0     1700   0 
  3   8   0   0      306   3 
  3   9  -1   0     1700   1 
  3  10  -1   0     1700   0 
  3  11   0   0      270   3 
  3  12   0   0      426   3 
  3  13   0   0      371   2 
  3  14   0   0      492   2 
  3  15   0   0      289   3 
  3  16   0   0      321   2 
  3  17   0   0      312   3 
  3  18   0   0      299   2 
  3  19  -1   0     1700   0 
  3  20   0   0      465   2 
  3  21  -1   0     1700   1 
  3  22   0   0      343   3 
  3  23   0   0      341   2 
  3  24  -1   0     1700   0 
  3  25   0   0      287   3 
  3  26  -1   0     1700   1 
  3  27  -1   0     1700   0 
  3  28  -1   0     1700   0 
  3  29   0   0      458   3 
  3  30  -1   0     1700   1 
  3  31   0   0      314   3 
  3  32   0   0      329   2 
  3  33  -1   0     1700   1 
  3  34   0   0      314   3 
  3  35  -1   0     1700   1 
  3  36  -1   0     1700   0 
  3  37  -1   0     1700   1 
  3  38   0   0      318   3 
  3  39  -1   0     1700   1 
  3  40  -1   0     1700   0 
  3  41   0   0      295   2 
  3  42   0   0      434   2 
  3  43  -1   0     1700   1 
  3  44  -1   0     1700   0 
  3  45  -1   0     1700   1 
  3  46   0   0      381   2 
  3  47   0   0      419   2 
  3  48  -1   0     1700   0 
  3  49   0   0      384   3 
  3  50  -1   0     1700   0 
  3  51  -1   0     1700   0 
  3  52  -1   0     1700   0 
  3  53   0   0      313   2 
  3  54  -1   0     1700   0 
  3  55   0   0      268   2 
  3  56   0   0      303   2 
  3  57  -1   0     1700   1 
  3  58   0   0      243   2 
  3  59  -1   0     1700   1 
  3  60  -1   0     1700   1 
  3  61  -1   0     1700   1 
  3  62  -1   0     1700   1 
  3  63  -1   0     1700   0 
  3  64  -1   0     1700   1 
  3  65   0   0      401   2 
  3  66   0   0      419   3 
  3  67  -1   0     1700   0 
  3  68   0   0      529   3 
  3  69  -1   0     1700   1 
  3  70  -1   0     1700   0 
  3  71   0   0      301   2 
  3  72  -1   0     1700   1 
  3  73  -1   0     1700   1 
  3  74   0   0      221   2 
  3  75   0   0      396   2 
  3  76  -1   0     1700   1 
  3  77   0   0      240   2 
  3  78  -1   0     1700   1 
  3  79  -1   0     1700   0 
  3  80   0   0      349   2 
  3  81  -1   0     1700   1 
  3  82   0   0      312   3 
  3  83   0   0      349   2 
  3  84   0   0      381   2 
  3  85  -1   0     1700   0 
  3  86  -1   0     1700   0 
  3  87  -1   0     1700   0 
  3  88   0   0      349   2 
  3  89  -1   0     1700   0 
  3  90  -1   0     1700   0 
  3  91   0   0      364   2 
  3  92   0   0      359   3 
  3  93   0   0      330   2 
  3  94  -1   0     1700   0 
  3  95   0   0      358   2 
  3  96  -1   0     1700   1 
  3  97   0   0      301   3 
  3  98   0   0      291   3 
  3  99   0   0      376   2 
  3 100   0   0      306   3 
  3 101  -1   0     1700   1 
  3 102  -1   0     1700   0 
  3 103   0   0      439   2 
  3 104  -1   0     1700   1 
  3 105   0   0      314   3 
  3 106   0   0      262   3 
  3 107   0   0      249   3 
  3 108  -1   0     1700   0 
  3 109  -1   0     1700   0 
  3 110  -1   0     1700   0 
  3 111   0   0      273   3 
  3 112  -1   0     1700   1 
  3 113  -1   0     1700   0 
  3 114   0   0      273   2 
  3 115   0   0      323   3 
  3 116  -1   0     1700   0 
  3 117  -1   0     1700   0 
  3 118  -1   0     1700   0 
  3 119   0   0      324   2 
  3 120   0   0      429   3 
  3 121  -1   0     1700   1 
  3 122  -1   0     1700   1 
  3 123   0   0      254   3 
  3 124  -1   0     1700   1 
  3 125   0   0      284   3 
  3 126  -1   0     1700   1 
  3 127  -1   0     1700   1 
