# Supplementary material for: The influence of the Japanese waving cat on the joint spatial compatibility effect: A replication and extension of Dolk, Hommel, Prinz, and Liepelt (2013)
Source: PLoS One. 2017 Sep 14;12(9):e0184844. doi: 10.1371/journal.pone.0184844 (PMC5599021; doi:10.1371/journal.pone.0184844)
Supplement: S2 File — (ZIP) [file pone.0184844.s002.zip › S2 Data/raw data/72.dat]

SimonNLb [06-2015]
 72    1   0
 KEA19
 -1   0   0   0      250   0 
 -1   1   0   0      279   0 
 -1   2  -1   0     1700   3 
 -1   3   0   2      190   2 
 -1   4   0   0      257   1 
 -1   5   0   0      335   1 
 -1   6  -1   0     1700   2 
 -1   7  -1   0     1700   3 
  0   0   0   0      248   1 
  0   1   0   0      257   0 
  0   2  -1   0     1700   2 
  0   3   0   0      241   1 
  0   4   0   0      247   0 
  0   5  -1   0     1700   2 
  0   6   0   0      209   0 
  0   7   0   0      252   1 
  0   8  -1   0     1700   3 
  0   9   0   0      215   1 
  0  10  -1   0     1700   2 
  0  11   0   0      231   0 
  0  12   0   2      254   2 
  0  13   0   0      283   0 
  0  14  -1   0     1700   2 
  0  15   0   0      292   1 
  0  16  -1   0     1700   2 
  0  17   0   0      237   1 
  0  18  -1   0     1700   2 
  0  19  -1   0     1700   3 
  0  20  -1   0     1700   3 
  0  21   0   0      344   0 
  0  22   0   0      238   0 
  0  23  -1   0     1700   2 
  0  24   0   0      256   0 
  0  25  -1   0     1700   3 
  0  26   0   0      222   0 
  0  27   0   0      286   1 
  0  28   0   0      224   0 
  0  29  -1   0     1700   3 
  0  30  -1   0     1700   3 
  0  31  -1   0     1700   3 
  0  32  -1   0     1700   2 
  0  33   0   0      259   0 
  0  34  -1   0     1700   2 
  0  35   0   0      180   0 
  0  36   0   0      250   1 
  0  37  -1   0     1700   3 
  0  38  -1   0     1700   2 
  0  39  -1   0     1700   3 
  0  40  -1   0     1700   3 
  0  41  -1   0     1700   2 
  0  42   0   0      233   0 
  0  43   0   0      273   1 
  0  44  -1   0     1700   2 
  0  45  -1   0     1700   3 
  0  46  -1   0     1700   3 
  0  47  -1   0     1700   3 
  0  48   0   0      340   0 
  0  49   0   0      289   1 
  0  50  -1   0     1700   2 
  0  51  -1   0     1700   3 
  0  52   0   0      198   0 
  0  53   0   0      327   1 
  0  54   0   0      270   1 
  0  55  -1   0     1700   3 
  0  56   0   0      303   1 
  0  57   0   0      295   0 
  0  58  -1   0     1700   3 
  0  59   0   0      254   1 
  0  60   0   0      236   1 
  0  61  -1   0     1700   3 
  0  62   0   0      294   0 
  0  63   0   0      261   1 
  0  64   0   0      261   1 
  0  65  -1   0     1700   3 
  0  66   0   0      251   1 
  0  67   0   0      281   0 
  0  68  -1   0     1700   3 
  0  69  -1   0     1700   2 
  0  70   0   0      248   0 
  0  71  -1   0     1700   3 
  0  72   0   0      210   0 
  0  73  -1   0     1700   2 
  0  74  -1   0     1700   3 
  0  75  -1   0     1700   3 
  0  76   0   0      269   1 
  0  77  -1   0     1700   2 
  0  78   0   0      262   1 
  0  79   0   0      255   1 
  0  80  -1   0     1700   2 
  0  81  -1   0     1700   3 
  0  82  -1   0     1700   3 
  0  83   0   0      246   1 
  0  84  -1   0     1700   2 
  0  85   0   0      294   0 
  0  86  -1   0     1700   3 
  0  87   0   0      264   1 
  0  88   0   0      248   1 
  0  89   0   0      249   0 
  0  90  -1   0     1700   2 
  0  91   0   0      262   1 
  0  92   0   0      241   0 
  0  93   0   0      237   0 
  0  94   0   0      243   0 
  0  95  -1   0     1700   2 
  0  96  -1   0     1700   2 
  0  97   0   0      234   1 
  0  98  -1   0     1700   2 
  0  99   0   2      182   2 
  0 100  -1   0     1700   3 
  0 101   0   0      339   0 
  0 102   0   0      276   0 
  0 103   0   2      223   2 
  0 104  -1   0     1700   2 
  0 105   0   0      309   1 
  0 106  -1   0     1700   2 
  0 107   0   0      291   1 
  0 108  -1   0     1700   2 
  0 109  -1   0     1700   3 
  0 110   0   0      254   1 
  0 111  -1   0     1700   3 
  0 112  -1   0     1700   2 
  0 113  -1   0     1700   3 
  0 114   0   0      344   0 
  0 115  -1   0     1700   2 
  0 116   0   0      335   0 
  0 117   0   0      283   1 
  0 118   0   0      254   0 
  0 119   0   0      291   1 
  0 120   0   0      280   0 
  0 121  -1   0     1700   2 
  0 122  -1   0     1700   3 
  0 123  -1   0     1700   2 
  0 124  -1   0     1700   3 
  0 125   0   0      344   0 
  0 126  -1   0     1700   3 
  0 127   0   0      302   1 
  1   0  -1   0     1700   3 
  1   1  -1   0     1700   3 
  1   2   0   0      316   1 
  1   3  -1   0     1700   3 
  1   4   0   0      224   0 
  1   5  -1   0     1700   2 
  1   6  -1   0     1700   3 
  1   7   0   0      269   1 
  1   8  -1   0     1700   3 
  1   9  -1   0     1700   2 
  1  10  -1   0     1700   2 
  1  11   0   0      254   0 
  1  12  -1   0     1700   3 
  1  13  -1   0     1700   3 
  1  14   0   0      262   0 
  1  15   0   0      303   1 
  1  16   0   0      253   0 
  1  17   0   0      229   0 
  1  18  -1   0     1700   3 
  1  19   0   0      284   1 
  1  20   0   0      267   1 
  1  21  -1   0     1700   2 
  1  22  -1   0     1700   3 
  1  23   0   0      240   0 
  1  24  -1   0     1700   2 
  1  25   0   0      267   0 
  1  26  -1   0     1700   2 
  1  27   0   0      288   0 
  1  28   0   0      334   1 
  1  29  -1   0     1700   2 
  1  30  -1   0     1700   2 
  1  31   0   0      295   0 
  1  32   0   0      349   1 
  1  33   0   0      289   0 
  1  34  -1   0     1700   3 
  1  35  -1   0     1700   2 
  1  36   0   0      236   1 
  1  37   0   0      295   1 
  1  38  -1   0     1700   3 
  1  39   0   0      294   0 
  1  40   0   0      414   1 
  1  41   0   0      238   0 
  1  42   0   0      255   1 
  1  43  -1   0     1700   2 
  1  44   0   0      270   1 
  1  45  -1   0     1700   2 
  1  46  -1   0     1700   2 
  1  47   0   0      281   0 
  1  48   0   0      273   1 
  1  49  -1   0     1700   3 
  1  50   0   0      275   1 
  1  51   0   0      260   1 
  1  52  -1   0     1700   2 
  1  53   0   0      208   1 
  1  54  -1   0     1700   3 
  1  55   0   0      239   1 
  1  56   0   0      259   1 
  1  57   0   0      257   0 
  1  58   0   0      285   1 
  1  59  -1   0     1700   2 
  1  60   0   0      256   0 
  1  61  -1   0     1700   2 
  1  62  -1   0     1700   3 
  1  63  -1   0     1700   2 
  1  64  -1   0     1700   2 
  1  65   0   0      268   0 
  1  66   0   0      276   0 
  1  67   0   0      263   0 
  1  68  -1   0     1700   2 
  1  69  -1   0     1700   2 
  1  70  -1   0     1700   2 
  1  71   0   0      266   0 
  1  72   0   0      305   1 
  1  73   0   0      261   0 
  1  74  -1   0     1700   3 
  1  75  -1   0     1700   2 
  1  76  -1   0     1700   3 
  1  77   0   0      271   1 
  1  78   0   0      296   1 
  1  79  -1   0     1700   2 
  1  80  -1   0     1700   2 
  1  81  -1   0     1700   2 
  1  82   0   0      314   0 
  1  83  -1   0     1700   2 
  1  84   0   0      287   0 
  1  85   0   0      274   0 
  1  86  -1   0     1700   2 
  1  87   0   0      281   0 
  1  88   0   0      270   0 
  1  89   0   0      369   1 
  1  90  -1   0     1700   3 
  1  91  -1   0     1700   3 
  1  92   0   0      274   1 
  1  93  -1   0     1700   2 
  1  94   0   0      272   0 
  1  95  -1   0     1700   2 
  1  96  -1   0     1700   3 
  1  97  -1   0     1700   2 
  1  98  -1   0     1700   2 
  1  99   0   0      230   1 
  1 100   0   0      262   0 
  1 101  -1   0     1700   3 
  1 102   0   0      312   1 
  1 103  -1   0     1700   3 
  1 104  -1   0     1700   3 
  1 105   0   0      272   1 
  1 106   0   0      256   0 
  1 107  -1   0     1700   3 
  1 108  -1   0     1700   3 
  1 109   0   0      267   0 
  1 110   0   0      580   1 
  1 111  -1   0     1700   3 
  1 112  -1   0     1700   3 
  1 113  -1   0     1700   3 
  1 114  -1   0     1700   3 
  1 115   0   0      229   0 
  1 116   0   0      298   1 
  1 117  -1   0     1700   2 
  1 118  -1   0     1700   3 
  1 119  -1   0     1700   2 
  1 120   0   0      222   1 
  1 121   0   0      382   1 
  1 122   0   0      227   0 
  1 123  -1   0     1700   3 
  1 124  -1   0     1700   3 
  1 125   0   0      334   1 
  1 126   0   0      283   0 
  1 127  -1   0     1700   3 
  2   0  -1   0     1700   3 
  2   1  -1   0     1700   2 
  2   2   0   0      357   1 
  2   3   0   0      220   0 
  2   4   0   0      218   0 
  2   5  -1   0     1700   2 
  2   6  -1   0     1700   2 
  2   7  -1   0     1700   3 
  2   8   0   0      204   0 
  2   9   0   0      260   1 
  2  10   0   0      274   1 
  2  11  -1   0     1700   3 
  2  12   0   0      284   1 
  2  13   0   0      257   0 
  2  14  -1   0     1700   3 
  2  15   0   0      248   0 
  2  16  -1   0     1700   3 
  2  17  -1   0     1700   2 
  2  18   0   0      261   0 
  2  19   0   0      280   1 
  2  20   0   0      261   1 
  2  21  -1   0     1700   2 
  2  22   0   0      260   0 
  2  23   0   0      222   1 
  2  24  -1   0     1700   2 
  2  25   0   0      213   0 
  2  26   0   0      217   1 
  2  27   0   0      293   0 
  2  28   0   0      243   0 
  2  29   0   0      292   1 
  2  30  -1   0     1700   3 
  2  31   0   0      299   1 
  2  32   0   0      272   1 
  2  33  -1   0     1700   3 
  2  34  -1   0     1700   3 
  2  35  -1   0     1700   3 
  2  36   0   0      295   1 
  2  37  -1   0     1700   2 
  2  38  -1   0     1700   2 
  2  39   0   0      276   1 
  2  40  -1   0     1700   2 
  2  41   0   0      270   1 
  2  42  -1   0     1700   2 
  2  43  -1   0     1700   2 
  2  44  -1   0     1700   2 
  2  45  -1   0     1700   3 
  2  46  -1   0     1700   3 
  2  47  -1   0     1700   3 
  2  48  -1   0     1700   2 
  2  49  -1   0     1700   3 
  2  50   0   0      325   0 
  2  51  -1   0     1700   3 
  2  52   0   0      272   1 
  2  53  -1   0     1700   3 
  2  54   0   0      293   1 
  2  55  -1   0     1700   3 
  2  56  -1   0     1700   2 
  2  57  -1   0     1700   3 
  2  58  -1   0     1700   2 
  2  59   0   0      285   0 
  2  60  -1   0     1700   2 
  2  61   0   0      273   0 
  2  62  -1   0     1700   3 
  2  63   0   0      263   0 
  2  64  -1   0     1700   2 
  2  65  -1   0     1700   3 
  2  66   0   0      303   1 
  2  67  -1   0     1700   2 
  2  68   0   0      223   0 
  2  69   0   0      412   1 
  2  70  -1   0     1700   2 
  2  71   0   0      264   1 
  2  72  -1   0     1700   3 
  2  73  -1   0     1700   2 
  2  74  -1   0     1700   2 
  2  75  -1   0     1700   3 
  2  76   0   0      309   1 
  2  77  -1   0     1700   3 
  2  78  -1   0     1700   2 
  2  79   0   0      394   1 
  2  80   0   0      256   1 
  2  81   0   0      272   0 
  2  82  -1   0     1700   3 
  2  83   0   0      240   0 
  2  84   0   0      222   0 
  2  85   0   0      291   1 
  2  86  -1   0     1700   3 
  2  87   0   0      216   0 
  2  88  -1   0     1700   3 
  2  89  -1   0     1700   3 
  2  90  -1   0     1700   2 
  2  91   0   0      275   0 
  2  92  -1   0     1700   2 
  2  93   0   0      300   1 
  2  94  -1   0     1700   3 
  2  95  -1   0     1700   2 
  2  96   0   0      243   0 
  2  97   0   0      309   0 
  2  98  -1   0     1700   2 
  2  99   0   0      312   1 
  2 100  -1   0     1700   2 
  2 101   0   0      259   0 
  2 102   0   0      253   1 
  2 103  -1   0     1700   3 
  2 104  -1   0     1700   3 
  2 105   0   0      230   0 
  2 106   0   0      397   1 
  2 107   0   0      225   0 
  2 108   0   0      295   1 
  2 109  -1   0     1700   2 
  2 110   0   0      257   0 
  2 111  -1   0     1700   3 
  2 112   0   0      270   1 
  2 113  -1   0     1700   2 
  2 114  -1   0     1700   2 
  2 115   0   0      223   0 
  2 116  -1   0     1700   3 
  2 117   0   0      249   0 
  2 118   0   0      268   0 
  2 119   0   0      212   0 
  2 120   0   0      278   1 
  2 121   0   0      267   1 
  2 122  -1   0     1700   3 
  2 123   0   0      285   0 
  2 124  -1   0     1700   2 
  2 125   0   0      234   0 
  2 126   0   0      294   1 
  2 127  -1   0     1700   2 
  3   0  -1   0     1700   3 
  3   1   0   0      292   0 
  3   2   0   0      308   0 
  3   3   0   0      248   0 
  3   4   0   0      262   1 
  3   5   0   0      265   0 
  3   6   0   0      266   1 
  3   7  -1   0     1700   3 
  3   8  -1   0     1700   3 
  3   9  -1   0     1700   2 
  3  10  -1   0     1700   2 
  3  11  -1   0     1700   2 
  3  12   0   0      252   0 
  3  13  -1   0     1700   3 
  3  14   0   0      302   1 
  3  15   0   0      278   0 
  3  16  -1   0     1700   3 
  3  17  -1   0     1700   3 
  3  18  -1   0     1700   2 
  3  19   0   0      295   1 
  3  20   0   0      332   1 
  3  21  -1   0     1700   2 
  3  22  -1   0     1700   2 
  3  23   0   0      241   0 
  3  24   0   0      257   1 
  3  25  -1   0     1700   3 
  3  26   0   0      404   0 
  3  27   0   0      253   1 
  3  28  -1   0     1700   2 
  3  29  -1   0     1700   3 
  3  30   0   0      265   1 
  3  31   0   0      274   0 
  3  32   0   0      254   1 
  3  33  -1   0     1700   3 
  3  34  -1   0     1700   2 
  3  35   0   0      260   1 
  3  36   0   0      275   0 
  3  37  -1   0     1700   2 
  3  38   0   0      233   1 
  3  39  -1   0     1700   2 
  3  40  -1   0     1700   3 
  3  41   0   0      230   0 
  3  42  -1   0     1700   2 
  3  43  -1   0     1700   2 
  3  44   0   0      265   0 
  3  45   0   0      282   0 
  3  46  -1   0     1700   2 
  3  47   0   0      237   0 
  3  48  -1   0     1700   3 
  3  49   0   0      325   1 
  3  50   0   0      240   0 
  3  51   0   0      367   1 
  3  52   0   0      379   0 
  3  53   0   0      442   1 
  3  54  -1   0     1700   3 
  3  55  -1   0     1700   3 
  3  56   0   0      224   0 
  3  57   0   2      511   2 
  3  58   0   0      222   0 
  3  59  -1   0     1700   3 
  3  60   0   0      263   1 
  3  61  -1   0     1700   2 
  3  62  -1   0     1700   3 
  3  63  -1   0     1700   2 
  3  64  -1   0     1700   2 
  3  65   0   0      279   1 
  3  66   0   0      262   1 
  3  67  -1   0     1700   3 
  3  68  -1   0     1700   2 
  3  69   0   0      272   0 
  3  70  -1   0     1700   2 
  3  71  -1   0     1700   3 
  3  72   0   0      276   0 
  3  73  -1   0     1700   2 
  3  74  -1   0     1700   2 
  3  75   0   0      318   1 
  3  76  -1   0     1700   3 
  3  77  -1   0     1700   2 
  3  78  -1   0     1700   3 
  3  79   0   0      229   0 
  3  80   0   0      283   1 
  3  81   0   0      236   0 
  3  82   0   0      234   1 
  3  83   0   0      243   1 
  3  84   0   0      376   0 
  3  85   0   0      245   0 
  3  86  -1   0     1700   3 
  3  87  -1   0     1700   3 
  3  88  -1   0     1700   2 
  3  89   0   0      265   0 
  3  90   0   0      242   0 
  3  91   0   0      283   1 
  3  92   0   0      264   1 
  3  93   0   0      241   1 
  3  94  -1   0     1700   3 
  3  95   0   0      241   1 
  3  96   0   0      253   1 
  3  97  -1   0     1700   3 
  3  98  -1   0     1700   2 
  3  99  -1   0     1700   2 
  3 100  -1   0     1700   2 
  3 101   0   0      299   0 
  3 102   0   0      261   1 
  3 103  -1   0     1700   2 
  3 104  -1   0     1700   3 
  3 105  -1   0     1700   2 
  3 106   0   0      330   0 
  3 107   0   0      251   0 
  3 108  -1   0     1700   3 
  3 109   0   2      230   2 
  3 110   0   0      298   1 
  3 111  -1   0     1700   3 
  3 112  -1   0     1700   3 
  3 113   0   0      399   0 
  3 114  -1   0     1700   3 
  3 115   0   0      275   1 
  3 116   0   0      227   1 
  3 117   0   0      238   0 
  3 118  -1   0     1700   3 
  3 119  -1   0     1700   2 
  3 120   0   0      280   1 
  3 121  -1   0     1700   3 
  3 122  -1   0     1700   3 
  3 123  -1   0     1700   2 
  3 124  -1   0     1700   2 
  3 125   0   0      325   0 
  3 126  -1   0     1700   3 
  3 127   0   0      258   1 
