# Supplementary material for: The influence of the Japanese waving cat on the joint spatial compatibility effect: A replication and extension of Dolk, Hommel, Prinz, and Liepelt (2013)
Source: PLoS One. 2017 Sep 14;12(9):e0184844. doi: 10.1371/journal.pone.0184844 (PMC5599021; doi:10.1371/journal.pone.0184844)
Supplement: S2 File — (ZIP) [file pone.0184844.s002.zip › S2 Data/raw data/8.dat]

SimonNLb [06-2015]
  8    3   0
 DRO08
 -1   0  -1   0     1700   2 
 -1   1   0   0      572   1 
 -1   2  -1   1     1700   0 
 -1   3  -1   1     1700   0 
 -1   4  -1   0     1700   2 
 -1   5   0   0      998   1 
 -1   6  -1   0     1700   3 
 -1   7  -1   0     1700   3 
  0   0   0   0     1340   0 
  0   1   0   0     1053   0 
  0   2  -1   1     1700   1 
  0   3   0   0     1030   1 
  0   4  -1   0     1700   2 
  0   5  -1   0     1700   3 
  0   6   0   0      656   0 
  0   7  -1   0     1700   3 
  0   8  -1   0     1700   2 
  0   9  -1   0     1700   3 
  0  10  -1   0     1700   2 
  0  11   0   0      439   0 
  0  12  -1   0     1700   2 
  0  13  -1   0     1700   2 
  0  14  -1   0     1700   2 
  0  15  -1   0     1700   2 
  0  16   0   0      402   0 
  0  17  -1   0     1700   3 
  0  18   0   0     1020   0 
  0  19  -1   0     1700   2 
  0  20   0   0      669   1 
  0  21   0   0     1154   1 
  0  22   0   0      775   1 
  0  23   0   0      628   1 
  0  24   0   0      327   0 
  0  25  -1   1     1700   1 
  0  26  -1   0     1700   2 
  0  27   0   0      573   1 
  0  28  -1   1     1700   1 
  0  29  -1   0     1700   2 
  0  30  -1   1     1700   1 
  0  31   0   0      672   0 
  0  32   0   0      801   0 
  0  33  -1   0     1700   2 
  0  34   0   0      654   0 
  0  35  -1   0     1700   2 
  0  36   0   0      568   0 
  0  37   0   0      931   0 
  0  38  -1   0     1700   2 
  0  39  -1   0     1700   3 
  0  40  -1   0     1700   2 
  0  41  -1   1     1700   1 
  0  42   0   0      868   1 
  0  43  -1   0     1700   2 
  0  44   0   0      539   0 
  0  45  -1   0     1700   2 
  0  46  -1   0     1700   3 
  0  47  -1   0     1700   3 
  0  48   0   0     1686   1 
  0  49   0   0      542   0 
  0  50   0   0      544   0 
  0  51   0   0      450   0 
  0  52  -1   1     1700   1 
  0  53  -1   0     1700   3 
  0  54   0   0      885   1 
  0  55  -1   0     1700   2 
  0  56  -1   1     1700   1 
  0  57   0   0      822   1 
  0  58   0   0      679   1 
  0  59  -1   0     1700   2 
  0  60  -1   0     1700   2 
  0  61   0   0      519   0 
  0  62  -1   0     1700   2 
  0  63   0   0     1225   1 
  0  64   0   0      590   0 
  0  65   0   0      538   0 
  0  66  -1   1     1700   1 
  0  67  -1   0     1700   3 
  0  68   0   0      870   1 
  0  69   0   0      821   0 
  0  70   0   0      461   0 
  0  71   0   0      428   0 
  0  72  -1   0     1700   2 
  0  73  -1   0     1700   3 
  0  74  -1   0     1700   3 
  0  75  -1   0     1700   3 
  0  76   0   0     1378   1 
  0  77  -1   0     1700   3 
  0  78  -1   0     1700   2 
  0  79   0   0      887   1 
  0  80  -1   0     1700   3 
  0  81  -1   0     1700   2 
  0  82  -1   0     1700   2 
  0  83  -1   0     1700   3 
  0  84  -1   0     1700   3 
  0  85   0   0     1026   1 
  0  86  -1   0     1700   3 
  0  87   0   0      525   0 
  0  88   0   0      739   0 
  0  89  -1   0     1700   2 
  0  90  -1   1     1700   1 
  0  91   0   0      502   0 
  0  92  -1   0     1700   3 
  0  93  -1   0     1700   3 
  0  94   0   0      433   0 
  0  95  -1   0     1700   2 
  0  96  -1   0     1700   3 
  0  97  -1   0     1700   3 
  0  98  -1   0     1700   2 
  0  99  -1   0     1700   2 
  0 100  -1   0     1700   3 
  0 101  -1   1     1700   1 
  0 102  -1   1     1700   1 
  0 103  -1   0     1700   3 
  0 104  -1   0     1700   3 
  0 105   0   0      518   0 
  0 106   0   0      903   1 
  0 107   0   0      728   0 
  0 108  -1   0     1700   3 
  0 109   0   0      470   0 
  0 110   0   0      342   0 
  0 111  -1   0     1700   2 
  0 112  -1   1     1700   1 
  0 113   0   0      490   0 
  0 114  -1   0     1700   3 
  0 115  -1   0     1700   2 
  0 116  -1   0     1700   3 
  0 117  -1   0     1700   2 
  0 118  -1   1     1700   1 
  0 119  -1   0     1700   3 
  0 120  -1   1     1700   1 
  0 121  -1   0     1700   3 
  0 122  -1   0     1700   3 
  0 123  -1   0     1700   2 
  0 124  -1   0     1700   3 
  0 125  -1   0     1700   3 
  0 126   0   0     1001   1 
  0 127   0   0      589   0 
  1   0  -1   0     1700   3 
  1   1  -1   0     1700   3 
  1   2   0   0      400   1 
  1   3   0   0      613   1 
  1   4  -1   1     1700   1 
  1   5  -1   0     1700   2 
  1   6   0   0      538   0 
  1   7  -1   0     1700   2 
  1   8   0   0      525   0 
  1   9  -1   0     1700   2 
  1  10  -1   1     1700   1 
  1  11   0   0     1622   1 
  1  12  -1   0     1700   2 
  1  13  -1   0     1700   3 
  1  14   0   0      394   0 
  1  15  -1   0     1700   3 
  1  16  -1   0     1700   3 
  1  17  -1   0     1700   3 
  1  18   0   0      568   0 
  1  19   0   0      828   0 
  1  20   0   0      542   0 
  1  21  -1   0     1700   3 
  1  22  -1   0     1700   3 
  1  23  -1   0     1700   2 
  1  24   0   0      528   1 
  1  25   0   0      864   0 
  1  26   0   0      724   1 
  1  27   0   0      741   1 
  1  28  -1   0     1700   2 
  1  29   0   0      671   0 
  1  30  -1   0     1700   2 
  1  31  -1   0     1700   3 
  1  32  -1   0     1700   2 
  1  33  -1   0     1700   3 
  1  34  -1   0     1700   3 
  1  35  -1   0     1700   2 
  1  36   0   0     1260   1 
  1  37  -1   0     1700   3 
  1  38   0   0     1136   1 
  1  39  -1   0     1700   3 
  1  40  -1   0     1700   3 
  1  41   0   0      513   1 
  1  42   0   0     1099   0 
  1  43   0   0     1123   0 
  1  44  -1   0     1700   3 
  1  45   0   0     1159   0 
  1  46   0   0     1201   0 
  1  47  -1   0     1700   2 
  1  48  -1   0     1700   2 
  1  49  -1   0     1700   3 
  1  50   0   0      495   1 
  1  51  -1   0     1700   3 
  1  52  -1   0     1700   2 
  1  53   0   0      473   1 
  1  54   0   0      560   1 
  1  55   0   0      440   1 
  1  56  -1   1     1700   0 
  1  57   0   0      326   1 
  1  58   0   0      280   0 
  1  59  -1   0     1700   3 
  1  60  -1   1     1700   0 
  1  61   0   0      477   1 
  1  62   0   0      479   0 
  1  63  -1   0     1700   3 
  1  64   0   0      363   0 
  1  65  -1   0     1700   2 
  1  66   0   0      394   0 
  1  67  -1   0     1700   3 
  1  68   0   0      484   1 
  1  69   0   0      340   0 
  1  70  -1   0     1700   2 
  1  71   0   0      492   0 
  1  72   0   0      895   1 
  1  73  -1   0     1700   2 
  1  74   0   0      496   0 
  1  75   0   0      448   0 
  1  76  -1   0     1700   3 
  1  77  -1   0     1700   2 
  1  78  -1   0     1700   2 
  1  79  -1   0     1700   2 
  1  80  -1   0     1700   2 
  1  81   0   0      477   1 
  1  82  -1   0     1700   2 
  1  83  -1   0     1700   3 
  1  84  -1   0     1700   2 
  1  85   0   0      365   1 
  1  86  -1   0     1700   2 
  1  87   0   0      496   1 
  1  88   0   0     1456   0 
  1  89  -1   0     1700   3 
  1  90  -1   0     1700   3 
  1  91  -1   1     1700   0 
  1  92  -1   0     1700   2 
  1  93  -1   1     1700   1 
  1  94  -1   1     1700   1 
  1  95  -1   1     1700   0 
  1  96  -1   1     1700   0 
  1  97  -1   1     1700   0 
  1  98  -1   1     1700   0 
  1  99  -1   0     1700   2 
  1 100  -1   0     1700   2 
  1 101  -1   0     1700   3 
  1 102  -1   0     1700   2 
  1 103  -1   0     1700   3 
  1 104  -1   0     1700   2 
  1 105  -1   1     1700   1 
  1 106  -1   0     1700   3 
  1 107  -1   1     1700   1 
  1 108  -1   0     1700   3 
  1 109  -1   0     1700   2 
  1 110  -1   1     1700   1 
  1 111  -1   1     1700   0 
  1 112  -1   1     1700   1 
  1 113  -1   1     1700   1 
  1 114  -1   1     1700   0 
  1 115  -1   1     1700   0 
  1 116  -1   0     1700   3 
  1 117  -1   0     1700   3 
  1 118  -1   0     1700   2 
  1 119  -1   0     1700   2 
  1 120  -1   0     1700   2 
  1 121  -1   0     1700   3 
  1 122  -1   1     1700   0 
  1 123  -1   1     1700   1 
  1 124  -1   0     1700   2 
  1 125  -1   1     1700   1 
  1 126  -1   0     1700   3 
  1 127  -1   1     1700   1 
  2   0  -1   0     1700   3 
  2   1  -1   0     1700   2 
  2   2  -1   0     1700   2 
  2   3  -1   0     1700   2 
  2   4  -1   1     1700   1 
  2   5  -1   1     1700   0 
  2   6  -1   0     1700   3 
  2   7  -1   0     1700   3 
  2   8  -1   1     1700   1 
  2   9  -1   0     1700   3 
  2  10   0   0      688   1 
  2  11   0   0      467   1 
  2  12  -1   0     1700   2 
  2  13  -1   0     1700   2 
  2  14  -1   0     1700   2 
  2  15   0   0      786   1 
  2  16  -1   0     1700   2 
  2  17   0   0      930   1 
  2  18  -1   0     1700   3 
  2  19  -1   1     1700   0 
  2  20   0   0     1161   1 
  2  21  -1   0     1700   2 
  2  22  -1   0     1700   3 
  2  23   0   0     1263   1 
  2  24  -1   0     1700   3 
  2  25   0   0     1416   0 
  2  26  -1   1     1700   0 
  2  27  -1   0     1700   2 
  2  28  -1   0     1700   3 
  2  29  -1   1     1700   1 
  2  30  -1   0     1700   2 
  2  31  -1   0     1700   2 
  2  32  -1   0     1700   2 
  2  33  -1   0     1700   3 
  2  34   0   0      823   1 
  2  35  -1   1     1700   0 
  2  36   0   0     1114   0 
  2  37  -1   0     1700   3 
  2  38   0   0      997   1 
  2  39  -1   0     1700   2 
  2  40  -1   0     1700   2 
  2  41  -1   0     1700   3 
  2  42  -1   0     1700   3 
  2  43   0   0      708   1 
  2  44  -1   0     1700   2 
  2  45   0   0      375   0 
  2  46   0   0      544   1 
  2  47  -1   0     1700   2 
  2  48   0   0      491   0 
  2  49   0   0      282   0 
  2  50  -1   0     1700   3 
  2  51   0   0      332   0 
  2  52  -1   0     1700   3 
  2  53  -1   0     1700   3 
  2  54  -1   0     1700   2 
  2  55  -1   0     1700   2 
  2  56  -1   0     1700   2 
  2  57  -1   0     1700   2 
  2  58   0   0      821   0 
  2  59  -1   0     1700   3 
  2  60   0   0      779   1 
  2  61   0   0      885   0 
  2  62  -1   1     1700   0 
  2  63  -1   0     1700   3 
  2  64   0   0      428   1 
  2  65  -1   0     1700   2 
  2  66   0   0      482   0 
  2  67   0   0      540   1 
  2  68   0   0      342   0 
  2  69   0   0      316   0 
  2  70   0   0      437   0 
  2  71   0   0      561   1 
  2  72   0   0      297   0 
  2  73  -1   0     1700   2 
  2  74   0   0      467   1 
  2  75   0   0      474   1 
  2  76   0   0      293   0 
  2  77   0   0      513   0 
  2  78  -1   0     1700   3 
  2  79  -1   0     1700   2 
  2  80  -1   1     1700   0 
  2  81   0   0      345   0 
  2  82  -1   0     1700   3 
  2  83  -1   1     1700   1 
  2  84  -1   0     1700   3 
  2  85   0   0      857   1 
  2  86  -1   0     1700   3 
  2  87   0   0      754   0 
  2  88  -1   0     1700   2 
  2  89  -1   0     1700   3 
  2  90   0   0      470   1 
  2  91  -1   0     1700   3 
  2  92   0   0      384   1 
  2  93  -1   0     1700   3 
  2  94   0   0      593   0 
  2  95  -1   0     1700   2 
  2  96  -1   1     1700   1 
  2  97  -1   0     1700   3 
  2  98   0   0      690   1 
  2  99  -1   0     1700   3 
  2 100   0   0      668   0 
  2 101   0   0      575   1 
  2 102   0   0      574   1 
  2 103   0   0      499   0 
  2 104   0   0      365   0 
  2 105   0   0      348   1 
  2 106  -1   0     1700   2 
  2 107  -1   0     1700   3 
  2 108  -1   0     1700   2 
  2 109  -1   0     1700   2 
  2 110   0   0     1116   0 
  2 111   0   0      462   0 
  2 112   0   0      762   0 
  2 113  -1   0     1700   3 
  2 114  -1   0     1700   3 
  2 115   0   0      408   1 
  2 116   0   0      373   0 
  2 117   0   0      527   1 
  2 118  -1   0     1700   2 
  2 119  -1   0     1700   2 
  2 120  -1   0     1700   3 
  2 121  -1   0     1700   3 
  2 122   0   0      512   0 
  2 123  -1   0     1700   2 
  2 124  -1   0     1700   2 
  2 125   0   0      984   1 
  2 126  -1   0     1700   3 
  2 127   0   0      546   1 
  3   0  -1   0     1700   3 
  3   1  -1   0     1700   3 
  3   2   0   0      567   1 
  3   3   0   0      573   0 
  3   4   0   0      425   1 
  3   5   0   0      568   1 
  3   6  -1   0     1700   2 
  3   7  -1   0     1700   2 
  3   8  -1   0     1700   3 
  3   9   0   0      494   0 
  3  10  -1   0     1700   2 
  3  11   0   0      606   1 
  3  12  -1   0     1700   3 
  3  13   0   0      793   0 
  3  14   0   0      570   0 
  3  15   0   0      790   1 
  3  16   0   0      669   1 
  3  17   0   0      514   0 
  3  18  -1   0     1700   3 
  3  19  -1   0     1700   2 
  3  20   0   0      539   0 
  3  21  -1   0     1700   2 
  3  22  -1   0     1700   3 
  3  23   0   0      650   1 
  3  24   0   0     1027   0 
  3  25  -1   0     1700   2 
  3  26   0   0      935   0 
  3  27  -1   0     1700   3 
  3  28  -1   1     1700   1 
  3  29  -1   0     1700   2 
  3  30  -1   0     1700   2 
  3  31   0   0     1314   1 
  3  32   0   0     1673   1 
  3  33   0   0      522   1 
  3  34   0   0     1056   1 
  3  35  -1   0     1700   3 
  3  36  -1   0     1700   3 
  3  37  -1   0     1700   3 
  3  38   0   0      678   0 
  3  39  -1   0     1700   2 
  3  40   0   0      451   1 
  3  41   0   0      543   0 
  3  42   0   0      374   1 
  3  43   0   0      512   0 
  3  44  -1   0     1700   3 
  3  45   0   0      411   0 
  3  46   0   0      811   0 
  3  47  -1   0     1700   2 
  3  48   0   0      402   0 
  3  49   0   0      349   1 
  3  50  -1   0     1700   2 
  3  51  -1   0     1700   3 
  3  52   0   0      353   1 
  3  53  -1   0     1700   3 
  3  54   0   0      369   0 
  3  55  -1   0     1700   2 
  3  56  -1   0     1700   3 
  3  57   0   0      621   0 
  3  58   0   0      894   0 
  3  59  -1   0     1700   3 
  3  60   0   0      368   0 
  3  61  -1   0     1700   2 
  3  62   0   0      421   0 
  3  63  -1   0     1700   2 
  3  64   0   0      394   0 
  3  65  -1   0     1700   2 
  3  66   0   0      417   0 
  3  67   0   0      481   1 
  3  68   0   0      561   1 
  3  69   0   0      364   0 
  3  70   0   0      526   1 
  3  71  -1   0     1700   2 
  3  72  -1   0     1700   3 
  3  73  -1   0     1700   3 
  3  74   0   0      653   1 
  3  75  -1   0     1700   2 
  3  76   0   0      345   0 
  3  77   0   0      357   0 
  3  78   0   0      581   0 
  3  79  -1   0     1700   2 
  3  80   0   0      477   0 
  3  81  -1   0     1700   2 
  3  82   0   0      588   1 
  3  83  -1   1     1700   0 
  3  84  -1   0     1700   2 
  3  85   0   0      529   1 
  3  86   0   0      371   1 
  3  87  -1   0     1700   2 
  3  88  -1   0     1700   3 
  3  89   0   0      527   0 
  3  90  -1   0     1700   2 
  3  91  -1   0     1700   2 
  3  92  -1   0     1700   3 
  3  93  -1   0     1700   3 
  3  94  -1   0     1700   2 
  3  95  -1   0     1700   2 
  3  96  -1   0     1700   3 
  3  97  -1   0     1700   2 
  3  98  -1   0     1700   3 
  3  99   0   0      475   1 
  3 100  -1   0     1700   3 
  3 101   0   0      623   1 
  3 102  -1   0     1700   3 
  3 103  -1   0     1700   2 
  3 104  -1   0     1700   2 
  3 105  -1   0     1700   3 
  3 106  -1   0     1700   3 
  3 107  -1   0     1700   2 
  3 108  -1   1     1700   1 
  3 109   0   0     1485   1 
  3 110  -1   1     1700   1 
  3 111  -1   0     1700   3 
  3 112   0   0     1447   1 
  3 113  -1   1     1700   0 
  3 114   0   0      589   1 
  3 115  -1   0     1700   3 
  3 116  -1   0     1700   2 
  3 117  -1   0     1700   2 
  3 118   0   0      729   1 
  3 119   0   0      636   1 
  3 120   0   0      400   0 
  3 121   0   0      461   0 
  3 122  -1   0     1700   2 
  3 123  -1   0     1700   3 
  3 124  -1   0     1700   3 
  3 125  -1   0     1700   3 
  3 126   0   0      589   0 
  3 127  -1   0     1700   3 
