# Supplementary material for: The influence of the Japanese waving cat on the joint spatial compatibility effect: A replication and extension of Dolk, Hommel, Prinz, and Liepelt (2013)
Source: PLoS One. 2017 Sep 14;12(9):e0184844. doi: 10.1371/journal.pone.0184844 (PMC5599021; doi:10.1371/journal.pone.0184844)
Supplement: S2 File — (ZIP) [file pone.0184844.s002.zip › S2 Data/raw data/91.dat]

SimonNLb [06-2015]
 91    0   1
 SUI01
 -1   0  -1   0     1700   1 
 -1   1   0   0      454   2 
 -1   2  -1   0     1700   0 
 -1   3  -1   0     1700   1 
 -1   4   0   0      255   2 
 -1   5   0   0      377   3 
 -1   6   0   0      299   3 
 -1   7  -1   0     1700   0 
  0   0  -1   0     1700   0 
  0   1   0   0      437   2 
  0   2   0   0      288   2 
  0   3  -1   0     1700   1 
  0   4  -1   0     1700   1 
  0   5   0   0      324   3 
  0   6   0   0      287   2 
  0   7  -1   0     1700   0 
  0   8  -1   0     1700   0 
  0   9   0   0      285   2 
  0  10   0   0      408   3 
  0  11  -1   0     1700   1 
  0  12   0   0      338   3 
  0  13   0   0      363   3 
  0  14   0   0      345   3 
  0  15  -1   0     1700   1 
  0  16  -1   0     1700   0 
  0  17   0   0      260   2 
  0  18   0   0      310   2 
  0  19  -1   0     1700   1 
  0  20  -1   0     1700   1 
  0  21   0   0      301   3 
  0  22  -1   0     1700   1 
  0  23  -1   0     1700   0 
  0  24  -1   0     1700   1 
  0  25   0   0      351   3 
  0  26   0   0      417   3 
  0  27   0   0      325   2 
  0  28   0   0      277   2 
  0  29   0   0      328   3 
  0  30  -1   0     1700   0 
  0  31  -1   0     1700   1 
  0  32  -1   0     1700   0 
  0  33   0   0      392   2 
  0  34   0   0      480   3 
  0  35   0   0      330   2 
  0  36  -1   0     1700   1 
  0  37  -1   0     1700   0 
  0  38   0   0      321   3 
  0  39  -1   0     1700   1 
  0  40  -1   0     1700   1 
  0  41  -1   0     1700   1 
  0  42   0   0      325   3 
  0  43   0   0      326   2 
  0  44  -1   0     1700   1 
  0  45  -1   0     1700   1 
  0  46  -1   0     1700   0 
  0  47  -1   0     1700   1 
  0  48   0   0      370   3 
  0  49  -1   0     1700   1 
  0  50   0   0      562   3 
  0  51   0   0      453   2 
  0  52   0   0      472   2 
  0  53  -1   0     1700   1 
  0  54   0   0      380   3 
  0  55   0   0      290   3 
  0  56   0   0      315   2 
  0  57   0   0      288   3 
  0  58   0   0      280   2 
  0  59   0   0      329   3 
  0  60   0   0      294   3 
  0  61  -1   0     1700   0 
  0  62  -1   0     1700   0 
  0  63   0   0      247   2 
  0  64   0   0      573   2 
  0  65   0   0      227   2 
  0  66  -1   0     1700   0 
  0  67  -1   0     1700   0 
  0  68  -1   0     1700   1 
  0  69   0   0      342   2 
  0  70   0   0      286   2 
  0  71   0   0      320   3 
  0  72  -1   0     1700   0 
  0  73   0   0      288   2 
  0  74   0   0      410   2 
  0  75  -1   0     1700   0 
  0  76  -1   0     1700   1 
  0  77   0   0      329   3 
  0  78  -1   0     1700   0 
  0  79  -1   0     1700   0 
  0  80  -1   0     1700   1 
  0  81   0   0      283   2 
  0  82   0   0      269   2 
  0  83  -1   0     1700   1 
  0  84  -1   0     1700   1 
  0  85   0   0      312   3 
  0  86   0   0      293   2 
  0  87  -1   0     1700   0 
  0  88  -1   0     1700   0 
  0  89  -1   0     1700   1 
  0  90   0   0      350   3 
  0  91  -1   0     1700   0 
  0  92   0   0      402   3 
  0  93   0   0      564   3 
  0  94  -1   0     1700   0 
  0  95   0   0      231   2 
  0  96   0   0      263   2 
  0  97  -1   0     1700   0 
  0  98  -1   0     1700   0 
  0  99   0   0      274   3 
  0 100  -1   0     1700   0 
  0 101   0   0      296   3 
  0 102   0   0      331   2 
  0 103  -1   0     1700   0 
  0 104  -1   0     1700   1 
  0 105  -1   0     1700   0 
  0 106   0   0      369   3 
  0 107   0   0      285   2 
  0 108   0   0      255   3 
  0 109   0   0      287   3 
  0 110   0   0      284   2 
  0 111  -1   0     1700   0 
  0 112  -1   0     1700   1 
  0 113  -1   0     1700   1 
  0 114  -1   0     1700   0 
  0 115   0   0      409   2 
  0 116  -1   0     1700   1 
  0 117   0   0      351   2 
  0 118   0   2      240   0 
  0 119   0   0      311   3 
  0 120  -1   0     1700   0 
  0 121  -1   0     1700   1 
  0 122  -1   0     1700   1 
  0 123  -1   0     1700   1 
  0 124  -1   0     1700   0 
  0 125  -1   0     1700   0 
  0 126   0   0      345   3 
  0 127  -1   0     1700   1 
  1   0   0   0      356   2 
  1   1  -1   0     1700   0 
  1   2  -1   0     1700   1 
  1   3   0   0      424   3 
  1   4   0   0      330   3 
  1   5   0   0      339   2 
  1   6   0   0      276   2 
  1   7   0   0      428   2 
  1   8  -1   0     1700   0 
  1   9   0   0      313   3 
  1  10   0   0      453   3 
  1  11  -1   0     1700   0 
  1  12  -1   0     1700   0 
  1  13  -1   0     1700   1 
  1  14  -1   0     1700   0 
  1  15   0   0      420   2 
  1  16  -1   0     1700   0 
  1  17  -1   0     1700   0 
  1  18   0   0      312   3 
  1  19   0   0      403   3 
  1  20  -1   0     1700   1 
  1  21   0   0      287   2 
  1  22  -1   0     1700   0 
  1  23  -1   0     1700   1 
  1  24  -1   0     1700   0 
  1  25  -1   0     1700   0 
  1  26  -1   0     1700   1 
  1  27  -1   0     1700   0 
  1  28   0   0      335   3 
  1  29   0   0      389   2 
  1  30  -1   0     1700   0 
  1  31   0   0      443   2 
  1  32  -1   0     1700   0 
  1  33   0   0      352   3 
  1  34   0   0      315   2 
  1  35  -1   0     1700   0 
  1  36  -1   0     1700   1 
  1  37  -1   1     1700   2 
  1  38   0   0      273   2 
  1  39  -1   0     1700   1 
  1  40  -1   0     1700   0 
  1  41  -1   0     1700   1 
  1  42  -1   0     1700   0 
  1  43   0   0      516   3 
  1  44  -1   0     1700   1 
  1  45  -1   0     1700   0 
  1  46  -1   0     1700   0 
  1  47   0   0      465   2 
  1  48  -1   0     1700   1 
  1  49  -1   0     1700   0 
  1  50   0   0      402   3 
  1  51   0   0      454   3 
  1  52   0   0      292   2 
  1  53   0   0      346   2 
  1  54   0   0      311   3 
  1  55  -1   0     1700   0 
  1  56  -1   0     1700   1 
  1  57   0   0      336   3 
  1  58  -1   0     1700   1 
  1  59   0   0      315   2 
  1  60   0   0      297   3 
  1  61   0   0      532   3 
  1  62  -1   0     1700   1 
  1  63   0   0      284   3 
  1  64   0   0      342   2 
  1  65  -1   0     1700   0 
  1  66  -1   0     1700   1 
  1  67  -1   0     1700   0 
  1  68   0   0      346   2 
  1  69  -1   0     1700   1 
  1  70   0   0      354   3 
  1  71   0   0      348   2 
  1  72   0   0      399   2 
  1  73   0   0      414   2 
  1  74  -1   0     1700   1 
  1  75  -1   0     1700   1 
  1  76  -1   0     1700   0 
  1  77  -1   0     1700   1 
  1  78  -1   0     1700   1 
  1  79  -1   0     1700   1 
  1  80   0   0      303   2 
  1  81   0   0      351   2 
  1  82   0   0      264   2 
  1  83   0   0      330   2 
  1  84  -1   0     1700   1 
  1  85   0   0      294   3 
  1  86  -1   0     1700   1 
  1  87   0   0      285   3 
  1  88  -1   0     1700   1 
  1  89   0   0      315   3 
  1  90  -1   0     1700   1 
  1  91  -1   0     1700   1 
  1  92   0   0      317   2 
  1  93  -1   0     1700   1 
  1  94  -1   0     1700   1 
  1  95  -1   0     1700   0 
  1  96   0   0      358   2 
  1  97   0   0      356   2 
  1  98   0   0      345   3 
  1  99   0   0      365   2 
  1 100   0   0      308   3 
  1 101   0   0      329   3 
  1 102   0   0      312   3 
  1 103  -1   0     1700   1 
  1 104  -1   0     1700   0 
  1 105  -1   0     1700   1 
  1 106  -1   0     1700   0 
  1 107   0   0      279   3 
  1 108   0   0      343   2 
  1 109   0   0      289   3 
  1 110   0   0      359   3 
  1 111   0   0      323   3 
  1 112  -1   0     1700   1 
  1 113   0   0      324   2 
  1 114  -1   0     1700   0 
  1 115   0   0      248   3 
  1 116   0   0      352   3 
  1 117  -1   0     1700   0 
  1 118   0   0      375   3 
  1 119  -1   0     1700   0 
  1 120  -1   0     1700   0 
  1 121  -1   0     1700   1 
  1 122   0   0      399   3 
  1 123  -1   0     1700   1 
  1 124  -1   0     1700   0 
  1 125   0   0      519   2 
  1 126  -1   0     1700   0 
  1 127   0   0      421   2 
  2   0  -1   0     1700   1 
  2   1   0   0      445   2 
  2   2   0   0      332   3 
  2   3   0   0      337   3 
  2   4   0   0      220   2 
  2   5  -1   0     1700   0 
  2   6  -1   0     1700   0 
  2   7  -1   0     1700   0 
  2   8  -1   0     1700   0 
  2   9   0   0      527   3 
  2  10   0   0      687   2 
  2  11  -1   0     1700   1 
  2  12   0   0      243   3 
  2  13  -1   0     1700   1 
  2  14  -1   0     1700   0 
  2  15   0   0      426   3 
  2  16  -1   0     1700   1 
  2  17   0   0      320   2 
  2  18  -1   0     1700   0 
  2  19  -1   0     1700   1 
  2  20   0   0      252   2 
  2  21   0   0      332   3 
  2  22  -1   0     1700   1 
  2  23   0   0      339   3 
  2  24   0   0      379   2 
  2  25  -1   0     1700   0 
  2  26  -1   0     1700   1 
  2  27  -1   0     1700   0 
  2  28  -1   0     1700   1 
  2  29   0   0      288   2 
  2  30  -1   0     1700   1 
  2  31   0   0      343   3 
  2  32   0   2     1044   1 
  2  33  -1   0     1700   0 
  2  34   0   0      364   2 
  2  35   0   2     1663   1 
  2  36  -1   1     1700   3 
  2  37   0   0      351   3 
  2  38  -1   0     1700   1 
  2  39  -1   0     1700   1 
  2  40   0   0      329   2 
  2  41  -1   0     1700   0 
  2  42  -1   0     1700   1 
  2  43  -1   0     1700   0 
  2  44   0   0      429   3 
  2  45   0   0      493   2 
  2  46  -1   0     1700   0 
  2  47   0   0      321   3 
  2  48  -1   0     1700   1 
  2  49   0   0      410   2 
  2  50   0   0      373   2 
  2  51  -1   0     1700   0 
  2  52  -1   0     1700   0 
  2  53  -1   0     1700   0 
  2  54   0   0      392   3 
  2  55  -1   0     1700   1 
  2  56  -1   0     1700   1 
  2  57   0   0      395   3 
  2  58   0   0      285   3 
  2  59  -1   0     1700   1 
  2  60  -1   0     1700   0 
  2  61   0   0      436   2 
  2  62  -1   0     1700   1 
  2  63   0   0      269   2 
  2  64  -1   0     1700   1 
  2  65  -1   0     1700   0 
  2  66   0   0      389   2 
  2  67   0   0      543   3 
  2  68  -1   0     1700   0 
  2  69  -1   0     1700   1 
  2  70   0   0      263   2 
  2  71   0   0      304   3 
  2  72   0   0      462   2 
  2  73   0   0      281   2 
  2  74   0   0      263   2 
  2  75   0   0      304   3 
  2  76  -1   0     1700   1 
  2  77  -1   0     1700   1 
  2  78  -1   0     1700   0 
  2  79   0   0      369   2 
  2  80  -1   0     1700   1 
  2  81   0   0      457   3 
  2  82   0   0      305   3 
  2  83   0   0      248   3 
  2  84   0   0      284   3 
  2  85   0   0      265   2 
  2  86  -1   0     1700   0 
  2  87   0   0      257   2 
  2  88  -1   0     1700   0 
  2  89   0   0      272   2 
  2  90  -1   0     1700   0 
  2  91   0   0      285   2 
  2  92  -1   0     1700   0 
  2  93   0   0      492   2 
  2  94   0   0      385   3 
  2  95  -1   0     1700   1 
  2  96  -1   0     1700   1 
  2  97  -1   0     1700   1 
  2  98  -1   0     1700   1 
  2  99  -1   0     1700   0 
  2 100  -1   0     1700   0 
  2 101   0   0      400   3 
  2 102   0   0      427   3 
  2 103   0   0      411   3 
  2 104  -1   0     1700   0 
  2 105  -1   0     1700   0 
  2 106   0   0      348   3 
  2 107  -1   0     1700   0 
  2 108  -1   0     1700   0 
  2 109   0   0      344   3 
  2 110   0   0      290   3 
  2 111   0   0      350   3 
  2 112  -1   0     1700   1 
  2 113   0   0      237   2 
  2 114   0   0      273   2 
  2 115  -1   0     1700   0 
  2 116  -1   0     1700   1 
  2 117  -1   0     1700   0 
  2 118   0   0      325   2 
  2 119  -1   0     1700   1 
  2 120   0   0      268   2 
  2 121   0   0      285   3 
  2 122  -1   0     1700   0 
  2 123   0   0      238   2 
  2 124   0   0      322   2 
  2 125   0   0      331   3 
  2 126   0   0      256   2 
  2 127  -1   0     1700   1 
  3   0  -1   0     1700   1 
  3   1  -1   0     1700   1 
  3   2  -1   0     1700   0 
  3   3   0   0      437   2 
  3   4   0   0      319   2 
  3   5  -1   0     1700   0 
  3   6  -1   0     1700   0 
  3   7   0   0      352   2 
  3   8   0   0      231   2 
  3   9   0   0      244   2 
  3  10  -1   0     1700   1 
  3  11  -1   0     1700   1 
  3  12  -1   0     1700   0 
  3  13  -1   0     1700   0 
  3  14   0   0      384   2 
  3  15  -1   0     1700   1 
  3  16  -1   0     1700   0 
  3  17   0   0      497   2 
  3  18  -1   0     1700   0 
  3  19   0   0      308   3 
  3  20  -1   0     1700   1 
  3  21   0   0      482   2 
  3  22  -1   0     1700   0 
  3  23  -1   0     1700   1 
  3  24  -1   0     1700   0 
  3  25   0   0      556   3 
  3  26  -1   0     1700   1 
  3  27   0   0      298   2 
  3  28  -1   0     1700   1 
  3  29   0   0      323   3 
  3  30  -1   0     1700   1 
  3  31  -1   0     1700   0 
  3  32  -1   0     1700   1 
  3  33   0   0      312   2 
  3  34  -1   0     1700   0 
  3  35   0   0      358   3 
  3  36   0   0      418   2 
  3  37   0   0      337   3 
  3  38  -1   0     1700   1 
  3  39   0   0      383   3 
  3  40  -1   0     1700   0 
  3  41   0   0      492   3 
  3  42   0   0      301   3 
  3  43  -1   0     1700   1 
  3  44  -1   0     1700   1 
  3  45  -1   0     1700   0 
  3  46   0   0      342   2 
  3  47   0   0      320   3 
  3  48   0   0      250   3 
  3  49  -1   0     1700   0 
  3  50  -1   0     1700   0 
  3  51   0   0      455   3 
  3  52   0   0      522   3 
  3  53   0   0      426   2 
  3  54   0   0      327   2 
  3  55  -1   0     1700   0 
  3  56   0   0      275   2 
  3  57   0   0      369   3 
  3  58  -1   0     1700   1 
  3  59   0   0      354   2 
  3  60  -1   0     1700   1 
  3  61   0   0      264   2 
  3  62  -1   0     1700   1 
  3  63  -1   0     1700   1 
  3  64   0   0      879   2 
  3  65   0   0      644   3 
  3  66   0   0      234   2 
  3  67  -1   0     1700   0 
  3  68   0   0      299   3 
  3  69  -1   0     1700   0 
  3  70   0   0      269   3 
  3  71  -1   0     1700   1 
  3  72  -1   0     1700   0 
  3  73  -1   0     1700   1 
  3  74  -1   0     1700   1 
  3  75   0   0      233   2 
  3  76  -1   0     1700   1 
  3  77  -1   0     1700   0 
  3  78   0   0      324   2 
  3  79  -1   0     1700   0 
  3  80   0   0      810   3 
  3  81   0   0      319   2 
  3  82   0   0      410   2 
  3  83  -1   0     1700   0 
  3  84   0   0      246   3 
  3  85   0   0      294   2 
  3  86  -1   0     1700   0 
  3  87   0   0      387   3 
  3  88  -1   0     1700   0 
  3  89   0   0      280   3 
  3  90   0   0      273   3 
  3  91  -1   0     1700   0 
  3  92  -1   0     1700   1 
  3  93  -1   0     1700   0 
  3  94   0   0      343   3 
  3  95  -1   0     1700   1 
  3  96  -1   0     1700   0 
  3  97   0   0      304   2 
  3  98   0   0      320   2 
  3  99   0   0      356   3 
  3 100   0   0      298   3 
  3 101  -1   0     1700   1 
  3 102  -1   0     1700   1 
  3 103   0   0      268   3 
  3 104  -1   0     1700   0 
  3 105   0   0      245   3 
  3 106  -1   0     1700   0 
  3 107   0   0      247   3 
  3 108   0   0      385   3 
  3 109   0   0      239   2 
  3 110  -1   0     1700   0 
  3 111  -1   0     1700   1 
  3 112  -1   0     1700   0 
  3 113  -1   0     1700   1 
  3 114   0   0      260   3 
  3 115   0   0      417   2 
  3 116  -1   0     1700   1 
  3 117  -1   0     1700   1 
  3 118  -1   0     1700   1 
  3 119   0   0      338   2 
  3 120   0   0      444   3 
  3 121   0   0      403   2 
  3 122   0   0      690   3 
  3 123   0   0      279   2 
  3 124   0   0      297   3 
  3 125  -1   0     1700   0 
  3 126  -1   0     1700   1 
  3 127   0   0      234   2 
