# Supplementary material for: The influence of the Japanese waving cat on the joint spatial compatibility effect: A replication and extension of Dolk, Hommel, Prinz, and Liepelt (2013)
Source: PLoS One. 2017 Sep 14;12(9):e0184844. doi: 10.1371/journal.pone.0184844 (PMC5599021; doi:10.1371/journal.pone.0184844)
Supplement: S2 File — (ZIP) [file pone.0184844.s002.zip › S2 Data/raw data/92.dat]

SimonNLb [06-2015]
 92    3   1
 SMS18
 -1   0  -1   0     1700   1 
 -1   1   0   0      262   2 
 -1   2  -1   0     1700   0 
 -1   3   0   0      212   2 
 -1   4  -1   0     1700   1 
 -1   5  -1   0     1700   0 
 -1   6   0   0      346   3 
 -1   7   0   0      273   3 
  0   0   0   0      254   2 
  0   1  -1   0     1700   1 
  0   2  -1   0     1700   1 
  0   3   0   0      358   3 
  0   4  -1   0     1700   1 
  0   5   0   0      333   3 
  0   6   0   0      367   3 
  0   7  -1   0     1700   1 
  0   8   0   0      276   2 
  0   9  -1   0     1700   1 
  0  10   0   0      327   2 
  0  11   0   0      333   3 
  0  12   0   0      279   3 
  0  13   0   0      267   2 
  0  14  -1   0     1700   0 
  0  15   0   0      268   2 
  0  16   0   0      429   3 
  0  17   0   0      300   2 
  0  18   0   0      293   2 
  0  19  -1   0     1700   1 
  0  20  -1   0     1700   0 
  0  21   0   0      276   2 
  0  22  -1   0     1700   1 
  0  23   0   0      227   2 
  0  24  -1   0     1700   1 
  0  25  -1   0     1700   1 
  0  26   0   0      256   2 
  0  27  -1   0     1700   0 
  0  28  -1   0     1700   1 
  0  29  -1   0     1700   0 
  0  30   0   0      211   2 
  0  31   0   0      324   3 
  0  32  -1   0     1700   0 
  0  33  -1   0     1700   0 
  0  34  -1   0     1700   0 
  0  35   0   0      267   3 
  0  36  -1   0     1700   0 
  0  37   0   0      328   3 
  0  38   0   0      220   3 
  0  39   0   0      231   3 
  0  40   0   0      318   3 
  0  41   0   0      276   3 
  0  42  -1   0     1700   1 
  0  43   0   0      343   2 
  0  44  -1   0     1700   0 
  0  45   0   0      343   2 
  0  46   0   0      297   3 
  0  47   0   0      237   3 
  0  48   0   0      223   3 
  0  49  -1   0     1700   0 
  0  50  -1   0     1700   1 
  0  51  -1   0     1700   0 
  0  52  -1   0     1700   1 
  0  53  -1   0     1700   1 
  0  54   0   0      334   3 
  0  55  -1   0     1700   0 
  0  56  -1   0     1700   1 
  0  57   0   0      293   2 
  0  58   0   0      323   3 
  0  59   0   0      219   2 
  0  60  -1   0     1700   1 
  0  61  -1   0     1700   1 
  0  62   0   0      309   3 
  0  63  -1   0     1700   0 
  0  64  -1   0     1700   1 
  0  65  -1   0     1700   0 
  0  66   0   0      289   2 
  0  67   0   0      308   2 
  0  68  -1   0     1700   1 
  0  69  -1   0     1700   0 
  0  70  -1   0     1700   0 
  0  71   0   0      223   3 
  0  72  -1   0     1700   1 
  0  73  -1   0     1700   0 
  0  74   0   0      343   3 
  0  75  -1   0     1700   1 
  0  76   0   0      298   3 
  0  77   0   0      360   2 
  0  78  -1   0     1700   0 
  0  79   0   0      327   2 
  0  80   0   0      343   3 
  0  81   0   0      272   2 
  0  82   0   0      238   3 
  0  83   0   0      268   2 
  0  84   0   0      254   2 
  0  85   0   0      257   2 
  0  86  -1   0     1700   0 
  0  87   0   0      367   2 
  0  88   0   0      280   2 
  0  89  -1   0     1700   0 
  0  90  -1   0     1700   1 
  0  91   0   0      238   2 
  0  92   0   0      264   2 
  0  93  -1   0     1700   1 
  0  94   0   0      222   2 
  0  95  -1   0     1700   1 
  0  96   0   0      238   2 
  0  97  -1   0     1700   0 
  0  98   0   0      305   3 
  0  99  -1   0     1700   0 
  0 100   0   0      294   2 
  0 101  -1   0     1700   1 
  0 102  -1   0     1700   0 
  0 103  -1   0     1700   1 
  0 104  -1   0     1700   1 
  0 105   0   0      259   2 
  0 106  -1   0     1700   0 
  0 107   0   0      252   3 
  0 108   0   0      320   3 
  0 109  -1   0     1700   1 
  0 110  -1   0     1700   1 
  0 111  -1   0     1700   0 
  0 112   0   0      309   3 
  0 113   0   0      276   3 
  0 114  -1   0     1700   0 
  0 115  -1   0     1700   0 
  0 116  -1   0     1700   1 
  0 117   0   0      342   3 
  0 118  -1   0     1700   0 
  0 119   0   0      285   3 
  0 120  -1   0     1700   0 
  0 121  -1   0     1700   1 
  0 122  -1   0     1700   0 
  0 123  -1   0     1700   0 
  0 124  -1   0     1700   0 
  0 125  -1   0     1700   1 
  0 126   0   0      307   2 
  0 127   0   0      367   3 
  1   0  -1   0     1700   1 
  1   1   0   0      295   3 
  1   2  -1   0     1700   0 
  1   3  -1   0     1700   1 
  1   4   0   0      282   3 
  1   5  -1   0     1700   0 
  1   6   0   0      241   3 
  1   7   0   0      242   2 
  1   8  -1   0     1700   0 
  1   9   0   0      291   3 
  1  10  -1   0     1700   1 
  1  11   0   0      236   2 
  1  12   0   0      334   2 
  1  13  -1   0     1700   0 
  1  14  -1   0     1700   1 
  1  15  -1   0     1700   0 
  1  16   0   0      295   3 
  1  17  -1   0     1700   1 
  1  18   0   0      291   3 
  1  19   0   0      341   3 
  1  20  -1   0     1700   0 
  1  21  -1   0     1700   0 
  1  22   0   0      245   3 
  1  23   0   0      328   2 
  1  24   0   0      265   2 
  1  25   0   0      311   3 
  1  26  -1   0     1700   1 
  1  27   0   0      304   2 
  1  28   0   0      273   3 
  1  29  -1   0     1700   0 
  1  30  -1   0     1700   0 
  1  31  -1   0     1700   1 
  1  32   0   0      221   2 
  1  33   0   0      257   3 
  1  34  -1   0     1700   1 
  1  35   0   0      274   2 
  1  36   0   0      281   2 
  1  37  -1   0     1700   1 
  1  38   0   0      281   2 
  1  39   0   0      303   2 
  1  40  -1   0     1700   0 
  1  41  -1   0     1700   0 
  1  42  -1   0     1700   1 
  1  43  -1   0     1700   1 
  1  44   0   0      293   2 
  1  45   0   0      236   2 
  1  46  -1   0     1700   1 
  1  47  -1   0     1700   0 
  1  48  -1   0     1700   1 
  1  49  -1   0     1700   1 
  1  50  -1   0     1700   0 
  1  51   0   0      288   3 
  1  52  -1   0     1700   0 
  1  53   0   0      255   2 
  1  54  -1   0     1700   1 
  1  55   0   0      334   3 
  1  56   0   0      257   3 
  1  57  -1   0     1700   1 
  1  58  -1   0     1700   1 
  1  59  -1   0     1700   1 
  1  60   0   0      291   3 
  1  61  -1   0     1700   1 
  1  62  -1   0     1700   0 
  1  63  -1   0     1700   0 
  1  64   0   0      324   2 
  1  65   0   0      284   2 
  1  66  -1   0     1700   1 
  1  67   0   0      267   2 
  1  68   0   0      289   2 
  1  69  -1   0     1700   0 
  1  70  -1   0     1700   1 
  1  71   0   0      285   3 
  1  72   0   0      244   2 
  1  73  -1   0     1700   0 
  1  74   0   0      295   2 
  1  75   0   0      229   2 
  1  76   0   0      288   3 
  1  77  -1   0     1700   1 
  1  78  -1   0     1700   0 
  1  79  -1   0     1700   1 
  1  80  -1   0     1700   0 
  1  81   0   0      303   2 
  1  82  -1   0     1700   0 
  1  83   0   0      341   2 
  1  84   0   0      309   3 
  1  85   0   0      275   3 
  1  86   0   0      312   3 
  1  87  -1   0     1700   1 
  1  88  -1   0     1700   0 
  1  89   0   0      308   3 
  1  90   0   0      235   2 
  1  91  -1   0     1700   0 
  1  92  -1   0     1700   0 
  1  93   0   0      299   2 
  1  94  -1   0     1700   1 
  1  95   0   0      308   3 
  1  96   0   0      231   2 
  1  97   0   0      329   3 
  1  98   0   0      282   3 
  1  99  -1   0     1700   1 
  1 100   0   0      269   2 
  1 101  -1   0     1700   1 
  1 102  -1   0     1700   1 
  1 103  -1   0     1700   0 
  1 104   0   0      342   3 
  1 105  -1   0     1700   0 
  1 106   0   0      301   3 
  1 107  -1   0     1700   0 
  1 108  -1   0     1700   0 
  1 109  -1   0     1700   1 
  1 110   0   0      243   2 
  1 111  -1   0     1700   1 
  1 112  -1   0     1700   0 
  1 113  -1   0     1700   1 
  1 114   0   0      337   3 
  1 115   0   0      291   3 
  1 116  -1   0     1700   0 
  1 117   0   0      266   3 
  1 118   0   0      272   2 
  1 119   0   0      259   2 
  1 120   0   0      281   2 
  1 121  -1   0     1700   1 
  1 122  -1   0     1700   0 
  1 123   0   0      285   2 
  1 124  -1   0     1700   0 
  1 125   0   0      251   3 
  1 126   0   0      261   3 
  1 127   0   0      250   3 
  2   0  -1   0     1700   1 
  2   1   0   0      285   2 
  2   2  -1   0     1700   1 
  2   3  -1   0     1700   0 
  2   4  -1   0     1700   0 
  2   5   0   0      355   3 
  2   6   0   0      228   2 
  2   7   0   0      230   3 
  2   8   0   0      236   2 
  2   9  -1   0     1700   0 
  2  10   0   0      252   2 
  2  11   0   0      235   2 
  2  12  -1   0     1700   0 
  2  13   0   0      257   3 
  2  14  -1   0     1700   1 
  2  15   0   0      245   2 
  2  16   0   0      255   2 
  2  17   0   0      280   3 
  2  18  -1   0     1700   1 
  2  19  -1   0     1700   0 
  2  20  -1   0     1700   0 
  2  21   0   0      181   2 
  2  22   0   0      225   3 
  2  23   0   0      212   2 
  2  24   0   0      278   3 
  2  25  -1   0     1700   1 
  2  26   0   0      226   2 
  2  27  -1   0     1700   1 
  2  28   0   2      183   0 
  2  29  -1   0     1700   1 
  2  30   0   0      331   2 
  2  31   0   0      238   2 
  2  32  -1   0     1700   0 
  2  33  -1   0     1700   0 
  2  34   0   0      286   2 
  2  35   0   0      282   2 
  2  36   0   0      301   3 
  2  37   0   0      229   2 
  2  38  -1   0     1700   0 
  2  39   0   0      250   2 
  2  40  -1   0     1700   1 
  2  41  -1   0     1700   1 
  2  42  -1   0     1700   0 
  2  43  -1   0     1700   1 
  2  44   0   0      317   3 
  2  45  -1   0     1700   0 
  2  46   0   0      295   2 
  2  47   0   0      280   3 
  2  48   0   0      291   3 
  2  49  -1   0     1700   0 
  2  50  -1   0     1700   0 
  2  51   0   0      236   2 
  2  52   0   2      201   1 
  2  53  -1   0     1700   0 
  2  54   0   0      290   2 
  2  55   0   0      272   3 
  2  56  -1   0     1700   1 
  2  57  -1   0     1700   1 
  2  58  -1   0     1700   1 
  2  59  -1   0     1700   1 
  2  60   0   0      312   3 
  2  61  -1   0     1700   1 
  2  62   0   0      252   2 
  2  63  -1   0     1700   0 
  2  64  -1   0     1700   1 
  2  65   0   0      255   3 
  2  66  -1   0     1700   0 
  2  67  -1   0     1700   1 
  2  68   0   0      252   3 
  2  69  -1   0     1700   1 
  2  70  -1   0     1700   1 
  2  71   0   0      282   3 
  2  72   0   0      302   2 
  2  73  -1   0     1700   0 
  2  74  -1   0     1700   0 
  2  75  -1   0     1700   1 
  2  76   0   0      271   3 
  2  77  -1   0     1700   1 
  2  78   0   0      266   2 
  2  79  -1   0     1700   1 
  2  80   0   0      229   2 
  2  81   0   0      285   3 
  2  82  -1   0     1700   0 
  2  83   0   0      277   3 
  2  84  -1   0     1700   1 
  2  85   0   0      221   2 
  2  86   0   0      241   3 
  2  87   0   0      280   3 
  2  88  -1   0     1700   0 
  2  89   0   0      256   3 
  2  90   0   0      283   2 
  2  91  -1   0     1700   0 
  2  92  -1   0     1700   1 
  2  93   0   0      241   3 
  2  94   0   0      224   3 
  2  95   0   0      295   3 
  2  96   0   0      244   2 
  2  97   0   0      223   3 
  2  98  -1   0     1700   1 
  2  99   0   0      269   3 
  2 100  -1   0     1700   0 
  2 101   0   2      191   1 
  2 102   0   0      308   2 
  2 103   0   0      279   2 
  2 104  -1   0     1700   0 
  2 105  -1   0     1700   0 
  2 106  -1   0     1700   0 
  2 107   0   0      355   2 
  2 108  -1   0     1700   0 
  2 109  -1   0     1700   0 
  2 110  -1   0     1700   1 
  2 111   0   0      262   2 
  2 112   0   0      278   3 
  2 113   0   0      254   3 
  2 114  -1   0     1700   0 
  2 115   0   0      281   3 
  2 116   0   0      266   2 
  2 117  -1   0     1700   1 
  2 118  -1   0     1700   0 
  2 119  -1   0     1700   1 
  2 120   0   0      288   3 
  2 121  -1   0     1700   1 
  2 122  -1   0     1700   1 
  2 123   0   0      277   2 
  2 124  -1   0     1700   0 
  2 125  -1   0     1700   0 
  2 126   0   0      240   3 
  2 127   0   0      259   3 
  3   0   0   0      293   2 
  3   1  -1   0     1700   0 
  3   2   0   0      247   3 
  3   3  -1   0     1700   0 
  3   4  -1   0     1700   1 
  3   5   0   0      295   3 
  3   6   0   0      267   3 
  3   7   0   0      302   2 
  3   8   0   0      249   2 
  3   9   0   0      265   2 
  3  10   0   0      282   2 
  3  11  -1   0     1700   1 
  3  12   0   0      264   2 
  3  13   0   2      217   0 
  3  14   0   0      262   3 
  3  15   0   0      388   3 
  3  16   0   0      290   3 
  3  17   0   0      452   3 
  3  18  -1   0     1700   1 
  3  19  -1   0     1700   1 
  3  20  -1   0     1700   1 
  3  21  -1   0     1700   1 
  3  22   0   0      370   3 
  3  23   0   0      279   2 
  3  24  -1   0     1700   0 
  3  25  -1   0     1700   1 
  3  26  -1   0     1700   1 
  3  27  -1   0     1700   1 
  3  28  -1   0     1700   0 
  3  29  -1   0     1700   1 
  3  30   0   0      303   2 
  3  31   0   0      293   3 
  3  32   0   0      236   2 
  3  33  -1   0     1700   0 
  3  34  -1   0     1700   0 
  3  35  -1   0     1700   1 
  3  36  -1   0     1700   0 
  3  37   0   0      294   3 
  3  38   0   0      300   3 
  3  39  -1   0     1700   0 
  3  40   0   0      336   2 
  3  41  -1   0     1700   1 
  3  42  -1   0     1700   1 
  3  43  -1   0     1700   1 
  3  44   0   0      337   3 
  3  45  -1   0     1700   1 
  3  46  -1   0     1700   0 
  3  47   0   0      282   3 
  3  48  -1   0     1700   1 
  3  49   0   0      290   3 
  3  50   0   0      236   3 
  3  51  -1   0     1700   0 
  3  52   0   0      266   2 
  3  53   0   0      287   2 
  3  54   0   0      247   2 
  3  55   0   0      245   3 
  3  56  -1   0     1700   1 
  3  57   0   0      279   3 
  3  58   0   0      278   3 
  3  59  -1   0     1700   0 
  3  60  -1   0     1700   1 
  3  61   0   0      312   3 
  3  62   0   0      274   3 
  3  63   0   0      236   3 
  3  64   0   0      272   2 
  3  65   0   0      262   2 
  3  66   0   0      258   2 
  3  67  -1   0     1700   0 
  3  68  -1   0     1700   0 
  3  69  -1   0     1700   0 
  3  70   0   0      275   3 
  3  71  -1   0     1700   0 
  3  72   0   0      284   2 
  3  73   0   0      281   2 
  3  74  -1   0     1700   1 
  3  75   0   0      235   3 
  3  76  -1   0     1700   1 
  3  77   0   0      328   2 
  3  78   0   0      237   2 
  3  79  -1   0     1700   0 
  3  80   0   0      276   3 
  3  81  -1   0     1700   1 
  3  82  -1   0     1700   0 
  3  83   0   0      194   3 
  3  84  -1   0     1700   0 
  3  85  -1   0     1700   0 
  3  86   0   2      184   0 
  3  87   0   0      278   3 
  3  88   0   0      286   3 
  3  89  -1   0     1700   1 
  3  90   0   0      233   2 
  3  91  -1   0     1700   0 
  3  92   0   0      275   2 
  3  93  -1   0     1700   1 
  3  94   0   0      227   2 
  3  95  -1   0     1700   0 
  3  96   0   0      224   2 
  3  97   0   0      301   3 
  3  98   0   2      207   0 
  3  99  -1   0     1700   1 
  3 100  -1   0     1700   0 
  3 101   0   0      324   2 
  3 102   0   0      259   3 
  3 103   0   0      370   2 
  3 104   0   0      302   2 
  3 105  -1   0     1700   0 
  3 106  -1   0     1700   0 
  3 107  -1   0     1700   1 
  3 108  -1   0     1700   1 
  3 109  -1   0     1700   0 
  3 110   0   0      342   2 
  3 111   0   0      285   2 
  3 112  -1   0     1700   1 
  3 113  -1   0     1700   1 
  3 114  -1   0     1700   0 
  3 115  -1   0     1700   1 
  3 116   0   0      296   2 
  3 117   0   0      274   3 
  3 118  -1   0     1700   0 
  3 119  -1   0     1700   1 
  3 120   0   0      368   2 
  3 121  -1   0     1700   1 
  3 122   0   0      389   3 
  3 123   0   0      269   3 
  3 124  -1   0     1700   0 
  3 125  -1   0     1700   0 
  3 126  -1   0     1700   1 
  3 127   0   0      274   2 
